# Supplementary material for: Berberine ameliorates high-fat diet-induced metabolic disorders through promoting gut Akkermansia and modulating bile acid metabolism
Source: Chin Med. 2025 Nov 17;20:190. doi: 10.1186/s13020-025-01251-6 (PMC12621396; doi:10.1186/s13020-025-01251-6)
Supplement: Supplementary file 1 [file 13020_2025_1251_MOESM1_ESM.xlsx]

## Sheet: Fece-metebolomics
ID	m/z	rt(s)	Name	adduct	score	HMDB	KEGG	SuperClass	Class	SubClass	ND1	ND2	ND3	ND4	HFD1	HFD2	HFD3	HFD4	HB1	HB2	HB3	HB4	HBAKK1	HBAKK2	HBAKK3	HBAKK4	HBx1	HBx2	HBx3	HBx4
M941T247	941.36318	247.4445	.alpha.-amanitin	[M+Na]+	0.92056251		C08438	Organic acids and derivatives	Carboxylic acids and derivatives	Amino acids, peptides, and analogues	2266.24	1824.32	1120.43	957.723	8887.31	10463.6	11232.6	6531.81	10003.5	8023.06	5398.95	10167	5074.39	9302.01	6977.76	12618.4	5984.88	4063.32	5035.84	2131.04
M576T392	576.31308	391.9435	.alpha.-ergocryptine	[M+H]+	0.950852674851796		C07545	Alkaloids and derivatives	Ergoline and derivatives	Lysergic acids and derivatives	672552	8552.21	14845.5	7396.82	259440	580161	38029.9	80564.3	17523.3	8387.88	314152	90447.8	9092.3	26943.8	876839	9269.46	347904	246053	69672.9	324991
M175T35	175.14711	34.7270	.alpha.-ionone	[M+H-H2O]+	0.886612088858107	HMDB0059883	C12286	Lipids and lipid-like molecules	Prenol lipids	Sesquiterpenoids	127466	87898.3	123089	112162	82823	116196	198754	95512.2	96976.2	255829	201129	84527.1	121880	93048.4	148126	113594	69189.3	93022.5	140729	88258.9
M303T411	303.16536	411.2980	.alpha.-L-Asp-L-Lys	(M+CH3CN+H)+	0.7425						23123.6	28196.9	22103.9	7707.66	217614	7548.72	21659.9	25590.8	11694.5	87308.1	51024.8	55324.6	84442.3	106954	36104.8	22119.2	414983	75881.2	193004	157935
M473T34_2	473.39762	33.6235	.alpha.-tocopheryl acetate	[M+H]+	0.991633644592159			Lipids and lipid-like molecules	Prenol lipids	Quinone and hydroquinone lipids	2.74367e+06	5.03651e+06	1.61877e+06	2.57439e+06	86016.1	1.78747e+06	175157	533267	4.0096e+06	5.25857e+06	4.80819e+06	2.37749e+06	6.27354e+06	5.52327e+06	4.77475e+06	6.38035e+06	8.18905e+06	2.55167e+06	4.60965e+06	7.59486e+06
M412T431	412.17003	431.0610	.beta.-alanine, n-[2-(2-pyridinyl)-6-(1,2,4,5-tetrahydro-3h-3-benzazepin-3-yl)-4-pyrimidinyl]-	[M+Na]+	0.704034169			Organoheterocyclic compounds	Diazines	Pyrimidines and pyrimidine derivatives	22879.7	17184.5	17434.1	23755.2	10426.9	30439.9	25353.6	16343.8	35274.2	31532.3	18398.2	14503	11036.2	26204.8	13636.4	10259.4	18742.2	15541.3	7943.18	22033.5
M418T225_1	418.22986	224.8855	.beta.-alanine, n-[2-(2-pyridinyl)-6-(1,2,4,5-tetrahydro-3h-3-benzazepin-3-yl)-4-pyrimidinyl]-, ethyl ester	[M+H]+	0.796858214085935			Organoheterocyclic compounds	Diazines	Pyrimidines and pyrimidine derivatives	19306.1	18774.6	15885.3	18295.4	39262.3	27864.2	76811.9	47174.8	61224.7	45916.9	41968.1	44584.1	38397.5	64346.5	39913.5	53088.2	64151.2	59624.7	62205.7	62921.1
M390T298	390.17604	298.2620	.beta.-alanine, n-[2-(3-pyridinyl)-6-(1,2,4,5-tetrahydro-3h-3-benzazepin-3-yl)-4-pyrimidinyl]-	[M+H]+	0.744220381026054			Organoheterocyclic compounds	Diazines	Pyrimidines and pyrimidine derivatives	55655.7	85206.4	34130.3	68597.2	15081.2	17245.8	28518.3	9121	20696.1	30540.1	11810.7	28866.1	18582.1	42510.9	8644.28	26134.9	8099.27	35450.5	9523.27	10169.6
M564T211_1	564.17516	210.9060	.beta.-d-glucopyranosiduronic acid, 4-[3-(1-naphthalenylcarbonyl)-1h-indol-1-yl]butyl	[M-H+2Na]+	0.842602553			Organoheterocyclic compounds	Indoles and derivatives	Naphthoylindoles	5905.79	1827.08	4740.62	4792.46	4617.03	2596.61	6147.1	5742.89	6582.52	5328.86	6298.4	6506.47	1707.58	8843.17	6234.39	6535.99	7250.33	5007.26	14170.8	20841.1
M371T473	371.22834	473.4860	.beta.-ecdysone	[M+H-C4H14O3]+	0.755526643151226	HMDB0030180	C02633	Lipids and lipid-like molecules	Steroids and steroid derivatives	Bile acids, alcohols and derivatives	74018	98505.7	64527.8	64784.9	21088.1	13347.6	13344	14810.2	28328.7	23326.6	22929.3	23803.5	15686	49503.4	21925.5	24909.5	24080.2	22455.5	15160.8	19957.8
M666T255	666.13705	254.6570	.beta.-nicotinamide adenine dinucleotide, reduced(NADH)	[M+H]+	0.924735342389508	HMDB0001487	C00004				2041.84	126.607	195.668	205.172	555.741	555.741	209.419	555.741	6406.81	5373.2	1350.67	6637.81	5007.39	585.254	3824.45	783.992	73747	4119.66	16284.3	4285.35
M397T74	397.38169	73.7830	.beta.-sitosterol	[M+H-H2O]+	0.973738526	HMDB0000852	C01753	Lipids and lipid-like molecules	Steroids and steroid derivatives	Stigmastanes and derivatives	2.03295e+06	969398	828837	1.53973e+06	118377	34724.5	59163.5	118500	10602.6	9727.34	27371.4	33206.1	21389.6	9362.11	73302.5	36436.3	35614.5	42040.4	33566	34010.1
M411T221	411.31894	220.5500	.beta.-tocotrienol	[M+H]+	0.861432301538634		C14154	Lipids and lipid-like molecules	Prenol lipids	Quinone and hydroquinone lipids	23490.4	99131.8	35488.7	34096.2	4272.99	34117.7	120549	83862	97979.6	80188.3	148674	179895	104920	121653	66947.1	11109.6	64605.1	87699.6	54578.6	54655.7
M293T36	293.28293	35.9320	.delta.2-cis-eicosenoic acid	[M+H-H2O]+	0.779671899514367			Lipids and lipid-like molecules	Fatty Acyls	Fatty acids and conjugates	494312	445534	469000	390074	472776	507868	426499	494869	343956	344761	367078	311507	424805	492031	566608	481974	261872	456576	507923	289625
M227T86	227.17606	86.2115	.epsilon.-caprolactam	[2M+H]+	0.795456981	HMDB0062769	C06593	Organoheterocyclic compounds	Lactams	Caprolactams	32894.2	52352.1	28492.3	24019.7	58734.5	48314.3	54285	62752.4	53169.9	44383.9	44251.9	114058	44272.4	68593.7	29613	53526	29969.5	40551.5	47243.2	33329.1
M291T82	291.12253	82.1590	.gamma.-glutamyl-(s)-allyl-l-cysteine	[M+H]+	0.824833034			Organic acids and derivatives	Carboxylic acids and derivatives	Amino acids, peptides, and analogues	142792	42460	29820.3	41219.6	57674.1	126133	48798.9	50895	50652.4	42721	118112	3317.23	56140	54860.4	72314.6	66375.8	29949.4	61126.6	61109.4	33616.6
M276T466	276.15509	466.3045	.gamma.-l-glu-.epsilon.-l-lys	[M+H]+	0.920433780132342	HMDB0003869	C21730	Organic acids and derivatives	Carboxylic acids and derivatives	Amino acids, peptides, and analogues	144929	20676.7	41355.8	24122.3	218393	52356.6	119753	82427.9	205845	169857	39192.6	28302.2	21155.3	175885	132815	9149.22	53252	31136.6	15329.6	101309
M279T220	279.23119	220.3630	.gamma.-linolenic acid	[M+H]+	0.704309628	HMDB0003073	C06426	Lipids and lipid-like molecules	Fatty Acyls	Lineolic acids and derivatives	96086.5	15260.2	77570.3	80617.6	89974	111904	280757	96494.6	408136	329764	40518	503144	381296	637467	161197	417858	262508	345063	665259	257107
M319T33	319.26246	33.4770	.omega.-3 arachidonic acid methyl ester	[M+H]+	0.841401497413603			Lipids and lipid-like molecules	Fatty Acyls	Fatty acid esters	121687	28127.7	55837.7	37364.1	55603.6	93858.1	62274.1	76368	278431	236536	183339	222651	128234	127001	169238	200418	130970	277358	203657	180725
M214T255	214.11817	254.7620	(-)-.alpha.-kainic acid	[M+H]+	0.828028528307144	HMDB0001431	C12819	Organic acids and derivatives	Carboxylic acids and derivatives	Amino acids, peptides, and analogues	47811	110208	34992.2	27764.1	95424.5	40133.4	43270.1	39930.2	28617.9	41148.9	25032.5	29791.9	74032.2	26832	44421.8	80008.6	62846.9	43806.8	51239.1	27497.6
M203T28	203.17855	28.4670	(-)-caryophyllene oxide	[M+H-H2O]+	0.862103844		C16908	Lipids and lipid-like molecules	Prenol lipids	Sesquiterpenoids	67747.7	75323.2	97760	70012.9	56175.1	20292.6	87543.7	61270.3	124234	174389	92332.3	108397	135788	102526	102800	145696	78648.9	66992.9	102670	90511.1
M141T317_2	141.06464	317.2460	(-)-quebrachitol	[M+H-3H2O]+	0.893604516734502	HMDB0034221	C08257	Organic oxygen compounds	Organooxygen compounds	Alcohols and polyols	333824	283189	606014	385390	530077	451845	630346	539342	834883	551661	2.72178e+06	2.01462e+06	2.40445e+06	577933	367448	2.14121e+06	16365.7	240586	10761	24197.5
M377T214_2	377.14439	213.5840	(-)-riboflavin	[M+H]+	0.994372611555513	HMDB0000244	C00255	Organoheterocyclic compounds	Pteridines and derivatives	Alloxazines and isoalloxazines	112058	147425	162111	121282	540452	179702	816339	333927	1.60187e+06	541155	1.31249e+06	1.67035e+06	8.32476e+06	1.61014e+06	7.95548e+06	5.99523e+06	436198	489352	686005	551543
M358T301_2	358.17497	300.6680	(-)-Tylocrebrine	(M+H-2H2O)+	0.6561						6633.18	10964	13019.3	9960.7	11619.5	9394.59	21718.6	18122.3	54080.4	77634.3	27459.5	26410.6	53191.6	81653.1	87165	58560.5	79502.1	35598.2	24296.6	21875
M322T163	322.07030	162.7780	(.+/-.)-clopidogrel	[M+H]+	0.700250610415366			Organic acids and derivatives	Carboxylic acids and derivatives	Amino acids, peptides, and analogues	324906	5324.5	11895.1	30544.5	17083.1	53036	4328.23	18526.2	67189.1	38972.6	13135.2	33872	61456.1	2971.89	13217.9	11098	28800.6	28993.8	100497	126817
M338T429	338.16009	429.4415	(.+/-.)-quinuclidinyl benzilate	[M+H]+	0.853957605			Benzenoids	Benzene and substituted derivatives	Diphenylmethanes	6799.08	11657.8	11153.7	7642.63	10748	56911.7	10815.1	13877.2	21703	33579.1	13611.2	25342.1	14826	25250	9779.7	15396.8	14620.8	25078.2	16260.6	14397.6
M529T404_1	529.30412	404.2015	((4r)-4-((3r,5r,9s,10s,12s,13r,14s,17r)-3,12-dihydroxy-10,13-dimethylhexadecahydro-1h-cyclopenta[a]phenanthren-17-yl)pentanoyl)glycylglycine	[M+Na]+	0.864179858148822			Lipids and lipid-like molecules	Steroids and steroid derivatives	Bile acids, alcohols and derivatives	31582.3	8333.9	15968.5	14967.1	49949.4	39155.5	39734.2	29294.5	27388.2	27968	29798.6	19290.5	9376.84	46152.7	46055.8	10870.4	36526.8	40063.1	21608.3	44833.7
M545T395	545.30471	394.8550	((4r)-4-((3r,5s,7r,9s,10s,12s,13r,14s,17r)-3,7,12-trihydroxy-10,13-dimethylhexadecahydro-1h-cyclopenta[a]phenanthren-17-yl)pentanoyl)glycylglycine	[M+Na]+	0.975276086529344			Lipids and lipid-like molecules	Steroids and steroid derivatives	Bile acids, alcohols and derivatives	42291.6	4736.6	12716.4	1104.69	76461.4	34542.9	41498.8	31105.5	25269.6	25269.2	33033	19024	8703.73	35550.2	44925.7	8578.36	76819.9	60748.7	29395	55353.9
M500T260_2	500.34287	259.7725	((4r)-4-((3r,5s,7r,9s,10s,13r,14s,17r)-3,7-dihydroxy-10,13-dimethylhexadecahydro-1h-cyclopenta[a]phenanthren-17-yl)-2,2-dimethylpentanoyl)glycine	[M+Na]+	0.988609002342649			Lipids and lipid-like molecules	Steroids and steroid derivatives	Bile acids, alcohols and derivatives	21717.3	37083.5	16012	30267.8	35109	26013.7	36573.3	21684.4	21996.8	25163.9	51625.4	33024.2	32175	42529.3	81104.8	40300.9	81607.4	110218	25177	73733.1
M361T63	361.23575	63.1340	(+-)8,9-DHET	(M+Na)+	0.8477						59297.7	98429.8	87074.8	61771.4	142134	71433.5	105824	98109.3	93370	88726.7	68419.6	105337	115311	126235	317068	131612	84163.9	110210	59148.8	82008.3
M165T35	165.08991	34.7215	(+)-.alpha.-tocopherol	[M+H-C19H38]+	0.857598767178793	HMDB0001893	C02477	Lipids and lipid-like molecules	Prenol lipids	Quinone and hydroquinone lipids	220972	262718	218174	199574	359703	294841	437821	448513	403881	332637	383664	488576	460055	730159	476332	572733	659748	622880	536584	628997
M151T36_1	151.07457	35.9290	(+)-.gamma.-tocopherol	[M+H-C19H38]+	0.912608231998439		C02483	Lipids and lipid-like molecules	Prenol lipids	Quinone and hydroquinone lipids	35374.5	31492.3	40540	28185	17179	15948.3	25878.2	116176	170092	140904	8940.72	197099	22065.3	17206.1	26336.2	14661.2	19681.7	180502	14345.8	40606.2
M364T142_1	364.15424	141.7860	(+)-isocorydine	[M+Na]+	0.903942249562671	HMDB0030184	C09549				24229.3	17859.8	11983.9	18935.4	62385.8	118054	63753.9	51500.7	49194.4	111214	91634.6	8254.74	3299.61	92178.3	37249	28708.3	13822	39047.1	123993	65176.6
M501T210	501.38843	210.4325	(2.beta.,3.alpha.,5.alpha.,16.beta.,17.beta.)-2,16-di-(1-piperidinyl)androstane-3,17-diol 3-acetate	[M+H]+	0.957419195378778			Lipids and lipid-like molecules	Steroids and steroid derivatives	Steroid esters	23420.5	4521.88	4066.41	3641.53	7843.72	24917.1	12720.8	13279.8	14431.2	13923.7	515079	355362	15818.3	41397.2	246960	14488.4	384287	597066	690266	442274
M415T216	415.31952	216.0810	(25s)-7-dafachronic acid	[M+H]+	0.954755967157281			Lipids and lipid-like molecules	Steroids and steroid derivatives	Bile acids, alcohols and derivatives	206397	266041	348830	166971	1.08835e+06	454097	2.23386e+06	1.53627e+06	1.1119e+06	1.01896e+06	1.76435e+06	2.08516e+06	343258	290058	80660.6	203097	92767.6	999820	451101	197989
M334T142	334.31060	141.5530	(2e,4e,12z)-n-(2-methylpropyl)octadeca-2,4,12-trienamide	[M+H]+	0.706768399	HMDB0032033		Lipids and lipid-like molecules	Fatty Acyls	Fatty amides	23332.5	63576.3	20576.8	28544.5	22893.8	28382.6	33971	20028.9	9916.93	11279.6	47613.8	24337.7	39379.9	46880.1	41479.1	50676	9160.86	29734.9	60547.4	14513.6
M113T130	113.06981	130.1000	(2e,4e)-hexa-2,4-dienoic acid	[M+H]+	0.747208529562333	HMDB0029581		Lipids and lipid-like molecules	Fatty Acyls	Fatty acids and conjugates	164354	25403.9	48907.4	40281.5	87784.2	64885.6	52184.2	96094.6	51184.9	48876.7	68768.5	56451	183723	127669	118411	102739	28652.4	48377.5	13116.7	29033.2
M402T394_2	402.21099	393.8300	(2r,3s,4as,7r,8r,8as)-2,3,4'-trihydroxy-4,4,7,8a-tetramethylspiro[2,3,4a,5,6,7-hexahydro-1h-naphthalene-8,2'-7,8-dihydro-3h-furo[2,3-e]isoindole]-6'-one	[M+H]+	0.709799701			Organoheterocyclic compounds	Isoindoles and derivatives	Isoindolines	49401.7	34538.9	71867.7	25538.8	190463	4533.48	100653	84743.4	61401.5	87265.1	57109.3	68521.8	30652.9	41090.1	7202.19	21560.3	31942.2	126732	58684.7	40463.7
M439T355	439.14104	355.3545	(2r,3s,4s,5r,6r)-5-[(2s,3r,4r)-3,4-dihydroxy-4-(hydroxymethyl)oxolan-2-yl]oxy-2-(hydroxymethyl)-6-(2-phenylethoxy)oxane-3,4-diol	[M+Na]+	0.991891338652457			Organic oxygen compounds	Organooxygen compounds	Carbohydrates and carbohydrate conjugates	10341.1	49891.8	13797.3	14514.4	69308	26139.3	88330	23800.7	3263.44	10216.7	10626.5	9293.7	23495.8	125586	50529.9	34264.1	74279.5	57723.9	130378	105188
M501T305	501.15013	304.6265	(2r,3s,4s,5r,6s)-2-[[(2s,3r,4r)-3,4-dihydroxy-4-(hydroxymethyl)oxolan-2-yl]oxymethyl]-6-(3,4,5-trimethoxyphenoxy)oxane-3,4,5-triol	[M+Na]+	0.991270186449644			Organic oxygen compounds	Organooxygen compounds	Carbohydrates and carbohydrate conjugates	61321.5	10153.6	10849.7	14465.9	11336.8	15994.7	32809.5	10918	59984.7	31801.3	46877.3	57795.7	54906.2	78197.5	17044.7	60924.7	35535.2	145061	134235	131674
M501T355	501.23233	354.9340	(2r,4'ar,5's,6'r,6'as,10'ar,10'br)-6'-(acetyloxy)-4'a,6'a,10'b-trimethyl-5''-oxo-decahydro-1'h-dispiro[oxirane-2,7'-naphtho[2,1-b]pyran-3',3''-oxolane]-5'-yl 2-methylpropanoate	[M+Na]+	0.894979953597503						30596.9	31722.7	35985.3	33303.2	43885.1	32117.4	45618.8	25120	49359.2	43022.1	35385.9	16577.2	23160.6	77812.4	28731	21877.3	15767.1	44044	47370.6	42837
M521T504	521.33516	504.0190	(2r)-[[4-(2,6-di-1-pyrrolidinyl-4-pyrimidinyl)-1-piperazinyl]methyl]-3,4-dihydro-2,5,7,8-tetramethyl-2h-1-benzopyran-6-ol	[M+H]+	0.81058403989165			Organoheterocyclic compounds	Diazinanes	Piperazines	5805.2	6742.39	7347.95	8172.76	7512.09	4709.08	6575.43	7020.59	912.053	4767.64	10019.8	2592.35	5168.72	5002.29	5898.45	7258.8	8214.41	10078.6	21308.4	9997.08
M262T386	262.16439	386.3950	(2r)-3-hydroxyisovaleroylcarnitine	[M+H]+	0.983541452			Lipids and lipid-like molecules	Fatty Acyls	Fatty acid esters	22587.7	34900.9	26609.9	31065.1	32824.1	19896.8	45740.5	41941.1	45075.8	42814.1	33873.3	47527.2	28289.9	44196.6	16991.7	31531.4	59642.9	44899.3	28262.7	26891.5
M986T418	985.52869	417.9220	(2s,3r,4s,5s,6r)-2-[(2r,3r,4s,5s,6r)-2-[[(3s,6s,8r,10r,12r,13r,14r,17s)-3,12-dihydroxy-4,4,8,10,14-pentamethyl-17-[(2s)-6-methyl-2-[(2s,3r,4s,5s,6r)-3,4,5-trihydroxy-6-(hydroxymethyl)oxan-2-yl]oxyhept-5-en-2-yl]-2,3,5,6,7,9,11,12,13,15,16,17-dodecahydro-1h-cyclopenta[a]phenanthren-6-yl]oxy]-4,5-dihydroxy-6-(hydroxymethyl)oxan-3-yl]oxy-6-(hydroxymethyl)oxane-3,4,5-triol	[M+Na]+	0.955616859408438			Lipids and lipid-like molecules	Prenol lipids	Terpene glycosides	11759.8	1440.74	1570.82	901.863	5561.52	3834.11	3352.95	14311.9	3549.71	3510.15	3428.39	1864.07	808.149	4123.97	8329.53	518.284	4495.43	3452.68	3668.42	5781.36
M1102T404	1101.59447	403.6680	(2s,3r,4s,5s,6r)-2-[(2r,3r,4s,5s,6r)-2-[[(3s,8r,10r,12r,14r,17s)-17-[(2s)-2-[(2s,3r,4s,5s,6r)-6-[[(2r,3r,4r,5s)-3,4-dihydroxy-5-(hydroxymethyl)oxolan-2-yl]oxymethyl]-3,4,5-trihydroxyoxan-2-yl]oxy-6-methylhept-5-en-2-yl]-12-hydroxy-4,4,8,10,14-pentamethyl-2,3,5,6,7,9,11,12,13,15,16,17-dodecahydro-1h-cyclopenta[a]phenanthren-3-yl]oxy]-4,5-dihydroxy-6-(hydroxymethyl)oxan-3-yl]oxy-6-(hydroxymethyl)ox…	[M+Na]+	0.965512829962832			Lipids and lipid-like molecules	Prenol lipids	Terpene glycosides	23367	256.627	3318.07	1308.17	24276.8	16151.8	18285.1	13229.6	36679.5	25662.9	10963.5	4075.83	2026.54	8676.92	63483.9	2121.25	21189.5	20024.5	4348.16	37761
M842T344	842.44543	344.2045	(2s,3s,4s,5r,6r)-6-[[(2s,3r,4r,6ar,6bs,8as,12as,14br)-4-formyl-2-hydroxy-4,6a,6b,11,11,14b-hexamethyl-8a-[(2s,3r,4s,5s,6r)-3,4,5-trihydroxy-6-(hydroxymethyl)oxan-2-yl]oxycarbonyl-1,2,3,4a,5,6,7,8,9,10,12,12a,14,14a-tetradecahydropicen-3-yl]oxy]-3,4,5-trihydroxyoxane-2-carboxylic acid	[M+NH4]+	0.820106888866423			Lipids and lipid-like molecules	Prenol lipids	Terpene glycosides	6802.68	2999.44	4265.02	2653.4	28570.3	13944.3	9307.05	13221.5	4121.49	4253.38	17141.1	7178.6	2228.73	4320.22	15480.4	2478.91	20301	9867.89	23193.1	11137.3
M1121T495	1121.46081	495.4070	(2s,3s)-2-[(2s,4r,5r,6r)-4-[(4r,5s,6r)-4-[(2s,4s,5r,6r)-4,5-dihydroxy-4,6-dimethyloxan-2-yl]oxy-5-hydroxy-6-methyloxan-2-yl]oxy-5-hydroxy-6-methyloxan-2-yl]oxy-3-[(1s,3s,4r)-3,4-dihydroxy-1-methoxy-2-oxopentyl]-6-[(2s,4r,5r,6r)-4-[(2s,4r,5s,6r)-4,5-dihydroxy-6-methyloxan-2-yl]oxy-5-methoxy-6-methyloxan-2-yl]oxy-8,9-dihydroxy-7-methyl-3,4-dihydro-2h-anthracen-1-one	[M+Na]+	0.931610808			Organic oxygen compounds	Organooxygen compounds	Carbohydrates and carbohydrate conjugates	9225.73	6435.92	4737.91	3620.92	9799.1	5223.19	5872.64	3764.81	4245.58	3127.75	5153.33	7354.67	4499.91	5948.35	4440.14	3975.75	10765	8052.8	8728.64	6882.98
M473T91	473.32388	90.7120	(2s,3s)-6-((3r,5s,7r,9s,10s,13r,14s,17r)-3,7-dihydroxy-10,13-dimethylhexadecahydro-1h-cyclopenta[a]phenanthren-17-yl)-3-hydroxy-2-methylheptanoic acid	[M+Na]+	0.904267395656531			Lipids and lipid-like molecules	Steroids and steroid derivatives	Bile acids, alcohols and derivatives	147497	503854	224295	191469	549649	128872	286800	237167	376178	238457	233778	347399	633078	805604	82584	371679	151280	230004	149635	128264
M433T189	433.33014	189.1490	(2s,6r)-2-methyl-6-((3r,5s,7r,9s,10s,12s,13r,14s,17r)-3,7,12-trihydroxy-10,13-dimethylhexadecahydro-1h-cyclopenta[a]phenanthren-17-yl)heptanoic acid	[M-H2O+H]+	0.755398212205752			Lipids and lipid-like molecules	Steroids and steroid derivatives	Bile acids, alcohols and derivatives	48543.8	49481.9	43459.7	47912	102444	57900.9	217178	115164	149828	74509.5	92845.1	173252	135668	109078	28006.9	88879.5	63684	134083	134602	74053.7
M451T371	451.22043	371.2955	(2s)-2-((1s)-1-hydroxypentyl)-4-methoxy-2,3-dihydropyran-6-one	[2M+Na]+	0.763861935			Organoheterocyclic compounds	Pyrans	Pyranones and derivatives	5044.35	16709.8	12407.5	11898.6	28157.8	15921.3	13131.6	38861.6	9221.09	25738.9	25139.5	16493.6	10575.6	23156.7	15700.2	12377.4	18513.8	35800	21161.8	29727
M593T253	593.13230	252.9770	(2z)-2-[4-[2-[2-(3,4-dihydroxyphenyl)ethoxy]-2-oxoethyl]-5-methoxycarbonyl-2-[(2s,3r,4s,5s,6r)-3,4,5-trihydroxy-6-(hydroxymethyl)oxan-2-yl]oxy-4h-pyran-3-ylidene]acetic acid	[M+Na]+	0.887823985361589			Lipids and lipid-like molecules	Prenol lipids	Terpene glycosides	21155	16324.3	5365.2	38685.8	375.607	4306.27	194.801	1446.81	203.077	5503.86	1797.54	417.065	1316.77	208.767	2021.65	505.02	485.336	852.625	852.625	159.371
M146T517	146.11661	516.9260	(3-Carboxypropyl)trimethylammonium cation	M+	0.9292						7331.33	13222.5	5467.32	4031.09	15193.8	6384.06	19951	12235	19567.9	15920.4	2151.23	6846.52	1.85408e+06	38903.2	10548.5	38673.7	5865.59	7456.18	6132.77	4266.75
M521T240	521.27550	240.4470	(3e,5s,7r,8r,11e,13s,15r,16r)-3,5,7,11,13,15-hexamethyl-8,16-bis(1,3-oxazol-5-ylmethyl)-1,9-dioxacyclohexadeca-3,11-diene-2,10-dione	[M+Na]+	0.957765218553418						21092.6	18987.9	13635.1	19238.1	28202.9	20688.1	40332.2	33059.6	39585.2	38951	34047.7	41704.7	36322.6	38393	23263.6	35055.3	38924.7	46540.8	26999.4	31666.8
M585T532	585.34509	531.5230	(3r,5r,6r,7s,9s,10r,13r,17r)-17-((r)-5-ethoxy-5-oxopentan-2-yl)-10,13-dimethylhexadecahydro-1h-cyclopenta[a]phenanthrene-3,6,7-triyl triacetate	[M+Na]+	0.760575225064805			Lipids and lipid-like molecules	Steroids and steroid derivatives	Bile acids, alcohols and derivatives	2098.42	1846.38	2446.09	1637.15	2259.56	2323.39	1717.14	1514.18	1204.83	1053.99	1582.42	1007.12	808.012	1263.66	3844.23	1114.45	1446.31	1520.79	1369.72	1691.51
M571T441	571.31834	441.0760	(3r,5r,6r,7s,9s,10r,13r,17r)-17-((r)-5-methoxy-5-oxopentan-2-yl)-10,13-dimethylhexadecahydro-1h-cyclopenta[a]phenanthrene-3,6,7-triyl triacetate	[M+Na]+	0.914971436292308			Lipids and lipid-like molecules	Steroids and steroid derivatives	Bile acids, alcohols and derivatives	35315.1	10649.9	9708.56	8810.15	58606.5	67249.2	22967.6	46121.2	4964.23	11889	56492.3	25068.7	5467.84	12067.9	74705.2	4896.95	24687.6	92562	32056.8	61579.4
M654T242	654.45413	241.8560	(3s,6r,9s,12r,15s,18r)-3-butan-2-yl-4,10,16-trimethyl-6,9,12,15,18-penta(propan-2-yl)-1,7,13-trioxa-4,10,16-triazacyclooctadecane-2,5,8,11,14,17-hexone	[M+H]+	0.777161765680296			Organic acids and derivatives	Peptidomimetics	Depsipeptides	8560.28	9040.98	5073.26	8197.43	21474.7	12069.1	37912.1	23762.3	103284	23748.8	9864.43	29440.3	12834.8	32456.8	3993.92	10720.8	8296.77	15715.1	15874.2	10997.2
M347T415	347.20246	415.1300	(4ar)-5-hydroxy-6-methoxy-1,1-dimethyl-7-propan-2-yl-2,3,4,9,10,10a-hexahydrophenanthrene-4a-carboxylic acid	[M+H]+	0.86154243			Lipids and lipid-like molecules	Prenol lipids	Diterpenoids	45804.5	18840	49327.9	46923.4	77038.7	106924	81779.4	48676.7	47919	62963.6	87223.8	41121.7	29945.4	41910.7	28988	30624.6	104314	167502	82165.8	63094.6
M407T198	407.27807	198.3860	(4r)-4-((1r,3s,5s,7r,9s,10s,12s,13r,14s,17r)-1,3,7,12-tetrahydroxy-10,13-dimethylhexadecahydro-1h-cyclopenta[a]phenanthren-17-yl)pentanoic acid	[M-H2O+H]+	0.882635560104063	HMDB0000307		Lipids and lipid-like molecules	Steroids and steroid derivatives	Bile acids, alcohols and derivatives	234570	55445.4	164114	23323.8	670083	253697	1.12133e+06	239242	871406	317736	568857	192444	548004	386974	620963	281974	96172.5	161858	94511.2	119840
M447T223	447.26911	223.1835	(4r)-4-((3r,5s,6r,7r,9s,10r,12s,13r,14s,17r)-3,6,7,12-tetrahydroxy-10,13-dimethylhexadecahydro-1h-cyclopenta[a]phenanthren-17-yl)pentanoic acid	[M+Na]+	0.91920014818368			Lipids and lipid-like molecules	Steroids and steroid derivatives	Bile acids, alcohols and derivatives	37847.8	31410.4	24390.2	36744.7	54275.6	34081.5	80438.2	61226.5	59421.8	56816	137370	68678.2	146624	120621	275266	124143	70570.6	55432.4	53552.2	60030.5
M447T268	447.26948	267.9030	(4r)-4-((3r,5s,6s,7r,8r,9s,10r,12s,13r,17r)-3,6,7,12-tetrahydroxy-10,13-dimethylhexadecahydro-1h-cyclopenta[a]phenanthren-17-yl)pentanoic acid	[M+Na]+	0.984945403034586			Lipids and lipid-like molecules	Steroids and steroid derivatives	Bile acids, alcohols and derivatives	8297.3	12884.2	31243.1	11841.7	51066.7	35743	133781	161447	87045.3	74012.1	38101.4	42952.8	240501	43277.2	78733.8	55553.7	15692.5	44128.6	16105	38654.8
M782T277	781.55962	276.9325	(4r)-4-((3s,5r,9s,10s,13r,14s,17r)-3-hydroxy-10,13-dimethyl-12-oxohexadecahydro-1h-cyclopenta[a]phenanthren-17-yl)pentanoic acid	[2M+H]+	0.844202615			Lipids and lipid-like molecules	Steroids and steroid derivatives	Bile acids, alcohols and derivatives	3949.52	6969.8	13580	5356.89	38235	38840	107920	18109.9	118530	101234	164558	262757	20603.2	24074.8	780.122	19152.6	19090.7	186430	79345.1	24294.9
M814T197_1	813.54985	197.3435	(4r)-4-((3s,5s,7s,9s,10s,13r,14s,17r)-3,7-dihydroxy-10,13-dimethyl-12-oxohexadecahydro-1h-cyclopenta[a]phenanthren-17-yl)pentanoic acid	[2M+H]+	0.885398243			Lipids and lipid-like molecules	Steroids and steroid derivatives	Bile acids, alcohols and derivatives	4580.5	4775.09	2619.6	3196.38	9401.5	2837.23	9196.58	6135.71	9558.91	8420.85	28647.1	6989.59	44647.8	10990	54786.8	10213.9	13834	3961.4	12417.6	9668.05
M389T227	389.26786	227.2470	(4r)-4-((5s,7r,8r,9s,10s,12s,13r,17r)-7,12-dihydroxy-10,13-dimethyl-3-oxohexadecahydro-1h-cyclopenta[a]phenanthren-17-yl)pentanoic acid	[M-H2O+H]+	0.851584955855132			Lipids and lipid-like molecules	Steroids and steroid derivatives	Bile acids, alcohols and derivatives	62778.4	59144.4	71672.6	50281.4	306503	213215	462429	263256	277693	268758	611312	317166	226128	266559	199228	244419	340511	240597	203027	244667
M326T60	326.12858	59.9400	(6,7-dimethoxy-1,4-dihydroindeno[1,2-c]pyrazol-3-yl)(3-fluorophenyl)amine	[M+H]+	0.750708995			Benzenoids	Phenol ethers	Anisoles	18496.7	27842.6	29999.1	21668.3	53368.6	2834.29	57601	47631.2	21734.6	11150	35064.5	54134.4	75522.6	17242	8956.08	56087.6	32567.8	170861	186663	360898
M247T325_2	247.09820	324.7830	(e,2s,3r)-5-[3-hydroxy-2-(hydroxymethyl)phenyl]pent-4-ene-2,3-diol	[M+Na]+	0.913796263						19560.9	7336.27	15235.1	3820.99	11546.1	6852.34	19231.2	12895.4	18727.7	13442.6	18973.2	28376.7	16106.5	3760.97	11845.1	18759.9	40138.5	50828.3	41866.4	28104.6
M347T436	347.12221	436.2195	(e)-1-(2,4-dihydroxyphenyl)-3-[4-(3-methylbut-2-enoxy)phenyl]prop-2-en-1-one	[M+Na]+	0.858932735			Phenylpropanoids and polyketides	Linear 1,3-diarylpropanoids	Chalcones and dihydrochalcones	5216.47	4365.56	3326.41	3032.92	8726.9	5333.04	6510.92	4205.22	31524.8	29669.3	2530.64	3479.81	8043.25	53850.9	8228.33	8154.65	5702.82	5137.98	5457.53	15685.4
M311T40	311.20337	40.1770	(e)-4-[(1r,2s,3s,4r,8as)-2,3,4-trihydroxy-2,5,5,8a-tetramethyl-3,4,4a,6,7,8-hexahydro-1h-naphthalen-1-yl]but-3-en-2-one	[M+H]+	0.801903656971016			Lipids and lipid-like molecules	Prenol lipids	Sesquiterpenoids	96673.8	80937	19573	19959.1	58006.7	76777.5	104397	66075	65197.1	28574.4	107901	85720.5	35718.4	128684	70847.6	92922.2	33274.5	28505.9	24476.8	28539.6
M256T243	256.13790	242.9255	(methylenecyclopropyl)acetyl-l-carnitine	[M+H]+	0.801596653						12724.2	21453.5	20280.3	19107.7	12034.3	17899.4	13907.1	10578.8	5692.17	38103.6	77913.9	29368.5	104447	19736	56761.1	81447.8	70863.6	67888.7	10017.5	8825.45
M236T328	236.14863	327.8720	(r)-.alpha.,.alpha.-diphenyl-2-pyrrolidinemethanol	[M+H-H2O]+	0.725049977007215			Benzenoids	Benzene and substituted derivatives	Diphenylmethanes	35672.4	18514.3	10586.6	90817.9	17229.6	6674.6	12329.5	11241.9	13825.8	8060.02	1.14209e+06	18715	436416	13059.3	298750	484931	369846	267346	237729	223870
M362T194	362.30507	193.9330	(r)-(+)-arachidonyl-1'-hydroxy-2'-propylamide	[M+H]+	0.800037309327616			Lipids and lipid-like molecules	Fatty Acyls	Fatty amides	25495.4	54815.2	24199.4	32541	10518.5	12623	14984	12546.5	27196.4	25206.4	28333.7	23367.5	24017	1916.6	20965.7	26104.9	15387.4	34972	16288.5	25777
M371T271	371.25715	270.5345	(r)-4-((5s,8r,9s,10s,13r,14s,17r)-10,13-dimethyl-3,7-dioxohexadecahydro-1h-cyclopenta[a]phenanthren-17-yl)pentanoic acid	[M-H2O+H]+	0.837016199467132			Lipids and lipid-like molecules	Steroids and steroid derivatives	Bile acids, alcohols and derivatives	186715	389676	125927	142949	1.59327e+06	865986	1.47888e+06	809868	791052	1.69144e+06	983314	1.23664e+06	4.0227e+06	451440	369771	1.2326e+06	161765	221401	188933	169146
M389T144	389.26729	143.5590	(r)-4-((5s,8s,9s,10r,13r,14s,17r)-10,13-dimethyl-3,6-dioxohexadecahydro-1h-cyclopenta[a]phenanthren-17-yl)pentanoic acid	[M+H]+	0.889747986464899			Lipids and lipid-like molecules	Steroids and steroid derivatives	Bile acids, alcohols and derivatives	296031	873205	233552	127415	2.20149e+06	815607	3.15191e+06	1.12833e+06	1.53072e+06	600956	719389	424940	1.49035e+06	2.53637e+06	5.13831e+06	1.14916e+06	1.16093e+06	886266	1.19714e+06	2.19573e+06
M232T257	232.15370	256.5270	(r)-butyrylcarnitine	[M+H]+	0.999403736597722	HMDB0002013		Lipids and lipid-like molecules	Fatty Acyls	Fatty acid esters	1.61168e+06	18695.3	229052	426864	152024	1.84348e+06	101356	210667	8289.67	30432.3	3.18831e+06	4.3165e+06	17957.8	7329.93	829836	10916.4	461011	713519	424312	338893
M381T71	381.18009	70.5980	(z)-3-(4-hydroxyphenyl)-n-[4-[[(e)-3-(4-hydroxyphenyl)prop-2-enoyl]amino]butyl]prop-2-enamide	[M+H]+	0.936845649			Phenylpropanoids and polyketides	Cinnamic acids and derivatives	Hydroxycinnamic acids and derivatives	106434	40221	55206	140863	65410.6	43913.8	78871.8	55220.6	54652.7	50509.3	63762.7	76164.9	55437.9	67738.6	108027	4009.3	105407	178296	212397	122194
M283T135	283.26327	134.9000	(Z)-6-Octadecenoic acid	(M+H)+	0.7904						2133.55	31309.5	38740.8	2630.74	38845	25783.4	29453.4	61014	46512.8	29957.8	52569.6	45545.4	80257.3	61013.8	39534.9	65186	8120.33	17974.7	13901.3	7991.79
M715T423	715.28100	423.4380	[(1r,2r,3ar,5r,6e,10r,11s,13r,13as)-1,2,3a,11,13-pentaacetyloxy-2,5,8,8-tetramethyl-12-methylidene-4,9-dioxo-3,5,10,11,13,13a-hexahydro-1h-cyclopenta[12]annulen-10-yl] 2-methylbutanoate	[M+Na]+	0.702709536			Lipids and lipid-like molecules	Prenol lipids	Diterpenoids	11434.3	3470.75	3359.36	3606.69	5727.02	5261.72	6257.96	5133.45	6290.49	2057.28	5444.83	3946.23	4317.43	7439.81	5138.29	2804.52	14202	14853.5	60560.8	3595.4
M906T124	906.32878	124.4280	[(2r,3r,4r,5r,6r)-2-[[(2r,3r,4r)-3,4-dihydroxy-4-(hydroxymethyl)oxolan-2-yl]oxymethyl]-4-[(2s,3r,4r,5r,6s)-4,5-dihydroxy-6-methyl-3-[(2s,3r,4s,5s)-3,4,5-trihydroxyoxan-2-yl]oxyoxan-2-yl]oxy-6-[2-(3,4-dihydroxyphenyl)ethoxy]-5-hydroxyoxan-3-yl] (e)-3-(3,4-dihydroxyphenyl)prop-2-enoate	[M+NH4]+	0.741215881			Organic oxygen compounds	Organooxygen compounds	Carbohydrates and carbohydrate conjugates	11981.9	18547.1	4618.59	21187.4	2849.97	2998.14	8860.1	8249.05	7827.27	6842.78	4031.79	2670.18	281.218	274.08	22392.4	383.25	534.359	1838.63	4651.05	246.125
M793T347_1	793.25273	346.8770	[(2r,3r,4s,5r,6r)-6-[2-(3,4-dihydroxyphenyl)ethoxy]-2-(hydroxymethyl)-5-[(2s,3r,4r,5r,6s)-3,4,5-trihydroxy-6-methyloxan-2-yl]oxy-4-[(3r,4r,5r,6s)-3,4,5-trihydroxy-6-methyloxan-2-yl]oxyoxan-3-yl] (e)-3-(3,4-dihydroxyphenyl)prop-2-enoate	[M+Na]+	0.762239802			Organic oxygen compounds	Organooxygen compounds	Carbohydrates and carbohydrate conjugates	6461.35	3844.61	4109.47	2909.58	9747.46	4974.86	8747.2	7461.09	7064.45	6972.59	4325	3920.66	4168.34	3645.4	9356.47	4491.48	9324.89	10846.9	16546.2	10172.3
M687T451	687.36254	450.9330	[(2r,3r,4s,5s,6r)-3-acetyloxy-2-(acetyloxymethyl)-5-butanoyloxy-6-[(2s,3r)-2,3,4-trihydroxybutoxy]oxan-4-yl] 14-hydroxytetradecanoate	[M+Na]+	0.785104788806785						12441.6	5874.65	6212.44	4631.32	27853.3	11513.2	14751	12066.4	10596.4	10178.4	10347.6	4349.09	3300.08	11858.5	24787	3177.21	11678.1	12772.6	5665.43	8964.29
M699T427	699.37757	427.4275	[(2r,3r,4s,5s,6r)-3-acetyloxy-2-(acetyloxymethyl)-5-hexanoyloxy-6-[(2s,3r)-2,3,4-trihydroxybutoxy]oxan-4-yl] tetradecanoate	[M+Na]+	0.993382401						27894.7	5709.51	7478.51	3899.19	68590.7	102880	17890.1	21757.1	19684.9	14153.5	58495.1	10808.2	5275.22	12954	142116	5531.65	238935	153702	33949	158335
M551T195	551.12896	194.5330	[(2s,3r,4s,5s,6r)-4,5-dihydroxy-6-(hydroxymethyl)-2-[2,4,6-trihydroxy-3-(4-hydroxybenzoyl)phenyl]oxan-3-yl] 4-hydroxybenzoate	[M+Na]+	0.963080983			Organic oxygen compounds	Organooxygen compounds	Carbohydrates and carbohydrate conjugates	146.564	38256.7	459.751	232.308	45136.3	50148.5	59321.5	48703.2	59484.5	41003	123101	99668.5	51575.6	96215.3	104382	77931.3	105920	231656	113863	195644
M363T446	363.14027	446.3620	[(3as,4s,5s,6e,10z,11ar)-6-formyl-5-hydroxy-10-(hydroxymethyl)-3-methylidene-2-oxo-3a,4,5,8,9,11a-hexahydrocyclodeca[b]furan-4-yl] 2-methylprop-2-enoate	[M+H]+	0.725136626			Lipids and lipid-like molecules	Prenol lipids	Terpene lactones	5172.89	6276.21	7227.61	3440.63	3707.7	4973.28	2589.06	3892.41	6713.24	11661.7	3097.88	4657.66	5012.2	10152.4	6552.7	2738.87	30305.4	3470.95	2525.93	6557.48
M495T52_1	495.12723	51.6305	[(4e)-7-acetyloxy-6-hydroxy-2-methyl-10-oxo-2,3,6,7,8,9-hexahydrooxecin-3-yl] (e)-but-2-enoate	[M+Na]+	0.838870125213019			Phenylpropanoids and polyketides	Cinnamic acids and derivatives	Hydroxycinnamic acids and derivatives	29363.1	31563.8	24500.5	26053.5	7649.23	1718.8	4703.82	9862.95	3748.7	215.626	301.456	16620.4	8140.62	1357.12	38626.2	1464.26	7888.73	1443.81	2138.61	9746.32
M451T319	451.20816	319.1890	[[4-[5r-chloro-2z-[3r-cyclohexyl-3s-hydroxy-1r-propenyl]-3s-hydroxycyclopentyl]-2r-butenyl]oxy]-acetic acid, isopropyl ester	[M+Na]+	0.717595085			Organic oxygen compounds	Organooxygen compounds	Alcohols and polyols	11992.1	8788.73	7095.93	7026.48	17400	7770.55	18353.7	16923.2	11193.7	14010.9	13297.8	13158.4	3056.95	16529.6	14134.2	8174.55	39233.7	109851	56891.1	58433.4
M733T362_2	733.38639	362.4790	[17-(2,6-dihydroxy-6-methyl-3-oxoheptan-2-yl)-3-hydroxy-4,4,9,13,14-pentamethyl-2-[3,4,5-trihydroxy-6-(hydroxymethyl)oxan-2-yl]oxy-2,3,7,8,10,11,12,15,16,17-decahydro-1h-cyclopenta[a]phenanthren-16-yl] acetate	[M+Na]+	0.920887383			Lipids and lipid-like molecules	Steroids and steroid derivatives	Steroidal glycosides	7468.9	2746.88	2871.55	2803.63	18029.5	31983.9	8735.12	6308.4	6494.74	6729.84	5248.03	4930.59	3558.32	10343.9	47952.4	4345.3	23354.3	15498.9	7426.31	21696.1
M743T327	743.38145	326.6105	[2-[4-hydroxy-2,5-bis(hydroxymethyl)-3-(3-methylbutanoyloxy)oxolan-2-yl]oxy-6-(hydroxymethyl)-4,5-bis(2-methylpropanoyloxy)oxan-3-yl] decanoate	[M+Na]+	0.97020125927633						6533.31	1549.36	1995.73	1870.61	6576.23	55155.6	4846.05	2206.85	4446.03	3634	6577.85	3445.75	1659.02	5354.12	4775.31	3396.65	5201.23	7027.62	3578.75	5879.9
M369T71	369.09632	70.7160	[4-acetyloxy-2,5-dihydroxy-6-(hydroxymethyl)oxan-3-yl] (e)-3-(4-hydroxyphenyl)prop-2-enoate	[M+H]+	0.722521268			Phenylpropanoids and polyketides	Cinnamic acids and derivatives	Hydroxycinnamic acids and derivatives	67695.3	54567.8	120112	60918.6	68219.3	12246	68410.4	45342.3	34742.3	20391.3	23365.6	70070.4	30872.5	32228.3	174850	37259.4	56132.1	106101	48586.6	51779.1
M705T498	705.20422	497.5060	[4,5-diacetyloxy-6-[7-hydroxy-5-methoxy-4-oxo-2-[4-[3,4,5-trihydroxy-6-(hydroxymethyl)oxan-2-yl]oxyphenyl]chromen-6-yl]oxan-3-yl] acetate	[M+H]+	0.976668085882647			Phenylpropanoids and polyketides	Flavonoids	Flavonoid glycosides	20127.7	11604.9	4941.45	7553.73	15382.5	24377.8	31706.1	19202.2	19404	26475.4	36345.3	35640.6	12647	32449.2	12561.6	15460.1	35217.8	44853.7	25176	13724.7
M547T442_2	547.18869	442.1565	[4a,7-dihydroxy-7-methyl-1-[3,4,5-trihydroxy-6-(hydroxymethyl)oxan-2-yl]oxy-1,5,6,7a-tetrahydrocyclopenta[c]pyran-5-yl] (e)-3-(4-methoxyphenyl)prop-2-enoate	[M+Na]+	0.819965276			Lipids and lipid-like molecules	Prenol lipids	Terpene glycosides	7265.89	5226.48	4353.2	4048.5	18767.8	4704.79	19746	4664.95	5943.94	2273.69	3759.49	2844.96	3118.07	7323.46	4332.86	2735.48	7281.25	3958.05	2429.28	8052.4
M358T62	358.20440	62.4130	[5-acetyloxy-3-(hydroxymethyl)-2-oxo-6-propan-2-ylcyclohex-3-en-1-yl] 3-methylpentanoate	[M+NH4]+	0.713197332			Lipids and lipid-like molecules	Prenol lipids	Monoterpenoids	52537.8	51220.2	59166.5	43263.6	81027.1	67643.3	77536.4	78703	50656.9	47289.8	82268.2	66854	56224.3	87316.4	72604.4	76998.6	200447	133750	214900	248488
M617T167	617.11582	167.1380	[6-[2-(3,4-dihydroxyphenyl)-8-hydroxy-4-oxochromen-7-yl]oxy-3,4,5-trihydroxyoxan-2-yl]methyl (e)-3-(4-hydroxyphenyl)prop-2-enoate	[M+Na]+	0.768152228440861			Phenylpropanoids and polyketides	Flavonoids	Flavonoid glycosides	19768	19377.9	145.427	19377.9	18315.3	19538.3	22254.4	17758.9	22883.8	28082	26667.1	16536.4	17022.8	32561.2	579.12	26045.3	20570.8	22953.8	12276.6	15232.8
M409T358	409.22860	357.8755	[6,10a-dihydroxy-4-(hydroxymethyl)-4,7,11b-trimethyl-9-oxo-1,2,3,4a,5,6,6a,7,11,11a-decahydronaphtho[2,1-f][1]benzofuran-5-yl] acetate	[M+H]+	0.765309484						54991.5	25858.3	50560	21451.2	58076.6	30641.4	28280.9	43857.7	43148.3	43708.4	32557.1	7449.88	13602.4	58330.3	29969.8	13696.7	42739	47356	32959.8	40804.6
M381T395	381.18703	395.0745	[glu1] trh	[M+H]+	0.807162106			Organic acids and derivatives	Carboxylic acids and derivatives	Amino acids, peptides, and analogues	30424.6	35203.1	10638.8	37128.6	35389.4	51542.5	47299.5	43167.4	57432.3	68428.4	41236.7	55927.3	26393.8	90362.5	32399	36967.8	168019	180526	149015	93747
M373T438_1	373.17115	437.6920	[phe2] trh	[M+H]+	0.754107508			Organic acids and derivatives	Carboxylic acids and derivatives	Amino acids, peptides, and analogues	40951.6	13422.5	6046.88	11269.4	41166.5	20390.5	33975.5	38765.7	106459	40026.7	19129	32121.1	7756.6	44210.7	15457.5	12712.1	71453.9	39182.9	6499.73	79832
M689T450	689.25083	450.4090	1-(1,2-dioctanoylphosphatidyl)inositol-5-phosphate	[M+Na]+	0.969521544458727			Lipids and lipid-like molecules	Glycerophospholipids	Glycerophosphoinositol phosphates	5930.93	13585.7	7420.21	12281.6	7074.61	3132.9	19410.6	13074.4	9098.86	8416.76	9690.27	10726.9	20776.5	13643.9	2882.95	18063.5	27337.9	28639.9	38240.9	15535.5
M480T184	480.34325	183.7865	1-(1z-hexadecenyl)-sn-glycero-3-phosphocholine	[M+H]+	0.970872954	HMDB0010407		Lipids and lipid-like molecules	Glycerophospholipids	Glycerophosphocholines	1.94632e+06	1.45981e+06	1.86432e+06	711604	740803	2.81688e+06	554113	767711	1.22376e+06	108021	583793	4.59148e+06	1.26018e+06	136858	395495	4.60374e+06	5.19351e+06	3.83137e+06	9.98465e+06	855202
M819T138_1	818.60403	138.1830	1-(1z-octadecenyl)-2-(4z,7z,10z,13z,16z,19z-docosahexaenoyl)-sn-glycero-3-phosphocholine	[M+H]+	0.875672788	HMDB0011262		Lipids and lipid-like molecules	Glycerophospholipids	Glycerophosphocholines	71069.6	91317	90786.8	60015.6	108112	42154	72595.3	102371	122487	83606	171372	423322	421393	192544	676610	239779	284446	311588	311670	263720
M777T37	776.58028	37.1330	1-(1z-octadecenyl)-2-(4z,7z,10z,13z,16z,19z-docosahexaenoyl)-sn-glycero-3-phosphoethanolamine	[M+H]+	0.798416752						30472.7	38569.9	34781.5	28353.6	72915.2	28321.6	107751	111508	82955.3	71684.4	76486.3	99843.1	59585.9	76795.5	28293.8	72568.2	71049.9	120382	95741.6	53469.5
M795T140	794.60365	140.1675	1-(1z-octadecenyl)-2-(5z,8z,11z,14z-eicosatetraenoyl)-sn-glycero-3-phosphocholine	[M+H]+	0.892656979	HMDB0011253		Lipids and lipid-like molecules	Glycerophospholipids	Glycerophosphocholines	174749	227559	258831	152624	417091	212456	350100	425669	365495	148706	551458	1.51418e+06	677246	747013	2.13607e+06	922819	935766	549601	932943	651394
M773T146	772.61795	146.0860	1-(1z-octadecenyl)-2-(9z-octadecenoyl)-sn-glycero-3-phosphocholine	[M+H]+	0.939395086	HMDB0011243		Lipids and lipid-like molecules	Glycerophospholipids	Glycerophosphocholines	190224	56641.2	100343	24058.9	95738.7	26035.7	55077	126762	54429.9	36256.7	83279.6	209543	175999	341601	509755	162948	183594	66109.9	93081.1	166540
M508T193_2	508.37486	192.7420	1-(1z-octadecenyl)-sn-glycero-3-phosphocholine	[M+H]+	0.870835116	HMDB0013122		Lipids and lipid-like molecules	Glycerophospholipids	Glycerophosphocholines	1.42248e+06	409439	683934	277435	875661	1.90143e+06	640583	1.09528e+06	366182	138738	1.26604e+06	1.52817e+06	2.3644e+06	1.27579e+06	1.62851e+06	706017	894161	1.08347e+06	1.43802e+06	1.07749e+06
M493T344	493.15191	344.0770	1-(4-ethoxycarbonylphenyl)-2-(4-fluorobenzylthio)-5-(2-ethoxy-5-pyrimidinylmethyl)-4-pyrimidinone	[M+H-C2H4]+	0.970696969394033			Benzenoids	Benzene and substituted derivatives	Benzoic acids and derivatives	29144.2	17915.4	14911.5	18866.9	26212.5	42055.1	27151.6	16222.4	15610.9	16995.7	26632.2	24923.8	87909.9	45043.2	20946.6	87942.8	120298	94202.5	101274	57937.6
M217T391	217.15379	390.6550	1-(4-piperidinyl)-1,3-dihydro-2h-indol-2-one	[M+H]+	0.969675755			Organoheterocyclic compounds	Indoles and derivatives	N-alkylindoles	57981.6	21314.6	41701	22519.1	36979.5	92686.4	79365.2	54920.5	140702	108219	162634	95060.7	152141	161885	150795	135046	112908	165018	237911	160547
M489T402	489.27641	401.7770	1-[(2e,4e)-6,7-dihydroxy-2,4-octadienoyl]prolyl-n-methylvalyl-n2-methylalaninamide	[M+Na]+	0.997011152023042			Organic acids and derivatives	Carboxylic acids and derivatives	Amino acids, peptides, and analogues	31068.9	8053.6	26253.5	13810.1	39525.5	1.80362e+06	45113.4	45710	24268.1	46227.6	115599	20316.6	7113.07	29234	66570.4	39468.3	29081.1	126155	50153.1	52640.2
M516T420	516.18099	419.9050	1-[(4-chlorophenyl)methyl]-3-[(1,1-dimethylethyl)thio]-.alpha.,.alpha.- dimethyl-5-(1-methylethyl)-1h-indole-2-propanoic acid	[M-H+2Na]+	0.825053067			Organoheterocyclic compounds	Indoles and derivatives	N-alkylindoles	37796.5	3066.97	10011	2860.54	19234.2	13031.2	18588.8	38736.7	71621.8	38530.6	10932.7	21872.2	5619.94	66445.2	19054.9	6900.84	51104	10925.9	25059.7	34814.7
M406T398	406.18182	397.9280	1-[[4,5-bis(4-methoxyphenyl)-2-thiazolyl]carbonyl]-4-methylpiperazine	[M+H-H2O]+	0.9022246			Organoheterocyclic compounds	Azoles	Thiazoles	17848.3	13571.9	6370.02	25262.1	11156.9	21126.6	19091	36618.6	37884.5	34502.4	39655.4	33469.8	3593.49	26390.8	30164.9	28087.8	51814.1	55942	51827.5	64765.4
M409T197	409.34159	197.4865	1-[1-(1-methylcyclooctyl)-4-piperidinyl]-2-[(3r)-3-piperidinyl]-1h-benzimidazole	[M+H]+	0.963794517						100302	90543.1	50807.3	95551.2	17222.2	15181.6	26055.4	15632.5	71366.2	56244.4	47616	27445.9	44469.6	70306.6	25574	16150.4	75893.5	46794.5	71006	41992.6
M301T215_2	301.17810	215.4630	1-[4,5-bis(hydroxymethyl)-3-methoxy-2-methylphenoxy]-3-methylbutane-2,3-diol	[M+H]+	0.767525915			Benzenoids	Benzene and substituted derivatives	Benzyl alcohols	18215.6	29036.7	36181.6	20350.8	31877.3	34855.9	13892.2	8077.63	172632	15684.5	14061.1	24635	15753.6	23360.4	10848.8	16445.2	183837	40355.4	90421.1	53820.4
M543T484	543.15256	483.6070	1-[4,5-dihydroxy-6-(hydroxymethyl)-3-[(e)-3-(4-hydroxyphenyl)prop-2-enoyl]oxyoxan-2-yl]oxy-6-hydroxy-7-methylidene-4a,5,6,7a-tetrahydro-1h-cyclopenta[c]pyran-4-carboxylic acid	[M+Na]+	0.856670818			Phenylpropanoids and polyketides	Cinnamic acids and derivatives	Hydroxycinnamic acids and derivatives	10098	8707.93	5788.47	7598.5	2663.87	17647	10486.9	13185.8	9305.94	12373.1	11203.7	8579.97	17482.7	8556.68	5592.35	15455.1	14728.9	18108.7	14743.9	14607.8
M143T515	143.11701	514.5960	1-acetyl-3-piperidinamine	[M+H]+	0.954691830533931			Organoheterocyclic compounds	Piperidines	N-acylpiperidines	3209.1	3329.75	4264.28	3636.68	7242.83	14215.2	3565.91	7011.81	7470.82	4542.5	26439.2	20216.5	30431.7	2543.2	20233.9	23942.9	7865.58	11519.4	10055.1	10635.1
M84T403_2	84.04325	403.2500	1-Aminocyclopropanecarboxylic acid	(M+H-H2O)+	0.9282	HMDB0036458	C01234	Organic acids and derivatives	Carboxylic acids and derivatives	"Amino acids, peptides, and analogues"	516474	94865.6	195120	80162.6	746270	282453	504725	466819	831605	663954	236000	212784	319492	962160	957876	212604	644432	403424	260445	666523
M574T186	574.38316	185.5680	1-arachidoyl-2-hydroxy-sn-glycero-3-phosphocholine	[M+Na]+	0.705482015	HMDB0010390		Lipids and lipid-like molecules	Glycerophospholipids	Glycerophosphocholines	31635.7	34972	31037.1	24773.2	31957.1	45790.3	29541.2	32932.8	23285.8	18400.5	54988.7	71286.6	34373.8	34504.5	35392.8	41263.6	47058	47231.5	30294.9	41772.9
M454T401_2	454.23625	400.8430	1-butanol, 2-[[9-(1-methylethyl)-6-[[[4-(2-pyridinyl)phenyl]methyl]amino]-9h-purin-2-yl]amino]-, (2r)-	[M+Na]+	0.710670549			Organoheterocyclic compounds	Pyridines and derivatives	Phenylpyridines	28494.5	21579.5	23820.2	18810.6	16947.6	16703.7	11719.9	10941.9	10152.3	20778.1	20874.9	15248.9	15026.5	20055.4	35938.4	17444	31497.9	31674.1	27396.4	44153.5
M835T39_4	834.61229	38.9805	1-docosahexaenoyl-2-stearoyl-sn-glycero-3-phosphocholine	[M+H]+	0.864254859	HMDB0008727		Lipids and lipid-like molecules	Glycerophospholipids	Glycerophosphocholines	18924	8647.94	13882.8	19458.4	19381.3	11593.5	34177.9	41613.1	41565.4	38750.8	25318.4	60928.4	35038	37916.8	20422.2	29370.4	41088.8	68496.9	55456.8	27287.7
M510T189	510.35407	189.3355	1-heptadecanoyl-sn-glycero-3-phosphocholine	[M+H]+	0.763592322	HMDB0012108		Lipids and lipid-like molecules	Glycerophospholipids	Glycerophosphocholines	748124	244982	414422	259276	259987	280149	249179	201701	131490	16438.2	304200	608730	103567	2.40325e+06	673313	323316	231716	218874	394447	193530
M759T145	758.56886	145.2200	1-hexadecanoyl-2-octadecadienoyl-sn-glycero-3-phosphocholine	[M+H]+	0.970442586941002			Lipids and lipid-like molecules	Glycerophospholipids	Glycerophosphocholines	3.75091e+06	3.5127e+06	4.83365e+06	2.94513e+06	6.48771e+06	853895	4.61897e+06	6.71194e+06	3.47706e+06	1.33148e+06	4.97753e+06	8.23621e+06	7.06749e+06	9.4074e+06	1.3811e+07	3.69647e+06	3.41901e+06	1.74048e+06	2.15243e+06	4.38165e+06
M769T142	768.58746	141.7895	1-hexadecyl-2-(5z,8z,11z,14z-eicosatetraenoyl)-sn-glycero-3-phosphocholine	[M+H]+	0.978579831			Lipids and lipid-like molecules	Glycerophospholipids	Glycerophosphocholines	282964	314882	373084	219534	460502	218808	310389	443241	441855	179615	481673	1.46719e+06	665829	1.58595e+06	2.6148e+06	1.03102e+06	1.01551e+06	627926	983944	683418
M747T147_2	746.60277	147.2550	1-hexadecyl-2-(9z-octadecenoyl)-sn-glycero-3-phosphocholine	[M+H]+	0.946880073			Lipids and lipid-like molecules	Glycerophospholipids	Glycerophosphocholines	296124	264840	426955	166808	495122	174342	230883	468624	278084	185466	255891	875130	637630	1.39859e+06	1.78468e+06	605948	487379	125640	238167	335864
M674T215	674.43976	214.9990	1-hexadecyl-2-azelaoyl-sn-glycero-3-phosphocholine	[M+Na]+	0.850440692			Lipids and lipid-like molecules	Glycerophospholipids	Glycerophosphocholines	6565.87	6476.89	4950.47	4697.34	10002.3	6763.71	11539.5	8990.2	15486.2	13772.8	41000	27870	49101	16642	13565	25906.8	10235.1	16677.5	10606.5	10697.3
M482T196_3	482.35787	195.5140	1-hexadecyl-sn-glycero-3-phosphocholine	[M+H]+	0.99583301			Lipids and lipid-like molecules	Glycerophospholipids	Glycerophosphocholines	634788	323701	394505	183607	2.26013e+06	2.11021e+06	1.63179e+06	2.14794e+06	736748	406842	2.65412e+06	4.19898e+06	5.77167e+06	2.7865e+06	1.8302e+06	1.34315e+06	2.10144e+06	3.95018e+06	2.44357e+06	2.00091e+06
M413T204	413.34701	203.5210	1-hydroxy vitamin d2	[M+H]+	0.820060691070048		C08211	Lipids and lipid-like molecules	Steroids and steroid derivatives	Vitamin D and derivatives	54217.8	16394.8	10743.6	8428.85	29834.9	76118.2	25083.4	16320.2	22742.5	21576.4	21821.8	13039.4	30891.5	17015.4	12283.7	21715.9	38627.9	25403.9	48332.4	39625.5
M608T181	608.46308	181.3305	1-lignoceroyl-2-hydroxy-sn-glycero-3-phosphocholine	[M+H]+	0.960120796	HMDB0010405		Lipids and lipid-like molecules	Glycerophospholipids	Glycerophosphocholines	379670	385468	421264	415582	298537	149734	171901	197233	91867	49975.1	265974	253629	114491	96392.4	301813	203038	261011	88384.5	101274	100209
M620T38_1	619.52831	37.5240	1-linoleoyl-2-oleoyl-rac-glycerol	[M+H]+	0.92911644			Lipids and lipid-like molecules	Fatty Acyls	Lineolic acids and derivatives	102167	130765	132612	122233	202063	56821.5	116974	204906	106147	134419	174576	117502	122800	130254	96803.5	108204	220881	120513	101394	190347
M137T293_2	137.06963	293.4220	1-methyl-2-pyridinium aldoxime	[M]+	0.814718863675453	HMDB0014871	C01751	Organoheterocyclic compounds	Pyridines and derivatives	Methylpyridines	91879.1	149007	111116	137668	795017	1.81054e+06	1.69941e+06	1.55651e+06	49500.2	29873.8	246401	37585.6	16277	191957	999461	189991	345304	518961	800970	686621
M167T117	167.05554	116.9570	1-methyl-3-isobutylxanthine	[M+H-C4H8]+	0.923795689430891		C13708	Organoheterocyclic compounds	Imidazopyrimidines	Purines and purine derivatives	56190.4	24381.7	43896.8	25735.9	204048	69544	235260	206778	437587	399947	278092	224790	557980	451663	62974.6	557476	330022	217530	89148.1	158864
M282T251	282.11940	251.4680	1-methyladenosine	[M+H]+	0.997789813094965	HMDB0003331	C02494	Nucleosides, nucleotides, and analogues	Purine nucleosides		22725.7	51498.3	23413	23871.5	22508	11164.4	32103.7	20101.9	59037.4	79553.2	95517.1	25806.3	166366	166938	51464.9	297110	176280	157507	384372	259383
M126T326	126.10164	325.9620	1-methylhistamine	[M+H]+	0.930860051717323	HMDB0000898	C05127	Organic nitrogen compounds	Organonitrogen compounds	Amines	23499.4	21687.1	24774.7	26192.9	8384.21	96166.9	10878.4	9263.9	9855.32	8654.25	26185.4	15918	40430.9	23166.5	21252.3	14020.5	6210.93	7874.29	9382.98	10214.2
M187T178	187.12220	178.3270	1-Methylhistidine	(M+NH4)+	0.6122	HMDB0000001/HMDB0000479	C01152	Organic acids and derivatives	Carboxylic acids and derivatives	"Amino acids, peptides, and analogues"	19979.1	51198.1	53139.2	19835.9	17109.4	21290.7	22971.8	19252.3	47103.1	38031.6	67385.1	53150.8	77290.8	35071.3	6581.42	62025.4	18086.3	16541.3	13761.4	16068.5
M426T181	426.26142	180.9160	1-myristoyl-2-hydroxy-sn-glycero-3-phosphoethanolamine	[M+H]+	0.736604562	HMDB0011500		Lipids and lipid-like molecules	Glycerophospholipids	Glycerophosphoethanolamines	93625.8	181488	127634	152490	1.75715e+06	61015.1	1.69154e+06	75341.7	1.03445e+06	832957	86646.4	231267	1.38253e+06	143685	100262	1.79959e+06	2.7908e+06	53730.2	47303	3.88938e+06
M468T197	468.30680	196.5640	1-myristoyl-sn-glycero-3-phosphocholine	[M+H]+	0.961532458	HMDB0010379		Lipids and lipid-like molecules	Glycerophospholipids	Glycerophosphocholines	209731	260336	244055	219743	330641	184720	315961	371567	121472	34056.6	332089	489161	172786	155095	487644	170274	142511	124410	130522	89707.4
M592T183	592.43172	182.6830	1-O-(cis-9-Octadecenyl)-2-O-acetyl-sn-glycero-3-phosphocholine	(M+CH3CN+H)+	0.6472						42178.9	39832.1	70140.4	51277.9	62755.7	65313.6	56602.4	53908.8	34755.5	13600.3	84977.6	155023	49966.3	21919.1	91188.1	97973.2	85402	45341.5	68684.4	17964.5
M496T198	496.37477	197.7840	1-o-hexadecyl-2-c-methyl-3-phosphatidylcholine	[M+H]+	0.949453193441259						49301.6	55517.5	54209.9	72488	96973.5	90792.8	32973.2	57731.2	5670.91	7987.65	38670.5	1644.36	14891.6	13355.7	26016.5	13533.3	30175	25770.7	9968.14	11970.4
M632T414_2	632.41375	414.0890	1-o-hexadecyl-2-deoxy-2-thio-r-(heptanoyl)-sn-glyceryl-3-phosphocholine	[M+Na]+	0.720686875			Organic nitrogen compounds	Organonitrogen compounds	Quaternary ammonium salts	2550.76	742.066	1253.47	490.879	568.334	2672.09	4482.87	2801.34	1333.06	1545.33	2567.34	735.397	2166.77	3742.93	902.719	1723.02	820.476	1241.08	1573.31	4589.73
M184T144	184.07235	144.0065	1-o-hexadecyl-2-deoxy-2-thio-s-acetyl-sn-glyceryl-3-phosphorylcholine	[M+H-C21H40SO2]+	0.972672922996443			Organic nitrogen compounds	Organonitrogen compounds	Quaternary ammonium salts	136238	203111	208465	104571	238192	100455	187972	236691	162809	78465.7	199330	548744	223003	266634	603819	252512	270239	161194	183887	180946
M550T187	550.38501	186.6015	1-o-hexadecyl-2-o-(2e-butenoyl)-sn-glyceryl-3-phosphocholine	[M+H]+	0.780635661			Lipids and lipid-like molecules	Glycerophospholipids	Glycerophosphocholines	1.09288e+06	337397	870629	350107	513114	559429	367283	466355	143573	49850.8	603030	990473	301189	108600	450301	404879	296810	384555	422817	173180
M767T139	766.57377	139.3820	1-o-hexadecyl-2-o-(5z,8z,11z,14z,17z-eicosapentaenoyl)-sn-glyceryl-3-phosphorylcholine	[M+H]+	0.848397973			Lipids and lipid-like molecules	Glycerophospholipids	Glycerophosphocholines	151445	323062	324591	178671	410700	354128	401731	707562	902100	163859	917707	4.0496e+06	788406	190219	5.17372e+06	2.43797e+06	1.95034e+06	1.64927e+06	2.62013e+06	1.32425e+06
M532T189	532.36726	188.7440	1-o-octadecyl-sn-glyceryl-3-phosphorylcholine	[M+Na]+	0.97348917404895	HMDB0011149		Lipids and lipid-like molecules	Glycerophospholipids	Glycerophosphocholines	79322.6	75098.1	74111.3	41195.7	148607	130493	213315	206680	202581	189818	211242	182952	293048	342884	138602	338301	133956	149797	148164	146575
M447T245	447.30938	245.0650	1-octadecyl lysophosphatidic acid	[M+Na]+	0.882681828728571	HMDB0011144		Lipids and lipid-like molecules	Glycerophospholipids	Glycerophosphates	7477.32	16410.1	17200.7	9040.25	60946.7	29964.1	118378	85125.8	114108	68206	80409.3	99513.1	67234.6	72128.8	31409.5	70193.1	42088.7	77986.7	52184.8	60944.8
M602T46	601.51742	46.2445	1-oleoyl-2-linoleoyl-rac-glycerol	[M+H-H2O]+	0.895694371521814			Lipids and lipid-like molecules	Fatty Acyls	Lineolic acids and derivatives	22893.4	25296.9	19257.4	34017.2	75136.8	111539	92918.8	103503	498518	557912	164749	338636	150392	148458	117713	189682	196741	291467	378604	247132
M733T146	732.55206	146.4275	1-oleoyl-2-myristoyl-sn-glycero-3-phosphocholine	[M+H]+	0.960389057	HMDB0008097		Lipids and lipid-like molecules	Glycerophospholipids	Glycerophosphocholines	435661	495121	886274	354539	1.09765e+06	232138	723333	737291	327227	147037	620579	1.23987e+06	409681	621494	1.50703e+06	695778	390750	236510	234773	326653
M437T470	437.26319	469.6610	1-oleoyl-l-.alpha.-lysophosphatidic acid	[M+H]+	0.741969344052014			Lipids and lipid-like molecules	Glycerophospholipids	Glycerophosphates	4700.71	4666.27	2632.71	4326.09	7869.27	3371.73	6521.95	7672.65	4637.71	4662.98	3554.76	3705.27	2825.16	4564.43	4025.37	3279.34	4713.6	3829.35	3450.04	3537.19
M522T189	522.35413	189.3075	1-oleoyl-sn-glycero-3-phosphocholine	[M+H]+	0.927008599760287	HMDB0002815		Lipids and lipid-like molecules	Glycerophospholipids	Glycerophosphocholines	4.17462e+06	1.89089e+06	2.91101e+06	1.70265e+06	3.35039e+06	3.01629e+06	3.59941e+06	2.77766e+06	835864	233390	2.91364e+06	5.83623e+06	1.91206e+06	556752	3.19897e+06	2.50561e+06	1.27157e+06	1.25869e+06	1.90145e+06	915672
M666T233_2	666.43124	233.1410	1-palmitoyl-2-azelaoylphosphatidylcholine	[M+H]+	0.957380229			Lipids and lipid-like molecules	Glycerophospholipids	Glycerophosphocholines	11543	8920.1	8022.26	6103.25	14491.5	10123.5	16631.3	10781.5	16697.7	14563.7	15296.4	19307	18493.8	12449	12316.6	15155.5	17701.5	18121.4	13267	14591.3
M795T252_2	795.49374	252.0730	1-palmitoyl-2-docosahexaenoyl-sn-glycero-3-phospho-(1'-rac-glycerol)	[M+H]+	0.989417481			Lipids and lipid-like molecules	Glycerophospholipids	Glycerophosphoglycerols	27604	42831.3	43675.9	66335	13927.8	17878.3	12316.6	54557	4825.07	5097.15	6366.16	8906.08	17193.8	3307.32	28971.9	20500.5	7096.22	8108.92	3938.15	6396.59
M807T140_1	806.56814	140.0015	1-palmitoyl-2-docosahexaenoyl-sn-glycero-3-phosphocholine	[M+H]+	0.86004328	HMDB0007991		Lipids and lipid-like molecules	Glycerophospholipids	Glycerophosphocholines	587145	716967	620010	569667	1.88562e+06	278346	1.04575e+06	1.00171e+06	669500	268884	1.0629e+06	2.09339e+06	1.79385e+06	1.97993e+06	2.20046e+06	879858	929558	617934	785093	1.46447e+06
M632T424	632.35807	424.2540	1-palmitoyl-2-glutaryl phosphatidylcholine	[M+Na]+	0.984847810356289			Lipids and lipid-like molecules	Glycerophospholipids	Glycerophosphocholines	12339.7	6331.79	6609.58	5016.82	25562	42301.2	10195.3	10788.9	8002.61	19301.9	13017.6	6521.17	4159.89	12996.1	15924.3	3949.91	58818.3	17268.4	7567.51	40729.1
M454T199_2	454.29167	199.0065	1-palmitoyl-2-hydroxy-sn-glycero-3-phosphoethanolamine	[M+H]+	0.988442882248884	HMDB0011503		Lipids and lipid-like molecules	Glycerophospholipids	Glycerophosphoethanolamines	1.82556e+06	3.17622e+06	2.13359e+06	2.96047e+06	1.33828e+06	1.24127e+06	1.28701e+06	1.96014e+06	746704	450951	1.63313e+06	1.62128e+06	1.44549e+06	920234	2.06795e+06	856635	864985	1.11313e+06	537618	876157
M313T127	313.27278	127.3420	1-palmitoyl-2-linoleoyl-rac-glycerol	[M+H-C18H32O2]+	0.885292531441182			Lipids and lipid-like molecules	Fatty Acyls	Lineolic acids and derivatives	105128	128473	86262.7	138948	341057	346269	610430	341928	47957.7	36978.3	114289	81175.2	96232	83299.6	68796.6	72742.3	36353.7	41788.6	35274.2	31786.4
M759T592	758.56765	591.6110	1-palmitoyl-2-linoleoyl-sn-glycero-3-phosphocholine	[M+H]+	0.810805103950441	HMDB0007973		Lipids and lipid-like molecules	Glycerophospholipids	Glycerophosphocholines	468.031	667.856	713.353	616.041	700.504	248.284	742.89	659.926	627.401	316.912	921.647	1688.14	850.098	786.666	1454.45	538.1	824.384	599.707	586.472	1149.47
M578T36_2	577.52471	35.6365	1-palmitoyl-2-oleoyl-sn-glycerol	[M+H-H2O]+	0.951468058	HMDB0007102		Lipids and lipid-like molecules	Glycerolipids	Diradylglycerols	50091.6	51672.9	33862.1	155690	384159	176840	229574	356517	579206	579368	232260	273027	182196	570322	263429	344389	599972	232938	248683	465500
M719T39	718.54123	38.5065	1-palmitoyl-3-oleoyl-sn-glycero-2-phosphoethanolamine	[M+H]+	0.808929520009123			Lipids and lipid-like molecules	Glycerophospholipids	Glycerophosphates	16248.1	72467.2	54104.8	58347.4	25611.6	47670.5	41142.3	57972.5	64322.2	59063.8	62809.6	74775.4	48258.7	72617.4	11627	72401.1	40081.1	51904.5	68898.8	40869.4
M496T192_2	496.33879	192.1280	1-palmitoyl-sn-glycero-3-phosphocholine	[M+H]+	0.965741593859637	HMDB0010382		Lipids and lipid-like molecules	Glycerophospholipids	Glycerophosphocholines	2.30175e+07	8.32008e+06	1.2143e+07	6.70812e+06	2.03194e+07	1.18587e+07	2.10418e+07	1.59243e+07	4.71368e+06	649716	1.79619e+07	2.99781e+07	1.84445e+07	6.01808e+06	2.85361e+07	1.40444e+07	9.66884e+06	8.19826e+06	1.1699e+07	9.61825e+06
M313T52	313.27263	52.3290	1-palmitoylglycerol	[M+H-H2O]+	0.805525017453156			Lipids and lipid-like molecules	Glycerolipids	Monoradylglycerols	581212	1.82944e+06	907976	1.13205e+06	1.03421e+06	440467	673871	571966	324452	334838	233420	356706	253876	402852	196197	506051	163172	150820	189659	191560
M538T187	538.38537	187.0100	1-Palmitoyllysophosphatidylcholine	(M+CH3CN+H)+	0.7798						822344	167762	545199	216956	410842	159149	207009	229133	63988.2	50799	155737	254420	125746	58964.1	202661	160585	148738	148350	134494	103256
M413T359	413.26339	358.8115	1-phenyl-2-decanoylamino-3-morpholino-1-propanol	[M+Na]+	0.791182984			Organic nitrogen compounds	Organonitrogen compounds	Amines	5543.7	8415.59	8734.14	6135.19	8671.28	5629.48	11289.2	10667	10545.5	11045.6	7728.68	11625	13444	18338.3	7513.51	19717	8114.44	8250.52	6901.22	5970.64
M373T388	373.16974	387.9980	1-piperazinecarboxamide, 4-(3-chloro-2-pyridinyl)-n-[4-(1,1-dimethylethyl)phenyl]-	[M+H]+	0.900283881			Organoheterocyclic compounds	Diazinanes	Piperazines	27489.1	15837.4	18985	14974.8	23461.7	5271.08	38749.6	15290.1	24889.2	23647.2	26335.6	14398.2	19463.7	50558.1	10488.2	21390.3	12839.5	19313.7	19818.7	11268.6
M888T213	887.54046	213.1370	1-stearoyl-2-arachidonoyl-sn-glycero-3-phospho-(1'-myo-inositol)	[M+H]+	0.943587756	HMDB0009815		Lipids and lipid-like molecules	Glycerophospholipids	Glycerophosphoinositols	9889.88	22335.3	19866.2	10999.2	32437.7	11930.8	37927.4	32963.5	14395.1	5944.94	6749.43	20995.9	16574.4	11749.2	2673.38	9309.01	4526.79	4050.91	5092.82	2984.51
M628T191	627.53285	190.5975	1-Stearoyl-2-arachidonoyl-sn-glycerol	(M+H-H2O)+	0.8629	HMDB0007098/HMDB0007099/HMDB0007100/HMDB0007101/HMDB0007103/HMDB0007108/HMDB0007112/HMDB0007131/HMDB0007132/HMDB0007156/HMDB0007166/HMDB0007170/HMDB0007223/HMDB0007224/HMDB0007248/HMDB0007257/HMDB0007398	C00165	Lipids and lipid-like molecules	Glycerolipids/Fatty Acyls	Diradylglycerols/Lineolic acids and derivatives	10526.2	7638.84	5552.94	5172.79	18666	16348.7	14441.9	18313.7	37156.3	18782.8	28262.1	30533.6	17464.3	27915.2	156573	8814.61	66322.6	25843.6	16621.6	52761.9
M835T140	834.59915	139.8450	1-stearoyl-2-docosahexaenoyl-sn-glycero-3-phosphocholine	[M+H]+	0.973322256243095	HMDB0008057		Lipids and lipid-like molecules	Glycerophospholipids	Glycerophosphocholines	106988	108535	166187	87138.5	352759	61363.8	170630	225201	195823	84671.1	385802	769274	570439	353755	936962	353948	662748	387044	282417	588463
M692T246	691.53434	246.3070	1-stearoyl-2-docosahexaenoyl-sn-glycerol	[M+Na]+	0.8938227008227	HMDB0007179		Lipids and lipid-like molecules	Glycerolipids	Diradylglycerols	1950.17	7618	4454.77	8768.71	3890.6	3249.43	5960.9	4102.25	4534.65	3574.76	3654.3	5392.06	3641.68	5379.28	1124.45	5065.9	6432.54	6537.18	4432.48	3513.81
M524T189	524.37004	188.5425	1-stearoyl-2-hydroxy-sn-glycero-3-phosphocholine	[M+H]+	0.995986689718796	HMDB0010384	C04230	Lipids and lipid-like molecules	Glycerophospholipids	Glycerophosphocholines	3.74933e+07	7.88015e+06	1.86886e+07	8.81285e+06	2.39311e+07	1.56048e+07	1.27206e+07	1.39104e+07	5.79625e+06	911320	1.47404e+07	2.4225e+07	1.5481e+07	8.17275e+06	2.73479e+07	1.7372e+07	1.40533e+07	1.53165e+07	1.25232e+07	9.92248e+06
M820T277	819.50737	277.4470	1-stearoyl-2-linoleoyl-sn-glycero-3-phospho-(1'-rac-glycerol)	[M-H+2Na]+	0.971455199			Lipids and lipid-like molecules	Glycerophospholipids	Glycerophosphoglycerols	9646.13	11546.5	29052.9	10390.8	43836.4	59001.6	56781.9	35571.2	60880.4	74800	53668.8	68374.9	20242.3	30009.4	3601.49	31805.1	17281.7	47886.5	57091.1	23615.6
M811T39_1	810.53583	38.9885	1-stearoyl-2-linoleoyl-sn-glycero-3-phospho-l-serine	[M+Na]+	0.991089141732662	HMDB0012380		Lipids and lipid-like molecules	Glycerophospholipids	Glycerophosphoserines	47584.3	56350.3	35160.5	48538.6	28322.9	41031.7	49046.1	43587.5	50215.7	33275.3	63854.3	70617.5	535226	82499.2	54079.5	284583	36953	68242.8	62087.5	34685.8
M622T36	621.54258	36.2330	1-stearoyl-2-linoleoyl-sn-glycerol	[M+H]+	0.890306898288057	HMDB0007161		Lipids and lipid-like molecules	Fatty Acyls	Lineolic acids and derivatives	16389.3	109305	14615.1	87435.5	76344.5	88519.9	34659.7	88310.6	100190	145539	151116	235453	126795	77502.4	59020.4	174183	117217	199686	216252	127321
M811T35_1	810.60752	35.0280	1-Stearoyl-2-oleoyl-sn-glycerol 3-phosphocholine (SOPC)	(M+Na)+	0.9997	HMDB0000564/HMDB0007878/HMDB0007879/HMDB0007880/HMDB0007882/HMDB0007884/HMDB0007886/HMDB0007887/HMDB0007897/HMDB0007898/HMDB0007911/HMDB0007912/HMDB0007913/HMDB0007914/HMDB0007936/HMDB0007937/HMDB0007938/HMDB0007939/HMDB0007940/HMDB0007958/HMDB0007959/HMDB0007960/HMDB0007961/HMDB0007964/HMDB0007966/HMDB0007967/HMDB0007981/HMDB0007982/HMDB0007983/HMDB0007984/HMDB0007985/HMDB0008002/HMDB0008003/HMD…	C00157	Lipids and lipid-like molecules	Glycerophospholipids	Glycerophosphocholines	48853.3	37381.2	69357.4	39851.5	40485.1	25443.6	36008.2	50242.5	55552.1	54559.1	54726	109806	49256.5	40418	50831.9	77162.8	51302	76026.2	71902.3	40801
M341T158_2	341.30406	158.3720	1-Stearoyl-rac-glycerol	(M+H-H2O)+	0.9268						284945	381473	252727	278894	583940	256553	325246	352300	50966.6	17151.3	64880.4	182100	106642	102690	175371	172917	67132.3	98817.6	57822.2	43838.7
M568T136_1	568.33811	136.2770	1-Stearoyl-sn-glycerol 3-phosphocholine	(M-H+2Na)+	0.8625						14727.7	17218.8	10920.7	11505.9	22390.8	19119	23230.3	21060.1	19634.9	19284.5	27338.5	41578.6	37937.5	22015.4	108991	36387.6	46202.3	82411.4	80227.4	52272.1
M524T161	524.36967	160.5890	1-Stearoyl-sn-glycerol 3-phosphocholine(LPC(18:0))	[M+H]+	0.995154697146471	HMDB0010384	C04230	Lipids and lipid-like molecules	Glycerophospholipids	Glycerophosphocholines	2.08852e+07	4.93235e+06	8.32908e+06	5.22882e+06	1.2654e+07	6.8675e+06	5.23944e+06	6.71512e+06	1.8826e+06	398001	4.8104e+06	1.35152e+07	5.89918e+06	2.78744e+06	1.10639e+07	6.09543e+06	4.15165e+06	4.44765e+06	3.75626e+06	2.78521e+06
M360T160_1	360.13692	160.0505	1-trifluoromethoxyphenyl-3-(1-propionylpiperidin-4-yl)urea	[M+H]+	0.93567375			Benzenoids	Benzene and substituted derivatives	N-phenylureas	19333.2	17745.6	16176.3	2585.84	20049.4	84289.7	28924.8	24873.5	12071.9	31962.9	22556.4	3459.94	24285.9	44942.3	90555.2	27491.6	68058.2	97449.4	20256.3	53663.5
M191T166	191.15258	165.5570	1,1-dimethyl-4-phenylpiperazinium	[M+H]+	0.955343005726686			Organoheterocyclic compounds	Diazinanes	Piperazines	116685	167124	42604.6	108880	14723	19061.8	18740.1	12891.2	20866.2	47591.3	42470.8	22762	25345.3	55801.3	11203.4	22002.1	15527.7	14434.7	15404.9	13670.9
M241T181_2	241.19287	181.2000	1,2-benzenediamine, 4-methyl-n1-(3-phenylpropyl)-	[M+H]+	0.939159306822885			Benzenoids	Benzene and substituted derivatives	Phenylpropylamines	43843.1	74339.4	27174.3	50503	33142.9	28939.2	39129.1	29809.2	44511.6	32593.6	40862.6	32495.4	36929.2	72569.4	51055.6	40025.7	66544.1	39614.1	31396.5	58626.1
M536T261_1	536.23831	261.4090	1,2-bis(heptanoylthio) glycerophosphocholine	[M+Na]+	0.926569849			Organic nitrogen compounds	Organonitrogen compounds	Quaternary ammonium salts	70483	10022.8	11948.6	12209.6	8733.47	37518	10456.9	7103.26	15245.6	41518.9	56128.3	20930.2	11394.7	11592.4	33352.8	12432.5	64482.3	79331	28403.4	74066.4
M566T162	566.38106	162.3900	1,2-bis(o-decanoyl)-sn-glyceryl-3-phosphorylcholine	[M+H]+	0.742930298163857			Lipids and lipid-like molecules	Glycerophospholipids	Glycerophosphocholines	21135.6	24222.7	23924.6	17162.3	46046.5	23898.6	58463.5	32509.8	57174.2	29662.8	36167.9	49970.6	50419.8	67627	30198.1	52881.1	41581.6	42637.9	41548.4	44550.2
M779T142	778.53613	142.3820	1,2-di-(9z,12z,15z-octadecatrienoyl)-sn-glycero-3-phosphocholine	[M+H]+	0.789938612	HMDB0008206		Lipids and lipid-like molecules	Glycerophospholipids	Glycerophosphocholines	38937	60066.3	34511.4	43637.9	43242.3	36668.5	33321.2	31984.2	22102.2	13960.7	45167.6	72062	45072.2	28637.4	59405.9	37422.7	19272.1	14094.8	12417.5	3075.58
M72T299	72.07962	299.3780	1,2-diamino-2-methylpropane	[M+H-NH3]+	0.968393679211807			Organic nitrogen compounds	Organonitrogen compounds	Amines	717456	319736	497586	257411	1.10044e+06	904072	1.03789e+06	838364	982840	738013	731507	468363	602007	872263	821655	589738	754741	771652	695617	703922
M831T139	830.56754	138.5730	1,2-diarachidonoyl-sn-glycero-3-phosphocholine	[M+H]+	0.843143892	HMDB0008443		Lipids and lipid-like molecules	Glycerophospholipids	Glycerophosphocholines	73426.4	69785.5	72465.1	53001.7	73729.2	33900.3	66537	67877.1	76503.9	33584.8	132196	193712	117812	73892	137739	95935	90634.1	68297.4	74715.7	50820.9
M879T135	878.56927	135.0280	1,2-didocosahexaenoyl-sn-glycero-3-phosphocholine	[M+H]+	0.952439639888739	HMDB0008748		Lipids and lipid-like molecules	Glycerophospholipids	Glycerophosphocholines	32925.3	52407.9	21189.5	40935	9104.3	7112.68	14401.9	14133.6	11535.1	9863.29	20596.5	19643.7	19533.4	18165.7	17547.4	15965.8	4442.6	18257.8	26801.5	17809.5
M757T586	756.55815	586.3050	1,2-dihexadecanoyl-sn-glycero-3-phosphocholine	[M+Na]+	0.750163925	HMDB0000564	C00157	Lipids and lipid-like molecules	Glycerophospholipids	Glycerophosphocholines	208.645	230.507	141.751	119.25	352.229	18.7474	180.612	163.766	112.103	66.0557	336.256	365.18	274.261	164.239	231.731	248.248	1637.85	168.307	254.436	817.142
M552T35_1	551.50056	34.7250	1,2-dihexadecanoyl-sn-glycerol	[M+H-H2O]+	0.855611668			Lipids and lipid-like molecules	Glycerolipids	Diradylglycerols	64152.1	74065.1	73154.7	52910.6	124897	54403.6	93541.3	94112.4	132976	104386	67406.5	99818.8	118956	142033	76309.6	125591	83853.6	62094.9	78839.2	82837.7
M633T246	633.35575	245.5295	1,2-dilauroyl-sn-glycero-3-phospho-sn-glycerol	[M+Na]+	0.963191490873293			Lipids and lipid-like molecules	Glycerophospholipids	Glycerophosphoglycerols	114089	32139.6	85951.6	43983.4	545085	330420	687099	514967	472521	536158	1.41927e+06	512723	188364	117220	3.18234e+06	213034	420915	1.31409e+06	1.56781e+06	1.1882e+06
M602T121	602.39777	120.5540	1,2-dilauroyl-sn-glycero-3-phosphoethanolamine	[M+Na]+	0.836511624231649			Lipids and lipid-like molecules	Glycerophospholipids	Glycerophosphoethanolamines	10703.2	13663.5	10685.4	11655.8	85296.1	9781.26	130235	89954.7	75818.8	45764.4	111351	118127	123278	112934	62488.6	148663	55981.1	77941.5	62580.9	53770.6
M794T234	793.51722	233.5875	1,2-dilinoleoyl-sn-glycero-3-phospho-(1'-rac-glycerol)	[M+Na]+	0.78066027102419			Lipids and lipid-like molecules	Glycerophospholipids	Glycerophosphoglycerols	4642.23	3852.32	4173.82	5010.19	9488.53	8799.5	4667.84	10063.2	7875.73	8106.73	42014.7	10932.3	8158.69	9130.31	17344.6	7167.07	33922	8474.12	5994.62	661.814
M741T146	740.52043	146.0705	1,2-dilinoleoyl-sn-glycero-3-phosphoethanolamine	[M+H]+	0.972892348994541	HMDB0009093		Lipids and lipid-like molecules	Glycerophospholipids	Glycerophosphoethanolamines	17363.9	22859.1	24677.5	24691.6	88165.8	9674.4	26553.6	83112.8	245020	360905	109808	132749	108628	243901	236985	77305.9	380145	228398	61600.1	429219
M618T145	617.50927	145.2285	1,2-dilinoleoylglycerol	[M+H]+	0.889589548137005			Lipids and lipid-like molecules	Fatty Acyls	Lineolic acids and derivatives	2807.55	4185.86	1860	4212.36	6727.06	9396.45	5280.67	6284.7	6683.62	9799.09	4755.65	2739.13	10690.9	12717	456.349	12285.7	12016.8	2901.44	4053.94	2815.65
M689T152	689.43894	152.4915	1,2-dimyristoyl-sn-glycero-3-phospho-rac-(1-glycerol)	[M+Na]+	0.74050704			Lipids and lipid-like molecules	Glycerophospholipids	Glycerophosphoglycerols	16796.7	21047.3	15007.4	15186.4	18347.3	25477.9	56127.6	25922.7	46477	23685.2	34967.4	23650.3	33603.4	61516.3	36301.1	28640.5	78846	79673.6	104173	75192.7
M636T154	636.45784	153.8040	1,2-dimyristoyl-sn-glycero-3-phosphoethanolamine	[M+H]+	0.981351023			Lipids and lipid-like molecules	Glycerophospholipids	Glycerophosphoethanolamines	26537.6	58352.1	46201.5	48147.4	32102.5	14102.8	28930.2	51317.1	165376	161765	57660.8	140364	219182	294448	147863	130774	80261.4	47180.1	33230.2	144646
M608T610	607.56500	609.6090	1,2-dioctadecanoyl-sn-glycerol	[M+H-H2O]+	0.937166217	HMDB0007158		Lipids and lipid-like molecules	Glycerolipids	Diradylglycerols	3117.89	3286.13	3552.76	3916.65	4874.02	3371.76	3538.77	3525.84	3379.33	3161.19	3867.79	2971.93	3058.83	3848.32	3108.15	3727.23	4799.26	3110.78	3511.47	4231.64
M787T145	786.59900	144.6175	1,2-dioleoyl-sn-glycero-3-phosphatidylcholine	[M+H]+	0.981875972906327	HMDB0062690		Lipids and lipid-like molecules	Glycerophospholipids	Glycerophosphocholines	1.4246e+06	843806	1.32883e+06	748423	2.37223e+06	323710	1.29359e+06	2.12953e+06	1.40639e+06	510117	2.41646e+06	4.1842e+06	2.19126e+06	2.48724e+06	7.05297e+06	1.95363e+06	2.59498e+06	1.07279e+06	1.22989e+06	2.97056e+06
M339T38	339.28860	37.7285	1,2-dioleoyl-sn-glycerol	[M+H-C18H34O2]+	0.971215370452323	HMDB0007218		Lipids and lipid-like molecules	Glycerolipids	Diradylglycerols	538640	974538	654933	510211	688657	438097	1.1607e+06	458597	326107	177150	303037	495730	250609	271917	409654	246906	197203	66146.3	144248	194161
M731T146	730.53616	146.0400	1,2-dipalmitoleoyl-sn-glycero-3-phosphocholine	[M+H]+	0.886332329	HMDB0008002		Lipids and lipid-like molecules	Glycerophospholipids	Glycerophosphocholines	86629.9	110964	148590	84687.8	230389	52404.4	131443	138612	97984.7	42815.7	139869	264693	109556	147323	263633	125150	72279.4	41969.9	59426.8	50778.7
M688T151	688.48810	150.7120	1,2-dipalmitoleoyl-sn-glycero-3-phosphoethanolamine	[M+H]+	0.811967079	HMDB0008957		Lipids and lipid-like molecules	Glycerophospholipids	Glycerophosphoethanolamines	17623.3	31714.8	25321.3	27057.4	19922.2	7093.21	17448.7	20216.4	110409	99166	23825.6	43547.4	63190.9	156422	112273	48581.9	39556.7	45438.4	6011.17	64904.4
M707T149	706.53607	149.3220	1,2-dipentadecanoyl-sn-glycero-3-phosphocholine	[M+H]+	0.994385983958149	HMDB0007934		Lipids and lipid-like molecules	Glycerophospholipids	Glycerophosphocholines	382078	292591	497739	207662	403763	115461	205103	305340	210230	144420	161116	468755	233647	396639	859613	285107	226165	110717	79638.4	161941
M664T153	664.48969	153.2735	1,2-dipentadecanoyl-sn-glycero-3-phosphoethanolamine	[M+H]+	0.976189679	HMDB0008889		Lipids and lipid-like molecules	Glycerophospholipids	Glycerophosphoethanolamines	341034	707632	544762	640332	512420	45101	193398	772437	1.20123e+06	1.52555e+06	401072	1.24563e+06	1.78184e+06	2.01248e+06	1.24937e+06	1.77503e+06	1.03508e+06	561054	282990	1.17212e+06
M791T85	790.65354	84.6045	1,2-distearoyl-sn-glycero-3-phosphocholine	[M+H]+	0.921018755	HMDB0008036		Lipids and lipid-like molecules	Glycerophospholipids	Glycerophosphocholines	11023.8	8514.59	6529.15	6674	18672.2	3816.4	18421.1	51039.8	9840.64	22577.6	114969	265084	213415	55023.7	44230.2	367933	11335.9	7666.59	11754.4	30429.4
M381T152_1	381.31382	151.8590	1,24-dihydroxyvitamin d3	[M+H-2H2O]+	0.919810675641613		C12919	Lipids and lipid-like molecules	Steroids and steroid derivatives	Vitamin D and derivatives	104783	175014	108296	161236	775977	426988	1.14281e+06	913632	862563	663817	813655	948152	1.79557e+06	1.43674e+06	213116	965376	343995	954720	1.07738e+06	717262
M212T138	212.11962	137.6720	1,3-diphenylguanidine	[M+H]+	0.856875847	HMDB0003920	C05189				13848.7	22938.6	9408.79	17259.7	12919.5	7370.11	7719.12	7164.46	7618.87	8703.64	7839.41	6550.32	87127.9	10377.4	4617.42	11537.1	12019.7	5383.79	13266.2	7026.93
M474T484	474.22956	484.1385	1,3-propanediol, 2-amino-2-[2-[4-[[6-[(7-nitro-2,1,3-benzoxadiazol-4-yl)amino]hexyl]oxy]phenyl]ethyl]-	[M+H]+	0.964547051558134						10299	8410.99	7102.03	7647.3	12650.9	13033.7	7673.44	6331.65	7895.39	7084.37	10062.4	6799.9	7064.83	6666.07	8811.2	5724.71	56228.6	130544	110163	45041.9
M125T234	125.10644	234.3045	1,5-diazabicyclo[4.3.0]-non-5-ene	[M+H]+	0.993048472315727						108108	165711	39097.8	132883	6722.4	7805.14	13629.7	8258.46	9327.53	3289.52	9616.22	9951.81	1683.87	3405.25	3131.68	7722.24	8752.71	9245.76	8403.83	8414.47
M499T446	499.19994	446.3580	1,7-bis(4-hydroxyphenyl)-5-[(2r,3r,4s,5s,6r)-3,4,5-trihydroxy-6-(hydroxymethyl)oxan-2-yl]oxyheptan-3-one	[M+Na]+	0.864141514234716			Phenylpropanoids and polyketides	Diarylheptanoids	Linear diarylheptanoids	9882.37	9468.91	6674.82	6847.58	11239.4	8249.49	12013.9	8024.12	14893.4	38107.6	10421	13090.8	16304.4	15775.7	8018.2	18344.4	9082.04	6706.08	14155.6	27095.9
M711T404_2	711.34918	403.5995	1',4-sophorolactone 6',6-diacetate	[M+Na]+	0.827654562						18817.7	5255.55	5180.07	4756.44	22801.7	13269.7	13641.1	11129	11970.4	9066.1	12607.4	6826.46	5418.5	14882.5	16005.1	4881.82	112915	52785	35000.3	58603.5
M643T257	643.33070	256.5940	1(2h)-pyrimidineacetamide, n-[(1s,3s,4s)-4-[[2-(2,6-dimethylphenoxy)acetyl]amino]-3-hydroxy-5-phenyl-1-(phenylmethyl)pentyl]tetrahydro-.alpha.-(1-methylethyl)-2,4-dioxo-, (.alpha.s)-	[M+H]+	0.700278297			Organic acids and derivatives	Carboxylic acids and derivatives	Amino acids, peptides, and analogues	14073.9	6630.98	10622.7	6380.92	52439.3	37345.7	58148.3	36050.8	33684.8	26524.2	16442.7	30145.7	37429.6	50639.6	15755.4	30227.1	14034.5	16266.4	19443.7	11341.9
M609T300	609.34953	300.0430	1(2h)-pyrimidineacetamide, n-[(1s,3s,4s)-4-[[2-(2,6-dimethylphenoxy)acetyl]amino]-3-hydroxy-5-phenyl-1-(phenylmethyl)pentyl]tetrahydro-4-hydroxy-.alpha.-(1-methylethyl)-2-oxo-, (.alpha.s)-	[M+H-2H2O]+	0.760479722			Organic acids and derivatives	Carboxylic acids and derivatives	Amino acids, peptides, and analogues	14303.7	7164.84	31013.6	10860.2	79583.5	39019.9	114120	70876.6	135324	127303	23214.5	115451	96654.6	331353	20439.8	63324.8	17155.3	29309.8	10869.8	12900.1
M509T357	509.22103	356.5780	10-deacetylbaccatin iii	[M+H-2H2O]+	0.94549549102684		C11700	Lipids and lipid-like molecules	Prenol lipids	Diterpenoids	26238.3	9232.63	8233.56	8291.17	71544.9	11843.4	98050.3	114208	22400	16939.8	22588.7	9900.95	13235.1	9390.81	13178.5	8581.83	6750.81	22148.1	16521.5	27029.2
M834T416	834.29446	416.1590	10-deacetyltaxol	[M+Na]+	0.970718163			Lipids and lipid-like molecules	Prenol lipids	Diterpenoids	15766	5244.73	1336.55	12108.5	4766.12	3438.75	4266.32	3448.33	4617.84	3465.7	5784.93	3799.23	6858.76	7069.89	5535.05	13866.7	8180.94	9066.35	16603.3	13422.1
M310T270	310.23691	270.1880	10-nitrooleic acid	[M+H-H2O]+	0.937646961627267	HMDB0062737		Lipids and lipid-like molecules	Fatty Acyls	Fatty acids and conjugates	5697.14	12941.2	5686.05	12197.1	34242.7	27184.2	34434.6	24997.2	29782.8	30465.9	15855.2	27941	10156.2	46547.7	26167.3	19906	22428.4	29208.2	13039.3	15513.4
M387T246_2	387.25221	245.5895	11-deoxy-16,16-dimethylprostaglandin e2	[M+Na]+	0.706670404066849			Lipids and lipid-like molecules	Fatty Acyls	Eicosanoids	73501.2	56569.9	62583.8	46484.9	192173	106554	237455	189720	965199	806555	1.37369e+06	1.44798e+06	211037	247002	124996	151765	88155.8	456429	395576	259621
M353T344	353.24326	344.2725	11,15-dioxo-9s-hydroxy-5z-prostenoic acid	[M+H]+	0.951225009114161	HMDB0060042		Lipids and lipid-like molecules	Fatty Acyls	Eicosanoids	9714.9	15454.4	15710.2	5605.32	15394.7	10618.7	5291.56	12439.8	18315.5	17498.6	20016.9	30805.3	84779.4	26343.4	11503.7	85545.7	9579.2	16667.5	13644.6	13110.2
M467T438	467.17255	437.6680	11,17-difuroatemometasone	[M+H-C5H5ClO3]+	0.748822765101068			Lipids and lipid-like molecules	Steroids and steroid derivatives	Pregnane steroids	19384.6	19485	18537.1	15967.6	4859.03	12999.7	17399.8	4306.36	22291.7	19535.2	16047.1	5721.54	13708.4	29915.9	6020.13	12634.3	19061.2	1543.12	13751	12618.5
M271T47	271.20532	47.2810	11.beta.-hydroxyetiocholanolone	[M+H-2H2O]+	0.730992335887766		C14553	Lipids and lipid-like molecules	Steroids and steroid derivatives	Androstane steroids	60333	27125	51078.4	46288.8	148002	140385	203099	134353	154300	121931	35344.9	89108.7	45264.4	23473.9	194263	187349	29770.9	107540	88725.4	27860.4
M319T277	319.24102	277.1950	11(12)-epoxy-5z,8z,14z,17z- eicosatetraenoic acid	[M+H]+	0.814321888747986			Lipids and lipid-like molecules	Fatty Acyls	Fatty acids and conjugates	80331.2	56452.9	82023.7	47356.2	151840	163779	264404	100861	327283	264831	383039	464149	102107	114015	29485.4	100221	98381.4	484222	258052	113264
M942T392	941.53224	391.8855	12-deoxywithastramonolide	[2M+H]+	0.867676422961162			Lipids and lipid-like molecules	Steroids and steroid derivatives	Steroid lactones	3312.62	2191.41	1278.37	1316.58	3455.08	954.993	2144.34	2378.76	3697.01	3728.17	9813.24	2071.87	261.865	6702.86	3852.56	171.196	3586.9	3375.75	1866.19	9956.44
M391T90	391.28319	90.4790	12-ketodeoxycholic acid	[M+H]+	0.917226055589305	HMDB0000328		Lipids and lipid-like molecules	Steroids and steroid derivatives	Bile acids, alcohols and derivatives	340747	1.11344e+06	720859	512047	2.16847e+06	367640	2.26809e+06	1.89207e+06	364172	199539	143446	363925	265892	614309	196100	688836	67411.3	90024	118345	82681.2
M297T53	297.24153	52.5765	12,13-dihydroxy-9z-octadecenoic acid	[M+H-H2O]+	0.844747528567203			Lipids and lipid-like molecules	Fatty Acyls	Fatty acids and conjugates	227778	230413	111419	177304	155113	114818	129393	117704	154054	152402	136957	155736	155281	168398	112408	627229	120692	87338.4	130404	87527
M265T51	265.21567	51.2495	12(s)-hydroxy-16-heptadecynoic acid	[M+H-H2O]+	0.856964445			Lipids and lipid-like molecules	Fatty Acyls	Fatty acids and conjugates	92387	11357	30970.4	32959	52840.3	61893.3	52419.3	57422.1	181185	151185	103423	157849	45217.2	74727.1	255951	106089	55073.9	121281	95483.9	44179.5
M263T37_1	263.20050	37.4255	12s-hydroxy-5z,8e,10e-heptadecatrienoic acid	[M+H-H2O]+	0.722611845	HMDB0012535	C20388	Lipids and lipid-like molecules	Fatty Acyls	Fatty acids and conjugates	9757.98	27917.6	16395.2	22699	30349.7	113763	46402.7	26920.3	227190	61921.6	41459.6	103746	32477.2	25585.7	1.97299e+06	56403.2	30171.9	38591.5	55269	1.59593e+06
M295T39	295.22615	38.6585	13-keto-9z,11e-octadecadienoic acid	[M+H]+	0.875178261722627	HMDB0004668		Lipids and lipid-like molecules	Fatty Acyls	Lineolic acids and derivatives	161779	150172	334524	121940	90021.2	180644	103676	104180	145748	167598	132107	169114	63460.3	123939	86150.6	444430	131552	433643	353715	108702
M375T498	375.22325	498.4330	13,14-dihydro-16,16-difluoroprostaglandin e1	[M+H-H2O]+	0.76166161421124			Lipids and lipid-like molecules	Fatty Acyls	Eicosanoids	170975	11205.5	32858.9	9285.36	37860.9	47510.4	13284.4	18851.9	23657.6	12527.2	37686.2	16234.5	7724.53	26006.2	77625.3	6016.78	15839.6	17335.1	7613.68	25437
M373T521	373.24349	520.7050	13,14-dihydro-16,16-difluoroprostaglandin j2	[M+H]+	0.710025844044339			Lipids and lipid-like molecules	Fatty Acyls	Eicosanoids	23007.1	16686.5	6198.14	20977.6	3079.87	1072.61	3130.68	1358.7	5632.11	4259.73	6549.81	298.267	1928.96	6281.88	5439.74	4757.91	6250.51	12618.9	6601.72	6926.83
M307T91	307.26247	90.7980	13[(2r,3s)-3-pentyloxiranyl]-8z-tridecenoic acid	[M+H-H2O]+	0.879330611652895			Lipids and lipid-like molecules	Fatty Acyls	Fatty acids and conjugates	68329.9	135273	38396.3	110104	62913.7	63684.3	179638	185057	182238	232130	62330	81386.9	127309	316983	83951.7	109344	192786	78728.2	112300	225369
M559T365	559.32202	365.4795	13s-hydroxy-9z,11e-octadecadiene-(2-biotinyl)hydrazide	[M+Na]+	0.761331789456913						23507.1	9277.69	11115.4	8227.28	58768.2	52236.2	105568	57958.8	72917.3	73678.5	142753	157234	22050.1	160112	30003.9	74877	146874	36986.7	183736	125722
M293T34	293.24686	33.5035	13s-hydroxy-9z,11e-octadecadienoic acid, methyl ester	[M+H-H2O]+	0.995701988581572			Lipids and lipid-like molecules	Fatty Acyls	Lineolic acids and derivatives	309767	349885	357544	297936	527555	4.01418e+06	678963	816637	5.0261e+06	4.35985e+06	5.70595e+06	8.91399e+06	2.60975e+06	2.5936e+06	224771	3.90183e+06	2.4655e+06	5.05045e+06	4.32081e+06	1.02272e+06
M319T188	319.24095	188.0190	14(15)-epoxy-5z,8z,11z,17z-eicosatetraenoic acid	[M+H]+	0.873638859744138			Lipids and lipid-like molecules	Fatty Acyls	Fatty acids and conjugates	60513.3	44331.7	70208.3	50726.6	316968	169768	188222	111616	157281	68528.7	326692	126251	193469	396917	775079	182412	310612	270004	186406	519322
M649T242	649.38869	242.0750	15-deoxy-.delta.12,14-prostaglandin j2 biotinamide	[M+Na]+	0.818583063			Lipids and lipid-like molecules	Fatty Acyls	Eicosanoids	15825.8	12907.7	10930	10345.9	25060.9	18137.7	26806.3	32815.1	22761.9	17144.6	10484.2	24059.3	23122.1	23546.1	9450.24	23080.5	26015.9	29163.3	21615.2	26501.1
M624T420	624.30571	419.9365	15-deoxy-.delta.12,14-prostaglandin j2 glutathione	[M+H]+	0.827113281			Lipids and lipid-like molecules	Fatty Acyls	Eicosanoids	17814.7	7953.23	7235.84	8191.31	14537.3	8244.67	12549.5	10374.3	15712.8	14766.8	7882.92	11219.1	7077.85	48409.1	10654.9	4159.71	11688.5	16202.3	7815.32	13279.9
M284T132	284.33024	132.3480	15-deoxy-goyazensolide	[M+K]+	0.929984661			Organoheterocyclic compounds	Lactones	Gamma butyrolactones	66750.7	50922.9	266444	44928.5	62235.1	40037.4	80686	54481.7	30482.5	37482.2	123430	77156.1	50594.3	40297.1	44420.3	61372.8	36135.3	118714	98258	30922.5
M433T34_2	433.28380	33.5010	15(s)-15-methylprostaglandin f2.alpha. isopropyl ester	[M+Na]+	0.723744922			Lipids and lipid-like molecules	Fatty Acyls	Eicosanoids	339466	440380	159735	380202	107459	124225	111555	122011	237180	15508.2	182167	248863	191677	55140.6	57516.1	233207	113477	171093	18463.9	86106.9
M346T206	346.27307	205.6860	15(s)-hydroxy-n-(2-hydroxyethyl)-5z,8z,11z,13e-eicosatetraenamide	[M+H-H2O]+	0.828808017581723			Organic nitrogen compounds	Organonitrogen compounds	Amines	12308.3	22735.5	21376.8	18181.3	30063.1	14414	27707.1	10687	33632.1	33220	40241.1	34011.1	20946	43117.4	22973.5	27195.8	27139.7	33979.8	42847.6	32629.5
M543T286	543.32776	285.6300	15s-hydroxy-5z,8z,11z,13e-eicosatetraene-(2-biotinyl)hydrazide	[M+H-H2O]+	0.974002707911136						10894	10900.6	6720.5	8402.66	29556.3	16933.4	30269.8	26821.4	22941.4	26783.4	19963.5	13300	32385.7	20619.5	13613.3	30333.6	19244.8	37008.7	24840.9	19926.6
M295T247	295.22598	246.5640	16-hydroxy hexadecanoic acid	(M+Na)+	0.6345						55817.5	38514	52727.7	55843.5	132133	163537	250082	122752	213676	373523	286018	481919	279251	382090	124600	282352	268121	361950	379141	157017
M272T118	272.25783	117.5295	16-Hydroxypalmitic acid	[M+H]+	0.729378003	HMDB0006294	C18218	Lipids and lipid-like molecules	Fatty Acyls	Fatty acids and conjugates	59626	48932.5	97056	40941.8	96429	383538	216383	366954	387091	418840	501230	668089	1.18757e+06	272892	336108	439156	38198	164088	201917	77810.5
M655T125	655.34212	125.3775	16,16-dimethylprostaglandin e2 p-(p-acetamidobenzamido) phenyl ester	[M+Na]+	0.861475125286763			Lipids and lipid-like molecules	Fatty Acyls	Eicosanoids	12185.4	4160.16	18464.5	12939.4	43469.3	22079.1	46215.4	45367.8	42955.6	31246.6	82941.1	30184.7	31106.7	88249.4	27912	41177	26612.6	27327.5	24545.4	16030.2
M285T350	285.18157	349.7920	16.alpha.-hydroxy-4-androstene-3,17-dione	[M+H-H2O]+	0.784818259735682	HMDB0006774	C05140	Lipids and lipid-like molecules	Steroids and steroid derivatives	Androstane steroids	18397.3	78832.4	26494.8	44410.8	4369.8	8112.01	14953.5	9002.68	13175.8	7550.63	12614.1	9813.05	10332.2	10974.8	4009.49	7932.65	6403.59	8006	5621.17	5671.12
M481T115	481.26105	114.5175	17-trifluoromethylphenyltrinorprostaglandin f2.alpha. isopropyl ester	[M+H-H2O]+	0.972583498758115			Lipids and lipid-like molecules	Fatty Acyls	Eicosanoids	46662.5	30185.3	123854	30438	64533.3	12092.6	60214.5	59934.6	51694.6	48733.9	93977.4	69265.9	65496.2	72865.3	804649	66935.9	77310.4	125250	105825	224594
M549T271_2	549.39927	270.7880	17.alpha.-nandrolone	[2M+H]+	0.822593106			Lipids and lipid-like molecules	Steroids and steroid derivatives	Estrane steroids	14491.9	3376.79	22343.7	6450.18	186329	12110.6	105715	35774.4	6420.2	3021.95	2511.3	9520.69	4951.98	6129.38	5210.4	4030.9	5370.43	6208.78	5187.62	6263.79
M651T365	651.35116	364.7795	18-hydroxyisosungucine	[M+H]+	0.754321748						13797.4	5589.13	6192.38	6039.77	43133.9	29977.3	11228.5	19851.1	21351	20802.2	14943.4	10606.7	10471.9	8948.98	15750.4	10201.9	14453	48348.9	8740.76	98449.4
M422T139	422.25751	139.2790	1h-1,2,3-triazole-1-octanamide, n-[1,1'-biphenyl]-2-yl-4-(3-pyridinyl)-	[M+H-H2O]+	0.994193139938461			Benzenoids	Benzene and substituted derivatives	Biphenyls and derivatives	67143.3	48465.2	41598.8	2007.92	47658.9	39219.7	42867.9	40027.4	125495	290410	243874	220633	69761.6	40785	295166	60335.3	64183.2	154458	88210.8	53696.7
M375T457_2	375.19795	457.4860	1h-indazole-1-pentanoic acid, 3-[[[1-(aminocarbonyl)-2,2-dimethylpropyl]amino]carbonyl]-	[M+H]+	0.80160282			Organoheterocyclic compounds	Benzopyrazoles	Indazoles	48090.7	19158.3	11904.9	6791.66	133010	71460.1	47847.3	31815.1	41659.3	99304.2	32597.4	19785.1	12201.2	38781	125402	6295.51	55895.1	37727	9953.42	69912
M371T431	371.19174	431.3835	1h-indazole-3-carboxamide, n-[(1s)-1-(aminocarbonyl)-2-methylpropyl]-1-(5-fluoropentyl)-	[M+Na]+	0.985838575417152			Organic acids and derivatives	Carboxylic acids and derivatives	Amino acids, peptides, and analogues	19352.6	269692	279742	35305.7	21450.7	20369.4	28885.7	23377.3	34960.8	36681.3	26456.9	4043.2	12502.5	6292.44	18993.6	15424.3	33179	13348.7	7636.27	22374.8
M570T397	570.35987	396.9960	1h-indazole-4-carboxamide, n- [(1,2-dihydro-6-methyl-2-oxo-4-propyl-3-pyridinyl)methyl]- 1-(1-methylethyl)-6-[6-[4-(1-methylethyl)-1-piperazinyl]-3- pyridinyl]-	[M+H]+	0.851823522			Organoheterocyclic compounds	Diazinanes	Piperazines	7630.86	1300.84	2624.09	1386.52	17359.3	11274.1	8158.74	11203.3	4728.67	4901.42	14197.8	3044.22	2514.67	6017.94	42077.1	2377.55	9797.07	21055.2	9426.96	19329.7
M542T402	542.32824	402.1855	1h-indazole-4-carboxamide, n-[(1,2-dihydro-6-methyl-2-oxo-4-propyl-3-pyridinyl)methyl]-1-(1-methylethyl)-6-[2-(4-methyl-1-piperazinyl)-4-pyridinyl]-	[M+H]+	0.850036529			Organoheterocyclic compounds	Diazinanes	Piperazines	47494	11796.1	13243.7	4489.85	68233.7	52290.8	39271.6	56854.5	17473.9	13791	90295.7	35445.8	19747.6	32908.3	123857	12884.9	54369	172119	133349	148589
M567T394	567.27449	393.7360	1h-indole-3-acetamide, 1-(2,2-diethoxyethyl)-2,3-dihydro-n-(4-methylphenyl)-3-[[[(4-methylphenyl)amino]carbonyl]amino]-2-oxo-, (+)-	[M+Na]+	0.818933228			Benzenoids	Benzene and substituted derivatives	N-phenylureas	19158.8	14476.9	10103.4	9895.18	20851	25570.7	15715.1	20860.8	21505.3	18175.5	28058.2	26155.1	14163	50255.1	36539.7	9484.79	28109.9	61436.3	23166	42026.1
M440T287	440.31019	287.2170	1h-indole-3-carboxamide, 7-methoxy-1-[2-(4-morpholinyl)ethyl]-n-[(1s,2s,4r)-1,3,3-trimethylbicyclo[2.2.1]hept-2-yl]-	[M+H]+	0.867040423589281			Organoheterocyclic compounds	Indoles and derivatives	Indolecarboxylic acids and derivatives	21909.1	30912	18129	24559.9	16572.9	12498.4	17639.6	11857	12237	11111.9	19720.4	20351.1	12022.3	13865.9	10528.5	13528.6	18328.3	21963.6	13613.6	18743.3
M247T52	247.16568	51.7990	1h-indole-3-ethanamine, 5-methoxy-n-methyl-n-(1-methylethyl)-	[M+H]+	0.90664129			Organoheterocyclic compounds	Indoles and derivatives	Tryptamines and derivatives	191045	63212.2	61660.3	80826.4	198576	879843	122146	141443	198803	257907	94302.7	200989	52652.6	49012.4	153190	80104	279484	536452	296986	317699
M527T33	527.29882	32.7145	1h-indole-4-carboxamide, n-[(1,2-dihydro-4,6-dimethyl-2-oxo-3-pyridinyl)methyl]-3-methyl-1-[(1s)-1-methylpropyl]-6-[6-(1-piperazinyl)-3-pyridinyl]-	[M+H]+	0.825718382			Organoheterocyclic compounds	Diazinanes	Piperazines	31704.7	25484.2	33053.2	35755.2	28709.1	32945.8	41288.1	28031	17055.9	26404	28757.8	24291.2	37855.8	36559	45672.6	35766.9	66110.5	86901.7	37537.6	89751.3
M474T505	474.18197	504.7080	1h-indole-5-carboxylic acid, 1-[2-hydroxy-3-(4-phenoxyphenoxy)propyl]-3-(2-methyl-1-oxopropyl)-	[M+H]+	0.718233574			Benzenoids	Benzene and substituted derivatives	Diphenylethers	4091.58	11981.1	7726.99	15031.3	5633.52	9800.76	9573.81	10501	6585.18	6048.81	6230.31	8284.9	21341.9	10356.2	5663.58	14240.1	7744.51	15704	18691.8	20548
M568T463	568.18422	463.0590	1h-indole-5-sulfonamide, n-(3-chlorophenyl)-3-[[3,5-dimethyl-4-[(4-methyl-1-piperazinyl)carbonyl]-1h-pyrrol-2-yl]methylene]-2,3-dihydro-n-methyl-2-oxo-, (3z)-	[M+H]+	0.986893457013981			Benzenoids	Benzene and substituted derivatives	Sulfanilides	57742.5	23147.5	17774.4	24346.5	17260.8	44390.8	27602.7	17122.7	279543	165108	1.60145e+06	569591	981686	721959	554804	615600	9878.68	10739.5	9082.83	10281.2
M393T329	393.13576	329.4405	1h-pyrano[3',4':6,7]indolizino[1,2-b]quinoline-3,14(4h,12h)-dione, 4,11-diethyl-4,9-dihydroxy-, (4s)-	[M+H]+	0.724852188559564	HMDB0060510	C11173				8574.79	7098.28	3812.07	6709.7	8502.35	9710.27	14342.8	9100.49	8200.45	10148.3	10467.4	12565.7	10975.2	8764	7127.59	12037.3	11322.9	18091.5	19890.7	27039.6
M996T180	995.56647	180.0880	2-((4r)-4-((3r,5s,9s,10s,13r,14s,17r)-3-hydroxy-10,13-dimethyl-7-oxohexadecahydro-1h-cyclopenta[a]phenanthren-17-yl)pentanamido)ethane-1-sulfonic acid	[2M+H]+	0.820118731			Lipids and lipid-like molecules	Steroids and steroid derivatives	Bile acids, alcohols and derivatives	1335.37	464.445	904.643	1395.8	3478.89	4318.91	4683.3	2447.22	3586.32	4895.17	6563.75	4494.23	2158.67	5512.65	65063.9	1450.58	4394.43	2751.44	4914.02	11745.1
M496T231	496.27148	231.2860	2-((4r)-4-((5r,7r,8r,9s,10s,12s,13r,17r)-7,12-dihydroxy-10,13-dimethyl-3-oxohexadecahydro-1h-cyclopenta[a]phenanthren-17-yl)pentanamido)ethane-1-sulfonic acid	[M-H2O+H]+	0.880053874			Lipids and lipid-like molecules	Steroids and steroid derivatives	Bile acids, alcohols and derivatives	27954.1	32097.2	22418.2	44120.6	37653	129524	37465.8	27958.2	14630.4	31457.3	142296	370524	225472	30264.1	364124	115169	464895	358295	254316	369272
M1028T242_2	1027.55551	241.5680	2-((r)-4-((3r,5s,7r,8r,9s,10s,12s,13r,14s,17r)-3,7,12-trihydroxy-10,13-dimethylhexadecahydro-1h-cyclopenta[a]phenanthren-17-yl)pent-2-enamido)ethane-1-sulfonic acid	[2M+H]+	0.77815276			Lipids and lipid-like molecules	Steroids and steroid derivatives	Hydroxysteroids	2544.08	1321.4	1165.59	910.908	3920.35	2960.63	6096.18	2020.37	5767.21	1525.03	9055.32	9955.85	1546	3354.9	2169.33	2337.26	21991.7	3444.88	1363.96	2620.5
M128T278_2	128.10572	278.3860	2-(4-amino-1-piperidinyl)ethanol	[M+H-NH3]+	0.84296567			Organoheterocyclic compounds	Piperidines	Aminopiperidines	23433.3	20824.4	17028	12701.5	25224.2	3128.58	37024	16674.2	2193.49	29933.6	33871.2	9305.83	197402	18374.4	276797	234463	1.12945e+06	86485	1.34386e+06	564421
M622T303	622.28558	302.5870	2-(cyclohexylamino)ethanesulfonic acid	[3M+H]+	0.825854487			Organic nitrogen compounds	Organonitrogen compounds	Cyclohexylamines	14226.3	6353.92	9991.71	6367.44	29463.5	17320	36956.3	8385.38	59910	40331.6	21874.7	28311.8	27020.4	75679.7	15700.1	22251.8	9849.53	14754.4	6014	17286.2
M955T439	955.47284	439.1610	2-[[6-[[17-[5,6-dimethyl-3-[3,4,5-trihydroxy-6-(hydroxymethyl)oxan-2-yl]oxyhept-5-en-2-yl]-1-hydroxy-10,13-dimethyl-2,3,4,7,8,9,11,12,14,15,16,17-dodecahydro-1h-cyclopenta[a]phenanthren-3-yl]oxy]-3,4,5-trihydroxyoxan-2-yl]methoxy]-6-(hydroxymethyl)oxane-3,4,5-triol	[M+K]+	0.923206069			Lipids and lipid-like molecules	Steroids and steroid derivatives	Steroidal glycosides	6546.96	2257.43	2797.29	1963.71	22698.5	2986.5	6206.95	9865.95	7313.27	16705.3	3619.39	2564.22	1005.09	4449.45	8335.73	808.773	5061.08	3187.27	1515.84	7096.6
M605T234	605.23452	234.3830	2-[[7-hydroxy-1-(4-hydroxy-3,5-dimethoxyphenyl)-3-(hydroxymethyl)-6,8-dimethoxy-1,2,3,4-tetrahydronaphthalen-2-yl]methoxy]-6-(hydroxymethyl)oxane-3,4,5-triol	[M+Na]+	0.751577981	HMDB0038922					5266.64	7465.62	14879.5	7212.26	10194.6	7890.56	14548.8	10351.9	18620.7	8367.31	6137.99	9720.42	11060.7	7548.85	33285	16000.5	55304.2	10289.5	17462.5	19858.5
M748T377	748.43109	377.1300	2-[2-[19-acetamido-6-(3,4-dicarboxybutanoyloxy)-16,18-dihydroxy-5,9-dimethylicosan-7-yl]oxy-2-oxoethyl]butanedioic aci	[M+H]+	0.745127145	HMDB0034699		Organic acids and derivatives	Carboxylic acids and derivatives	Fumonisins	13306.7	3949.27	10010.4	4435.79	8836.9	16986.2	17822.5	9759.14	8052.7	8855.44	12405.5	3858.72	1585.26	15061	16024.8	2103.21	18905.1	29997.9	9586.4	31689.8
M1144T279	1143.58675	279.2340	2-[5-hydroxy-4-methoxy-6-[4-methoxy-6-[4-methoxy-6-[4-methoxy-2-methyl-6-[[(3s,10r,11s,12s,13s,14s,17s)-11,12,14-trihydroxy-17-[(1s)-1-hydroxyethyl]-10,13-dimethyl-1,2,3,4,7,8,9,11,12,15,16,17-dodecahydrocyclopenta[a]phenanthren-3-yl]oxy]oxan-3-yl]oxy-2-methyloxan-3-yl]oxy-2-methyloxan-3-yl]oxy-2-methyloxan-3-yl]oxy-6-(hydroxymethyl)oxane-3,4,5-triol	[M+Na]+	0.773339953			Lipids and lipid-like molecules	Steroids and steroid derivatives	Steroidal glycosides	2013.18	3080.31	5545.32	2491.11	17008.2	22913	41011.1	7381.23	27960.1	23099.5	39073	18472.2	6713.58	18821	2161.17	5001.31	11996.1	46557.4	27262.1	15511
M135T36	135.11604	35.9330	2-adamantylamine	[M+H-NH3]+	0.842112563328521			Organic nitrogen compounds	Organonitrogen compounds	Amines	178828	205469	211801	181511	235088	191917	253546	265536	422154	244088	268397	288947	274534	203388	256532	253887	173795	253416	282706	255568
M120T255_2	120.07968	255.1330	2-amino-1-phenylethanol	[M+H-H2O]+	0.992496257090663	HMDB0001065	C02735	Organic nitrogen compounds	Organonitrogen compounds	Amines	5.77096e+06	1.5574e+06	2.37453e+06	1.3318e+06	6.56264e+06	4.468e+06	5.39479e+06	4.33967e+06	5.44276e+06	5.20445e+06	4.21619e+06	2.42342e+06	2.64865e+06	5.50683e+06	6.49531e+06	2.62683e+06	5.20417e+06	4.4452e+06	3.38876e+06	4.97336e+06
M559T354_1	559.28867	353.7225	2-amino-2-[2-(4-octylphenyl)ethyl]-1,3-propanediol-n-biotinoyl-1,5-diampentane	[M+Na]+	0.907720312430325						27129.7	11642.4	10334.5	12460.3	10125.3	24901.6	37695.1	22946.1	24873	27403	30515.9	20912.4	11279.1	50713.4	52069	10017.1	42807.5	31798.7	34908.2	41244
M70T258	70.06466	258.1315	2-Amino-2-methyl-1,3-propanediol	(M+H-2H2O)+	0.6533						45853.2	14996.7	22466.2	11105.3	27564.5	35399.6	13901.8	25273.8	2199.06	16957	14290	12363.5	16196.4	17885.4	28438.9	18045.7	17020.3	21676.2	16411.4	15270.7
M162T87	162.05421	86.7740	2-aminoadipic acid	[M+H]+	0.94097012785069	HMDB0000510	C00956	Organic acids and derivatives	Carboxylic acids and derivatives	Amino acids, peptides, and analogues	93367	56514	208857	168994	19516	66904.6	17456.5	20550.1	20678.9	14046.7	21634.3	19563.6	17850.3	18828.9	15245	18202.6	84755.4	83737.7	30428.1	42636.2
M137T50	137.06980	50.0820	2-aminobenzamide	[M+H]+	0.969193459226502	HMDB0033947		Benzenoids	Benzene and substituted derivatives	Benzoic acids and derivatives	118610	35117.8	94718.7	28214.2	94829.4	31359	97972.6	111953	402080	191947	114305	76167.7	288590	175677	674796	284499	3.68329e+06	548998	838225	1.54072e+06
M361T35	361.27265	34.7315	2-arachidonoylglycerol	[M+H-H2O]+	0.947142461609576	HMDB0004666	C13856				114549	116416	133780	161650	221950	146976	129668	114138	110946	126101	75995	227120	192506	149176	376371	176444	159479	151451	124615	144059
M194T364_2	194.11657	364.0030	2-despiperidyl-2-(5-carboxypentylamine)repaglinide	[M+H-C16H21NO4]+	0.770186642			Organic acids and derivatives	Carboxylic acids and derivatives	Amino acids, peptides, and analogues	303145	481216	108540	367478	10654	9984.77	13553.2	12009.8	13502	13633.6	11510.3	11629	12922.1	9784.31	9196.41	15607	10670.1	36378	10787.9	9990.05
M180T145	180.08702	144.7070	2-dimethylamino-6-hydroxypurine	[M+H]+	0.973641383442901			Organoheterocyclic compounds	Imidazopyrimidines	Purines and purine derivatives	527041	11356.1	47948.8	38888.7	42725	27545.6	80602.7	35265.5	78968.7	18647.9	12888	16995.5	28813.8	109026	23171.6	27473.1	509230	183416	6578.93	4322.05
M725T420	725.33975	420.2915	2-ethylhexyl diphenyl phosphate	[2M+H]+	0.877220021			Organic acids and derivatives	Organic phosphoric acids and derivatives	Phosphate esters	12045.4	5269.12	6343.29	4211.71	14534.5	9742.21	6523.78	15934.8	8563.02	8213.92	29634.2	18187.3	8779.71	3844.43	37162.1	5977.04	18396.2	15459.3	10881	11033.4
M520T219	520.27974	218.6510	2-hexadecanoylthio-1-ethylphosphorylcholine	[M+K]+	0.700833859			Organic nitrogen compounds	Organonitrogen compounds	Quaternary ammonium salts	28980.4	16155	11119.3	14696.2	36839.8	28419.9	29244.1	20193.8	67590.6	22614.7	49660.5	44198	34708.8	41072.3	90008.9	27721.3	60954.8	218073	164926	139088
M99T251	99.09082	250.6815	2-hexenal	[M+H]+	0.815553612		C08497	Organic oxygen compounds	Organooxygen compounds	Carbonyl compounds	41820.5	50475.3	26601.1	20485.2	13872.7	46121.3	18392.7	16907.1	6713.97	16626.4	13143.2	12277.6	37238	20839.4	108102	24725.9	18656.9	16943.8	14251.7	6787.32
M147T55	147.04340	55.1025	2-hydroxy-10,11-dihydro-5h-dibenzo[a,d]cyclohepten-5-one	[M+H-C6H6]+	0.993653190102826						25263.2	26141.6	27267.4	50115.3	67639	21806.1	57963.7	123123	33459.7	26091.7	8088.46	24029.8	11008.2	1610.91	254366	12986.5	10805.6	22307.8	5149.82	3247.56
M198T301_2	198.12316	300.6190	2-hydroxyatrazine	[M+H]+	0.959138091838236	HMDB0062766	C06552	Organoheterocyclic compounds	Triazines	1,3,5-triazines	36690	66926.8	30531.5	48943.6	24135.1	866.255	25169	21930.4	1825.8	1923.52	24493.6	18453	19012.2	32491.3	6076.1	15790.6	7930.28	14954.6	10076.4	9778.88
M107T214	107.04828	213.5130	2-hydroxybenzyl alcohol	[M+H-H2O]+	0.992535780670842	HMDB0059709	C02323	Benzenoids	Benzene and substituted derivatives	Benzyl alcohols	14302	10083	34163.3	19203.8	14198.5	47790.1	11727.3	14967.2	12260.2	9060.93	9144.1	9463.78	10058.6	10278.1	9926.46	11202.7	6000.85	6380.49	4995.12	6457.47
M287T424	287.16043	423.8385	2-hydroxyestrone	[M+H]+	0.877250476708536	HMDB0000343	C05298	Lipids and lipid-like molecules	Steroids and steroid derivatives	Estrane steroids	36890.3	175813	61481.1	108164	2585.79	5160.38	4146.28	4971.96	10404.4	22594.8	13643.9	11519.4	28494.5	10091.8	5106.29	4992.23	7934.3	9216.2	5710.06	34720.6
M576T45	575.50165	45.1380	2-linoleoyl-1-palmitoyl-sn-glycero-3-phosphoethanolamine	[M+H-C2H8NO4P]+	0.97131027564331	HMDB0008928		Lipids and lipid-like molecules	Glycerophospholipids	Glycerophosphoethanolamines	20935.5	70361.7	30312.1	33616.8	495956	542813	528596	402321	4.30031e+06	4.72045e+06	1.34322e+06	2.19791e+06	912815	2.7601e+06	333831	1.80373e+06	2.71328e+06	3.23107e+06	2.49797e+06	1.59091e+06
M263T37_2	263.23615	36.5265	2-linoleoylglycerol	[M+H-C3H8O3]+	0.992981157545441	HMDB0011538		Lipids and lipid-like molecules	Fatty Acyls	Lineolic acids and derivatives	2.61599e+06	2.23176e+06	2.11448e+06	2.17588e+06	1.96574e+06	2.30779e+06	2.87056e+06	2.32821e+06	3.94608e+06	3.07958e+06	2.90821e+06	2.42608e+06	2.60702e+06	2.55065e+06	2.3272e+06	3.19168e+06	2.02862e+06	2.884e+06	2.99509e+06	1.88207e+06
M69T273	69.06913	273.2230	2-methyl-3-buten-2-ol	[M+H-H2O]+	0.78432402602947	HMDB0033854	C21402	Organic oxygen compounds	Organooxygen compounds	Alcohols and polyols	65287.5	17472.2	18898	12783.7	72744.2	66836.9	69658.7	59860.1	47654.8	24098.4	41431.2	17337.4	34514.8	49982.2	69397.1	19017.9	40931.7	27290.4	2332.97	43677.8
M246T296	246.16398	295.6035	2-Methylbutyroylcarnitine	M+	0.972						22043.3	97205.9	35252.3	81976	3951.15	5550.88	5988.01	6547.95	4484.69	4178.54	11931.2	9732.23	3964.04	6730.87	3429.06	7253.88	5638.32	8381.61	6272.21	5734.57
M246T239	246.16893	239.2055	2-methylbutyryl-l-carnitine	[M+H]+	0.999097036754558			Lipids and lipid-like molecules	Fatty Acyls	Fatty acid esters	356607	9779.6	112827	99764.7	39299.4	244587	31612	74153	9075.49	14365.4	3.65699e+06	2.53854e+06	4941.44	10657.2	2.98942e+06	7508.91	2.71628e+06	3.31348e+06	4.20778e+06	1.85309e+06
M343T387	343.12320	386.9000	2-methylene-5-(2,5-dioxotetrahydrofuran-3-yl)-6-oxo--10,10-dimethylbicyclo[7: 2: 0]undecane	[M+K]+	0.709975695			Organic acids and derivatives	Carboxylic acids and derivatives	Dicarboxylic acids and derivatives	24845.9	28417.9	16047.3	26030.6	13160.4	15664.2	22010.5	21306.4	22880.3	4522.5	37238.3	235795	232329	272152	52160.3	161724	18039.1	14974.3	37414.8	8558.11
M463T61	463.18241	60.6040	2-naphthalenecarboxamide, n-[(1s)-2-[4-(5-chloro-2,3-dihydro-2-oxo-1h-benzimidazol-1-yl)-1-piperidinyl]-1-methylethyl]-	[M+H]+	0.865455002444247			Benzenoids	Naphthalenes	Naphthalenecarboxylic acids and derivatives	49877.2	19942.2	20366.6	48358.2	16324.5	6874.44	21887.6	16954.3	18001.9	1275.42	16191.5	18579.6	18951.7	21789.1	164802	17517.8	27273.9	23371.7	18118.6	18806.9
M783T142	782.56881	141.7630	2-oleoyl-1-palmitoyl-sn-glycero-3-phosphocholine	[M+Na]+	0.94369662438985	HMDB0007972		Lipids and lipid-like molecules	Glycerophospholipids	Glycerophosphocholines	1.97668e+06	2.05423e+06	1.99329e+06	1.67482e+06	4.97328e+06	1.46586e+06	4.43736e+06	4.5575e+06	3.8278e+06	904705	6.15285e+06	1.52573e+07	5.38237e+06	4.77737e+06	1.21793e+07	4.59571e+06	5.42293e+06	3.29638e+06	4.64202e+06	4.09043e+06
M537T153	537.48625	153.3340	2-pdeahma [dmed-fahfa]	[M+H]+	0.720965456816468						171801	335550	211559	286974	290855	19620.3	80786.2	403224	612339	871062	206525	414074	411153	476339	338414	378853	484806	380055	115190	822739
M219T544	219.16982	543.5190	2-phenylpiperidine-2-acetamide	[M+H]+	0.94616877582359			Organic acids and derivatives	Carboxylic acids and derivatives	Amino acids, peptides, and analogues	34591.5	147849	70906.5	99381.5	8911.75	3475.94	4227.71	3597.09	3098.78	3236.66	8735.58	2842.32	3049.65	7052.89	4667.34	3464.46	2850.24	3591.61	3408.44	3051.31
M525T122	525.28657	121.7735	2-piperidinecarboxylic acid, 1-(3,3-dimethyl-1,2-dioxopentyl)-, (1r)-1-(3-aminophenyl)-3-(3,4-dimethoxyphenyl)propyl ester, (2s)-	[M+H]+	0.922628755119417						16730.3	20951.4	63458.4	18212.3	31703.1	41548.7	86206.7	45200.4	22945.2	20320	30563.4	33183.3	19635.3	14984.6	27434.5	33321.1	38101.2	53625.4	44762.7	37518.9
M100T59	100.07454	59.4080	2-piperidone	[M+H]+	0.916143132202659	HMDB0011749	C10482	Organoheterocyclic compounds	Piperidines	Piperidinones	245494	1.05492e+06	496899	287234	371957	199453	214434	262868	158735	170903	2.51478e+07	105284	369235	149665	299759	188713	153311	78473.1	107734	319637
M573T40_6	573.48593	40.4020	2-sdahma [dmed-fahfa]	[M+H]+	0.706065982						39201.8	253050	370690	234445	281236	888754	288801	595599	2.50667e+06	2.97824e+06	1.42628e+06	1.59095e+06	1.10934e+06	1.73263e+06	292938	1.06516e+06	1.94484e+06	2.96033e+06	1.3822e+06	1.2684e+06
M588T34	587.50119	33.5035	2-sdahpda [dmed-fahfa]	[M+H]+	0.722439031						133399	109196	101297	58419.8	55532.6	146347	95910.2	216539	1.27175e+06	1.10775e+06	591441	1.18308e+06	438272	631178	113663	731339	634571	1.54453e+06	1.24086e+06	281846
M260T177	260.06944	177.4455	2-thiocytidine	[M+H]+	0.993404448						11570.3	42540.1	27727.5	13894.2	34572	17340.9	43874.2	18412.4	11418.8	6287.39	10337.8	8904.04	9922.99	31166.1	3588.63	8733.88	10906.6	10492.5	13956.3	8027.33
M199T373	199.15492	373.4785	2,2'-azobis-2-methylpropanimidamide	[M+H]+	0.828884087			Organic nitrogen compounds	Organonitrogen compounds	Azo compounds	69535.1	117409	32012	97172.2	540.047	438.121	796.825	647.87	369.204	337.406	836.527	450.874	636.431	109.968	334.771	363.545	199.254	469.536	498.701	377.208
M538T393	538.24753	393.4505	2,3,9,10,11,12-hexahydro-10s-hydroxy-9-methyl-1-oxo-9r,12s-epoxy-1h-diindolo[1,2,3-fg:3',2',1'-kl]pyrrolo[3,4-i][1,6]benzodiazocine-10-carboxylic acid, hexyl ester	[M+H]+	0.881577061409525			Organoheterocyclic compounds	Indoles and derivatives	Carbazoles	17445.7	11194.8	10070.8	10368.7	32597.2	21340.9	24038.3	10712.5	26080.1	6480.01	16874.2	10957.2	8516.17	26408.2	15121.1	8933.07	24567.8	16940.6	14215.5	36940.9
M262T202	262.23688	202.0640	2,4,6-tri-tert-butylaniline	[M+H]+	0.771325015			Benzenoids	Benzene and substituted derivatives	Phenylpropanes	5192.56	9331.67	790.957	12011.9	83318.8	55358.8	150518	79108.3	104353	121769	109487	192508	156392	220604	15780.1	200734	125383	113342	119360	79979
M200T193	200.10599	192.5010	2,5-dimethyl-1-phenyl-1h-pyrrole-3-carbaldehyde	[M+H]+	0.965199922970668			Organoheterocyclic compounds	Pyrroles	Substituted pyrroles	20205.1	47392.6	16513.8	35815.2	7647.44	14442.1	7386.08	3452.2	10068.5	5395.29	38511.5	9195.26	7528.89	81889.4	3375.64	21041.5	7178.72	23318	4914.81	12021.9
M243T225	243.13357	224.5920	2,5,7,8-Tetramethyl-2-(.beta.-carboxyethyl)-6-hydroxychroman	(M+H-2H2O)+	0.6482						70478.8	65804.7	539015	55362.6	44144.7	129724	66083.3	41079.9	48372.3	82185.1	43345.3	34669.3	8303.71	38452.3	20376.7	29768.6	60293.4	78389.6	68786.9	34380.2
M219T127_2	219.17370	126.8305	2,6-di-tert-butyl-4-hydroxymethylphenol	[M+H-H2O]+	0.963575172	HMDB0032048		Benzenoids	Benzene and substituted derivatives	Phenylpropanes	622788	861542	309515	847952	49373.4	46442.3	49608.6	50040.4	51459.1	47521.7	74320.9	69098.4	47153.8	54533.9	26066.8	45254.9	36708.2	42739	27176.5	32936.7
M221T136	221.15297	136.1420	2,6-di-tert-butylbenzoquinone	[M+H]+	0.736464368	HMDB0013817		Lipids and lipid-like molecules	Prenol lipids	Monoterpenoids	58155.2	98681.1	91672.3	84730.2	227958	134468	204910	227312	155998	146006	121777	141022	112713	260111	46926.7	201008	85836.3	99600	67558.3	66747.9
M155T296	155.08056	296.2345	2,6-dimethoxyphenol	[M+H]+	0.74811329432766	HMDB0034158	C10787	Benzenoids	Phenols	Methoxyphenols	63851.6	273674	217592	244300	46629	144468	92239.2	82858.4	119467	57090	1964.98	53630.4	5371.36	208942	3541.18	2750.59	4603.22	5651.97	4661.42	3890.16
M174T52_2	174.09076	51.9520	2,6-dimethylquinolin-4-ol	[M+H]+	0.843148190470314			Organoheterocyclic compounds	Quinolines and derivatives	Quinolones and derivatives	22386.9	47925.5	10698	92533	37420.4	14812.4	47380.7	49437.8	134491	67882	13958.8	38894.6	45631.4	86547.7	20908.7	27440.5	8810.24	12916.8	13651.1	11813.5
M332T372	332.07560	372.2160	2'-deoxyadenosine 5'-monophosphate	[M+H]+	0.834106875082818	HMDB0000905	C00360	Nucleosides, nucleotides, and analogues	Purine nucleotides	Purine deoxyribonucleotides	91480.8	25771.4	736.291	29552.4	11459.9	98215.5	20540	29785.5	43266.9	10318.6	11589.7	19100.2	6136.05	7379.83	20035.7	877.136	15526.5	10564.3	10137.8	19481
M455T208	455.18748	208.4900	2'-deoxycytidine	[2M+H]+	0.999754838	HMDB0000014	C00881	Nucleosides, nucleotides, and analogues	Pyrimidine nucleosides	Pyrimidine 2'-deoxyribonucleosides	141879	680416	175167	515910	1.7119e+06	1.16384e+06	767757	593376	70943.1	154226	101572	36479.5	64662.3	1.18302e+06	7017.33	75380.7	10012.5	18565.6	12247.2	7739
M112T241	112.04923	241.3220	2'-deoxycytidine 5'-monophosphate	[M+H-C5H9O6P]+	0.989609480802377	HMDB0001202	C00239	Nucleosides, nucleotides, and analogues	Pyrimidine nucleotides	Pyrimidine deoxyribonucleotides	338609	259265	228954	287162	867261	783636	695115	658989	552086	512099	297989	140647	63562.6	715574	216445	86686.1	110648	86836	32210.5	177497
M468T311	467.97318	310.7945	2'-deoxycytidine 5'-triphosphate	[M+H]+	0.939720278	HMDB0000998	C00458	Nucleosides, nucleotides, and analogues	Pyrimidine nucleotides	Pyrimidine deoxyribonucleotides	4311.32	8959.03	8419.5	4959.49	13271.9	837.313	25642.6	17902.5	15609.4	14842.1	14397.2	13075.8	37112.5	43015.6	7810.33	14185.9	902.823	1637.94	815.406	751.931
M253T183	253.09249	183.1795	2'-deoxyinosine	[M+H]+	0.999211982771358	HMDB0000071	C05512	Nucleosides, nucleotides, and analogues	Purine nucleosides	Purine 2'-deoxyribonucleosides	82620.7	150733	88105.1	82904.7	107919	76123.1	307794	202096	17960.6	14373.4	208574	130476	438980	179213	7154.01	124167	38751.1	52035.8	60239.4	10431.9
M493T383_1	493.14303	382.9045	2'-fucosyllactose	[M+Na-H2O]+	0.863529150778152			Organic oxygen compounds	Organooxygen compounds	Carbohydrates and carbohydrate conjugates	1463.68	8284.43	1914.72	2995.44	2029.5	1748.47	3183.89	3788.97	2237.73	3396.61	39859.1	4115.33	59812.9	2834.72	10727.9	10511.7	2418.75	3962.9	2737.98	1337.47
M258T177	258.10975	177.2100	2'-o-methylcytidine	[M+H]+	0.999487243167019						382241	63689.9	103379	49718.5	58997.1	42799.3	48147.2	38843.9	36270.3	61775.4	31279.2	19101.3	45349.3	34260.6	184004	10251.9	25172.7	99830.6	124242	51560.1
M298T228	298.11437	227.5070	2'-O-methylguanosine	(M+H)+	0.7242						14369.4	17274.8	11659.3	16904.3	30368.8	16956.9	23616.1	17264.5	25372.3	18133.6	22515.7	21179.2	18157.6	41477.2	22338.3	26900.6	18664.6	26142.9	24924.5	28822.1
M259T84	259.09317	83.7950	2'-o-methyluridine	[M+H]+	0.975742249044641						43161.4	31130.4	24111.8	28373.8	20497.9	6748.05	2698.14	25031.4	22742.6	16640.5	12702.3	26377	21301.8	26358.7	18405.3	23045.5	15975.6	18509.9	13433.1	15505.7
M212T430	212.09150	429.9560	2',3'-dideoxycytidine	[M+H]+	0.924369876503166	HMDB0015078	C07207	Nucleosides, nucleotides, and analogues	Pyrimidine nucleosides	Pyrimidine 2',3'-dideoxyribonucleosides	22616.8	69858.2	39728.3	57357.6	9682.81	9150.24	4006.65	10402.4	17998.3	13811.1	19118.6	16645.9	15088.5	13992.5	8480.57	10481.3	14644.7	10510.8	4089.66	10770.5
M633T300	633.34462	300.2580	2(1h)-pyrimidinone, 5-[3-[(1s,2s,4r)-bicyclo[2.2.1]hept-2-yloxy]-4-methoxyphenyl]tetrahydro-	[2M+H]+	0.756973395			Lipids and lipid-like molecules	Prenol lipids	Monoterpenoids	5259.91	4066.71	4703.17	2147.73	33243.6	23215.3	11635.1	16613.1	24270.1	12417.1	18176.1	17341.5	17860.4	34110	17124.1	13712.3	41687.4	57459.4	34359.8	32030.7
M231T280	231.16945	280.4370	2(1h)-quinolinone, 7-[3-[4-(2,3-dimethylphenyl)-1-piperazinyl]propoxy]-	[M+H-C9H7NO2]+	0.722995669			Organoheterocyclic compounds	Diazinanes	Piperazines	16169.1	24185.1	14245.9	15555.8	24143.6	33897.4	25553.2	10412.5	37354.4	50120.8	132651	497858	140920	67634.5	45535.7	38135.1	27951.1	66118.5	26256.6	39029.1
M365T57	365.21412	56.8975	20-HETE	(M-H+2Na)+	0.676						36867.7	37354.6	31166.1	32548	29459	37680.5	19730	43691.4	33425.3	39010	34989.4	54504	14689.5	84713.3	64758.8	30127.2	43863.8	45352.1	16060	34054.4
M321T52	321.24118	51.8380	20-Hydroxyarachidonic acid	(M+H)+	0.6799						382157	565812	133050	234451	103380	57427.4	131752	109781	143829	157051	93139.5	135457	200090	120288	66166.9	214300	85755.5	68003.8	107795	105480
M351T365	351.22758	364.9485	20-hydroxyprostaglandin e2	[M+H-H2O]+	0.889063926994046	HMDB0003247		Lipids and lipid-like molecules	Fatty Acyls	Eicosanoids	21525	33241.9	47510.5	22269.6	3149.6	41672.2	33607.8	28900.5	33089.8	39938.9	8880.8	20955.2	8346.05	72693.9	22402.7	24091.2	59223.8	41640.9	26455.1	33403.5
M295T222	295.20475	221.9925	21-hydroxyprogesterone	[M+H-2H2O]+	0.738939169080217	HMDB0000016	C03205	Lipids and lipid-like molecules	Steroids and steroid derivatives	Hydroxysteroids	99661.3	68233.1	76691.6	64922.6	26971.2	98087	176770	3052.67	180186	160046	239933	297476	205220	305707	63864.1	247008	45256.3	214436	204899	35757.3
M463T302	463.19404	302.4705	21h,23h-porphine, 5,15-diphenyl-	[M+H]+	0.935421712628766			Organoheterocyclic compounds	Tetrapyrroles and derivatives	Porphyrins	15997.2	22432.3	19887.1	18144.3	12175.7	52846.1	16637.5	20485.8	124517	197859	163887	241898	256145	302359	49537	219585	235037	165073	195658	111927
M428T401_3	428.26029	400.7300	22-hydroxymifepristone	[M+H-H2O]+	0.821587872648529			Lipids and lipid-like molecules	Steroids and steroid derivatives	Oxosteroids	34788	13963.2	13430.3	5897.13	61533.3	107664	59224.5	40854.9	38561.3	35163.5	34750.6	29982.4	14091.6	15975.4	43932.2	18083.3	42145.4	59652.2	38880.7	42307.7
M381T35	381.31392	34.7280	24,25-Hydroxyvitamin D3	(M+H-2H2O)+	0.6256						202915	232577	328152	231321	384680	307189	464923	604625	425747	751391	681928	985790	577474	443224	185477	1.13617e+06	184617	231297	385243	382702
M367T29_2	367.33485	29.0520	25-hydroxycholesterol	[M+H-2H2O]+	0.755885724145362		C15519	Lipids and lipid-like molecules	Steroids and steroid derivatives	Cholestane steroids	471757	565033	706280	442035	983270	538751	936942	1.44235e+06	999305	670595	807931	1.23287e+06	1.62259e+06	1.07917e+06	858213	1.31774e+06	780427	947599	1.3065e+06	1.06271e+06
M365T34_1	365.31905	34.2860	25-hydroxyvitamin D3	(M+H-2H2O)+	0.7681	HMDB0003550	C01561	Lipids and lipid-like molecules	Steroids and steroid derivatives	Vitamin D and derivatives	275588	85937.8	118165	230600	128425	194326	367686	508391	205862	185212	173477	379531	308095	505613	324777	317093	80779.8	135292	238557	322894
M495T370	495.16733	369.9715	2r,3s,4s,5r,6s)-2-[[(2r,3r,4r)-3,4-dihydroxy-4-(hydroxymethyl)oxolan-2-yl]oxymethyl]-6-[4-hydroxy-3-(3-methylbut-2-enyl)phenoxy]oxane-3,4,5-triol	[M+Na]+	0.972847843932034			Organic oxygen compounds	Organooxygen compounds	Carbohydrates and carbohydrate conjugates	68596.9	20359.7	19294.6	19084.3	42542.8	22343	46585.4	27925.6	24455.8	23698.5	28063.8	22485.3	47245.8	40075	16363.8	34427.5	44350.8	32371.1	28697.9	34068.1
M144T128	144.08021	128.2140	3-(2-Hydroxyethyl)indole	(M+H-H2O)+	0.7322						2844.26	22066.3	17070.6	21165.9	13989.6	25281.4	4391.27	13053.9	13487.2	13240.6	12822.6	10988.9	13126.3	17762.4	6724.05	11498.6	14725.8	18779.6	16008.8	15348.6
M193T532	193.10733	532.4010	3-(2,5-dimethoxyphenyl)propanoic acid	[M+H-H2O]+	0.827896958						1563.86	2517.86	2284.25	535.456	3007.81	4124.35	4145.25	2898.3	4467.17	3358.02	6312.72	4855.75	4479.43	10190.7	4493.05	3715.47	3525.25	3174.37	3463.99	2891.25
M204T124	204.10125	123.8130	3-(hydroxymethyl)-6,7-dimethylquinolin-2-ol	[M+H]+	0.816689081180213			Organoheterocyclic compounds	Quinolines and derivatives	Quinolones and derivatives	31691	2751.49	33158.4	24324.4	27968	30892.7	22084.3	23726.9	21425.4	27902	14271.4	23838.3	33444.1	118546	7098.61	21735.1	43512.8	55173.7	123694	56282.2
M524T398_1	524.23330	397.8950	3-(n-maleimidopropionyl)biocytin	[M+H]+	0.791272349			Organic acids and derivatives	Peptidomimetics	Hybrid peptides	19123.4	16859.3	13035.6	16828.5	56589.9	8425.89	24184.5	28640.8	28079	39159	4218.96	24715	17179.1	79632.3	22600.1	20602.3	33050.2	49327.2	22442.1	52780.8
M793T252	793.22988	252.3465	3-[(2s,3r,4s,5s,6r)-4,5-dihydroxy-3-[(2r,3r,4r,5r,6s)-3,4,5-trihydroxy-6-methyloxan-2-yl]oxy-6-[[(2r,3r,4r,5r,6s)-3,4,5-trihydroxy-6-methyloxan-2-yl]oxymethyl]oxan-2-yl]oxy-5,7-dihydroxy-2-(4-hydroxyphenyl)-6-methoxychromen-4-one	[M+Na]+	0.964291688864765			Phenylpropanoids and polyketides	Flavonoids	Flavonoid glycosides	5254.72	8224.12	5020.04	16960.6	3319.57	2389.1	3377.66	10431.8	180.414	143.93	439.706	2582.02	1936.21	2859.56	6155.1	1357.18	329.595	162.619	2292.68	443.829
M615T382	615.38149	381.6965	3-[(cholamidopropyl)dimethylammonio]-1-propanesulfonate	[M+H]+	0.978604082778249		C11321	Lipids and lipid-like molecules	Steroids and steroid derivatives	Bile acids, alcohols and derivatives	237203	3566.3	21020.7	3016.44	206981	556437	11572.7	55640.1	9341.75	4711.83	296799	58922.6	2377.69	13045.9	1.12835e+06	2685.06	606465	282035	58132.2	493427
M443T356	443.18942	356.3110	3-[1-[3-(dimethylamino)propyl]-5-methoxy-1h-indol-3-yl]-4-(1h-indol-3-yl)-1h-pyrrole-2,5-dione	[M+H]+	0.933399093762564			Organoheterocyclic compounds	Indoles and derivatives	N-alkylindoles	13166.1	9061.87	9882.33	8931.92	16227.7	11292.3	34816.4	3765.17	11109.4	9433.47	13751.4	9791.05	22858.3	17195.2	3871.82	28627.8	27629.3	39868.9	31864.5	23311.6
M590T34	589.51680	33.7380	3-alahpda [dmed-fahfa]	[M+H]+	0.745647186						71545.5	102708	97892.4	97472.2	24294.9	86574.1	167787	200702	907270	875633	335107	808560	242910	392838	137910	440566	482944	1.02671e+06	844191	201874
M140T274	140.06820	273.8900	3-amino-2,3-dihydrobenzoic acid	[M+H]+	0.754780929		C12110	Organic acids and derivatives	Carboxylic acids and derivatives	Amino acids, peptides, and analogues	33820.5	15772.7	25053.2	28109.7	6500.41	6250.37	3465.84	7013.25	3280.7	2384.5	3832.12	3995.66	13360.2	5544.53	97896.7	6762.77	23321.2	6351.48	7985.25	15410.4
M104T74	104.06942	73.9840	3-aminobutanoic acid	[M+H]+	0.992950849061081	HMDB0031654		Organic acids and derivatives	Carboxylic acids and derivatives	Amino acids, peptides, and analogues	7121.11	3997.71	3092.05	2349.79	10747.6	15428.3	4111.22	11184.4	8655.64	6721.61	7195.82	14621.6	7764.48	2022.59	8357.44	7208.67	16514.5	60356.3	24326.7	7276.99
M132T363	132.11227	363.4840	3-aminohexanoic acid	[M+H]+	0.943853708611356	HMDB0029168		Organic acids and derivatives	Carboxylic acids and derivatives	Amino acids, peptides, and analogues	55212.7	27059.9	30053.9	22160	41078.8	33099.6	42672.8	25422.5	33264.3	112665	21909.3	89911.1	60223	44721	58539.9	49115.9	2780.11	72343.3	13089.8	9917.61
M95T152	95.05918	152.2630	3-aminopyridine	[M+H]+	0.717371412			Organoheterocyclic compounds	Pyridines and derivatives	Aminopyridines and derivatives	74791.9	4760.17	7692.68	8045.16	4185.45	25070.2	7298.03	17660.4	23918.3	18225	11927.6	17258.4	58381.4	139441	24231	18485.2	25881.3	4333.68	18151.8	6651.64
M291T207	291.19460	207.3840	3-cyclopentene-1-octanoic acid, 2-(3-hydroxy-1-penten-1-yl)-5-oxo-	[M+H-H2O]+	0.71863766			Lipids and lipid-like molecules	Fatty Acyls	Eicosanoids	67363	100533	32662.9	32197.8	167013	53509.9	121514	89417.5	456524	213680	405100	296270	321815	272130	65625.5	389584	337447	252696	372236	92737.3
M555T260	555.30889	260.2415	3-deacetylsalannin	[M+H]+	0.975818913293842			Lipids and lipid-like molecules	Prenol lipids	Triterpenoids	377491	6327.59	11670.9	10432.5	250806	548331	150430	105857	30505.9	52079.2	5.67901e+06	194437	24264.7	27953.9	3.00826e+06	12140.6	3.06972e+06	5.29056e+06	5.03266e+06	3.75037e+06
M116T210	116.10625	209.5570	3-dehydrocarnitine	[M+H-CO2]+	0.996783251	HMDB0012154	C02636	Organic acids and derivatives	Keto acids and derivatives	Short-chain keto acids and derivatives	23303.3	13636	53133.9	39896.9	16223	91149.8	46445.1	31579.5	29206.8	18052	23194.3	22462.1	24642.9	22511.3	5256.95	32698.3	16895.4	21699.1	9804.58	6829.68
M630T175	630.34171	175.0860	3-deoxyaconitine	[M+H]+	0.958349914			Lipids and lipid-like molecules	Prenol lipids	Diterpenoids	8865.5	9195.51	7114.67	6387.74	10030.7	9118.09	12063	9853.26	14653.9	12778	10004.5	12884.5	14342.4	17799.2	6782.75	14222.5	29060.8	49286.7	196740	86660.2
M237T204	237.14804	204.0745	3-furancarboxylic acid, tetrahydro-4-methylene-2-octyl-5-oxo-, (2r,3s)-rel-	[M+H-H2O]+	0.727150184			Organoheterocyclic compounds	Lactones	Gamma butyrolactones	92106.6	64375.3	143483	41577.1	91459.9	53847.3	92085.9	48923.7	168543	90492.4	69219.4	120355	81685.4	131155	43478.1	87385.3	81762.1	113562	73037.1	61658.6
M154T357_1	154.04898	356.5870	3-Hydroxyanthranilic acid	(M+H)+	0.7316	HMDB0001476	C00632	Benzenoids	Benzene and substituted derivatives	Benzoic acids and derivatives	4637.5	10047.7	10048.8	9923.54	4663.48	1920.18	4033.46	1687.24	6977.56	2733.35	3661.01	1614.55	2409.83	3967.21	2275.08	2469.62	1570.61	7121.67	22391.4	25831.3
M248T320	248.14841	320.3420	3-hydroxybutyrylcarnitine	[M+H]+	0.999340773	HMDB0062735		Lipids and lipid-like molecules	Fatty Acyls	Fatty acid esters	226627	52988.7	179536	211261	109425	200285	111116	126727	57037.6	40652.5	1.01066e+06	1.2789e+06	33573.3	15644.8	199929	16528.9	171823	307839	364617	170691
M239T162	239.16329	161.7170	3-Hydroxydodecanoic acid	(M+Na)+	0.6085	HMDB0000387		Organic acids and derivatives	Hydroxy acids and derivatives	Medium-chain hydroxy acids and derivatives	16312.4	27596.2	24611.2	25659.7	38599.9	29382.7	42685.9	41280	55722.9	43432.5	52399.2	46314	44012.1	53131.3	17546.2	47110.7	31595.2	30827.4	19670	20628.8
M416T193	416.33541	193.4550	3-hydroxyhexadecanoylcarnitine	[M+H]+	0.983802151			Lipids and lipid-like molecules	Fatty Acyls	Fatty acid esters	98825.6	23881.7	92961	21466.6	78854.4	101718	75815.1	77219.8	61065.6	44583.6	521633	368876	110161	61773.4	1.00866e+06	70430.1	293153	599774	546265	346311
M442T190	442.35123	189.7860	3-hydroxyoleylcarnitine	[M+H]+	0.939115097			Lipids and lipid-like molecules	Fatty Acyls	Fatty acid esters	283320	21155.8	222127	42104.5	122409	177081	149947	169376	54752.6	20724	753138	672681	131118	13063.3	828416	121492	273294	475132	934764	317926
M300T49_2	300.28908	48.5945	3-ketosphinganine	(M+H)+	0.965						3.94039e+06	5.85314e+06	5.06616e+06	6.54613e+06	2.85162e+06	2.68483e+06	2.9962e+06	6.67139e+06	6.78756e+06	5.75362e+06	4.14534e+06	1.07149e+07	1.09034e+07	6.38611e+06	5.20849e+06	1.22032e+07	2.00217e+06	2.99226e+06	2.28636e+06	1.25521e+06
M395T177	395.29310	177.3840	3-methoxylimaprost	[M+H-H2O]+	0.808680003057449			Lipids and lipid-like molecules	Fatty Acyls	Eicosanoids	119300	206258	193851	146620	1.18103e+06	377140	1.57016e+06	1.31657e+06	1.25351e+06	607230	1.04218e+06	2.19583e+06	209527	275598	369413	252864	640392	888864	349433	215235
M170T402	170.09135	402.2820	3-methyl-l-histidine	[M+H]+	0.932188297955641	HMDB0000479	C01152	Organic acids and derivatives	Carboxylic acids and derivatives	Amino acids, peptides, and analogues	64564.6	46882.1	62262.8	51514.6	28835.6	23807.2	27004.5	31116.6	32320.4	40924	56404.8	63747.7	95926.2	28835	31195.9	65937.5	22217.6	18302.4	21500.6	19214.3
M150T239	150.07653	239.2060	3-methyladenine	[M+H]+	0.932518501190851	HMDB0011600	C00913	Organoheterocyclic compounds	Imidazopyrimidines	Purines and purine derivatives	614110	84630.9	80746.7	61580.2	79050.3	21315.6	92318.8	48246	56197.1	20510.1	104668	41090	66447	269747	531643	49084	24608.2	19305.8	28620.2	47975.8
M105T39	105.06855	38.9890	3-methylbenzyl alcohol	[M+H-H2O]+	0.992329724762127		C07216	Benzenoids	Benzene and substituted derivatives	Benzyl alcohols	410092	304350	609868	560422	580361	639719	741118	294193	461939	507978	388408	479124	600323	745003	726018	365170	529173	535945	805391	553771
M579T318	579.32323	317.5395	3-methylglutarylcarnitine	[2M+H]+	0.963538297810341	HMDB0000552		Lipids and lipid-like molecules	Fatty Acyls	Fatty acid esters	8216.56	4763.93	5350.78	4244.54	10494.2	27464.3	10527.7	11674.6	11413.6	17994.8	26678.1	9915.95	5122.55	13192.4	41918.5	6317.4	17608.6	134145	60021.5	24901.6
M119T172	119.03404	171.5305	3-methylhippuric acid	[M+H-C2H5O2N]+	0.897044891875231	HMDB0013245		Organic acids and derivatives	Carboxylic acids and derivatives	Amino acids, peptides, and analogues	391358	425964	485476	491344	271112	142623	568791	580726	391848	470344	211111	396705	233856	528084	73481.7	212157	160188	144187	138244	186827
M170T303	170.09153	302.5700	3-Methylhistidine	(M+H)+	0.9506	HMDB0000001/HMDB0000479	C01152	Organic acids and derivatives	Carboxylic acids and derivatives	"Amino acids, peptides, and analogues"	12214.5	23753.4	23410.8	20685.9	5133.15	7657.06	4622.17	5581.94	4822.28	1963	6078.37	5813.24	8708.11	2731.42	3506.05	12027.1	5218.72	6629.35	9038.43	8966.36
M458T253	458.34631	253.2990	3-oxazolidinecarboxylic acid, 2,2-dimethyl-4-(1-oxo-2-hexadecyn-1-yl)-, 1,1-dimethylethyl ester, (4s)-	[M+Na]+	0.90992135			Organoheterocyclic compounds	Azolidines	Oxazolidines	46089.9	3439.37	9705.54	5701.02	34053.5	82665.8	24086.4	33563.2	25345.5	3679.01	1.43685e+06	1.36139e+06	33800.7	11747.6	1.09391e+06	16576.4	1.0819e+06	845983	1.5122e+06	1.49023e+06
M533T401	533.20039	400.7610	3-pyridineacetonitrile, .alpha.-[(3,4-dimethoxyphenyl)methylene]-, (.alpha.z)-	[2M+H]+	0.975967104			Benzenoids	Benzene and substituted derivatives	Methoxybenzenes	82602.6	72396	25391	107670	18209.1	11028.4	9234.28	15458.7	8689.81	11394.4	8545.4	8224.66	9078.34	14741.3	4378.79	7987.44	13190.5	17769.5	6638.01	8197.79
M468T26	468.18277	26.1960	3-pyridinecarboxamide, 6-amino-n-[3-[4-(4-morpholinyl)pyrido[3',2':4,5]furo[3,2-d]pyrimidin-2-yl]phenyl]-	[M+H]+	0.719264706417501			Benzenoids	Benzene and substituted derivatives	Anilides	5227.17	5629.82	3679.45	2826.9	2075.64	916.883	1297.35	2523.68	2540.8	6392.61	1269.71	2924.14	1944.8	1739.95	1879.84	1977.71	5092.47	8024.99	21922.5	13778.4
M352T166	352.11738	166.0845	3-pyridinecarboxamide, n-(2,3-dihydro-7,8-dimethoxyimidazo[1,2-c]quinazolin-5-yl)-	[M+H]+	0.856507983990568			Organoheterocyclic compounds	Diazanaphthalenes	Benzodiazines	11859.1	11532.9	7919.87	8507.92	5243.44	3454.23	7563.64	7001.9	35172.3	61254.9	24108.5	50005.3	24920.1	9970.12	15974.5	6978.72	62297.5	231840	494141	350635
M445T197	445.22995	197.4730	3-quinolinecarboxamide, 1,4-dihydro-8-methoxy-4-oxo-1-pentyl-n-tricyclo[3.3.1.13,7]dec-1-yl-	[M+Na]+	0.712344611			Organoheterocyclic compounds	Quinolines and derivatives	Quinoline carboxamides	48767.5	39403.2	31983	38022	42466.6	22839.5	26538.3	15771.1	20794	20316.5	35334.6	19294.8	51538.5	17125.9	14048.6	29168	31123.3	35737.8	16444	26428.8
M511T484	511.24683	484.3995	3-quinolinecarboxamide, 6-(2-furanyl)-1,4-dihydro-8-methoxy-4-oxo-1-pentyl-n-tricyclo[3.3.1.1(3,7)]dec-1-yl-	[M+Na]+	0.852376188717067			Organoheterocyclic compounds	Quinolines and derivatives	Quinoline carboxamides	66211.4	31063.7	28674	32996.7	11184.2	10112.2	9955.83	8351.56	10051.9	9169.56	15621.6	9640.99	13573.7	13511.5	11084.6	9496.05	13761.5	9575.49	10891.8	11789.7
M965T368_1	965.48582	368.0710	3-rha(1-2)gal(1-2)glua-soyasaponenol b	[M+Na]+	0.972488113629089			Lipids and lipid-like molecules	Prenol lipids	Terpene glycosides	17243.9	1446.25	3055.41	1911.04	17264.9	18087.7	9451.31	7713.5	16150.1	14992.9	8858.14	4459.81	1122.4	6681.88	48166.8	1455.4	22433.2	28116.9	14510.2	27514.7
M218T414	218.13808	414.2470	3,3-Dimethylacrylic acid	(2M+NH4)+	0.7532						446716	579719	350507	524739	7897.05	5636.71	8560.26	8289.19	7847.91	8223.97	9503.2	11001.3	7686.74	8812.71	5660.69	8489.67	16162.8	25267.4	16979.6	10805.2
M135T38	135.07925	38.3190	3,4-dimethylbenzaldehyde	[M+H]+	0.995879544551343			Benzenoids	Benzene and substituted derivatives	Benzoyl derivatives	178968	161269	282494	296440	222107	325405	327895	141450	179099	224566	169924	188219	208814	326793	286403	160442	246894	517860	339454	246939
M381T345_2	381.13551	344.9360	3,4,2',4',6'-pentamethoxychalcone	[M+Na]+	0.962694943761118						6528.78	19821.3	6522.32	4761.97	7774.37	13275.8	20722.8	35909.7	10810.8	10069.5	39836.1	11644.3	22823.5	37027.3	11172.7	41489.3	11715.1	19086.1	10527.6	10811.9
M295T280_1	295.14478	279.8800	3,4,5-trimethoxy-n-3-piperidinylbenzamide	[M+H]+	0.830897553			Benzenoids	Phenol ethers	Anisoles	17246.9	38182.9	13759.1	27504.7	10048.9	8201.48	9365.16	9113.25	7813.65	17747.9	34643.8	6628.54	13637	10632.5	12136.5	42013.6	10436.7	17367	20476.6	10881.5
M434T507	433.97758	506.5195	3,5-diiodo-l-tyrosine	[M+H]+	0.746423141	HMDB0003474	C01060	Organic acids and derivatives	Carboxylic acids and derivatives	Amino acids, peptides, and analogues	365.883	363.369	29.8751	30.9518	90.8528	147.374	88.5229	174.287	1054.29	1290.8	96.6481	50.2843	102.836	789.01	900.041	303.159	900.37	513.572	30.0085	778.216
M363T93_2	363.30346	92.6615	3,6,9,12-tetraoxatetracosan-1-ol	[M+H]+	0.751031269			Organic oxygen compounds	Organooxygen compounds	Ethers	76758.2	134348	114560	128013	147187	173533	69412.2	151898	130372	189719	152236	233073	369129	276478	151520	262229	159592	224249	241833	105632
M261T158	261.18435	158.3630	3,7-epoxycaryophyllan-6-ol	[M+Na]+	0.725691679						51140.9	125429	93764.4	111919	383558	139604	426734	255106	95531.5	99635.7	20226.6	174578	223757	230595	49787.6	164926	77145.8	60710	35132.1	47562.9
M321T158	321.25679	158.1890	3.beta.-hydroxy-5-cholenoic acid	[M+H-3H2O]+	0.90208968412282	HMDB0000308		Lipids and lipid-like molecules	Steroids and steroid derivatives	Bile acids, alcohols and derivatives	155042	441775	321665	482583	1.36788e+06	460083	1.30204e+06	985734	241489	120743	55522.7	400176	40293.1	821668	214013	670030	22855.8	38586.7	20734.5	28817.8
M399T98_2	399.32420	98.0920	3.beta.-hydroxy-5-cholestenoic acid	[M+H-H2O]+	0.752360763		C17333	Lipids and lipid-like molecules	Steroids and steroid derivatives	Bile acids, alcohols and derivatives	422146	563569	645154	441882	973121	712400	491680	1.34265e+06	1.56007e+06	1.32438e+06	930467	2.0307e+06	2.57978e+06	1.82238e+06	350200	2.46152e+06	597795	1.2745e+06	1.49682e+06	626259
M389T441	389.22880	441.4230	3.beta.,5.beta.-tetrahydrocortisone 3,21-diacetate	[M+H-C2H4O2]+	0.776710016743147			Lipids and lipid-like molecules	Steroids and steroid derivatives	Steroid esters	5650.91	35102.2	7491.86	4518.01	26617.5	18671	12940.4	10631.3	10018.5	18815.7	14359.4	10579.4	26667.3	6472.56	8867.32	13858.6	27212.5	13430.3	13841	18534.4
M509T362_1	509.14655	362.1250	3'-galactosyllactose	[M+Na-H2O]+	0.936369942455465	HMDB0006599		Organic oxygen compounds	Organooxygen compounds	Carbohydrates and carbohydrate conjugates	6394.63	16969.2	7479.91	17802.5	56581.6	34151.5	108504	32684.5	37771.6	29809.7	35930.9	28781.6	32879.2	40929.6	28989.7	76514.7	29160.7	50452.5	54026.3	44154.9
M359T29	359.11390	28.5315	3'-hydroxy-5,6,7,4'-tetramethoxyflavone	[M+H]+	0.877686140763435			Phenylpropanoids and polyketides	Flavonoids	O-methylated flavonoids	6306.13	4691.12	3579.56	3270.18	2046.68	2293.7	975.572	2271.09	1490.24	1700.57	1290.38	2367.24	1615.69	1220.75	5429.32	2090.85	5204.67	5920.72	3026.57	7195.21
M297T394	297.10533	393.9230	3'-O-methylguanosine	M+	0.6214	HMDB0006038		Nucleosides, nucleotides, and analogues	Purine nucleosides		122389	113306	35589.8	144297	34361.8	13223.6	70566.6	60679.3	100963	44063.1	46460.7	125530	106701	101531	80437	8524.45	363921	152885	222255	265531
M305T62_1	305.09117	62.3230	3',4'-dihydroxy-.beta.-naphthoflavone	[M+H]+	0.990746758058833			Phenylpropanoids and polyketides	Flavonoids	Flavones	34206.1	49364.3	4538.68	38612.6	308824	145744	395454	293103	260339	256782	245520	313350	610526	306991	86641.1	531622	49426.3	126634	196386	88906.6
M513T420	513.14127	419.5955	3',4',6-trimethoxyisoflavone-7-o-.beta.-d-glucopyranoside	[M+Na]+	0.704677728			Phenylpropanoids and polyketides	Isoflavonoids	Isoflavonoid O-glycosides	2645.42	9357.89	6089.37	20225.7	1398.65	3135.48	1483.11	2089.87	3029.46	4103.78	3661.49	2877.79	9669.7	3179.64	2622.94	9879.77	4744.56	2363.74	2987.02	3269.5
M1062T480	1062.36070	479.8660	3's diln	[M+Na]+	0.944951413058085			Organic oxygen compounds	Organooxygen compounds	Carbohydrates and carbohydrate conjugates	14957.8	2149.46	2003.05	1997.65	2542.09	3576.76	2151.13	795.785	5631.12	1987.84	9778.65	10427.8	3693.02	6151.18	28973.9	1872.59	8674.73	9583.5	2206.68	3109.39
M255T70	255.21008	70.1100	3alpha-Hydroxy-5alpha-androstan-17-one (Androsterone)	(M+H-2H2O)+	0.696	HMDB0000031	C00523	Lipids and lipid-like molecules	Steroids and steroid derivatives	Androstane steroids	58271.4	46431	73890.8	49202.6	65155	43327.9	50482.4	81928.6	67077.2	66890.6	44866.8	77720.2	60380	106238	148891	101263	46861.3	79134.7	104632	67182.5
M391T222	391.28323	222.1715	3alpha,7beta,12alpha-trihydroxy-5beta-cholan-24-oic acid	[M-H2O+H]+	0.96671164669754	HMDB0000917	C17644	Lipids and lipid-like molecules	Steroids and steroid derivatives	Bile acids, alcohols and derivatives	296349	178497	272167	145246	846927	466217	792813	688038	829170	912950	1.56181e+06	1.61634e+06	1.74742e+06	1.88197e+06	2.11123e+06	1.61322e+06	1.37508e+06	720639	429496	1.02977e+06
M415T40_1	415.28358	40.2210	3beta,7alpha-dihydroxy-5beta-cholan-24-oic acid	[M+Na]+	0.967829872514833	HMDB0000361	C17660	Lipids and lipid-like molecules	Steroids and steroid derivatives	Bile acids, alcohols and derivatives	3775.57	53792.6	44189.9	15711	93750.2	95451.4	60255.8	121914	86130.9	58467.7	77557.3	87231.7	94862.7	81591.4	97589.9	221402	84259.1	471490	44270.5	333480
M808T159	807.56915	159.1565	3beta,7beta-dihydroxy-5beta-cholan-24-oic acid	[2M+Na]+	0.805191892174284	HMDB0000686	C17662	Lipids and lipid-like molecules	Steroids and steroid derivatives	Bile acids, alcohols and derivatives	18139.3	53566.6	41715.3	64823.5	112754	33044.7	276704	88755.8	22924.8	16054.5	25513.6	39988.4	32435.5	63625.7	25302.9	46077.5	18867.4	9348.71	5576.98	11938.7
M818T188	817.58098	187.9740	3beta,7beta,12beta-trihydroxy-5beta-cholan-24-oic acid	[2M+H]+	0.908109009926961			Lipids and lipid-like molecules	Steroids and steroid derivatives	Bile acids, alcohols and derivatives	1489.55	3924.98	2221.99	2780.36	135662	38735	57143.8	47427.6	94603.9	24665.4	95738.4	22674.8	43167.7	164206	110139	58212.8	115629	74816.3	57900.2	186406
M159T118	159.09053	117.9245	4-(1-piperazinyl)-1h-indole	[M+H-C2H5N]+	0.855137013971877			Organoheterocyclic compounds	Diazinanes	Piperazines	282215	38655.8	27175	96438.1	97271.2	72769.8	28962.9	30474.8	32226.8	22885	38022.9	2323.07	22955.6	52282.9	30276	79835.2	78625.5	66721.2	13952	117607
M531T476_3	531.26104	476.3850	4-(2-oxo-1,2,3,4-tetrahydroquinolin-6-yl)oxycilostazol	[M+H]+	0.813425072			Organoheterocyclic compounds	Quinolines and derivatives	Quinolones and derivatives	11459.9	8812.15	4967.06	1218.49	20501.9	14066.9	10420.9	9822.12	11536	8528.89	14271.2	8778.47	4150.66	8607.66	18718.6	5405.31	16877.3	13637.2	12283.6	16339.5
M228T556	228.17004	555.6710	4-(4-phenyl-1h-pyrazol-1-yl)piperidine	[M+H]+	0.910448676			Organoheterocyclic compounds	Azoles	Pyrazoles	45258.5	100248	25676.3	59951.7	28959.5	21263.9	31415.6	20677.8	33174.2	22489.4	23968.3	20176.2	30222.8	315646	21001.3	27335.3	4065.97	13782.8	11912.1	13601
M525T134	525.20988	134.0645	4-[(e)-3-[(2r,3r,4s,5s,6r)-3-[(2s,3r,4r)-3,4-dihydroxy-4-(hydroxymethyl)oxolan-2-yl]oxy-4,5-dihydroxy-6-(hydroxymethyl)oxan-2-yl]oxybut-1-enyl]-3,5,5-trimethylcyclohex-2-en-1-one	[M+Na]+	0.976995272278587			Lipids and lipid-like molecules	Fatty Acyls	Fatty acyl glycosides	12938.3	15581.2	14750	5129.26	15051.2	11786.2	21095.2	149893	14685.2	14086.9	2998.35	14724.8	22310.3	19311.4	16113.7	17968.8	6864.38	20876.4	9772.88	5354.12
M510T326_1	510.19916	326.0350	4-[[4-hydroxy-2-(2-methylpropyl)-1-oxo-3,3a-dihydro-2h-imidazo[1,2-a]indol-4-yl]methyl]-1-methyl-2,4-dihydro-1h-pyrazino[2,1-b]quinazoline-3,6-dione	[M+Na]+	0.953951078			Organoheterocyclic compounds	Diazanaphthalenes	Benzodiazines	7253.65	4656.52	5435.06	5084.15	15144	3590.63	38615.3	25170.8	2142.46	9145.67	7306.06	8601.59	5566.6	106787	5789.81	8759.67	11291.9	10113.5	6460.05	9054.91
M599T468	599.17785	468.4035	4-[3,4,5-trihydroxy-6-(hydroxymethyl)oxan-2-yl]oxy-9-(3,4,5-trimethoxyphenyl)-5a,6,8a,9-tetrahydro-5h-[2]benzofuro[6,5-f][1,3]benzodioxol-8-one	[M+Na]+	0.89019811669447						17246.6	13344.3	20788.3	39591.5	14570	17509.2	17961	19496.6	18666.6	20161	16765.4	19587.6	20662.1	14801.6	14922.4	7194.16	21449.9	4132.49	22205.3	19530.3
M146T287	146.08004	287.0270	4-acetamidobutanoate	(M+H)+	0.7478						2440.86	4223.57	1639.04	1655.31	1660.96	1282.09	1708.95	1498.47	620.114	443.674	1321.59	521.61	1916.54	243.289	1952.41	746.633	4966.66	2555.82	21130	3737
M132T375	132.10100	375.3060	4-amino-4-methylpentanoic acid	[M+H]+	0.762969672076583			Organic acids and derivatives	Carboxylic acids and derivatives	Amino acids, peptides, and analogues	81440.9	78857	56564.8	47325.2	72528.2	16845	68121.4	62017.5	17896.9	25720	30638.8	8579.74	8652.73	12912.2	26943.9	10316.1	39503.1	48194.4	32359.3	17103.1
M138T48	138.05483	48.2830	4-Aminobenzoate	(M+H)+	0.6541	HMDB0001392	C00568	Benzenoids	Benzene and substituted derivatives	Benzoic acids and derivatives	3337.22	32253.7	27756.4	37963.5	15021.3	9455.04	14325.7	72603.7	14439.5	11127.3	13737.8	18734.3	17288.3	12628.1	9379.14	69329.5	7988.7	42619.3	2233.8	2353.9
M465T430	465.22448	430.3750	4-androsten-17.beta.-ol-3-one glucosiduronate	[M+H]+	0.858026290888006	HMDB0003193	C11134	Lipids and lipid-like molecules	Steroids and steroid derivatives	Steroidal glycosides	20920.8	15596.8	18100.1	4131.6	8580.75	17369.5	8854.41	16588	18245.5	24214.3	36767.9	11156.2	26588.9	52614.6	14931.2	14140.3	48310.9	45266.5	21353.9	31536.2
M385T35	385.34522	34.7215	4-cholestenone	[M+H]+	0.99261656085202	HMDB0000921	C00599	Lipids and lipid-like molecules	Steroids and steroid derivatives	Cholestane steroids	394938	765541	1.08692e+06	465018	1.51476e+06	696436	1.71456e+06	2.05708e+06	1.48108e+06	1.25958e+06	1.05368e+06	981884	3.11588e+06	1.25972e+06	1.74169e+06	1.9899e+06	1.59352e+06	884227	2.01936e+06	4.55453e+06
M250T179	250.14362	178.7250	4-coumaroylcholine	[M]+	0.713659901			Phenylpropanoids and polyketides	Cinnamic acids and derivatives	Hydroxycinnamic acids and derivatives	65103.5	34114.9	18180.9	49598.6	16419.5	13958.1	13047.7	11504	12451.4	29136	15201.6	12101	37124.7	18953.6	5914.73	31154.7	32098.4	13510.6	25738.2	37365.8
M146T399_2	146.09156	399.1700	4-Guanidinobutyric acid	(M+H)+	0.9449	HMDB0003464	C01035	Organic acids and derivatives	Carboxylic acids and derivatives	"Amino acids, peptides, and analogues"	280134	18632.9	548100	9312.12	688845	276897	975409	558259	1.32421e+06	1.0248e+06	93080.7	408619	3.91307e+06	1.70827e+06	865597	2.03279e+06	334879	386541	315250	248590
M155T46	155.10563	45.6690	4-hydroperoxy-2-nonenal	[M+H-H2O]+	0.848437466395008	HMDB0060287		Organic oxygen compounds	Organooxygen compounds	Carbonyl compounds	148819	180398	149681	133843	138417	180100	134961	183492	206958	212494	267591	339488	365007	433869	388374	399122	189964	306689	559574	300090
M397T301_1	397.18533	301.0955	4-hydroxy-3-[(e)-7-hydroxy-3,7-dimethyl-4-oxooct-5-enyl]-5-(3-methylbut-2-enyl)benzoic acid	[M+Na]+	0.805492241033359			Benzenoids	Benzene and substituted derivatives	Benzoic acids and derivatives	5272.25	11444	11183.5	10975.5	24864	20706.4	27769.3	15014.2	25204.6	16096.5	25648.8	21648.4	24968.3	29362.3	8278.72	41110.8	16150.6	17012.8	18971.5	9512.37
M168T380	168.07443	379.6230	4-hydroxy-l-phenylglycine	[M+H]+	0.733460164		C03493	Organic acids and derivatives	Carboxylic acids and derivatives	Amino acids, peptides, and analogues	37470.9	39726.1	40108.7	36039.6	20785.7	28512.4	6069.84	5574.21	8945.84	8742.53	6015.04	9740.81	2072.85	19694.5	7133.7	3394.41	12681.7	9113.38	3996.55	5545.83
M307T193	307.08307	193.4015	4-hydroxyalprazolam	[M+H-H2O]+	0.936882641822921	HMDB0060554		Organoheterocyclic compounds	Benzodiazepines	1,4-benzodiazepines	17860.9	12518.6	11496.7	9603.14	9782.32	9808.75	16116.5	8359.04	43014.1	26984.8	16047.2	37006.5	25227.4	16315.6	4706.42	8653.49	71628.4	143016	449655	304326
M448T325	448.20362	324.7620	4-hydroxyatorvastatin lactone	[M+H-C6H7NO]+	0.907774783583245			Organoheterocyclic compounds	Pyrroles	Substituted pyrroles	38494.3	104418	60768.9	47061.5	45463.5	20156.6	66950.5	121687	138409	137784	57222.2	149770	94501.5	50988.2	37946.7	223763	137098	61612.9	146805	96108.2
M87T377	87.04308	376.6660	4-Hydroxybutanoic acid lactone	(M+H)+	0.6701						1244.07	16440.1	15442.4	12160.1	165803	78364.4	186805	146885	242761	219438	15113.8	117102	400418	220955	133007	291060	91679.6	107014	98252	79668.1
M150T137	150.05398	136.9750	4-hydroxymandelonitrile	[M+H]+	0.912392677440715		C03742	Benzenoids	Phenols	1-hydroxy-2-unsubstituted benzenoids	141073	203624	184617	221899	315620	151828	254138	368195	597839	365466	35057.4	501020	313816	323867	193085	533507	73176.7	393606	252437	247966
M121T39	121.06395	38.9900	4-hydroxyphenethyl alcohol	[M+H-H2O]+	0.975046574541429	HMDB0004284	C06044	Benzenoids	Phenols	Tyrosols and derivatives	133963	82270.8	170251	173760	161158	162155	163117	111816	97440.2	140463	90945.9	83545.2	167987	228387	195796	97544.2	215533	160171	254444	171813
M139T291_2	139.04906	291.0565	4-imidazoleacrylic acid	[M+H]+	0.992396657062353	HMDB0000301	C00785	Organoheterocyclic compounds	Azoles	Imidazoles	1.84241e+06	288446	759424	347340	1.38791e+06	974000	642346	946117	1.2464e+06	1.04676e+06	661887	689960	383705	1.13469e+06	620482	350958	137782	255558	126439	189286
M157T327	157.05985	326.6490	4-ketopimelic acid	[M+H-H2O]+	0.79552215			Organic acids and derivatives	Keto acids and derivatives	Medium-chain keto acids and derivatives	16567.2	594.876	860.681	13656.1	22255.9	12271.8	20804.6	1725.54	14284.9	2644.67	7400.23	7185.35	2062.27	16320.3	5747.57	6947.74	44858.6	23060.9	11856.8	109382
M208T252	208.14422	252.2850	4-methoxy-n,n-dimethylcathinone	[M+H]+	0.828834589			Organic oxygen compounds	Organooxygen compounds	Carbonyl compounds	6054.06	10579.6	53509.2	8677.93	4733.75	4354.62	7704.54	5451.14	7305.21	8051.25	6639.02	7767.53	8522.9	10203.4	6018.78	7288.16	9191.41	10206.5	4176.28	6602.03
M360T351	360.14955	351.4470	4-O-.beta.-Galactopyranosyl-D-mannopyranose	(M+NH4)+	0.9226						33811.1	22663	18023.8	17726.9	7757.86	32540.2	25856.2	28411.8	64941.5	70817.9	70676.4	91724.9	43940.8	54680.5	38517.3	26632.5	80580.4	138196	53317	95845.4
M422T155	422.19577	154.9625	4-ohe2-1-n3ade	[M+H]+	0.77512230248248			Lipids and lipid-like molecules	Steroids and steroid derivatives	Estrane steroids	11061.5	20782.9	10795.3	13606.3	17825	13797.1	21884.8	15850.5	19601.2	13758.9	19287.8	19831	20335.6	26350.1	34358.7	16414	28987.5	27290.7	49402.1	37768.5
M337T30_1	337.03676	30.2300	4-phosphonobutyric acid	[2M+H]+	0.778332645897298			Lipids and lipid-like molecules	Fatty Acyls	Fatty acids and conjugates	224572	1271.92	2925.85	3617.69	1106.7	553.77	178.946	309.124	415.295	170.553	8123.1	10474.7	7235.53	134.961	2348.04	26.5791	9782.45	3843.14	748.678	4517.82
M129T513	129.10115	513.0600	4-piperidinecarboxamide	[M+H]+	0.75460240114421	HMDB0000661	C00489	Organoheterocyclic compounds	Piperidines	Piperidinecarboxylic acids and derivatives	73560.1	57773.8	73256.3	41183.7	115276	81850.3	89370.7	55276.7	41399	36921.6	69932.5	38879	34300.7	48704.4	85572.9	36685.7	42139.8	33956.2	40740.5	61754.4
M297T250	297.21757	250.4725	4-pregnen-17.alpha., 20.alpha.-diol-3-one	[M+H-2H2O]+	0.802196820944509	HMDB0011653	C04518	Lipids and lipid-like molecules	Steroids and steroid derivatives	Pregnane steroids	19722	22332.9	15446	23079.3	88350.7	44560.1	572276	878359	46965.1	40171.3	55226.6	67997.9	50108	57667.7	16619.4	59905	36564.8	44448.3	31617.3	23194.6
M184T48	184.05954	47.9230	4-pyridoxic acid	[M+H]+	0.994571528	HMDB0000017	C00847	Organoheterocyclic compounds	Pyridines and derivatives	Pyridinecarboxylic acids and derivatives	598370	1.6747e+06	668499	932177	473414	323709	842865	525908	729885	393359	512934	304314	561738	537725	287850	324616	176845	50636.9	24435.8	123152
M486T206	486.37750	205.5030	4-quinazolinamine, 7-[3-(dimethylamino)propoxy]-2-(hexahydro-4-methyl-1h-1,4-diazepin-1-yl)-6-methoxy-n-(1-methyl-4-piperidinyl)-	[M+H]+	0.851831386			Organoheterocyclic compounds	Diazanaphthalenes	Benzodiazines	3897.06	4629.43	5815.48	3681	16581.3	9664.9	21048.9	7763.73	16431	9208.55	102277	96252.5	13829.6	17970.6	11575.2	51667.1	26691.6	59675.7	64309.3	32409.3
M536T367_2	536.26909	366.8160	4-tert-butyldimethylsilyloxynebivolol	[M+H]+	0.819896754			Organoheterocyclic compounds	Benzopyrans	1-benzopyrans	27357.1	10506.7	8633.86	8864.45	9254.84	70511.9	37794.8	10487.4	17975.1	8151.37	8301.35	5326.85	7458.35	16008.4	38471.8	9645.22	76383.6	56932	17950.3	39877.7
M641T457_1	641.30545	457.3610	4,15,26-trihydroxy-1-oxa-4,9,15,20,26,31-hexazacyclotritriacontane-5,8,16,19,27,30-hexone	[M+K]+	0.81517404						10577	6661.5	5683.97	4283.31	14501.1	8871.48	9549.17	5846.85	10243.9	8630.54	7246.48	5321.35	4040.37	9984.39	10079.9	3966.77	9773.2	11896.9	8025.49	14424.4
M442T142	442.35121	142.3810	4,4'-methylenebis(2,6-di-tert-butylphenol)	[M+NH4]+	0.753588239989483		C14287	Benzenoids	Benzene and substituted derivatives	Diphenylmethanes	39217.8	53155.7	46940.5	39538.8	46325.7	45938.5	54441.6	39088.9	46270.2	39963.4	124430	185696	48231.4	55945.8	163329	48621.7	70243.2	114961	102334	61887.7
M154T178	154.07164	178.3270	4,6-diamino-5-formamidopyrimidine	[M+H]+	0.960038544	HMDB0004816	C06502	Organoheterocyclic compounds	Diazines	Pyrimidines and pyrimidine derivatives	69337.6	112416	65969	101944	3712.77	10579.1	12471.8	10652.6	35643.2	25038.5	8877.61	12019.9	28816.4	28962.6	1408.67	19447.7	7389.84	12811.2	7029.81	7710.87
M421T473_2	421.18158	472.7030	4,6-pyrimidinediamine, 2-[1-[(2-fluorophenyl)methyl]-1h-pyrazolo[3,4-b]pyridin-3-yl]-5-(4-morpholinyl)-	[M+H]+	0.845585495954647						13906.7	6492.7	19015.7	11035.8	12033.2	9950.8	9352.98	7155.04	11917.9	11895	14081.8	10578	16015.4	29685.4	4248.28	18156.4	14955.7	9274.95	6945.75	17818
M303T341	303.10418	341.0790	4'-methoxy-.alpha.-naphthoflavone	[M+H]+	0.99835520864859			Phenylpropanoids and polyketides	Flavonoids	O-methylated flavonoids	11987.6	6349.39	5029.39	5967.13	10667.2	514417	16676.5	17674.9	29944.4	20649	38354.7	53838.2	72548.2	36933	119964	55356.6	760787	657441	847912	637625
M453T155	453.16432	154.6560	4'-o-.beta.-d-glucosyl-5-o-methylvisamminol	[M+H]+	0.727585012031423			Organoheterocyclic compounds	Benzopyrans	1-benzopyrans	19664.2	21689.2	16977.9	20935.3	23434.7	16466	38666.6	22822	25173.4	20501.1	19514.2	20584.5	29026.7	32428.1	46634.8	12295.9	80788.9	32022.7	21149.2	36585.8
M359T180_1	359.18782	179.9920	5-(1,2,4a,5-tetramethyl-7-oxo-3,4,8,8a-tetrahydro-2h-naphthalen-1-yl)-3-methylpentanoic acid	[M+K]+	0.734672669101931			Lipids and lipid-like molecules	Prenol lipids	Diterpenoids	60365.7	48309.4	50023.6	24490.2	36546.6	48100.4	45363.2	40096.6	51750.6	40545.8	66892.3	41255.6	578614	64246	65206	801830	1.58812e+06	1.14556e+06	1.44397e+06	1.10127e+06
M144T329	144.04654	328.8265	5-(2-hydroxyethyl)-4-methylthiazole	[M+H]+	0.98291145	HMDB0032985	C04294	Organoheterocyclic compounds	Azoles	Thiazoles	124566	380965	133423	297009	45921.4	48675.6	107570	44164.2	177004	121810	286674	357023	537282	217098	87101	449457	118418	178416	227659	96719.2
M303T241	303.13311	241.4350	5-(diphenylphosphinyl)pentanoic acid	[M+H]+	0.749192277			Benzenoids	Benzene and substituted derivatives	Phenylphosphines and derivatives	4474.2	45856.1	38847.2	24202.9	98982.3	35886.3	146286	88889.8	293825	344244	207446	151006	224094	259574	215111	181891	73871.9	120487	138790	103407
M693T322	693.35568	321.6720	5-[(3s,8r,10r,13r,14s,17r)-3-[(2r,3r,4r,5s,6r)-3,4-dihydroxy-6-(hydroxymethyl)-5-[(2s,3r,4r,5r,6s)-3,4,5-trihydroxy-6-methyloxan-2-yl]oxyoxan-2-yl]oxy-14-hydroxy-10,13-dimethyl-1,2,3,6,7,8,9,11,12,15,16,17-dodecahydrocyclopenta[a]phenanthren-17-yl]pyran-2-one	[M+H]+	0.873955991			Lipids and lipid-like molecules	Steroids and steroid derivatives	Steroid lactones	12517.3	6142.11	5989.82	5360.7	18225.6	13572.2	6020.07	7667.13	27230.6	15399.6	14066.5	15217.8	9009.1	5003.23	13982	9528.33	12889.9	45371.1	9724.38	15432.3
M747T370_1	747.21688	370.1625	5-[[(2r,3s,4s,5r,6s)-3,4-dihydroxy-6-[[5-hydroxy-2-(4-hydroxyphenyl)-4-oxo-2,3-dihydrochromen-7-yl]oxy]-5-[(2s,3r,4r,5r,6s)-3,4,5-trihydroxy-6-methyloxan-2-yl]oxyoxan-2-yl]methoxy]-3-hydroxy-3-methyl-5-oxopentanoic acid	[M+Na]+	0.748040963			Phenylpropanoids and polyketides	Flavonoids	Flavonoid glycosides	3411.68	8258.62	7503.32	11702	2587.67	9230.02	13424.3	4934.21	3910.71	7058.18	6418.04	7132	5670.97	5887.19	5212.16	8016.46	9552.43	12092.1	27672.4	12311.4
M598T391_2	598.29399	391.4000	5-[[4-[5-[[4-[5-[acetyl(hydroxy)amino]pentylamino]-4-oxobutanoyl]-hydroxyamino]pentylamino]-4-oxobutanoyl]-hydroxyamino]pentanoic acid	[M+Na]+	0.969573433697824			Lipids and lipid-like molecules	Fatty Acyls	Fatty amides	53511	8588.9	5608.99	9135.73	36152.3	104982	17612.4	27700	11442.8	10362.4	51559.1	18709.8	8651.71	14245.7	94710.1	7610.03	22004	30470.9	23798.4	29180.1
M355T255	355.20492	254.8575	5-[2-(furan-3-yl)ethyl]-8-hydroxy-5,6,8a-trimethyl-3,4,4a,6,7,8-hexahydronaphthalene-1-carboxylic acid	[M+Na]+	0.725942385			Lipids and lipid-like molecules	Prenol lipids	Diterpenoids	9962.01	15125.4	14738.1	18060	18846.1	33056.1	114167	162217	35471.5	50776	40313.7	38628.5	17898.8	64874.9	24968.4	30048.2	52837	85314.1	37607.8	35130.8
M159T277	159.11599	276.9000	5-Aminopentanoic acid	(M+CH3CN+H)+	0.9351	HMDB0003355	C00431	Organic acids and derivatives	Carboxylic acids and derivatives	"Amino acids, peptides, and analogues"	26876.7	16769.9	17645.9	8946.73	35111.2	42290	105842	37836.8	66598.1	50417.7	72638.8	84412.7	20902.2	28481.3	9542.2	21479.6	21493.5	70786	53795.9	21256.3
M154T246	154.05035	246.0575	5-aminosalicylic acid	[M+H]+	0.844218105901018	HMDB0014389	C07138	Benzenoids	Benzene and substituted derivatives	Benzoic acids and derivatives	17933.9	43270.1	24096.8	33620.9	11253.7	4001.7	37570.3	30309	48178.5	3220.66	7035.72	34865.2	9614.39	8667.69	5477.24	4782.47	5166.15	2248.32	2817.16	2580.09
M118T382_2	118.08512	382.1020	5-aminovaleric acid	[M+H]+	0.996189753457525	HMDB0003355	C00431	Organic acids and derivatives	Carboxylic acids and derivatives	Amino acids, peptides, and analogues	235585	186431	305493	222470	179910	496178	183469	183526	163571	136990	921155	128223	84193.7	250978	978407	66326	75427	48962.6	87377.2	607133
M160T384_2	160.13196	384.3850	5-aminovaleric acid betaine	[M+H]+	0.959551954335149			Lipids and lipid-like molecules	Fatty Acyls	Fatty acids and conjugates	4.14003e+06	8.43264e+06	6.87717e+06	4.09165e+06	4.99353e+06	2.28888e+06	7.12001e+06	4.39768e+06	3.23611e+06	4.85549e+06	7.36855e+06	1.31023e+06	1.12827e+07	6.42627e+06	3.62681e+06	9.9524e+06	105693	326608	336642	160683
M291T90_2	291.23111	90.4615	5-androstene-3.beta.,17.beta.-diol	[M+H]+	0.702718826061476	HMDB0003818	C04295	Lipids and lipid-like molecules	Steroids and steroid derivatives	Androstane steroids	86120.7	123149	65646.6	104408	48285.7	31988.8	85074	60768.5	292018	196141	188465	109006	76629.3	233408	59274.2	188155	227562	458271	112936	88479.6
M356T517	356.14296	517.4720	5-coumaroyl quinic acid	[M+NH4]+	0.736309241	HMDB0029681		Organic oxygen compounds	Organooxygen compounds	Alcohols and polyols	2215.07	2045.34	2037.67	1909.5	1499.08	1559.5	1756.89	2003.72	3244.26	1559.25	1050.02	1498.06	1736.65	2282.85	1665.49	1715.66	5600.79	1731.75	6086.24	4641.72
M599T355_1	599.21521	354.5370	5-heptenoic acid, 7-[(1r,2r,3r,5s)-3,5-dihydroxy-2-[(3r)-3-hydroxy-5-phenylpentyl]cyclopentyl]-, 4-(3-thioxo-3h-1,2-dithiol-5-yl)phenyl ester, (5z)-	[M+H]+	0.982195409			Lipids and lipid-like molecules	Fatty Acyls	Eicosanoids	7510.51	5609.49	6198.72	6088.71	4392.72	6893.82	12653.8	2384.41	6973.56	10674.6	3031.57	3163.53	17966.8	6443.54	8983.96	2000.05	19314.7	8779.63	23385.3	11521.2
M410T414	410.21600	413.9630	5-heptenoic acid, 7-[(1s,2r,3r,4r)-3-[[2-[(phenylamino)carbonyl]hydrazinyl]methyl]-7-oxabicyclo[2.2.1]hept-2-yl]-, (5z)-	[M+Na]+	0.8161100869501			Benzenoids	Benzene and substituted derivatives	N-phenylureas	47363.4	19583.7	25838.2	20449.6	18468.2	10702.9	6870.23	19580.8	65498.6	46575.8	18251	18375.9	20770.4	48560.6	22248.2	19595.9	17941.8	38948.7	25741.2	15859.7
M249T90_2	249.18434	89.5680	5-heptenoic acid, 7-[(1s,2s,3s,5r)-3-[[(4-iodophenyl)sulfonyl]amino]-6,6-dimethylbicyclo[3.1.1]hept-2-yl]-, (5z)-	[M+H-C6H6INO2S]+	0.847171353319653			Lipids and lipid-like molecules	Prenol lipids	Monoterpenoids	37116.9	76865.1	51105.4	39670.6	120526	68095	112094	119380	236646	131175	85395.7	133111	112698	358058	51989.1	103550	74989.8	78915.2	108234	100788
M593T176	593.18443	176.0680	5-hydroxy-3-(4-methoxyphenyl)-7-[3,4,5-trihydroxy-6-[(3,4,5-trihydroxy-6-methyloxan-2-yl)oxymethyl]oxan-2-yl]oxychromen-4-one	[M+H]+	0.918948291198606			Phenylpropanoids and polyketides	Isoflavonoids	Isoflavonoid O-glycosides	22182.8	28804.4	5897.51	27137.2	5405.91	3262.55	7312.33	6414.28	6190.2	4740.28	2686.84	3997.3	3472.17	3318.92	9443.37	4100.38	5264.8	6392.51	4110.14	6356.2
M749T311_3	749.20647	310.7730	5-hydroxy-3-[(2s,3r,4r,5s)-3-hydroxy-5-(hydroxymethyl)-4-[(2s,3r,4s,5s,6r)-3,4,5-trihydroxy-6-(hydroxymethyl)oxan-2-yl]oxyoxolan-2-yl]oxy-2-(4-hydroxyphenyl)-7-[(2s,3r,4r,5r,6s)-3,4,5-trihydroxy-6-methyloxan-2-yl]oxychromen-4-one	[M+Na]+	0.899297168316746			Phenylpropanoids and polyketides	Flavonoids	Flavonoid glycosides	2760.82	1881.62	1718.73	1669.26	5621.75	107603	1462.16	3748.05	6621.19	5830.38	16953.8	4670.97	1680.03	3462.12	3366.14	5120.85	9518.94	62718.6	5132.6	20522.9
M221T347	221.10137	347.2390	5-hydroxy-l-tryptophan	[M+H]+	0.815289011	HMDB0000472	C00643	Organoheterocyclic compounds	Indoles and derivatives	Tryptamines and derivatives	18387	26170.4	15323.7	21419.6	11120.7	63983.6	10528.3	11120.8	8482.36	7059.25	6979.47	7883.96	7508.67	10712.9	18785	3549.73	200086	317848	298129	164220
M192T140_2	192.06483	140.4490	5-Hydroxyindoleacetate	(M+H)+	0.6263	HMDB0000763	C05635	Organoheterocyclic compounds	Indoles and derivatives	Indolyl carboxylic acids and derivatives	15475.2	18008.2	16520.4	16871.8	15151.7	12450.2	9137.34	3051.77	2971.9	12740.3	13774	8344.99	12388	13592.8	8556.04	9889.37	12341.8	12291.2	10211.9	8897.92
M219T423	219.09691	422.7650	5-L-Glutamyl-L-alanine	[M+H]+	0.981229408686328	HMDB0006248	C03740	Organic acids and derivatives	Carboxylic acids and derivatives	"Amino acids, peptides, and analogues"	143637	12776.9	16333.9	7312.85	73850.2	16337.9	39515.5	32134.6	49014.8	50335.7	12576.5	16741.3	46024.7	72047.4	23906.3	10351.5	16787.4	32253.3	7903.73	27460.5
M174T201	174.10179	200.9015	5-methoxydimethyltryptamine	[M+H-C2H7N]+	0.964600300124104	HMDB0002004	C08309	Organoheterocyclic compounds	Indoles and derivatives	Tryptamines and derivatives	63285.3	6769.79	25638.7	10176	49310.9	41225.5	23808.4	31349.4	15617.4	16881.1	11029.6	4267.9	13125.7	20704	5453.04	7349.37	9997.19	4608.66	8079.67	7305.83
M126T198	126.06532	197.5870	5-methyl-2'-deoxycytidine	[M+H-C5H8O3]+	0.927713175556238		C03592	Nucleosides, nucleotides, and analogues	Pyrimidine nucleosides	Pyrimidine 2'-deoxyribonucleosides	170551	70700.3	73265.2	78536.2	155973	176922	160346	149844	67081.9	37777.7	120500	78475.7	32333	85807.7	38645.1	22545.1	46785.6	30427.8	24059.5	27697.1
M129T406	129.06474	405.6990	5-methyl-5,6-dihydrouracil	[M+H]+	0.760079511	HMDB0000079	C00906	Organoheterocyclic compounds	Diazines	Pyrimidines and pyrimidine derivatives	8108.85	10812.7	17109.3	3220.73	10710.1	11049.7	32226.7	6912.79	57793.7	41985.7	29036.9	13637	64544	70102	15513.6	38898	16800.8	10118.5	4269.52	9543.95
M258T272	258.10786	271.7920	5-methylcytidine	[M+H]+	0.99894028364976	HMDB0000982		Nucleosides, nucleotides, and analogues	Pyrimidine nucleosides		23733.1	41041.6	19778.9	30829.9	6338.13	6344.28	15601.3	6314.54	23319.7	8642.73	13776.7	13432.4	45212.4	35070.7	26984	35492.4	10713.6	9300.25	7790.19	9535.6
M126T137	126.06513	137.3905	5-methylcytosine	[M+H]+	0.787987011444972	HMDB0002894	C02376	Organoheterocyclic compounds	Diazines	Pyrimidines and pyrimidine derivatives	261105	83108.9	76623.9	49076.6	62277.1	57708.5	110470	133290	225587	168354	77216	80995.4	81361.5	397995	14313.4	106421	88183.9	80488.8	97771.7	107492
M272T137	272.12372	137.0855	5,2'-O-dimethylcytidine	[M+H]+	0.996886525						156872	57264.8	39261.1	29418.3	45046.2	37368.3	78328.8	94359.1	147491	112690	58390.4	71881.5	67066.7	257398	15645.9	86989.8	59126.1	42918.5	65205.5	76626.7
M491T421_2	491.28239	420.8110	5.alpha.-androstan-3.alpha.,17.beta.-diol-o-3-.beta.-glucuronic acid	[M+Na]+	0.826299538725386			Lipids and lipid-like molecules	Steroids and steroid derivatives	Steroidal glycosides	21367.8	14418.9	12419.2	8724.1	27915.7	50701.1	23164.1	12523.3	6939.3	6359.63	50613.6	7820.95	5312.88	13523.8	26226	8045.96	30713.9	42843.9	14397	35501
M285T28	285.25706	27.9090	5.alpha.-pregnane-3.alpha.,20.alpha.-diol	[M+H-2H2O]+	0.814029275235637		C18042	Lipids and lipid-like molecules	Steroids and steroid derivatives	Pregnane steroids	78869.2	101055	28317.3	12657.3	71150.2	163201	142688	76178.5	766138	39418.9	14457.4	61506.7	148055	917521	36890	148594	151627	34646.3	67210.1	100049
M427T344	427.19182	343.8415	5.beta.-pregnane-17.alpha.,21-diol-3,11,20-trione 21-acetate	[M+Na]+	0.873965499970716			Lipids and lipid-like molecules	Steroids and steroid derivatives	Pregnane steroids	10355	10429.6	6543.45	7263.05	16071.9	16681.1	31552.4	13860.6	15446	19097.4	24456.9	24293.3	21292.7	28006	25604.1	22369	30753.8	28975.6	28307.5	20590.4
M283T29_3	283.24063	29.4020	5.beta.-pregnane-3.alpha.,17.alpha.,20.alpha.-triol	[M+H-3H2O]+	0.764527006		C14680	Lipids and lipid-like molecules	Steroids and steroid derivatives	Pregnane steroids	23460.8	39222.5	51498.3	39242.2	26753.8	32182.3	47157	49269.7	78878.6	29364.3	56054.9	69995.7	56271.2	30713.6	35186.3	40350.4	21914.9	16337.1	61669.2	24948.5
M345T326	345.14406	325.9830	5'-o-acetyl-(r)-lisofylline	[M+Na]+	0.879914465364132			Organoheterocyclic compounds	Imidazopyrimidines	Purines and purine derivatives	8972.65	6201.14	18367.4	5169.52	30100.1	13310	56602.2	55252.5	96518.4	75755.6	26614.7	41853.4	43121.5	95354.7	15142.6	63109.4	9718.8	3615.15	10883.7	8932.21
M575T431	575.24100	431.0410	5(s)-5-carboxystrictosidine	[M+H]+	0.749564202509897			Lipids and lipid-like molecules	Prenol lipids	Terpene glycosides	53095.6	8972.34	7785.84	8593.97	19546.8	19397.8	7797.4	7862.19	8646.44	8104.31	7591.55	6611.36	5671.33	9538.1	7209.43	5591.18	9463.98	10257.3	9281.11	9258.41
M215T28	215.17863	28.4670	5alpha-androstan-17beta-ol-3-one	[M+H-C3H8O2]+	0.860301868	HMDB0002961	C03917	Lipids and lipid-like molecules	Steroids and steroid derivatives	Androstane steroids	16208.5	26060.7	70845.5	32539	44752.3	42235.9	53044.5	55621.6	81271.1	52358.5	47022	56986.6	66761.7	60956.9	33291.6	60388.9	45599.5	59954.6	62558.1	52624.2
M241T31	241.19426	30.9355	5alpha-pregnan-3,20-dione	[M+H-C3H8O2]+	0.800743238763223	HMDB0003759	C03681	Lipids and lipid-like molecules	Steroids and steroid derivatives	Pregnane steroids	37993.9	49304.1	57958.4	49880.7	61278.5	37876.4	40961.6	35437.7	63552.4	12847.2	42890.4	84523.3	53786.6	90944.8	20390.6	57659.4	31758	109958	103949	34172
M167T350	167.03327	350.3160	6-(methylthio)purine	[M+H]+	0.715961264	HMDB0060412	C16614	Organoheterocyclic compounds	Imidazopyrimidines	Purines and purine derivatives	5070.45	881.166	4615.84	3186.29	8533.46	6051.76	4393.92	9379.92	6086.47	7571.58	35394.1	10682.6	19061.7	13368	49498.6	8826.86	8758.36	119436	3787.29	3700.53
M457T373	457.22910	373.2530	6-[(3e,6e)-2,5-dihydroxy-4,6-dimethyl-7-(1,2,4-trimethyl-3,6-dioxabicyclo[3.1.0]hexan-4-yl)hepta-3,6-dien-2-yl]-4-methoxy-3,5-dimethylpyran-2-one	[M+Na]+	0.830087934			Organoheterocyclic compounds	Pyrans	Pyranones and derivatives	53645.1	14918.3	15188.2	12980	26399	7079.49	22324.4	27655.5	7312.92	27186.8	21714.1	16876	9897.01	15095.7	19890.3	3167.32	18793.5	20768.5	12051.5	25891.6
M493T468_1	493.16369	468.3930	6-[2-hydroxy-3-methyl-3-[(2s,3r,4s,5s,6r)-3,4,5-trihydroxy-6-(hydroxymethyl)oxan-2-yl]oxybutyl]-5,7-dimethoxychromen-2-one	[M+Na]+	0.729588779967687			Lipids and lipid-like molecules	Fatty Acyls	Fatty acyl glycosides	13533.4	10153.4	9775.14	6034.59	5171.04	5689.82	8084.21	9033.53	14989	12904.2	10050	11118.1	1096.75	13141.3	13802.6	10699.8	2493.33	10603.1	8447.64	15536.1
M677T494_2	677.18962	493.9970	6-hydroxy-3-[3-hydroxy-4-[3,4,5-trihydroxy-6-[[3,4,5-trihydroxy-6-(hydroxymethyl)oxan-2-yl]oxymethyl]oxan-2-yl]oxyphenyl]-5,7-dimethoxychromen-4-one	[M+Na]+	0.802258335842075			Phenylpropanoids and polyketides	Isoflavonoids	Isoflavonoid O-glycosides	1797.65	1861.41	1655.74	1620.66	2384.26	3575.15	3006.42	1371.83	2606.28	2108.04	2170	2371.6	2804.38	2771.58	3215.52	2490.23	6840.85	3170.67	1659.33	3208.97
M351T405	351.21133	404.9420	6-ketoprostaglandin e1	[M+H-H2O]+	0.818996256023652	HMDB0004241	C05962	Lipids and lipid-like molecules	Fatty Acyls	Eicosanoids	33460	47031.2	47917.4	23090.3	14901.5	18140	14200	8157.64	11445.8	10135.9	10221.5	9197.35	12661.2	14586.6	6733.57	10990.4	32174	26745.1	10659.9	10266
M212T225	212.09128	224.6875	6-maleimidocaproic acid	[M+H]+	0.700618991			Lipids and lipid-like molecules	Fatty Acyls	Fatty acids and conjugates	12688	27624.9	21202.9	24262	8428.13	7376.83	14286.4	11220.7	28223.7	13346	14152.3	19124	12116.4	16027.8	14084.5	12787.1	11938	4962.32	5468.8	3082.87
M699T187	699.34668	186.7660	6,8-dihydroxy-2,2,4,4-tetramethyl-7-(3-methylbutanoyl)-9-(2-methylpropyl)-9h-xanthene-1,3-dione	[M+Na]+	0.925442359			Lipids and lipid-like molecules	Steroids and steroid derivatives	Steroidal glycosides	3709.74	2906.88	2651.22	2877.82	4552.88	8285.78	2675.75	2964.4	10560.6	14405.9	4911.19	2409.11	6369.9	6772.46	3041.07	6386.27	7513.37	5511.23	4888.52	6481.33
M365T453	365.10479	453.1995	6.alpha.-mannobiose	[M+Na]+	0.85252247464941			Lipids and lipid-like molecules	Fatty Acyls	Fatty acyl glycosides	18805.4	21730.3	12412.6	38970	11171.1	26369.2	20788.2	7942.54	15398.3	18375.1	14042	89383.4	34114.5	19031.8	33753.9	95252.2	15017.4	11571.3	41701.7	14124.3
M345T489_2	345.15510	488.8670	6.beta.-hydroxydexamethasone	[M+H-C2H5FO]+	0.839178267			Lipids and lipid-like molecules	Steroids and steroid derivatives	Hydroxysteroids	10495.1	23756.6	30182.9	18114.3	50016.4	20153.1	52753.2	52777.2	169722	100663	38365.2	71657	72893.8	171376	34187.2	106268	110417	21065.1	41098	56490.6
M315T344	315.19087	344.1690	6.beta.-hydroxynorethindrone	[M+H]+	0.897535282252036			Lipids and lipid-like molecules	Steroids and steroid derivatives	Estrane steroids	10655.1	17569.2	13010.3	15266	7859.91	5598.05	19978.3	11910.7	9653.03	9502.67	13602.7	19958.1	46133.8	14460.5	5505.28	47182.3	9532.57	15638.9	9543.76	8366.08
M475T73	475.12307	73.0750	6''-o-acetylgenistin	[M+H]+	0.847366603421861			Phenylpropanoids and polyketides	Isoflavonoids	Isoflavonoid O-glycosides	7700.36	7832.65	4330.01	21240.4	1133.65	751.619	1909.29	2129.86	1752.34	866.896	638.627	1803.33	596.625	253.497	3003.74	733.464	1546.09	1078.97	881.529	298.273
M1084T484	1084.34358	484.4000	6's diln	[M+2Na-H]+	0.771747867			Organic oxygen compounds	Organooxygen compounds	Carbohydrates and carbohydrate conjugates	1756.95	2831.5	2097.15	2585.72	4177.43	3378.96	4831.73	3632.05	3982.79	3475.43	4653.36	5592.17	4668.64	6575.2	5752.22	4628.97	5202.52	5577.48	5652.27	4742.1
M397T363	397.21364	363.4390	6alpha-methylprednisolone	[M+Na]+	0.84422413780317	HMDB0015094		Lipids and lipid-like molecules	Steroids and steroid derivatives	Hydroxysteroids	11515.9	15360.8	5188.08	10387.8	10033.8	10969.9	5969.86	8645.35	10962.9	10633.2	10059.8	8518.85	7254.58	10875.9	9111.54	6178.15	13711.5	15505.5	12331.4	12102.8
M659T301	659.33289	301.3770	7-(triethylsilyl)-10-deacetylbaccatin iii	[M+H]+	0.978733784			Lipids and lipid-like molecules	Prenol lipids	Diterpenoids	7024.37	6912.46	8582.45	5372.84	28324.8	87419.5	37329.7	22226.4	23546.8	30634	14376.3	35272	41893.8	27336.7	12803	20145.3	16609.5	41588.1	17376.3	20077.3
M239T327	239.13844	326.6585	7-hydroxyflavone	M-H	0.945914859	HMDB0141531	C11264	Phenylpropanoids and polyketides	Flavonoids	Flavones	69311.2	109519	42395.8	82730.8	18765.7	22884.9	26071.5	22551.8	12281.4	16809.2	5112.46	8144.2	10052.4	17608.5	1687.63	8009.64	9137.4	14739.7	7475.79	10064.9
M415T388	415.22806	387.6000	7-hydroxymitragynine	[M+H]+	0.788302693630748						27222.4	18110.1	5348.18	18929.9	47043.3	49886.9	41452	19585.8	54504.2	71387	51269.1	71913.4	44764	153125	56764.7	51341.9	251756	108824	119165	94049.6
M166T186_2	166.07117	186.2760	7-methylguanine	[M+H]+	0.977670289928608	HMDB0000897	C02242	Organoheterocyclic compounds	Imidazopyrimidines	Purines and purine derivatives	1.45276e+06	366680	1.92978e+06	1.28938e+06	1.32612e+06	1.10405e+06	2.23394e+06	1.29012e+06	2.04248e+06	1.69724e+06	1.57271e+06	1.01531e+06	2.16145e+06	5.26537e+06	1.19356e+06	2.52307e+06	1.43385e+06	961252	928630	1.46006e+06
M298T303	298.11564	302.9930	7-methylguanosine	[M+H]+	0.934565166685305	HMDB0001107	C20674	Nucleosides, nucleotides, and analogues	Purine nucleosides		22586.5	16068	12112.7	14739.2	15554.1	11153.2	40281.9	19494.4	17784.5	16509.4	9799.47	8073.28	2043.35	26476.9	3124.61	12438.1	11127.4	20174.5	13536.4	7790.4
M255T52_1	255.06444	51.6850	7,4'-dihydroxyflavone	[M+H]+	0.997093857276496		C12123	Phenylpropanoids and polyketides	Flavonoids	Flavones	343416	124057	103003	862530	146828	35244.6	92686.2	81818.6	14522.6	16782.5	21325.9	25735.1	21520.2	10325	14121.9	28885.7	231768	85386.2	36020	29961.5
M240T300	240.10772	299.9975	7,8-dihydrobiopterin	[M+H]+	0.948722348056426	HMDB0000038	C02953	Organoheterocyclic compounds	Pteridines and derivatives	Pterins and derivatives	11688.4	1790.85	21158.6	16646.4	7950.99	23239.2	8438.49	933.984	7101.98	7519.75	7532.21	8162.89	6026.43	12057.3	21254.7	7405.88	59894.4	45628.7	32936.9	64378.1
M401T35	401.34002	35.3370	7.alpha.-hydroxy-4-cholesten-3-one	[M+H]+	0.768326438	HMDB0001993	C05455	Lipids and lipid-like molecules	Steroids and steroid derivatives	Cholestane steroids	330873	262276	350461	245369	726677	720020	829840	848769	536575	459406	625371	574312	551982	394322	534711	568507	424934	535066	531953	584590
M417T69	417.33486	68.9125	7.alpha.,12.alpha.-dihydroxycholest-4-en-3-one	[M+H]+	0.872991603971829		C17339	Lipids and lipid-like molecules	Steroids and steroid derivatives	Cholestane steroids	77711.1	91133.9	124953	81176.4	206914	165588	237281	235337	279716	356091	240990	246578	798582	1.08031e+06	4.59107e+06	3.31245e+06	204944	279591	359527	885041
M365T226	365.31859	225.7155	7.alpha.,25-dihydroxycholesterol	[M+H-3H2O]+	0.799350284458272	HMDB0006280		Lipids and lipid-like molecules	Steroids and steroid derivatives	Cholestane steroids	4520.92	8636.92	4662.13	5158.89	8564.72	5337.11	10780.9	8946.25	12674.9	11823.8	20008.6	34797.8	66654.6	33299.2	7778.39	58345.7	5639.9	9984.03	9230.34	7064.81
M493T414	493.19648	414.2900	8-hydroxycarapinic acid	[M+Na]+	0.707080535			Lipids and lipid-like molecules	Prenol lipids	Triterpenoids	39708.2	22189	20520.9	22740.6	48740	48956.2	86578.2	66650.6	57915.9	18887.9	19359.2	23401.6	17044.2	157220	15072.9	21424.6	27292.3	89542.8	94925.9	97182.6
M627T151	627.40653	150.6960	8-iso-prostaglandin a2-biotin	[M+H-H2O]+	0.727715641743404			Lipids and lipid-like molecules	Fatty Acyls	Eicosanoids	18259.9	15820.2	18876.3	17307.5	73255.4	21128.8	51440.1	50104.8	52473.3	15907.1	25973.1	35995.9	24800.2	20088.9	10189.6	22006.8	30086.7	21745.3	19217.4	15224.2
M249T229	249.18403	229.4560	8s-hydroxy-4z,6e,10z-hexadecatrienoic acid	[M+H-H2O]+	0.909188130816673	HMDB0060055		Lipids and lipid-like molecules	Fatty Acyls	Fatty acids and conjugates	11952.8	15326.9	12303.6	12161.1	36375.3	75946.1	66422.8	46973.4	72623.6	60316.8	74557.8	346158	59198.3	67056.3	42023.1	212582	39859.2	82671.8	54549.9	72319.8
M309T33_2	309.27762	33.3970	8z,14z-eicosadienoic acid	[M+H]+	0.854356955			Lipids and lipid-like molecules	Fatty Acyls	Fatty acids and conjugates	97094.4	27801.4	16448.4	7460.49	16397	29667.9	85798.7	17807.3	65676.5	116601	46590.8	73161.1	55411	61946.3	86741.9	75380.4	67842.4	66155.1	99386.7	79365.5
M223T301_1	223.10673	301.0520	9-Decen-1-ol	(M-2H+3Na)+	0.7059						20861.4	24587.2	14321.1	16404.5	13056.9	11984.8	11920.5	9827.36	12063.8	9593.7	7779.52	8056.58	15104.6	13422.3	12368.3	12653.6	34076.3	31092.5	30430.9	19492.7
M293T39	293.21088	39.3090	9-hydroperoxy-10e,12z,15z-octadecatrienoic acid	[M+H-H2O]+	0.71666114			Lipids and lipid-like molecules	Fatty Acyls	Lineolic acids and derivatives	150454	123402	151489	136285	125912	1.96662e+06	151433	125255	2.47932e+06	182973	160252	156865	1.62483e+06	163588	61264.4	189790	144810	143475	234506	119760
M352T37	352.11717	36.5375	9-methoxy-o-methylmoschatoline	[M+H]+	0.777483634498326						14447.7	11807.9	16507.6	6842.65	12660.5	12814.5	9937	4638.22	38998.4	143696	19764.4	31516.1	22651	14540.9	29082	7682.96	87457.3	281636	933024	450692
M275T38	275.19988	38.3460	9-oxo-10e,12z,15z-octadecatrienoic acid	[M+H-H2O]+	0.747724909			Lipids and lipid-like molecules	Fatty Acyls	Lineolic acids and derivatives	118568	105854	195328	93824.5	71286.9	71792.4	76518.1	45854.8	330374	81629.4	282123	190115	133798	108159	44495.2	108149	107266	240531	220583	80925.4
M315T83	315.25226	82.5215	9,10-dihydroxy-12z-octadecenoic acid	[M+H]+	0.855391958866682			Lipids and lipid-like molecules	Fatty Acyls	Fatty acids and conjugates	277195	176140	42264.5	119173	96289.9	61241.7	85803.4	108401	101665	101986	94348.2	141988	109457	118503	55698.4	102903	57703.1	114380	81071.2	61831.7
M404T230	404.29913	229.6100	9,11-dideoxy-9.alpha.,11.alpha.-methanoepoxyprosta-5z,13e-dien-1-oic acid, methyl ester	[M+H-H2O]+	0.710853686			Lipids and lipid-like molecules	Fatty Acyls	Eicosanoids	16850.3	16231.4	9849.25	10962.9	29888.8	17074.5	29522.8	20943.4	24539.9	21402.7	229743	78549.1	28204.6	31988.4	44228	28558.5	112431	258393	277535	203061
M490T312	490.14547	311.6230	9,12-epoxy-1h-diindolo[1,2,3-fg:3',2',1'-kl]pyrrolo[3,4-i][1,6]benzodiazocine-10-carboxylic acid, 2,3,9,10,11,12-hexahydro-10-hydroxy-9-methyl-1-oxo-, methyl ester, (9s,10r,12r)-	[M+Na]+	0.915134365891851			Organoheterocyclic compounds	Indoles and derivatives	Carbazoles	12278.6	7563.92	8483.37	6878.99	68629.4	21705.3	22767.5	37447.2	10918.9	12893.2	29769	11111.1	12419.8	8315.18	13437.6	5781.06	10294.2	19389.6	11780.5	17706.9
M467T404	467.25269	403.9390	9z-octadecenoic acid, (2s)-3-[(hydroxymercaptophosphinyl)oxy]-2-methoxypropyl ester	[M+H]+	0.968633584897847			Lipids and lipid-like molecules	Fatty Acyls	Fatty acid esters	25200.3	16559.6	30373.2	17360.9	29088.5	29280.9	27488.9	17467.2	34607.3	11561.4	13722.8	8216.58	9081.09	8921	12269.6	16450.9	31087.8	14301.8	33213.7	9560.5
M528T107	528.31227	106.6250	Aal toxin tb	[M+Na]+	0.888090849210496			Organic acids and derivatives	Carboxylic acids and derivatives	Tricarboxylic acids and derivatives	21258.6	23686.2	9032.37	17981.5	38447.2	35411.7	49569.9	26693.2	34140.2	4604.61	17835.9	59390.4	752890	75209.8	123059	109880	41113.2	133667	119814	74804.2
M312T256	312.15903	255.5700	Ac-pro-gly-pro (pgp )	[M+H]+	0.777754833505383			Organic acids and derivatives	Carboxylic acids and derivatives	Amino acids, peptides, and analogues	38651.5	47112.4	36909.9	11172.2	40463	27788.6	45885.4	34308.6	42345.6	23347.8	19325.1	17457.8	37017.4	44000	23432.9	11322.5	62724	42878.6	43065.8	30034.5
M259T147	259.09269	147.3540	Acadesine (drug)	[M+H]+	0.914950147149395	HMDB0062179	C04663				31658.7	62312	33104.4	2653.59	23694.2	23056.3	22344.8	30585.6	22237.3	30214.1	89180	63600.7	129986	43650.1	10441.3	78140.7	22983.7	33371.1	15860.2	36959.3
M646T430	646.24248	430.1490	Acarbose	[M+H]+	0.880130466151899		C06802	Organic oxygen compounds	Organooxygen compounds	Carbohydrates and carbohydrate conjugates	5817.1	5611.34	3674.93	4389.12	5365.11	4085.37	7028.42	4431.39	17991.7	10915.1	7581.93	5889.14	37151.1	82645.7	8114.92	13060.2	8373.8	7036.45	5263.46	7695.59
M617T318	617.27998	317.8680	Aceroside viii	[M+Na]+	0.898180873103215			Phenylpropanoids and polyketides	Diarylheptanoids	Linear diarylheptanoids	7257.24	4976	5765.57	4156.88	4906.16	16949	12267.4	6269.46	19957.2	7332.25	16584.2	12264.2	7797.98	17391.7	18282	10683.9	17789.5	40742.6	18780.3	18945.2
M497T116_2	497.23453	115.7180	Acetamide, 2-[4-[(5,6-diphenyl-2-pyrazinyl)(1-methylethyl)amino]butoxy]-n-(methylsulfonyl)-	[M+H]+	0.718154573017316			Organic nitrogen compounds	Organonitrogen compounds	Amines	13397.8	13773.7	42891.4	10860	12253.2	16031.6	54673.2	17304	15620.5	13106.9	12775.8	17117	22742	21824.5	15706.4	17404.1	7018.94	25197.7	4192.95	54874.1
M152T211	152.08044	211.1600	Acetaminophen	[M+H]+	0.824937434791512	HMDB0001859	C06804	Benzenoids	Phenols	1-hydroxy-2-unsubstituted benzenoids	12585	15042.5	7801.13	11350.7	7057.92	1270.62	6639.99	7496.7	6662.67	5932.1	6309.06	5493.69	4751.13	9063.42	9835.2	6370.39	4579.46	5021.57	3267.19	5220.25
M303T437	303.15411	436.9885	Acetyl coenzyme a	[M+H-C10H16O13N5P3]+	0.764035677737187	HMDB0001206	C00024	Lipids and lipid-like molecules	Fatty Acyls	Fatty acyl thioesters	20325.6	167356	25416.4	34020.8	139074	179705	101465	111038	85541.3	77662.7	116982	59782.6	48790.2	144002	64908.1	30371.6	31196.6	61375.1	32790.1	25008.6
M693T398_1	693.31666	398.0770	Acetyl isogambogic acid	[M+Na]+	0.83696712			Organoheterocyclic compounds	Benzopyrans	1-benzopyrans	12743.8	8225.82	7255.8	7773.53	29348.8	9972.18	8943.67	12550.7	18660.7	15091.5	10898.8	7277.87	8321.82	22604.1	18537.3	7381.45	20546.2	22869.4	11723.7	33304.1
M252T87	252.12308	86.8610	Acetyl Tyrosine Ethyl Ester	(M+H)+	0.993						3940.43	26224.3	16073.1	20479.6	17751	27061.6	14621.6	16320.1	22679.2	15879.1	15502.5	29149.5	17876.4	28729.4	12245.9	23402.8	10000.5	25631.7	13521	17271.7
M142T54	142.08543	53.5860	Acetyl-DL-Valine	(M+H-H2O)+	0.9786						14663.2	37854.2	29831	33981.9	35820.8	10035.2	24383.8	2133.05	25236.9	34884.5	3758.98	4237.84	10452.5	13784.2	15816.8	21250.8	8088.04	41977.2	47613	25713.9
M301T499_2	301.16920	499.3200	Acetyl-gln-leu-amide	[M+H]+	0.852242796			Organic acids and derivatives	Carboxylic acids and derivatives	Amino acids, peptides, and analogues	20088.9	17810.6	12094.7	14083.7	2413.89	29061.4	8735.38	13905.4	15434.3	7719.57	15226.1	14920.6	12813.8	20166.3	24185.1	13041.7	3549.31	8580.67	2804.98	8297.21
M136T257	136.07489	256.5940	Acetylaniline	[M+H]+	0.712708836	HMDB0001250	C07565				12129.7	15960.1	13558.5	7342.08	47729.7	18467.7	56782.1	30069.8	86096.5	57263.9	35035.9	69253	57074.9	84396.8	24594.3	40303.5	83150	120410	347144	185066
M204T304	204.12226	304.4250	Acetylcarnitine	[M+H]+	0.999347759290747		C02571	Lipids and lipid-like molecules	Fatty Acyls	Fatty acid esters	303888	28588.7	96734.7	75994.2	102697	175609	38411.8	95787.1	24816.9	141283	326938	553664	39801.3	30856.4	118267	9548.41	83142.1	126407	124599	36737.3
M146T196	146.11638	196.1360	Acetylcholine	[M]+	0.896693914868536	HMDB0000895	C01996	Organic nitrogen compounds	Organonitrogen compounds	Quaternary ammonium salts	17985.3	38863.5	2551.52	44623.2	4869.39	103860	7013.82	4011.14	1721.35	4416.49	11849.8	12231.3	5132.25	4923.87	5498.86	7832.87	5067.69	16523.8	17003.3	4542.38
M218T400	218.12391	400.1210	Acetylcitrulline	[M+H]+	0.912484588899622			Organic acids and derivatives	Carboxylic acids and derivatives	Amino acids, peptides, and analogues	13256.9	1671.24	23214.4	14877.5	6910.05	20945.2	9516.42	3750.99	1646.42	11595.4	22650.3	8407	4850.22	2329.96	9297.62	3055.7	318670	284280	257469	197985
M350T145	350.13749	144.9820	Acetylcorynoline	[M+H-C2H4O2]+	0.814256804150249			Alkaloids and derivatives	Benzophenanthridine alkaloids	Hexahydrobenzophenanthridine alkaloids	11717.4	12611.7	1614.2	12566.4	8301.02	7914.4	4397.28	8378.27	35683.6	125688	21457.4	48368.2	36085.4	14451.6	9164.66	16674	75772.7	148087	324363	255955
M219T460	219.13320	459.6830	Acetylnorfentanyl	[M+H]+	0.887055948240794			Benzenoids	Benzene and substituted derivatives	Anilides	43213.1	40470.8	29524.9	17343.7	8422.82	6439.98	6081.46	4631.17	21271.5	10879	8108.81	7766.55	7654.33	12352.1	15379.2	4791	12097.2	10298.7	5812.34	10708.5
M637T405_2	637.32993	404.7240	Acetylpodocarpic acid anhydride	[M+Na]+	0.980787831			Lipids and lipid-like molecules	Prenol lipids	Diterpenoids	42312.3	6410.07	6419.35	6370.1	85864	137955	32923.5	35249.5	35769.4	28715.4	38727.4	13204.8	11295.7	24704.2	159380	10010.2	102039	76178.1	23744.8	100705
M646T409	646.32218	409.3380	Aconitine	[M+H]+	0.893304223531915		C06091	Lipids and lipid-like molecules	Prenol lipids	Diterpenoids	9284.77	3866.52	5099.52	2788.71	9379.56	11539.5	14202.2	8674.95	13211.8	12713.8	6425.47	7830.86	5458.19	20043.1	16545.1	5226.74	16758.4	20307.8	16184.3	17896.9
M573T348	573.29948	348.4535	Acovenoside a	[M+Na]+	0.838810054591155			Lipids and lipid-like molecules	Steroids and steroid derivatives	Steroid lactones	11470.5	6417.35	5429.55	5871.09	35413.5	34563.8	69263.7	36115.1	33190.3	27086.5	45252.2	31165.2	38943.6	66481.8	18521.9	64066.9	53211.9	36464.7	30426.2	24967.5
M266T288	266.18586	288.4610	Acridine orange	[M+H]+	0.814646506949072		C19315	Organoheterocyclic compounds	Quinolines and derivatives	Benzoquinolines	21504	53369.5	16037.9	38501.4	4358.59	3980.46	5969.24	4238.95	2902.58	3470.2	7374.98	6639.1	4782.89	4266.63	5224.94	8278.68	6041.8	8357.81	4581.09	4702.23
M628T253	628.30487	252.5320	Actinomycin d	[M+2H]2+	0.908982029230773	HMDB0015105	C06770	Organic acids and derivatives	Peptidomimetics	Depsipeptides	9394.01	5913.68	6312.59	4944.37	26493.8	88803.7	18811.9	16286.8	3996.41	14723.8	12301.4	13871.6	13084.3	27298.4	23378.3	6499.57	21036.1	33130.6	23546.3	15213.2
M226T198	226.10668	198.1145	Acyclovir	[M+H]+	0.941839994	HMDB0014925	C06810	Organoheterocyclic compounds	Imidazopyrimidines	Purines and purine derivatives	12158.4	28621.1	21451.4	26110.9	19280.4	48549.4	22569	13465.8	37712.5	41410.3	18234.2	12061	41471.6	30469.4	57692.9	40488.7	102802	698541	211818	117866
M268T173	268.10330	172.8050	Adenosine	[M+H]+	0.999278383988248	HMDB0000050	C00212	Nucleosides, nucleotides, and analogues	Purine nucleosides		2.27591e+06	5.19483e+06	4.18034e+06	6.23278e+06	3.82242e+06	5.38551e+06	2.95179e+06	7.09403e+06	3.44336e+06	3.25737e+06	1.20309e+06	1.6254e+06	1.0759e+06	6.10796e+06	1.46627e+06	1.10538e+06	396079	360887	322201	907795
M129T58	129.06635	57.9525	Adipic acid	[M+H-H2O]+	0.921058147530571	HMDB0000448	C06104	Lipids and lipid-like molecules	Fatty Acyls	Fatty acids and conjugates	23946.7	18077.9	22083.1	17095.3	22128	5450.28	15336.4	16975.6	37569	23406.4	11113.8	34737.8	94522.3	25760.6	18557.8	45487.2	13288.9	18985.6	18429.3	16871
M290T403	290.15941	402.6160	Adipoyl-l-carnitine	[M+H]+	0.997587469591272			Lipids and lipid-like molecules	Fatty Acyls	Fatty acid esters	140560	22484	20621	12733.7	71348	99123.5	9731.39	28962.3	152535	275890	1.40155e+06	1.63307e+06	38839.5	87421.8	151676	22312.7	333828	724678	711647	410651
M542T338	542.06710	337.5400	ADP-ribose	(M+H-H2O)+	0.8387	HMDB0001178	C00301	Nucleosides, nucleotides, and analogues	Purine nucleotides	Purine nucleotide sugars	2257.12	1436.44	3041.29	2080.76	4765.77	5949.78	3469.82	3775.67	2129.58	2597.15	2418.18	858.888	1945.66	2217.34	1336.52	2028.11	6854.8	1257.08	4799.95	5938.51
M351T178_2	351.15438	177.6570	Adrenaline bitartrate	[M+NH4]+	0.791069686			Benzenoids	Phenols	Benzenediols	21043.6	59159	32289.6	13278.7	107002	40354.1	69799.2	50663.8	109725	114689	71052.2	65635.3	82329.3	174718	40743.9	62584.5	58196.2	75989	45104.7	82739.8
M535T388	535.23486	387.8640	Aerucyclamide a	[M+H]+	0.944434955136393			Organic acids and derivatives	Carboxylic acids and derivatives	Amino acids, peptides, and analogues	12548.3	9406.82	4960.19	8177.41	21487	14245.9	45195.4	29059.8	24622.2	20890.5	10494.3	9674.61	8534.98	68036.1	9156.67	8125.63	13815.6	41563	98003.4	72663.4
M358T176	358.11239	176.1920	Aesculin	(M+NH4)+	0.6129						13772	62439.1	20238.5	45320.7	7238.4	16114	8678.23	32911.6	31065.1	6819.39	7268.92	9939.38	9860.92	10987	5738.16	9771.7	12550.9	1457.95	9537.32	7625.87
M131T67	131.11679	66.9905	Agmatine	[M+H]+	0.74272571677083	HMDB0001432	C00179	Organic nitrogen compounds	Organonitrogen compounds	Guanidines	15115.3	877.264	1085.03	16107.4	17545.4	13082.6	16118.8	15941.3	18184	18397.9	2562.94	26358.3	28679.4	28310.8	16654.7	28865.5	351226	18496.5	45274.7	87452.2
M327T397	327.19132	396.8410	Ajmaline	[M+H]+	0.853919479594423		C06542				123294	275049	116324	170017	16035.9	14098.8	6682.04	13295.3	18286.2	15834.1	23916.2	17219.6	19875.6	26168.2	1541.97	17913	26568.4	24105.9	21037.2	19180.1
M289T439	289.18597	439.4800	Ala-Ala-Lys	[M+H]+	0.772770932			Organic acids and derivatives	Carboxylic acids and derivatives	Amino acids, peptides, and analogues	34032.6	16876	6281.16	2628.16	14870.4	18240.9	7564.27	11204.7	26387.2	45719.4	15753	21116.1	5100.89	5133.16	2055.05	10306.9	10972.3	37099.5	25014.7	44799.3
M332T470	332.19238	470.4225	Ala-Asn-Lys	[M+H]+	0.909486072729858			Organic acids and derivatives	Carboxylic acids and derivatives	Amino acids, peptides, and analogues	41358.4	11955.5	17588.1	11756.2	67083.8	125655	27057.3	32231.5	23775.7	26349.7	47097	10886.1	8212.17	22205.9	47573.7	5964.03	33052.2	36445.9	11460.1	41361.5
M375T370	375.20460	369.6450	Ala-Glu-Arg	[M+H]+	0.801929750534005			Organic acids and derivatives	Carboxylic acids and derivatives	Amino acids, peptides, and analogues	86871	31134.6	3630.61	20958.1	9050.23	8486.71	61957.9	9044.91	129335	169389	4286.28	66685.8	5034.77	47551.5	50403.2	17843.9	4646.03	172088	65999.5	80395.2
M359T238_1	359.22707	238.4500	Ala-Ile-Arg	[M+H]+	0.769072699987422			Organic acids and derivatives	Carboxylic acids and derivatives	Amino acids, peptides, and analogues	89277.2	64836.7	71825.2	50086.6	165792	100985	99072	73466.1	170113	105177	37994.4	10279.4	291218	168364	83865.7	186543	75307.1	297450	181876	82899.6
M203T160	203.14294	159.5550	Ala-Leu	(M+H)+	0.6727						38935.5	4267.72	28299.9	3664.07	55960.7	35785.7	94751.1	76821.8	35056.1	95693.6	39262.6	38551.4	41846.2	56218.7	22515.5	35546.1	36567.9	37758.2	24325.1	28138
M359T360	359.23900	359.8520	Ala-Leu-Arg	[M+H]+	0.963544222259511			Organic acids and derivatives	Carboxylic acids and derivatives	Amino acids, peptides, and analogues	172565	22594	93194.2	27833.2	184960	99895.2	34007	134384	59292	179106	184416	86559.6	34692.5	100193	77141.6	15177.3	274739	513961	166836	230732
M218T440	218.14926	440.3870	Ala-Lys	[M+H]+	0.99369426544383			Organic acids and derivatives	Carboxylic acids and derivatives	Amino acids, peptides, and analogues	222629	124656	131974	114876	256219	289621	158491	203284	108446	129191	222330	105951	53735.9	57726.4	114040	43282.6	83189	148681	127184	129629
M374T539	374.24979	539.2710	Ala-Lys-Arg	[M+H]+	0.798119262			Organic acids and derivatives	Carboxylic acids and derivatives	Amino acids, peptides, and analogues	16307.6	23011.8	18986.4	23113.8	22600.5	23210.6	26104.7	20488.1	18458.5	17121.1	30386.1	15598.2	13482.9	14913.8	12117.6	7572.5	9739.03	12318.8	11940.6	14268.9
M346T542	346.24926	541.8710	Ala-Lys-Lys	[M+H]+	0.909622361187861			Organic acids and derivatives	Carboxylic acids and derivatives	Amino acids, peptides, and analogues	3797.41	7323.27	3786.74	4267.36	7584.62	3375.89	8111.45	6340.31	6670.27	4684.51	26503.8	18877	102957	4361.22	7166.6	113440	3453.99	3253	4857.49	6650.18
M377T368_2	377.19517	367.6650	Ala-Met-Arg	[M+H]+	0.839786988			Organic acids and derivatives	Carboxylic acids and derivatives	Amino acids, peptides, and analogues	20457.4	16953.5	3951.68	13611.4	22843.9	22985.1	17197.3	18478.7	20142.7	12341.5	19458.3	12226.7	9694.59	15146.2	16138.2	7753.64	50755.2	48652.5	20956.6	31039.2
M315T214	315.19435	214.2935	Ala-Pro-Lys	[M+H]+	0.899684188399511			Organic acids and derivatives	Carboxylic acids and derivatives	Amino acids, peptides, and analogues	43769	118348	73289.7	35398.6	168677	109512	334541	157577	234163	54326	71127.5	84181	106595	143759	47717.9	107936	40191.4	49840.9	29936.2	41019.3
M189T52	189.12478	52.3165	Ala-Val	[M+H]+	0.997962385460407	HMDB0028700		Organic acids and derivatives	Carboxylic acids and derivatives	Amino acids, peptides, and analogues	56290	43250	48955.8	34469.4	56788.6	57478.1	75052.9	63592.7	36213.5	9978.01	29463.7	46447	30541.4	37756	30437.5	48702.5	21967.8	178669	69429	60560.1
M317T394	317.21791	393.8370	Ala-Val-Lys	[M+H]+	0.837080104551873			Organic acids and derivatives	Carboxylic acids and derivatives	Amino acids, peptides, and analogues	444490	71202.4	164675	58708.3	1.0358e+06	430116	286762	597359	296834	551644	418820	215509	88285.1	258489	410169	56556.5	366253	617190	392634	446726
M132T190	132.10109	189.7920	Alanine betaine	[M+H]+	0.993190304			Organic acids and derivatives	Carboxylic acids and derivatives	Amino acids, peptides, and analogues	104098	118166	38130.2	96734.6	13367.5	9573.18	13243.7	13420.3	56787.4	20298.5	5190.54	6208.61	6101.08	18866.5	3400.4	6596.42	14031.8	36122.5	12311.7	12853.8
M486T221_2	486.32792	220.9760	Alanine conjugated chenodeoxycholic acid	[M+Na]+	0.786953349662472			Lipids and lipid-like molecules	Steroids and steroid derivatives	Bile acids, alcohols and derivatives	51715	22821.6	31895.8	23217.3	49701.9	58155.7	40614.9	36085.4	45412.6	37004.9	50357.7	40368.8	15971.2	52357.8	42472.9	38902.5	33376.4	60719.6	40668.6	18470.5
M502T416	502.32149	416.3670	Alanine conjugated cholic acid	[M+Na]+	0.832551561953972			Lipids and lipid-like molecules	Steroids and steroid derivatives	Bile acids, alcohols and derivatives	22769.1	5002.81	9776.64	5332.44	67610.4	62597.8	35394.3	28419.2	15705.3	16165.9	27032.6	10159.8	4522.77	15686.9	73021.1	4829.27	29895.1	46230.2	13666.8	29886.8
M481T301_1	481.18792	300.6620	Albiflorin	[M+H]+	0.969504509		C17457	Lipids and lipid-like molecules	Prenol lipids	Terpene glycosides	8355.69	7136.21	10986.1	15374	185217	214295	642443	414203	890851	112969	168210	318947	674054	556996	54624.4	1.55798e+06	53898.8	63598.1	289785	43644.9
M309T39_1	309.20511	39.4020	Albocycline	[M+H]+	0.730190779						24482.8	31452.1	41767.2	279321	35430.9	228466	74934.9	117995	111089	53418	49291.2	912.517	51356.6	105056	124674	234662	50685.7	435056	507947	137704
M417T34_1	417.25197	33.5060	Alfentanyl	[M+H]+	0.960815923925226	HMDB0014940	C08005	Benzenoids	Benzene and substituted derivatives	Anilides	106008	137402	22910.5	100835	243134	3030.3	334073	205816	220848	223427	206894	238275	18595.5	452760	301695	282818	249499	9463.97	8277.72	266628
M513T511	513.34949	511.4010	Alisol a	[M+Na]+	0.92952071170706		C17459	Lipids and lipid-like molecules	Prenol lipids	Triterpenoids	124149	8142.74	14025.8	12307.2	24694.3	25751.9	16464.9	8704.83	6063.67	3747.41	8762.16	4574.48	4386.08	17124	6155.02	3438.89	7326.66	9626.22	4670.84	7123.16
M515T35	515.36401	34.7615	Alisol b acetate	[M+H]+	0.903214502			Lipids and lipid-like molecules	Prenol lipids	Triterpenoids	211041	249949	120971	189453	48406.5	31817.6	76115.5	76536.3	213948	58796.6	168891	208120	61464.7	45494.7	8870.37	72863.4	139181	181455	31551.3	62891.5
M296T37	296.25787	37.2700	alpha-Linolenic acid	(M+NH4)+	0.8191	HMDB0001388	C06427	Lipids and lipid-like molecules	Fatty Acyls	Lineolic acids and derivatives	967553	891985	790817	817115	885465	859457	694242	993210	861512	785432	1.34146e+06	1.055e+06	1.13994e+06	887653	1.02691e+06	1.02571e+06	659151	1.18961e+06	994024	709844
M490T34	490.42416	33.9305	Alpha-tochopheryl acetate	[M+NH4]+	0.97591269	HMDB0034227		Lipids and lipid-like molecules	Prenol lipids	Quinone and hydroquinone lipids	432442	778809	278018	416693	24399.5	293753	44658.3	106126	671380	907906	854968	417474	956976	872436	666561	976692	1.05561e+06	503664	828255	1.22527e+06
M525T325	525.20928	324.7280	Amcinonide	[M+Na]+	0.74038431073172	HMDB0014433		Lipids and lipid-like molecules	Steroids and steroid derivatives	Pregnane steroids	8637.89	6397.1	6128.6	4962.45	12686.7	14337.9	20194.7	24479.7	31819	24262.9	8186.27	16390.3	10321.7	38276.2	8147.96	13469.7	11959.3	29263.4	11039.9	13443
M539T306	539.10564	305.7165	Amentoflavone	[M+H]+	0.78168053681729	HMDB0030832	C10018	Phenylpropanoids and polyketides	Flavonoids	Biflavonoids and polyflavonoids	6629.32	1577.63	1139.93	1869.62	4731.96	3526.61	3064.82	4664.3	11161	8273.97	12428.3	13026.2	15029.6	17721.7	3955.02	11182.9	8729.16	11660.1	6154.23	5903.62
M608T409	608.26502	408.7740	Amikacin	[M+Na]+	0.964037505	HMDB0014622	C06820	Organic oxygen compounds	Organooxygen compounds	Carbohydrates and carbohydrate conjugates	97364.4	11404.1	9166.33	9127.07	76484.3	222012	36685.6	35366	29213.1	16395.9	57553.9	13498.9	8362.06	35883.3	374069	3351.1	106310	196992	67952.6	109229
M479T310_2	479.15893	310.1070	Aminoalbendazole sulfone	[2M+H]+	0.942175652316774		C16627				11628.6	10481.8	21933.3	9203.96	4944.41	2060.55	20210	14586.6	23089.9	10188.7	26264.4	20632.2	29626.1	29069.4	33300.7	13967.3	47775.7	114435	58663.3	62079
M195T282	195.07575	281.5130	Aminohippuric acid	(M+H)+	0.7578	HMDB0001867	D06890	Benzenoids	Benzene and substituted derivatives	Benzoic acids and derivatives	11809	8988.56	5105.47	1907.63	6911.48	6081.95	9080.49	527.362	6184.98	6496.88	4187.42	3346.22	15163.8	3546.61	5658.75	26719.7	744.711	14001.5	9690.42	1370
M907T292	906.50880	292.3245	Amphotericin b	[M+H-H2O]+	0.815155269	HMDB0014819	C06573	Organic oxygen compounds	Organooxygen compounds	Carbohydrates and carbohydrate conjugates	2859.63	1512.89	2026.74	1648.61	4645.58	5167.85	4537.95	3682.99	4923.83	3102.73	8975.04	3994.29	2496.68	6161.32	4501.45	1965.83	5562.38	12260.2	2546.15	8902.58
M350T182	350.11685	182.0670	Ampicillin	[M+H]+	0.817837346	HMDB0014559	C06574	Organoheterocyclic compounds	Lactams	Beta lactams	7195.97	7818.47	6201.96	7349.38	6905.34	7823.69	6099.76	5277.5	13560.7	16646.5	5993.66	9718.38	7929.38	10380.1	1561.82	7116.58	6901.39	8107.18	19550.4	41596.5
M506T292	506.22481	292.4480	Amprenavir	[M+H]+	0.914703944465799	HMDB0014839	C08086	Benzenoids	Benzene and substituted derivatives	Benzenesulfonamides	6781.88	10854.6	8808.96	3599.75	16117	6729.43	44997.4	23314.1	70203.1	34028.6	13578.3	32522.3	26848.8	143330	14738.3	43454.2	10334.8	11001.2	8158.82	10963.6
M844T315	844.40905	315.4850	Anabaenopeptin a	[M+H]+	0.959358465			Organic acids and derivatives	Carboxylic acids and derivatives	Amino acids, peptides, and analogues	3297.6	1575.6	6124.82	1753.06	16318	11563.7	12775.1	29749.4	3295.09	3249.97	74615.6	27414.9	16152.5	12687.9	32543	5391.56	28798.4	11894.1	7863.46	49580.2
M388T249_2	388.34114	249.2750	Androst-5-en-17-one, 3-[2-(diethylamino)ethoxy]-, (3.beta.)-	[M+H]+	0.71639206			Lipids and lipid-like molecules	Steroids and steroid derivatives	Androstane steroids	776.205	26109.7	22981.6	840.407	7020.15	37779.8	14572.2	15013	8670.09	12317.1	12531.9	18477.6	28485.4	66012.6	10440.6	32320.3	39370.9	145100	21155.1	16819.1
M511T379	511.21141	379.4720	Androstan-3-ol-17-one 3-glucuronide	[M-H+2Na]+	0.966449097349443	HMDB0004484	C11136	Lipids and lipid-like molecules	Steroids and steroid derivatives	Steroidal glycosides	177345	10100.6	8833.72	10678.9	43127.9	153218	15103.6	20824.1	9064.39	8814.37	11942.5	11410.5	11137.3	12145.4	163770	19495.8	19104.8	16444.4	20878.8	15727.7
M257T28	257.22585	27.8800	Androstane-3,17-diol, (3.beta.,5.alpha.,17.beta.)-	[M+H-2H2O]+	0.954245362235288	HMDB0000493	C12525	Lipids and lipid-like molecules	Steroids and steroid derivatives	Androstane steroids	31958.4	45842	67772.1	24975.9	120818	43410.1	112256	162380	135006	114453	84515.8	108604	181045	156171	109396	164529	137290	115659	157630	190395
M271T259	271.19986	258.6045	Androstanedione	(M+H-H2O)+	0.6019	HMDB0000899	C00674	Lipids and lipid-like molecules	Steroids and steroid derivatives	Androstane steroids	10073	7613.98	32652.1	16110.4	22723	9640.7	63785.3	25236.3	76757.1	77893.4	14684.8	36676.6	34408.2	33873.2	15936.8	24622.3	18189.6	24191.7	4680.35	16239.3
M255T150	255.27902	149.7720	Androsterone	[M-H2O+H]+	0.786988849	HMDB0000031	C00523	Lipids and lipid-like molecules	Steroids and steroid derivatives	Androstane steroids	12142.6	13194.4	9615.33	18703.8	3501.61	6036.85	2391.08	3181.97	6140.41	5421.64	7166.61	8251.44	6683.02	3415.73	1211.12	10951.7	5832.12	1996.69	4716.4	4716.4
M523T322	523.22680	321.7730	Angeloylgomisin h	[M+Na]+	0.977726322827252			Phenylpropanoids and polyketides	Tannins	Hydrolyzable tannins	16807.5	7738.79	9957.74	6178.58	17215.6	6227.89	16385.8	15699.7	14334.3	12899.5	14033	23512.6	22660.4	7556.22	8324.84	23302.7	13838.4	82569.6	17623.8	28070.8
M339T45	339.12074	44.7670	Angoletin	[M+K]+	0.7110787	HMDB0126599		Phenylpropanoids and polyketides	Linear 1,3-diarylpropanoids	Chalcones and dihydrochalcones	47022	25986.7	50148.3	31421.1	37157.9	10539.1	32438.9	23497.9	17601.9	15916.4	3885.01	28217.8	19012.8	7684.63	91044.8	4004.98	9177.03	38463.5	15978.7	9835.49
M94T259	94.06441	258.5070	Aniline	[M+H]+	0.708084471538554	HMDB0003012	C00292	Benzenoids	Benzene and substituted derivatives	Aniline and substituted anilines	13198.3	32371.4	20471.4	35446.9	1615.75	751.258	10373	711.304	1056.31	607.195	191.873	2586.05	160.615	788.064	916.475	144.557	486.032	3161.26	209.477	3163.46
M241T373	241.15389	373.2155	Anserine	[M+H]+	0.957480120205431	HMDB0000194	C01262	Organic acids and derivatives	Peptidomimetics	Hybrid peptides	362319	49802.7	53572.3	193274	108744	70166.2	38506.6	38783.7	16998.5	106213	893197	81470.4	113230	193550	955690	30394.8	1.14502e+06	2.25446e+06	1.79288e+06	1.38876e+06
M587T409_2	587.34938	409.3285	Anthranoyllycoctonine	[M+H]+	0.941371660150459			Lipids and lipid-like molecules	Prenol lipids	Diterpenoids	40548.3	8362.78	10089.4	6928.8	86119	122516	36229.4	25695.4	18144.1	15386.1	87614.4	36148.6	10390.8	32623.4	90178.1	9283.35	189388	172533	65250.8	162297
M646T401	646.37536	400.7710	Apicidin	[M+Na]+	0.92256061			Organic acids and derivatives	Carboxylic acids and derivatives	Amino acids, peptides, and analogues	21616.5	4306.99	6299.08	5502.79	58953.6	15669.1	26258	33794.6	11206.6	6260.47	17439.7	8771.22	2896.01	6663.33	27681.5	3156.26	24600	4598.4	15318	20770.7
M271T50_1	271.05962	49.9265	Apigenin	[M+H]+	0.996909685804647	HMDB0002124	C01477	Phenylpropanoids and polyketides	Flavonoids	Flavones	228570	57714.3	56380.8	240117	8535.84	5368.98	9777	4179.39	10432.4	7122.41	4897.84	32763	8764.46	50834.4	45791.8	11187.5	56283.9	17399.8	8347.64	39943.8
M433T126	433.11260	126.3150	Apigenin 7-glucoside	[M+H]+	0.866822827206847	HMDB0037340	C04608	Phenylpropanoids and polyketides	Flavonoids	Flavonoid glycosides	40704	14359.5	10864.6	32752	10086.4	6390.13	10189.3	13722.3	9562.14	5537.44	6683.18	11779.7	8076.59	9775.64	28885	7141.43	5897.7	11928.7	6738.73	7140.99
M535T403	535.17410	403.4320	Aprepitant	[M+H]+	0.879536130486136	HMDB0014811	C21555	Organoheterocyclic compounds	Oxazinanes	Morpholines	3508.35	1600.23	9558.89	3950.86	3879.72	9866.05	15776.2	19655.9	9955.26	9559.53	171018	9268.16	317379	17061.1	9672.67	27191	11074.7	10625.4	14794.6	14029.4
M572T168	572.46627	168.0655	Arachidonic acid leelamide	[M+H]+	0.752302504126399			Lipids and lipid-like molecules	Prenol lipids	Diterpenoids	2905.82	3192.57	1937.17	2719.88	24181	22978.9	36686.4	26432.6	32729.6	28939	32312.2	22213.5	39332.3	46574.1	14105.5	40630	42300.9	23343.3	30684.7	35902.6
M785T592	784.58522	592.2400	Arachidonoylthiophosphorylcholine	[M+H]+	0.793980565			Organic nitrogen compounds	Organonitrogen compounds	Quaternary ammonium salts	358.519	375.227	355.92	469.926	410.577	116.042	447.846	395.998	526.058	199.582	788.68	1630.16	577.35	270.848	886.699	415.698	1262.55	484.356	530.135	1104.08
M357T517	357.24891	517.3630	Arachidonyl trifluoromethyl ketone	[M+H]+	0.862155335048981		C01397	Organic oxygen compounds	Organooxygen compounds	Carbonyl compounds	109317	36800.3	9798.54	23832.6	7666.59	9015.24	7204.92	6061.29	6610.34	6679.94	7518.56	4699.56	24529.4	9878.84	15279.4	6476.19	1.26233e+06	6913.44	1.32863e+06	1.18957e+06
M356T134	356.35115	133.8720	Arachidoyl ethanolamide	[M+H]+	0.76995139			Organic nitrogen compounds	Organonitrogen compounds	Amines	157488	28479.9	415471	367961	1.19094e+06	8850.98	14412.1	1.38417e+06	31806.5	118363	33762	66220.3	20535.4	25754.1	138307	27839.4	12049.6	51519.8	42914.2	65865.8
M173T87	173.12795	87.2930	Arcaine	[M+H]+	0.948392467		C03047	Organic nitrogen compounds	Organonitrogen compounds	Guanidines	79306.3	66486.4	132350	59132.8	58286	43918.2	48815	61548.2	85928.9	67352.7	101297	93518.3	356876	182108	290919	280454	2.97869e+06	159763	397836	871487
M390T431	390.20892	430.5110	Arctigenin	[M+NH4]+	0.733883243823043	HMDB0030087	C10545	Lignans, neolignans and related compounds	Furanoid lignans	Tetrahydrofuran lignans	19237	47413.2	60410	22586.4	60260.7	1.26871e+06	29367.5	48600.8	23294.6	17410.3	116534	41926.2	14237.9	91355.6	7798.15	47514.8	28237.9	89960.6	55108.4	10100.1
M552T388	552.23908	387.5920	Arctiin	[M+NH4]+	0.867264515655331		C16915				12270.9	16824.1	2972.75	13890.6	16385.4	6768.35	18681.4	11125.2	15918.6	9000.32	17084.5	4189.01	51176	16971.6	14937.5	2367.19	8259.65	10528.8	11500	9460.81
M246T418_2	246.15521	418.4960	Arg-Ala	[M+H]+	0.798689524			Organic acids and derivatives	Carboxylic acids and derivatives	Amino acids, peptides, and analogues	734916	297436	572819	322478	1.34014e+06	1.49722e+06	570090	1.08233e+06	455121	652879	866343	266558	149665	271351	1.09004e+06	91935.7	283247	476914	267971	271922
M375T436_2	375.18583	436.3925	Arg-Arg	(M-H+2Na)+	0.7506						43640.5	28029.8	25388.7	11798.3	146498	91094.7	53952.4	81430.4	91862.4	94228.3	10648	35639.2	5986.59	71179.7	121362	2142.96	121164	140417	58020.9	137102
M487T40_6	487.34021	40.1125	Arg-Arg-Arg	[M+H]+	0.922494038402655			Organic acids and derivatives	Carboxylic acids and derivatives	Amino acids, peptides, and analogues	72614.6	79989.6	69995.8	100803	117737	79556.5	137527	108237	143055	143289	148375	104132	1.39819e+06	112663	151133	153621	102053	115264	140058	140884
M290T465	290.14522	464.5215	Arg-asp	[M+H]+	0.981145661353421			Organic acids and derivatives	Carboxylic acids and derivatives	Amino acids, peptides, and analogues	22429.4	29938.1	25757.9	18569.9	28520.4	12862.4	14623	24090	121045	86242.6	6242.65	4143.32	6268.52	36778.6	42397.5	1628.35	6991.78	7807.98	5370.13	9685.12
M446T454_2	446.23444	454.4650	Arg-Asp-Arg	[M+H]+	0.889449710104503			Organic acids and derivatives	Carboxylic acids and derivatives	Amino acids, peptides, and analogues	7181.77	10745.9	9604.13	8307.73	30807.1	15106.2	10787.9	10255.4	16739.7	21128	28709.8	12776.7	3510.98	16847.7	28438.8	4653.72	39727.9	18780	11747	27703.2
M316T352_2	316.08906	352.3640	Arg-Cys	(M+K)+	0.6859						5889.46	11473.7	2695.98	310.918	2738.3	4389.65	5061.34	3804.14	10858.3	7039.72	10241.5	2255.22	9053.91	6161.15	13889.3	7244.72	1349.38	18177.3	1959.87	10175.5
M302T500	302.16988	499.6270	Arg-Gln	M+	0.7854						12407.2	16091.4	15880.2	14594.5	5110.3	8547.95	2139.93	4251.93	7087.52	4682.07	9900.94	6893.53	7182.91	8254.57	8484.03	4918.79	2975.81	5379.45	3818.07	6095.35
M304T459	304.16096	459.3230	Arg-glu	[M+H]+	0.987824215559082			Organic acids and derivatives	Carboxylic acids and derivatives	Amino acids, peptides, and analogues	162675	45262.5	57430.6	41458.3	276506	207799	135332	135822	293291	395027	121072	64415.2	107741	251049	266706	59396.9	323557	135358	57488.2	214433
M232T444	232.13984	444.2365	Arg-gly	[M+H]+	0.993049607147999			Organic acids and derivatives	Carboxylic acids and derivatives	Amino acids, peptides, and analogues	456896	75643.8	236252	175909	663949	502503	183912	294188	93479.6	123339	236425	167992	52439.4	97474.6	352256	82756.2	47534.2	233307	87934.9	68145.9
M360T214	360.25353	213.9830	Arg-Gly-Lys	[M+H]+	0.746977477			Organic acids and derivatives	Carboxylic acids and derivatives	Amino acids, peptides, and analogues	17165.1	8362.81	4668.4	8473.63	8447.25	5543.3	26142.1	17664.2	18918.1	8288.44	7195.12	12554.9	15856.9	27900.6	5120.93	29721.7	8217.78	261132	7337.37	4812.33
M312T294	312.19103	294.3130	Arg-his	[M+H]+	0.826354793			Organic acids and derivatives	Carboxylic acids and derivatives	Amino acids, peptides, and analogues	39306.4	37434.9	36328.3	30658.7	49683.5	74354	47896.3	28719.6	59691.8	46926.8	62219.9	70302.2	63371.7	72115.2	34380.7	73527.8	108927	109629	57781.9	34576.4
M270T138	270.19337	138.1555	Arg-Ile	(M+H-H2O)+	0.7532						39413.1	172062	35817.6	115120	17479.4	11080.9	16904.2	17828.9	15800	16379.7	19506.4	17370.6	14721.9	47888.9	27653.8	30521.1	13142.1	19613.8	19459.5	3405.59
M288T358_2	288.20234	357.8665	Arg-Leu	[M+H]+	0.994469699194683			Organic acids and derivatives	Carboxylic acids and derivatives	Amino acids, peptides, and analogues	334242	222544	73158.4	178539	168835	266095	148562	110131	885399	1.31014e+06	80941.2	103036	75827.5	157993	118572	68684.8	38610.5	436134	257829	116511
M444T217	444.29436	217.2890	Arg-Leu-Arg	[M+H]+	0.912243336874379			Organic acids and derivatives	Carboxylic acids and derivatives	Amino acids, peptides, and analogues	18481.6	21839.1	13594.5	16548.6	34256.2	20322	48361	27761.1	32949.9	22402	160236	53842.8	34713.9	36652.6	32065.3	33506.1	114735	125687	169435	116115
M303T549	303.21331	549.0135	Arg-Lys	[M+H]+	0.960201826929104			Organic acids and derivatives	Carboxylic acids and derivatives	Amino acids, peptides, and analogues	149037	82496.3	142901	103536	297491	275687	120640	160005	79311.9	71261.6	151113	48160.4	16028.8	85911.9	59856.5	58790.8	26383.2	65529.5	47092.7	52728.4
M306T363	306.15847	363.3700	Arg-Met	[M+H]+	0.831663542868694			Organic acids and derivatives	Carboxylic acids and derivatives	Amino acids, peptides, and analogues	46273.8	15839.9	37130.5	28331.3	44033.1	37509.7	43726.2	34712.2	49494.4	54989.3	33170.4	38386.8	50375.6	21078.1	20307.7	52271.6	28497.2	31625.4	21975.8	19083.8
M272T407	272.16667	406.5295	Arg-Pro	[M+H]+	0.803943598395159			Organic acids and derivatives	Carboxylic acids and derivatives	Amino acids, peptides, and analogues	2.03959e+06	3.27761e+06	1.73773e+06	2.58339e+06	655150	761927	539727	611408	444702	774440	794605	980444	424708	1.4392e+06	245012	1.08904e+06	653837	1.39228e+06	1.04313e+06	692642
M400T212_2	400.25225	212.4470	Arg-Pro-Lys	[M+H]+	0.716375183538659			Organic acids and derivatives	Carboxylic acids and derivatives	Amino acids, peptides, and analogues	64562.6	39615.4	32320.9	36362.1	41911	37609.6	61956.6	37237.6	29144	17755.7	962023	206487	34589.4	39587.8	93580.6	79319	784469	840131	933155	775853
M369T458	369.22350	458.0650	Arg-Pro-Pro	[M+H]+	0.723928931			Organic acids and derivatives	Carboxylic acids and derivatives	Amino acids, peptides, and analogues	90867.7	36599.7	39087	31225.7	93821.9	59399.1	27882.1	83182.1	51630.5	47715.6	66246.9	37754.2	51201.3	40184.1	43086	19866.6	46718.5	110273	42787.9	43291.8
M226T106	226.12663	106.0055	Arg-Ser	(M+H-2H2O)+	0.8398						26019.5	27012.4	30104.2	54570.8	18248.8	24798.6	3952.27	26209.7	26169.6	56631.6	26209.7	39033.1	78352.6	40291.2	10167.7	80883.5	38027.5	66420.9	28813.3	38073
M276T403_2	276.16612	403.4930	Arg-Thr	[M+H]+	0.995059722448282			Organic acids and derivatives	Carboxylic acids and derivatives	Amino acids, peptides, and analogues	786033	108105	303422	106220	894734	1.94485e+06	262373	601150	98631	87061.5	327228	69035.7	41461.8	92531.9	717436	96158.5	234782	195986	98994.7	182405
M361T222	361.19741	221.9780	Arg-Trp	[M+H]+	0.785716987682753			Organic acids and derivatives	Carboxylic acids and derivatives	Amino acids, peptides, and analogues	29554.6	46269	60463.2	27149.2	89157.1	104705	99087	42153.7	66051.4	107349	90007.4	83568.2	79680.7	70129.5	48498.1	61567.8	286119	192008	174415	256113
M401T362_2	401.18296	361.5900	Arg-Tyr	(M+CH3CN+Na)+	0.6288						26919.1	7705.68	8728.24	6506.08	9158.78	13127.1	8671.2	32339.4	9176.26	7117.77	8526.62	7222.89	10143.1	8591.32	7013.39	6266.49	11295.9	10227.7	7718.89	9699.65
M494T102	494.29261	101.8180	Arg-Tyr-Arg	[M+H]+	0.704761477210541			Organic acids and derivatives	Carboxylic acids and derivatives	Amino acids, peptides, and analogues	129203	75454.2	70252.7	50906.4	149195	90577.9	195234	15209.1	95140.7	80899	105684	114364	129857	132073	622099	83433.9	142232	231844	212322	243936
M466T388	466.26400	387.5950	Arg-Tyr-Lys	[M+H]+	0.70874732030907			Organic acids and derivatives	Carboxylic acids and derivatives	Amino acids, peptides, and analogues	10997.3	9403.89	10302.2	8446.26	12072.6	18012.3	10496.3	12762.2	2843.47	21484.4	29049.9	14493.3	8210.3	20076.2	11017.2	7576.81	21180.4	24143.2	21179.3	16189.4
M274T380_2	274.18663	380.2300	Arg-Val	[M+H]+	0.993379389331888			Organic acids and derivatives	Carboxylic acids and derivatives	Amino acids, peptides, and analogues	247442	116535	100532	35586.4	103989	215284	107892	161592	440207	855298	204579	160784	86095.5	90644	23259.7	85922.2	135988	292291	282460	114566
M175T400_2	175.11789	399.8895	Arginine	[M+H]+	0.982988327936015	HMDB0000517	C00062	Organic acids and derivatives	Carboxylic acids and derivatives	Amino acids, peptides, and analogues	97463	269689	568344	114847	377733	63927.1	49419.3	400386	91041.7	1.2965e+06	8298.44	378009	49095.3	444377	4791.73	92271.3	71880.6	77082.4	77452.9	60557.8
M571T285	571.39242	284.5900	Arginine conjugated chenodeoxycholic acid	[M+Na]+	0.870708474			Lipids and lipid-like molecules	Steroids and steroid derivatives	Bile acids, alcohols and derivatives	6050.34	2459.62	5228.63	2480.6	12165.9	8421.92	6413.62	22342.2	3964.52	4444.53	39956.3	8552.11	5512.71	5361.92	13063	3957.07	13591.1	29556.9	11232.7	12656.4
M547T317	547.38463	317.1900	Arginine conjugated cholic acid	[M-H2O+H]+	0.937684708412849			Lipids and lipid-like molecules	Steroids and steroid derivatives	Bile acids, alcohols and derivatives	13365.5	761.838	1460.24	811.45	19524.5	5669.86	16114.5	3763	927.405	4480.02	5253.82	1665.4	517.217	936.48	636.395	1067.58	2612.15	15943	4525.23	1307.9
M273T402	273.14392	402.0130	Argininosuccinic acid	[M+H-H2O]+	0.901173027	HMDB0000052	C03406	Organic acids and derivatives	Carboxylic acids and derivatives	Amino acids, peptides, and analogues	55885.4	147213	77479	71049	4524.07	11110.4	8398.85	11735.4	9203.98	12878.8	12463.4	9052.86	11746.1	18898.4	10388.8	8553.32	24911.1	19277.6	18369.5	19001.4
M283T413_2	283.16462	413.0820	Artemisinin	[M+H]+	0.712729637585922		C09538	Lipids and lipid-like molecules	Prenol lipids	Terpene lactones	298445	633272	385881	426535	17175.4	6744.23	5436.88	12630.1	5266.96	4963.16	7137.12	6461.74	6475.63	7858.51	3272.41	5214.13	4846.87	4619.92	4217.79	3243.04
M814T303	814.46618	302.5870	Ascomycin	[M+Na]+	0.872976928		C12102				20169	1104.16	840.187	1478.85	7450.38	15086.6	3477.43	2270.53	1706.14	1866.14	18013.3	10603.2	1491.84	6556.8	23513.3	1479.54	14920.8	25078.6	17039.7	10630.3
M960T197	959.54051	196.9560	Asiaticoside	[M+H]+	0.760333255612759	HMDB0036656	C15428	Lipids and lipid-like molecules	Prenol lipids	Terpene glycosides	8740.54	6119.58	7039.5	6460.73	8542.87	5416.85	7664.41	5495.37	5430.42	4426.87	3491.44	5443.18	5849.93	5937.23	9880.59	4534.37	4191.07	5405.4	3183.7	3817.06
M360T295	360.19085	295.2575	Asn-Ala-Arg	[M+H]+	0.716316818			Organic acids and derivatives	Carboxylic acids and derivatives	Amino acids, peptides, and analogues	20776.4	20478.4	22077.1	16845.6	116089	62931.1	193768	135736	93877.7	72662.1	119814	229204	141071	212313	35044.7	167530	78832.4	77816.2	58603.4	66698.9
M289T424	289.16149	423.7910	Asn-Arg	[M+H]+	0.935221462001612			Organic acids and derivatives	Carboxylic acids and derivatives	Amino acids, peptides, and analogues	524320	51416.8	142952	60179.2	454984	701559	162961	309421	37355.6	150310	301825	43754.3	14469.3	45618.1	760697	41273.8	1.45309e+06	523082	371662	354281
M417T528	417.25606	527.6290	Asn-Arg-Lys	[M+H]+	0.849568716074125			Organic acids and derivatives	Carboxylic acids and derivatives	Amino acids, peptides, and analogues	2116.62	4963.68	6492.49	3165.36	10837.6	14978.6	4261.66	5242.25	1538.99	5604.07	3585.2	631.241	3303.24	940.953	3469.24	3814.94	1997.73	2459.89	2003.5	2941.94
M392T253_2	392.18006	252.8020	Asn-Cys-Arg	[M+H]+	0.769784585			Organic acids and derivatives	Carboxylic acids and derivatives	Amino acids, peptides, and analogues	34694.6	19820.2	13643.7	3207	18059.2	34818.6	31146.7	32050.2	18168	26222.7	27289.9	34760.5	28540.3	49229.5	15405.3	41182	42039.4	54736.6	31084.5	24699.4
M390T469_2	390.19781	468.6100	Asn-Glu-Lys	[M+H]+	0.878986874250783			Organic acids and derivatives	Carboxylic acids and derivatives	Amino acids, peptides, and analogues	33621.6	11618.1	13904.2	10182.3	68574.1	105467	18422.9	21326.7	55671.4	27768.1	13587.7	7362.77	6743.64	19350	82987.5	8702.26	74980.8	16984.5	6639.25	124297
M318T470	318.17873	470.1620	Asn-Gly-Lys	[M+H]+	0.846045970247725			Organic acids and derivatives	Carboxylic acids and derivatives	Amino acids, peptides, and analogues	33116	21523.1	19855.6	19033.6	66752.3	45286.6	51114	51291.4	72623.9	68786.8	39486.2	54015.5	50917.5	83103.9	37070.5	42877.7	31563.4	17251.3	13156.7	30032.2
M398T389	398.20248	389.0015	Asn-His-Lys	[M+H]+	0.859621839066263			Organic acids and derivatives	Carboxylic acids and derivatives	Amino acids, peptides, and analogues	64280.3	18312.2	18903.7	15359.2	55571.5	55449.3	29130	55206.8	70412.4	61851.5	19242.6	26715.7	10869.9	56431.3	36608.8	9878.01	75404.6	60040.1	33435	73548.1
M417T412	417.24428	412.4975	Asn-Lys-Arg	[M+H]+	0.859147602428862			Organic acids and derivatives	Carboxylic acids and derivatives	Amino acids, peptides, and analogues	42404.6	36813.3	23974	19224.7	153993	189124	108333	132772	172240	224567	112151	104364	43230.9	172065	112397	48845.7	247646	356462	48124.4	143067
M389T499	389.23951	498.7465	Asn-Lys-Lys	[M+H]+	0.760312262645043			Organic acids and derivatives	Carboxylic acids and derivatives	Amino acids, peptides, and analogues	17889.1	4539.73	11750.7	4689.29	6612.07	7284.32	3045.78	10168.4	47850.3	20512.7	10488.8	11593.6	6750.81	19121.9	18050.6	6271.75	12448.7	7912.27	4718.22	10485
M436T370	436.23427	370.3910	Asn-Phe-Arg	[M+H]+	0.8588948400984			Organic acids and derivatives	Carboxylic acids and derivatives	Amino acids, peptides, and analogues	11030.5	405258	253142	202886	171020	92653.5	15048.4	220866	9319.8	13953.8	423836	408494	537614	176260	22732.8	508657	338775	174616	519423	311414
M386T402	386.22770	402.0090	Asn-Pro-Arg	[M+H]+	0.91745011677114			Organic acids and derivatives	Carboxylic acids and derivatives	Amino acids, peptides, and analogues	86668.7	57031.5	62706	47991.2	177920	73277.6	292157	154612	404187	516639	224087	225376	374504	1.41969e+06	154971	377549	922196	305306	516342	382620
M358T379	358.19587	379.2700	Asn-Pro-Lys	[M+H]+	0.899531434756536			Organic acids and derivatives	Carboxylic acids and derivatives	Amino acids, peptides, and analogues	72680.6	46702.9	53949.3	45404.4	86287.8	159237	150883	57569.9	94002.9	109198	435285	390941	28604.3	89148	62082.3	18829.2	164083	179834	200216	166466
M348T467	348.19402	466.6680	Asn-Ser-Lys	[M+H]+	0.814846748995834			Organic acids and derivatives	Carboxylic acids and derivatives	Amino acids, peptides, and analogues	19985.5	10856.4	9101.36	8840.97	32802.4	19265.8	15406.1	15295.3	25970.1	30771.7	12997.2	6665.21	5565.21	13042.4	8956.32	3979.45	21471.9	11489.5	7091.57	27256.6
M362T458	362.20254	458.0080	Asn-Thr-Lys	[M+H]+	0.83622145855029			Organic acids and derivatives	Carboxylic acids and derivatives	Amino acids, peptides, and analogues	35223.4	16956.1	18607.2	14024.4	94516.9	73746.6	42034.6	47747.9	72047.1	114764	41882.7	16330.7	13503.1	36738.4	39925.1	12067.6	84195.9	52968	20686.3	66784.1
M475T298	475.24713	297.9500	Asn-Trp-Arg	[M+H]+	0.781753687116272			Organic acids and derivatives	Carboxylic acids and derivatives	Amino acids, peptides, and analogues	45835.7	13252.8	5185.94	10945.6	25471.6	46834.9	75916.9	44533.8	47648.4	49978.8	504842	85423.7	44987.2	98305.8	320724	61580.7	505865	740568	437205	501080
M360T405	360.22332	405.4060	Asn-Val-Lys	[M+H]+	0.90798474			Organic acids and derivatives	Carboxylic acids and derivatives	Amino acids, peptides, and analogues	86690.3	65802	72213.2	22767.7	422231	341238	260008	256551	121608	185822	126273	53300.6	30374.1	90476.4	129553	3429.99	199322	198287	140325	145608
M331T398	331.16874	398.4890	Asp-Arg	(M+CH3CN+H)+	0.6064						39302	33661.3	50593.9	26066.6	80112.1	99239.2	35846.6	60224.1	72254.3	63554.8	121184	55463.1	23898	15909.1	8364.1	21776.3	41298.9	89701.1	40595.2	57628.2
M189T383	189.09706	383.3155	Asp-Asp-Lys	[M+2H]2+	0.971533891331908			Organic acids and derivatives	Carboxylic acids and derivatives	Amino acids, peptides, and analogues	95499	67911.7	43055.7	117971	172318	60793.8	214486	165265	254690	201396	127763	1584.32	199679	245654	70370.6	140791	290081	186708	342055	317044
M160T297	160.09579	296.9900	Asp-Gly-Lys	[M+2H]2+	0.748023694			Organic acids and derivatives	Carboxylic acids and derivatives	Amino acids, peptides, and analogues	45073.1	20076.8	24722.7	30628.1	15066.1	19068.6	22909.4	20628.4	13683.3	4379.79	50138.7	4836.66	5992.96	8544.74	8203.76	7099.74	10191.8	6035.72	2629.95	3520.61
M375T411	375.22307	411.1530	Asp-Leu-Lys	[M+H]+	0.948319057312668			Organic acids and derivatives	Carboxylic acids and derivatives	Amino acids, peptides, and analogues	203716	34300.6	21820.9	29177.4	407825	238658	106077	136966	177950	162900	138194	34134.3	28019.6	157191	274898	30405.9	342965	169845	100616	435531
M265T106	265.07956	105.9980	Asp-Met	[M+H]+	0.843946324			Organic acids and derivatives	Carboxylic acids and derivatives	Amino acids, peptides, and analogues	26499.6	64097.9	38988.9	43584	31798.8	41390	59452.1	48831.8	45047.9	30337.3	48665.9	38186.9	49214.6	13147.8	2612.55	35615.6	21768.4	7264.71	24550.4	24587.4
M393T435	393.15734	434.8550	Asp-Met-Lys	[M+H]+	0.729894806116801			Organic acids and derivatives	Carboxylic acids and derivatives	Amino acids, peptides, and analogues	12952.6	24265.6	3362.58	5335.95	20115.4	14331.4	18994.1	19690.5	22400	7909.31	30381.4	29054.3	27905.9	5669.85	19166	19064.9	20670.5	164062	250428	305461
M387T440_1	387.19797	439.7855	Asp-Pro-Arg	[M+H]+	0.947913847			Organic acids and derivatives	Carboxylic acids and derivatives	Amino acids, peptides, and analogues	29538.7	24298.5	20839.1	12055.5	46467.6	45629.2	11710.7	20706.8	20616.2	22635.1	21315.5	15240.4	15166	31661.2	46915.3	4792.9	23092.6	33193.7	6001.18	40271.1
M476T377	476.22419	376.5030	Asp-Trp-Arg	[M+H]+	0.732064534			Organic acids and derivatives	Carboxylic acids and derivatives	Amino acids, peptides, and analogues	23078.1	14783.4	13681.1	12945.2	22726	18590.3	24704.9	17985.1	37638.4	19007.9	9132.22	25856.8	9368.32	26883.8	33679.5	5824.37	5857.34	36529	8493.57	29130.4
M361T427	361.20683	427.1500	Asp-Val-Lys	[M+H]+	0.967011397918894			Organic acids and derivatives	Carboxylic acids and derivatives	Amino acids, peptides, and analogues	70290.9	33604.1	33549	27348.2	127947	77064.1	49937.6	47614.7	88727.1	59173.7	36915.7	21513.1	50463.9	61537	120701	34895.8	79387.7	73230.9	23653.1	120031
M295T359	295.12817	359.2410	Aspartame	[M+H]+	0.950036358267197		C11045	Organic acids and derivatives	Carboxylic acids and derivatives	"Amino acids, peptides, and analogues"	284691	28708.5	43188.3	28830.4	170373	30859	79893.3	87149.6	162470	129762	199071	20275.2	120907	73040.6	112749	124163	170937	239147	184491	140818
M415T41	415.13766	41.3350	Asperuloside	[M+H]+	0.858276072447012		C09769	Organic oxygen compounds	Organooxygen compounds	Carbohydrates and carbohydrate conjugates	28594.7	23312.4	28500.8	20406.6	22143.8	8530.03	22219.4	27307.8	2961.6	8575.73	12229.2	22235	10890.7	13817.8	81456	7386.77	11919.3	24531.5	8392.18	5340.16
M619T299_3	619.35963	298.9630	Astaxanthin	[M+Na]+	0.823832694	HMDB0002204	C08580	Lipids and lipid-like molecules	Prenol lipids	Tetraterpenoids	8731.79	3813.86	4244.73	3101.29	10994.2	14397.4	9336.12	6699	10445.8	13172.9	30738.7	10297.7	1107.26	7959.7	18881	5529.72	14898.5	28844.4	21096.4	11765.4
M459T400	459.26422	399.9830	Astemizole	[M+H]+	0.865103113796232	HMDB0014775	C06832				30064.2	9814.11	15825.7	4055.7	61503.6	56985.7	40268.5	44236.7	24349.5	31670.3	30371.4	18124.5	10172.1	22684.2	19889.5	16199	31314.5	67058.2	27139.1	44073.7
M451T389	451.14129	388.7090	Astilbin	[M+H]+	0.858719087453773	HMDB0033850	C17449	Phenylpropanoids and polyketides	Flavonoids	Flavonoid glycosides	5612.73	4783.15	4280.61	1483.85	10825.9	3255.19	17187.9	21206.7	5266.76	5123.09	5421.31	13407.9	8342.48	6017.23	3465.29	6897.1	3966.32	12888.1	23283.3	12887.3
M849T395_3	849.46455	394.6640	Astragaloside ii	[M+Na]+	0.87270604		C17798	Lipids and lipid-like molecules	Steroids and steroid derivatives	Steroidal glycosides	6117.91	1240.24	1979.45	1122.81	6909.47	8117.14	4249.99	3924.13	2551.75	3812.06	4601.8	2620.38	233.637	4967.95	51104.5	434.241	12752	6334.15	3181.12	8846.13
M923T201	923.49722	201.4840	Astrasieversianin xv	[M+Na]+	0.92031139			Lipids and lipid-like molecules	Steroids and steroid derivatives	Steroidal glycosides	6084.32	22419.9	17283.7	22616	8027.11	3654.25	4571.27	7427.78	4431.69	5266.88	2610.16	3678.48	9048.33	5720.91	3945.6	4453.24	1690.65	4596.1	5119.74	2934.68
M212T182	212.16381	181.9125	Atraton	[M+H]+	0.70753627		C19098	Organoheterocyclic compounds	Triazines	Aminotriazines	14889.3	49673.4	13934.7	27773.6	917.003	927.908	9664.15	1458.41	206.535	634.442	489.107	521.242	1516.93	577.1	3575.94	651.656	323.235	2098	2299.11	2299.11
M131T88	131.04969	87.7970	Atrolactic acid	(M+H-2H2O)+	0.6548						11685.2	33779.1	24076	2201.86	28439.6	27397.5	20680	28062.9	29390	24668.9	24954.3	30261.3	69617.3	38462.2	48059.5	57066.1	557146	33346.7	80173.6	176382
M555T301_1	555.22481	301.4700	Austalide D	[M+Na]+	0.94366413383831	HMDB0031140		Organoheterocyclic compounds	Benzopyrans	1-benzopyrans	4960.72	4698.98	4712.2	4144.98	12016.5	8391.81	25420.4	4687.16	10209.1	6128.24	6793.59	7723.56	17495.2	27103.7	4907.29	79541.2	6923.95	8028.97	6784.18	8852.64
M349T379	349.21119	379.3000	Avocadyne acetate	[M+Na]+	0.710001683	HMDB0031048		Lipids and lipid-like molecules	Fatty Acyls	Fatty alcohols	9344.85	29315.7	6193.85	22915.8	27221.1	20141.6	9516.28	16727.4	12276.6	12388	18634.9	13147.3	2458.89	10935	10622.5	2924.89	28113.3	33509.5	14558	20639.6
M753T395_1	753.40867	395.3765	Axinastatin 1	[M+H]+	0.799874596			Organic acids and derivatives	Carboxylic acids and derivatives	Amino acids, peptides, and analogues	29716.1	5291.1	6021.61	2367.89	23888.9	20842.5	3431.54	11068.5	10798	9143.15	10690.5	5458.89	3910.24	12300.8	48667.7	3744.32	14364.3	7896.78	7223.45	12996.9
M375T393	375.25916	393.4000	Azithromycin	[M+2H]2+	0.821216063771757	HMDB0014352	C06838	Organic oxygen compounds	Organooxygen compounds	Carbohydrates and carbohydrate conjugates	21504.5	15567.9	24120.2	11797.4	9183.51	9206.16	3421.27	3470.79	582.98	954.728	382.307	419.675	1103.3	750.89	949.204	1435.62	221.152	161.041	1663.25	104.513
M404T286	404.11577	285.6270	Azoxystrobin	[M+H]+	0.911067808347089		C18558	Benzenoids	Benzene and substituted derivatives	Phenyl-beta-methoxyacrylates	17700.4	18321.6	19941.1	29713.5	9343.18	21086.2	4584.75	5327.23	3064.15	2715.4	5536.79	3413.07	5256.93	4379.88	15503.6	5564.27	6888.71	8134.03	2426.42	5613.58
M835T490	835.26590	490.1500	B-pentasaccharide	[M+K]+	0.821552913			Organic oxygen compounds	Organooxygen compounds	Carbohydrates and carbohydrate conjugates	32600.4	7949.16	6749.52	12830	7403.29	27292.9	10390.6	9183.85	9593.71	20916.5	32061.4	14048.4	20120.2	7200.57	12531.5	11918	35791.6	35436.9	15961.5	22106.3
M609T341	609.24687	340.9210	Baccatin iii	[M+Na]+	0.888009604535447		C11900	Lipids and lipid-like molecules	Prenol lipids	Diterpenoids	7445.89	3391.51	3188.41	3644.62	21232.9	8880.89	41051.3	24145.3	42566	18705.8	53422.6	31229.2	5676.1	73477	18820.1	152990	4514.07	10618	7894.52	8083.8
M437T39_2	437.34059	38.9870	Bacoside a	[M+H-C11H22O11]+	0.804386474337012						133709	175948	184265	179200	239239	90594.4	165728	286385	149594	158580	226820	182518	163327	226067	136409	261943	146069	198803	264437	246986
M881T301	881.48721	300.7615	Bacoside x	[M+H-H2O]+	0.830756315			Lipids and lipid-like molecules	Prenol lipids	Triterpenoids	18913.7	1190.83	2962.4	1253.05	10913	20666.7	3845.92	3363.37	3665.03	2120.22	5940.95	3072.27	2822.89	5257.04	47619.6	2074.47	3462.05	5682.97	2701	6299.85
M536T473	536.44107	473.2660	Bata-carotene	[M]+	0.978415496247146	HMDB0000561	C02094	Lipids and lipid-like molecules	Prenol lipids	Tetraterpenoids	15011.8	146038	78176.4	531269	41377.5	29548.7	28638.5	14303.1	12565.3	10505.1	147316	13319.3	23112.1	18294.9	61997	18208.4	16645	29544.9	18940.2	37345.6
M208T232	208.11715	231.5140	Baycarb	[M+H]+	0.982417117		C14425	Benzenoids	Benzene and substituted derivatives	Phenyl methylcarbamates	48798.4	94297	31611.8	70730.8	18380.5	9733.03	24774.3	23682.7	8716.56	6657.01	1429.98	8584.79	9369.9	20235.2	6045.6	6393.26	17404	8747.77	4711.45	5407.91
M784T393_2	784.43436	392.8245	Beauvericin	[M+H]+	0.977429080038808		C11590	Organic acids and derivatives	Peptidomimetics	Depsipeptides	13796	535.134	5514.11	4432.25	22714.1	29728.8	34392.1	19641	11711.8	92851.8	192810	24596.3	45411.1	32662.2	67614.5	34678.5	138616	165577	130544	104373
M669T40_1	669.20748	39.9540	Becatecarin	[M+H]+	0.771021861024451			Organoheterocyclic compounds	Indoles and derivatives	Carbazoles	6241.07	6699.1	10078.4	6031.16	18954.1	22639.2	29319.6	21855.9	20285.3	11235.7	39733.3	27169	26075.2	15991.2	16594.1	19655.6	31555.9	32141.6	41282.2	18978.7
M391T454	391.16992	454.3300	Beclomethasone	[M+H-H2O]+	0.820661760987028	HMDB0013609	C06842	Lipids and lipid-like molecules	Steroids and steroid derivatives	Hydroxysteroids	16235.3	30035.3	51827.5	22496.5	33385.8	43185.5	13227.7	5795.91	38077.1	13159.5	2861.9	10982.9	8656.88	31520.5	2334.33	7078.38	8448.72	25531.6	11732.6	44245.6
M382T297	382.20725	297.0160	Benperidol	[M+H]+	0.711269632			Organic oxygen compounds	Organooxygen compounds	Carbonyl compounds	9758.45	10006	11352.2	7770.35	19672.7	13830.5	26186.2	17052.4	14312.7	19656.5	23473.6	29274.2	20989.3	32110.2	10350	25759.1	25228.4	47816.6	15676.4	18947.9
M241T74	241.08658	74.2980	Bentazon	[M+H]+	0.800682024		C10965				35409.5	9204.23	59498.5	38958.9	34048.5	38596.3	4190.48	35640.5	2429.9	33140.3	173275	38331.5	165002	40661.7	199782	21187	96254.8	27496.1	29342.7	38773.5
M116T390	116.06966	390.1060	Benthiavalicarb-isopropyl	[M+H-C13H15FN2OS]+	0.829245339		C18415				60206.7	31675.4	97278.5	46901.5	126454	111018	113505	121680	177495	139013	299327	143074	81151.7	221618	71147.4	101671	417131	113487	106673	101548
M635T345	635.19021	345.1990	Benz[a]anthracene-1,7,12(2h)-trione, 3,4-dihydro-8-hydroxy-3-methyl-, (3s)-	[2M+Na]+	0.807444215						2268.51	2429.72	2958.93	1931.42	5158.49	4105.43	5854.41	1958.39	6034.53	5237.34	7574.46	14019.2	3906.24	6837.45	17674.9	5068.62	57282.1	18638.9	10874.2	71917
M625T391	625.29347	390.9450	Benzamide, n-[2-(dimethylamino)ethyl]-n-methyl-4-[[[[4-[4-(4-morpholinyl)-7-(2,2,2-trifluoroethyl)-7h-pyrrolo[2,3-d]pyrimidin-2-yl]phenyl]amino]carbonyl]amino]-	[M+H]+	0.968442791294139			Benzenoids	Benzene and substituted derivatives	N-phenylureas	21577.8	8782.61	9872.14	8451.3	30046.1	8764.45	12637.8	10204.3	19988.2	34827.5	17290.8	13598.7	6976.72	31102.9	37262.1	7002.02	28065.7	26446	9238.27	48903.6
M464T34_1	464.24104	34.2345	Benzamide, n-[5-[2-(3,5-dimethoxyphenyl)ethyl]-1h-pyrazol-3-yl]-4-[(3r,5s)-3,5-dimethyl-1-piperazinyl]-, rel-	[M+H]+	0.934437258230194			Organoheterocyclic compounds	Diazinanes	Piperazines	10025.8	13627.9	12839.3	13899.1	12574.2	2720.76	10601.8	12759.4	18166.6	17855.8	2892.24	14509.9	21884.8	21174.3	16576.4	3912.34	13607.8	95344.1	513250	125748
M567T348	567.16532	347.7800	Benzeneacetamide, 4-(4,9-diethoxy-1,3-dihydro-1-oxo-2h-benz[f]isoindol-2-yl)-n-(phenylsulfonyl)-	[M+Na]+	0.935439651			Organoheterocyclic compounds	Isoindoles and derivatives	Isoindolines	2998.61	5330.58	7352.02	1398.37	8140.04	17363.2	8618.22	5718	11526.6	4436.86	15972.8	6482.79	3789.59	13407.3	9571.11	6990.88	14020.7	11914.8	9239.75	4485.27
M582T416	582.19978	416.1915	Benzeneacetic acid, 3-[3-[[[2-chloro-3-(trifluoromethyl)phenyl]methyl](2,2-diphenylethyl)amino]propoxy]-	[M+H]+	0.993613793		C15631	Benzenoids	Benzene and substituted derivatives	Diphenylmethanes	5858.64	5350.89	4419.61	5547.36	7437.63	4832.83	5106.08	6603.26	182164	103141	695974	281969	595842	399003	189387	436810	16640.9	8434.98	3623.37	13247
M254T294_1	254.16025	293.7475	Benzeneethanamine, 3,5-dimethoxy-.alpha.-methyl-4-propoxy-	[M+H]+	0.936581736			Benzenoids	Benzene and substituted derivatives	Phenethylamines	47125.5	14783.3	34011.2	11757.5	33832.3	94161.6	17458.5	24201.8	23642.5	26953.3	54956	33986.5	7.96905e+06	52885.7	1.04965e+06	47489.6	4.927e+06	4.9159e+06	5.96962e+06	3.96513e+06
M348T253	348.05201	252.8020	Benzenesulfonamide, 4-[5-phenyl-3-(trifluoromethyl)-1h-pyrazol-1-yl]-	[M+H-HF]+	0.922813273502399			Organoheterocyclic compounds	Azoles	Pyrazoles	64175.3	113835	170343	170189	25148.1	54392.3	9985.68	45655.6	19605.5	7956	5928.82	937.209	15172.3	3026.11	35901.8	35719.1	8864.23	9253.95	6160.62	5253.97
M608T320	608.20857	320.0220	Benzo[h]-1,6-naphthyridin-2(1h)-one, 1-[4-[4-(1-oxopropyl)-1-piperazinyl]-3-(trifluoromethyl)phenyl]-9-(3-quinolinyl)-	[M+H]+	0.779480108116444			Organoheterocyclic compounds	Quinolines and derivatives	Phenylquinolines	4700.22	3980.45	4378.34	3784.38	24369.6	7192.35	22186.8	12201.6	5335.06	6462.77	4904.14	5623.36	1861.53	8613.22	4709.34	4790.17	6711.32	9366.94	11507.2	9154.48
M269T347_2	269.13532	347.4090	Benzoic acid eugenyl ester	[M+H]+	0.982582306	HMDB0032056					14453.3	31686.8	39611.3	23232.4	28993.9	24486.7	63272	46451.7	92441.2	65983.1	12329.2	29352.9	46810.5	164813	9205.86	48303.3	25783.8	31473.5	20097.8	11588.3
M562T416	562.27535	416.4310	Benzoic acid, 2-[3-[3-[(5-ethyl-4'-fluoro-2-hydroxy[1,1'-biphenyl]-4-yl)oxy]propoxy]-2-propylphenoxy]-	[M+NH4]+	0.855250327			Benzenoids	Benzene and substituted derivatives	Diphenylethers	12865	7135.95	5215.09	6589.38	22260.5	26634.9	8116.5	10470.5	9845.96	11726.6	21615.3	9690.75	6059.07	14127.9	24436.5	5311.84	21441.8	24887.4	26927.7	24566.1
M590T514	590.26447	513.8590	Benzoic acid, 3-[[(3-carboxycyclohexyl)amino]carbonyl]-4-[3-[4-(4-phenoxybutoxy)phenyl]propoxy]-	[M+H]+	0.953224986			Organic acids and derivatives	Carboxylic acids and derivatives	Amino acids, peptides, and analogues	3715.18	4426.52	3446.36	3316.42	4767.42	8097.71	4515.6	4053.63	4962.21	4467.65	7043.82	4196.46	11213.3	5216.85	8490.71	13487.8	12208.1	26078.5	14789	9992.98
M496T411	496.22532	411.3090	Benzoic acid, 3-[[(3-carboxycyclohexyl)amino]carbonyl]-4-[3-[4-[4-(cyclohexyloxy)butoxy]phenyl]propoxy]-	[M+H-C6H12O]+	0.876889134367138			Organic acids and derivatives	Carboxylic acids and derivatives	Amino acids, peptides, and analogues	9617.6	4395.46	4919.01	5185.85	10001.6	3790.69	11183.8	10246	9583.54	17679.7	6269.57	5410.97	5304.71	10251.2	7845.88	5691.27	36490.7	11538.6	6475.69	21948.8
M352T401_2	352.19056	401.3575	Benzoic acid, 4-[[(5,6,7,8-tetrahydro-5,5,8,8-tetramethyl-2-naphthalenyl)amino]carbonyl]-	[M+H]+	0.882553837274852	HMDB0015605	C12864				31108.3	73903.5	32317.9	50115.2	33770.3	31112.5	42518	31928	33300.7	26494.9	27410.2	15924.5	10543.2	39425.1	22262.5	22984.7	34911.2	46856.7	36536.1	29643.8
M574T440	574.31950	439.5335	Benzoylhypaconine	[M+H]+	0.795010393564388			Lipids and lipid-like molecules	Prenol lipids	Diterpenoids	56937.8	14211.2	16110.5	12429	144598	33322.8	15297.9	26834.4	14730.8	22927.8	12848.1	7802.24	9512.68	35783	44776.1	5306.27	43415.6	47698.6	10128.1	60404.6
M91T299	91.05314	299.4600	Benzyl alcohol	[M+H-H2O]+	0.973705427354758	HMDB0003119	C00556	Benzenoids	Benzene and substituted derivatives	Benzyl alcohols	42850.4	7485.62	11123.1	4171.14	50594.8	14722	41506.3	23614.5	45453.7	18541.5	23007.6	15193.2	6850.49	48723.8	23466.4	11254.3	33054.9	8988.01	7306.95	24394.7
M335T349	335.14499	349.2045	Benzyl butyl phthalate	[M+Na]+	0.791405752902395		C14211	Benzenoids	Benzene and substituted derivatives	Benzoic acids and derivatives	15698.2	85019.1	4027.47	13504.6	21783	15647.9	43422.8	83620.6	45337.2	13186.1	21621.5	41305.1	15279.7	81670.7	26735.7	14501.5	29958.3	26326.6	28564.9	24808.5
M237T302	237.15846	302.4715	beta-Estradiol	(M+H-2H2O)+	0.7866	HMDB0000151	C00951	Lipids and lipid-like molecules	Steroids and steroid derivatives	Estrane steroids	270540	475452	216907	331297	7198.65	5654.65	13603.1	7530.58	3731.66	5456	19161.9	3978.9	5582.23	23403	6940.26	7884.93	3140.23	22363.1	5794.35	2739.46
M310T200	310.20088	200.4275	Beta-octylglucoside	[M+NH4]+	0.83341722			Lipids and lipid-like molecules	Fatty Acyls	Fatty acyl glycosides	19786.6	26122.1	30302.7	23198.3	18554.5	29923	29374.2	21878.1	40489.6	35488.7	604039	580728	63388.2	152201	292273	106427	346104	538869	693995	508502
M118T275_2	118.08487	275.0380	Betaine	[M+H]+	0.997587103488943	HMDB0000043	C00719	Organic acids and derivatives	Carboxylic acids and derivatives	Amino acids, peptides, and analogues	1.85083e+06	461196	1.10138e+06	1.02886e+06	504697	613430	306540	478078	203512	230949	1.01593e+06	1.71704e+06	1.2425e+06	328632	3.68336e+06	648619	2.71373e+06	1.18353e+06	1.11771e+06	2.00146e+06
M102T294	102.09030	293.9360	Betaine aldehyde	(M+H)+	0.9421	HMDB0001252	C00576	Organic nitrogen compounds	Organonitrogen compounds	Quaternary ammonium salts	287804	158864	145646	118578	79244.4	169811	109030	136892	64997.5	7962.23	49200.9	203717	46966.9	15288.3	746335	114151	26519.9	71743.1	220572	11430.7
M457T201	457.36219	201.4620	Betulinic acid	[M+H]+	0.784680596250315	HMDB0030094	C08619	Lipids and lipid-like molecules	Prenol lipids	Triterpenoids	5054.22	3105.51	2131.69	3094.47	5160.6	5725.02	7250.73	4687.19	10651.5	9603.78	57775.2	90270	8335.79	16262.8	23317.6	9458.16	137835	93131.4	62228	123070
M368T148	368.11159	147.7890	Bicuculline	[M+H]+	0.783922283455021		C09364				7409.33	8310.53	8113.41	7144.32	8459.89	7637.54	9723.59	7107.03	14242.9	12400.4	12510.1	17910.9	16604	7225.8	12469.7	16673.2	19340.1	25516.2	49818.3	36342.3
M389T361	389.15287	360.9270	Bicyclomycin benzoate	[M+H-H2O]+	0.909027832656039			Benzenoids	Benzene and substituted derivatives	Benzoic acids and derivatives	47493.9	15744.7	17111.8	13979.1	29261.6	19588.6	11449.6	22033.1	10424.5	33657.3	32083.3	2362.02	28182.6	8212.99	14453.8	14415.8	11099	26181.5	76879.8	31800.5
M585T40_2	585.26830	39.6195	Bilirubin	[M+H]+	0.993654932	HMDB0000054	C00486	Organoheterocyclic compounds	Tetrapyrroles and derivatives	Bilirubins	14192.2	12192.8	10281.1	7961.24	13658.4	7176.61	14355.2	12746.2	31217.7	20077.6	25271.9	12234.1	29147.2	39067.2	15381.6	19191.9	992976	28658.6	148806	166023
M583T234	583.25369	234.1810	Biliverdin	[M+H]+	0.979323215916175	HMDB0001008	C00500	Organoheterocyclic compounds	Tetrapyrroles and derivatives	Bilirubins	30196.4	11256.8	48282.8	14366	27346.6	44754.2	78762.7	57972.5	245574	129856	50057.3	74527.1	77460.1	153469	375617	86526.1	3.76752e+06	406515	378886	1.00999e+06
M373T438_2	373.19454	437.5705	Biocytin	[M+H]+	0.960996574928031	HMDB0003134	C05552	Organic acids and derivatives	Carboxylic acids and derivatives	"Amino acids, peptides, and analogues"	50367.6	66546.5	73224.8	39969.6	102634	115477	81240.9	60436.5	101623	88021.2	85105.6	49098.4	31607.5	96161	60600.5	34662.5	117016	90695	50866.7	72337.5
M507T359	507.26363	359.4520	Biotin-xx hydrazide	[M+Na]+	0.926268161235132						11579.1	7156.15	6714.19	6440.57	5563.29	84421	12914.5	14090.4	8285.72	10667.8	13598.9	8080.18	6066.22	12102.4	9417.2	8358.77	19423.2	21666.8	12097.8	10696.1
M909T400	909.42727	399.7140	Biphalin	[M+H]+	0.900992733			Organic acids and derivatives	Carboxylic acids and derivatives	Amino acids, peptides, and analogues	15237.4	4649.05	5420.41	5027.99	25906.3	18436.2	7437.5	13839.3	10220.8	9658.23	7097.76	6438.35	3129.81	13838.8	17427.4	4183.17	22122.3	13413.6	7594.89	32968.8
M393T107_2	393.31420	107.2800	Bis(2-ethylhexyl) adipate	[M+Na]+	0.793727612445283	HMDB0040270	C14240	Lipids and lipid-like molecules	Fatty Acyls	Fatty acid esters	74021.9	108397	108983	78224.9	175593	81305.6	203950	173603	89478.8	94328.7	128325	167154	137861	130847	106006	158040	68038.4	117904	105238	91258.9
M503T162	503.35753	162.0595	Bis(2,2,6,6-tetramethyl-4-piperidyl) sebacate	[M+Na]+	0.817207787806687			Lipids and lipid-like molecules	Fatty Acyls	Fatty acid esters	110501	36219.3	67619	70504.3	10847	65676.9	183880	85602	232806	165987	130962	84550	268464	135992	152587	117713	133335	124744	137441	103048
M147T218_1	147.04329	217.9140	Bisdemethoxycurcumin	[M+H-C10H10O2]+	0.977378483684025	HMDB0002114	C17743	Phenylpropanoids and polyketides	Diarylheptanoids	Linear diarylheptanoids	8674.63	422.205	490.276	239.727	464.014	1485.64	589.966	575.994	1111.89	1665.89	3687.8	1614.62	1542.42	8823.64	20783.9	4157.62	32749.2	35723	81182.2	79990.5
M413T460	413.17305	459.9610	Bisindolylmaleimide i	[M+H]+	0.805616264733065		C11238	Organoheterocyclic compounds	Indoles and derivatives	N-alkylindoles	15833.3	11891.1	14427.6	8996.13	11926.1	12152.5	9948.39	8973.47	11708.3	11874.9	13383.4	7759.51	6199.73	12036.1	11846.8	6135.2	13428.8	13398.3	6788.29	12309.7
M348T366_2	348.21530	365.9870	Bisoprolol	[M+Na]+	0.716440626305129	HMDB0014750	C06852	Benzenoids	Benzene and substituted derivatives	Benzylethers	31097	66180.8	26225.7	39821.5	6489.32	16424.6	19140.6	14956.3	25349.9	23124.4	14301.1	11216.4	15665.2	27912.4	16633.3	11268	29320.2	22708.9	8589.54	29651.2
M251T322	251.09983	322.2625	Bisphenol a	[M+Na]+	0.753986590739619	HMDB0032133	C13624	Benzenoids	Benzene and substituted derivatives	Diphenylmethanes	13499.6	20033.6	15118	15834.1	18522.5	17828	34289.2	18506.6	30680.8	37180.7	29517.8	28203.4	14934.7	33625.5	3715.35	34280.4	24654.6	51453.2	20554.1	16407.4
M363T261	363.16225	261.2560	Bisphenol a diglycidyl ether	[M+Na]+	0.960165094866201	HMDB0032737	C14348	Benzenoids	Benzene and substituted derivatives	Diphenylmethanes	34344.7	4680.48	80581.9	12807.7	115343	30092.3	605012	1.06259e+06	24273.5	23057.8	20666.9	17359.2	28518.8	19765.7	14609.9	33931.4	21336.3	23585	12989.3	14938
M149T220_2	149.10619	219.7450	Bisphenol b	[M+H-C6H6O]+	0.926027115444482		C14225	Benzenoids	Benzene and substituted derivatives	Diphenylmethanes	32827.7	53215.4	134599	44994	34813.5	73490.4	69596	89045.7	20475.6	21636.4	25397.2	29249	6615.85	6786.07	14282.3	17740.7	15850	11678.2	23552.3	10339.5
M512T454	512.19702	454.1560	Blood group a trisaccharide	[M+H-H2O]+	0.891369454776479			Organic oxygen compounds	Organooxygen compounds	Carbohydrates and carbohydrate conjugates	13056.4	11347.3	8294.31	9414.71	11343.1	8211.49	10528.7	8520.34	29179.9	15140.3	19559.1	45058.3	11715.8	11559.7	10741.9	25992.7	15977.8	19530.6	8688.54	15511.2
M552T389_1	552.18972	389.4660	Blood group h trisaccharide	[M+Na]+	0.996983652568403			Organic oxygen compounds	Organooxygen compounds	Carbohydrates and carbohydrate conjugates	11944.4	10770.4	9410.83	14712.2	17735.7	10775.2	15086.5	13122.6	14959.9	8206.04	15621	34407.9	54896.6	14218.1	10951.1	68520.4	11231.6	10400.9	9684.62	8990.74
M552T441_1	552.20254	440.6520	Bosentan	[M+H]+	0.927213169646028	HMDB0014699		Organoheterocyclic compounds	Diazines	Pyrimidines and pyrimidine derivatives	17208	11469.6	3430.32	10271.1	27191.6	9166.38	12532.9	11721	14965.5	8754.93	8596.12	7324.58	2233.54	20419	4853.03	7734.15	15718.9	10705.1	7332.68	17434.2
M840T401_1	839.98991	401.3780	Bouillonamide a	[M+Na]+	0.910819457			Organic acids and derivatives	Peptidomimetics	Depsipeptides	21648.3	7332.58	1774.77	111.41	4658.09	29047.9	106.943	1214.4	7944.74	98.7812	15788.2	5835.02	9534.99	7527.01	42308.2	11597.5	16931.2	1455.78	5938.19	2321.54
M1077T433	1076.57589	432.9680	Bradykinin hydroxyproline	[M+H]+	0.973661555	HMDB0011728		Organic acids and derivatives	Carboxylic acids and derivatives	Amino acids, peptides, and analogues	2764.65	688.348	1109.6	531.369	31308.1	2064.04	4379.64	1651.58	1353.77	994.523	1091.99	677.447	82.0783	1412.25	2313.44	46.63	2922.31	1381.17	486.725	2575.52
M297T83	297.24158	82.8665	Brassicasterol	[M+H-C6H14O]+	0.714981866813878		C08813	Lipids and lipid-like molecules	Steroids and steroid derivatives	Ergostane steroids	602864	630117	131158	351909	121478	193932	109163	138179	114349	400139	201768	255853	254965	339647	75354.8	239758	166068	93933.2	362963	250232
M245T277	245.15260	277.2210	Brefeldin a	[M+H-2H2O]+	0.701003582						36727.7	28665.8	42167.6	34276.8	65426	66739.2	123610	46299.3	118421	99255.9	181286	183867	47210.2	50108.6	28199.2	48934	58047.6	157845	100644	50198
M395T375	395.16758	374.7790	Brucine	[M+H]+	0.774733402989642	HMDB0060665	C09084				17207.2	28788.3	20446.9	20370.3	20834.9	19909	25880.3	28763.5	21556.7	25756.6	38115.4	19315.3	6162.25	20669.4	23521.5	9702.75	44048.3	33661.2	35493	68714
M387T323	387.25212	323.0510	Bufalin	[M+H]+	0.773221633475848		C16922	Lipids and lipid-like molecules	Steroids and steroid derivatives	Steroid lactones	7704.5	19288.3	16352.3	10461.4	47810.7	34348.4	77398.6	62221	113638	96363.7	86727.6	127560	388624	582112	180855	385197	28061.1	125899	134274	105879
M206T224	206.11707	223.8025	Bufexamac	(M+H-H2O)+	0.6927						10993.6	15414	5710.75	13690.6	10466.2	10283.1	14605	10633.5	14928.1	12429	9388.32	11400.6	1757.15	18126	5802.65	12211.5	5388.92	5737.06	3423.72	5587.63
M445T203_2	445.25488	202.6660	Bufotalin	[M+H]+	0.777756072821706		C16923	Lipids and lipid-like molecules	Steroids and steroid derivatives	Steroid lactones	15425.1	37042	27191.5	37102.5	65127.8	45929.4	97938.9	68660.3	105629	24082.2	200251	130329	88198	116421	10972.4	54826.1	154360	220529	2048.77	172466
M160T145	160.07616	145.4965	Bufotenine	[M+H-C2H7N]+	0.781710050894366	HMDB0041842	C08299	Organoheterocyclic compounds	Indoles and derivatives	Tryptamines and derivatives	66562	19490.5	19570.5	18800.8	4559.55	12133.9	5106.18	7530.21	9753.95	5416.63	4166.09	3398.04	8501.36	11859.4	410.212	8043.56	9275.68	8826.55	3123.43	4515.31
M237T158_2	237.19543	157.7530	Bupirimate	[M+H-O3S]+	0.882911043640385		C18776	Organoheterocyclic compounds	Diazines	Pyrimidines and pyrimidine derivatives	53437.8	68283.6	31786.5	63759	76801.6	41951.8	79841.8	60191.6	54490	41468.5	30023.7	56480.3	34056.4	86996.1	10539.9	64120	16903.3	16869	7282.37	13126.2
M468T298	468.30542	298.4990	Buprenorphine	[M+H]+	0.98411947687131	HMDB0015057	C08007				38018.5	18990.5	32843.3	17145.8	13907.2	11109.7	8716.97	11609.1	31203.9	38471.4	18180.5	79087.5	22182.5	37058	24795.4	17550.4	109493	191558	260075	161727
M340T319	340.19773	319.3960	Bursin	[M+H]+	0.800221623			Organic acids and derivatives	Carboxylic acids and derivatives	Amino acids, peptides, and analogues	17761.6	18777.7	18456.5	14696.9	34004.8	23070.5	70085.1	35117.5	54164.7	48388.6	26135.1	36256.7	23495.9	45048.4	11298.1	32940.6	20794.4	53893.4	21303.9	19869.5
M171T58	171.07570	58.4675	Butalbital	[M+H-C4H6]+	0.94152276888195	HMDB0014386		Organoheterocyclic compounds	Diazines	Pyrimidines and pyrimidine derivatives	1.18766e+06	42353.3	35342.1	52923.4	133318	119069	34781.1	47161.4	2629.77	11922.9	71201.2	24783.5	129255	41328.1	46760.4	47143.9	46311.2	42454.8	6112.88	6414.06
M333T362	333.11464	361.6270	Butamifos	[M+H]+	0.786043688995739		C11022	Benzenoids	Benzene and substituted derivatives	Nitrobenzenes	6225.41	11234.9	53119.5	16804.6	148346	47546.2	930577	1.57958e+06	20017.2	21500	22582	68920.4	37969.5	128286	17455.2	41996.6	7171.96	21352.6	18576.5	19936.4
M551T245	551.33465	244.7990	Butanamide, n-[(3s,5s)-1-(1,3-benzodioxol-5-ylmethyl)-5-(1-piperazinylcarbonyl)-3-pyrrolidinyl]-n-[(3-methoxyphenyl)methyl]-3,3-dimethyl-	[M+H]+	0.877463734			Organic acids and derivatives	Carboxylic acids and derivatives	Amino acids, peptides, and analogues	15358	7930.7	10461.1	5850.14	18298.6	14224.8	17464	14758.7	18281.2	15497	5513.19	11575.3	13318.4	17214.9	42828.7	14409	24608.1	61413.9	43876.8	114583
M452T33	452.30448	33.1210	Cabergoline	[M+H]+	0.768962100894353	HMDB0014393	C08187	Alkaloids and derivatives	Ergoline and derivatives	Lysergic acids and derivatives	35413.3	43985.6	31574	31905.5	34318.1	34072.9	24819.6	34962	65339.5	381267	66041.2	122621	61640.6	73312.6	34021.8	56840.1	15031.3	66570.1	61663.7	41320.2
M488T481	488.25424	480.6680	Calcimycin	[M+H-2H2O]+	0.713457793085399		C11309				32517.8	5244.11	5242.27	6047.89	13275.1	16051.4	11155.3	18712.4	54291.9	57337.7	11866.5	17015	9156.41	22741.4	19502.8	14693.8	28797.3	42557.8	26423.8	41295.8
M399T152	399.32438	151.5710	Calcitriol	[M+H-H2O]+	0.763514844406869		C01673	Lipids and lipid-like molecules	Steroids and steroid derivatives	Vitamin D and derivatives	189849	261389	224566	219507	1.14639e+06	651426	1.81216e+06	1.29966e+06	1.2739e+06	997077	1.43784e+06	1.66807e+06	1.73815e+06	1.43015e+06	694540	1.13067e+06	457363	1.21589e+06	793337	765005
M402T299	402.23528	299.4930	Calpain inhibitor ii	[M+H]+	0.846136178290894			Organic acids and derivatives	Carboxylic acids and derivatives	Amino acids, peptides, and analogues	6365.35	13728.6	10550.7	11739.1	74437.3	24587.2	24935.4	21144.5	14554.3	14695.5	9398.98	3158.35	14150.3	20926.4	13630.4	14658.4	26781.1	30252.6	34533.7	20854.2
M634T55_1	633.50729	55.1930	Calusterone	[2M+H]+	0.802899359	HMDB0004627		Lipids and lipid-like molecules	Steroids and steroid derivatives	Androstane steroids	17602.8	20242.1	11429.7	20002	96006.2	141206	139497	113796	102853	101764	122265	139518	301044	489480	495273	280292	448649	135646	164410	981720
M285T27	285.07585	27.3010	Calycosin	[M+H]+	0.992398020995798		C01562	Phenylpropanoids and polyketides	Isoflavonoids	O-methylated isoflavonoids	1.2152e+06	16896.5	17985	41304.3	7701.46	6159.41	4242.41	7970.51	58122.9	4236.65	4241.58	5671.53	11470	37987.9	153469	2605.41	26734.5	26925.4	25321.8	21710.1
M797T326	797.30852	326.0090	Camostat	[2M+H]+	0.946502852						4831.48	2512.69	2054.35	2042.86	5271.43	32520.4	5643.48	4061.08	4674.96	6031.88	3929.61	3914.59	3379.65	5845.14	4602.45	3424.33	7655.87	7350.03	10707.3	16837.7
M349T60	349.11734	60.0120	Camptothecin	[M+H]+	0.91047492727688		C01897				44885.4	101487	15631.3	46369.4	33729	2364.08	28684.3	29450.6	31976	3416.74	21586.5	23652.5	45920.2	34406.1	56988.9	45594.4	56199.3	21431	18281.7	23270.5
M423T342_2	423.14616	342.3360	Candesartan cilexetil	[M+H-C9H16O4]+	0.949523330453927		C07709	Benzenoids	Benzene and substituted derivatives	Biphenyls and derivatives	88341	43444.1	38956.9	23852.3	124085	8.7885e+06	193324	160975	450424	285018	446939	581502	695314	672048	1.85202e+06	511207	1.93237e+07	2.2113e+07	2.65719e+07	1.49211e+07
M565T301	565.39439	301.2630	Canthaxanthin	[M+H]+	0.812089415005326	HMDB0003154	C08583	Lipids and lipid-like molecules	Prenol lipids	Tetraterpenoids	26964.3	1903.87	7229.62	5747.34	409760	63486.1	121733	50733.2	20818.3	22797.3	56523.8	46165.5	20311.5	48092.8	49700.4	14111.1	36485	31401.2	33913.7	40883
M216T395	216.08583	395.1815	Captopril disulfide	[M+H-C9H15NO3S]+	0.925500012833657			Organic acids and derivatives	Carboxylic acids and derivatives	Amino acids, peptides, and analogues	15500.1	12690.5	13657.1	13208.6	21813.6	9503.81	33710.8	20488.1	45644.2	17784	17063.5	15143.8	64803.3	49570.6	31913.9	32196	211906	24521.9	24952.4	76288.7
M805T405	805.35166	405.1265	Carbamic acid, [3',6'-bis(acetyloxy)-3-oxospiro[isobenzofuran-1(3h),9'-[9h]xanthen]-5-yl]-, 2-[[(5z,8z,11z,14z)-1-oxo-5,8,11,14-eicosatetraenyl]amino]ethyl ester	[M+H]+	0.901875519			Organoheterocyclic compounds	Benzopyrans	1-benzopyrans	12280.2	2805.27	4106.9	2682.28	4014.46	38702.3	58379.8	57928.8	4630.63	88389.7	1426.73	161023	207683	66603.1	43946.3	294943	11005.9	6387.97	157448	60890.5
M765T397	765.37715	397.1110	Carbamic acid, n-[(1s)-1-[[(1-formyl-2-phenylethyl)amino]carbonyl]-2-methylpropyl]-, phenylmethyl ester	[2M+H]+	0.857748226			Organic acids and derivatives	Carboxylic acids and derivatives	Amino acids, peptides, and analogues	22939.5	6309.65	3955.34	6295.49	60174.1	10665	3471.86	5263.88	15277.2	14405.9	15484.5	8170.41	4326.88	17041.1	26999.1	4561.34	10080.4	19700.1	9847.6	18045.1
M407T263	407.18792	262.5300	Carvedilol	[M+H]+	0.988551838590925	HMDB0015267	C06875	Organoheterocyclic compounds	Indoles and derivatives	Carbazoles	11227.3	13720.2	33972	12487.1	53974.4	24476.9	351682	552152	26153.9	20391.1	23403	21961.2	23340.6	17539.7	13918.5	29521.7	19895.8	27134.6	22405	22215.2
M789T370	789.42251	370.3975	Cauloside c	[M+Na]+	0.797333688709353			Lipids and lipid-like molecules	Prenol lipids	Triterpenoids	9814.66	3856.21	4540.17	3783.35	9959.65	19537.4	7556.36	5985.83	6889.27	5727.72	8389.02	4880.74	1986.52	8065.79	15747.2	3095.37	24200.6	50124.4	11042.9	26117.2
M547T443	547.11458	442.6120	Ceftazidime	[M+H]+	0.749269903	HMDB0014582	C06889	Organoheterocyclic compounds	Lactams	Beta lactams	828.464	1641.65	1605.64	1471.68	1365.37	1599.45	2377.33	1419.46	2041.8	1665.08	905.176	1645.31	1929.43	1480.08	2999.4	3368.77	11709.9	5124.99	6565.05	14612
M473T374	473.28207	374.2010	Celastrol	[M+Na]+	0.941078838609448	HMDB0002385		Lipids and lipid-like molecules	Prenol lipids	Triterpenoids	81009.4	13328.1	13990.6	5324.84	65157.2	236437	20387.9	32367.9	1035.7	13029.6	73104.6	13358.9	3034.43	12245	243061	3197.5	98317.1	79801.9	7992.45	305354
M467T297	467.27356	296.5340	Cephaeline	[M+H]+	0.823612777387754		C09390				16350.4	18055.3	47232.5	11190.4	143193	72079.9	226253	170624	278738	184219	253821	256184	120916	127344	24986.4	138334	82404.5	164313	75582.3	89834.5
M564T441_2	564.24098	441.1630	Cepharanthine	[M+H-C2H5N]+	0.939915143304127		C09391				22136.2	17886.3	7507.89	10661.9	5724.4	12347.9	17588	16281.2	10975.9	12756.5	13268.4	7719.23	7679.73	15184.1	17544.3	6446.51	26734.8	35608.9	17383.4	26174.5
M565T38	564.53366	38.2840	Cer(d18:1/18:1(9Z))	[M+H]+	0.987166969	HMDB0004948	C00195	Lipids and lipid-like molecules	Sphingolipids	Ceramides	98064.7	111209	476354	35306.7	262923	77186.5	273437	566240	1.72562e+06	1.59218e+06	221154	59392.4	1.23005e+06	1.33633e+06	935510	653588	205183	36582.1	62763.9	105568
M574T384	574.32965	383.5580	Cevadine	[M+H-H2O]+	0.980516574			Lipids and lipid-like molecules	Steroids and steroid derivatives	Steroidal alkaloids	78351.8	14727.9	9689.06	7118.14	215688	671943	15968.7	59972.1	20266.8	14620	74327.3	28905.6	9736.8	12760.3	242054	5638.85	649835	456480	172988	1.26042e+06
M257T378	257.14872	377.7490	Chanoclavine-i	[M+H]+	0.739844462832005		C09131	Alkaloids and derivatives	Ergoline and derivatives	Clavines and derivatives	69849.4	148877	35380	46934.5	61418.7	68128.7	31102.3	42307.8	33757.3	31964.1	40510.9	32299.6	6602.91	17545	22150.3	7516.02	28989.1	35681.7	19935.1	3110.72
M393T36	393.28450	35.6350	Chenodeoxycholate	[M+H]+	0.756775113	HMDB0000518	C02528	Lipids and lipid-like molecules	Steroids and steroid derivatives	Bile acids, alcohols and derivatives	104263	132156	106308	102026	1.62857e+06	98117.4	1.235e+06	56746	135798	99476.8	103253	155320	155775	168679	183976	106143	78054.5	94556.2	195187	78847
M341T385	341.13411	385.1185	Chitobiose	[M+H]+	0.812156983325445	HMDB0003556	C01674	Organic oxygen compounds	Organooxygen compounds	Carbohydrates and carbohydrate conjugates	12803.3	25478.8	30920.2	29687.7	6544.34	5306.52	7584.3	6969.71	8644.25	6497.22	18169.7	8983.45	4380.51	8723.24	6045.76	5745.86	23032.8	13685.6	10433.7	10103.4
M543T389	543.22763	389.4560	Chloramphenicol palmitate	[M+H-H2O]+	0.774802889549245		C11726	Benzenoids	Benzene and substituted derivatives	Nitrobenzenes	15492.4	9935.16	15854.6	12601.6	14383	39312.3	13059.7	10679.3	9473.8	11438.8	9023.8	8409.8	6765.75	13244.3	13078.9	7251.91	7017.19	14312.5	10386.8	12054.6
M505T417	505.22128	416.8890	Chlorhexidine	[M+H]+	0.9331300319867	HMDB0015016	C06902	Benzenoids	Benzene and substituted derivatives	Halobenzenes	20371.3	8656.72	8276.87	6915.92	20059	7466.12	11673.7	5180.72	35241.6	26137.4	22201.6	6001.24	11522	12230.7	37504.6	15511.3	21403.1	29968.4	30945.1	48131.4
M405T461	405.18599	460.7770	Chlormadinone acetate	[M+H]+	0.966594399104346		C12729	Lipids and lipid-like molecules	Steroids and steroid derivatives	Pregnane steroids	52898.2	167668	340135	104163	7815.22	1956.12	7507.34	12644.4	39352.7	46445.3	8301.16	7918.34	8589.89	17518.9	20303.5	5220.37	33326.2	3970.79	9894.38	25959.7
M320T415	320.18475	414.8480	Chloroquine	[M+H]+	0.806239340744252	HMDB0014746	C07625	Organoheterocyclic compounds	Quinolines and derivatives	Aminoquinolines and derivatives	25714.5	53471.4	22118.8	31652.7	6129.38	14489.3	10000.9	5847.33	10599	28817.3	50887.4	67302.6	6159.68	12757.5	7846.62	6783.58	36004.5	58391.2	43970.2	30741.2
M367T159	367.33560	158.5625	Cholecalciferol (Vitamin D3)	(M+H-H2O)+	0.7048	HMDB0000876	C05443	Lipids and lipid-like molecules	Steroids and steroid derivatives	Vitamin D and derivatives	29745.1	79393	43705	38260.3	99800	64932.7	107078	74401.4	17998.6	8924.88	70794.3	81075.9	62734.7	58981.7	22867.4	44411.8	37936.7	55796.8	76653.5	82867.4
M369T28_4	369.35026	27.8735	Cholesterol	[M+H-H2O]+	0.952529650096292	HMDB0000067	C00187	Lipids and lipid-like molecules	Steroids and steroid derivatives	Cholestane steroids	2.06272e+06	2.88853e+06	4.53094e+06	2.38625e+06	1.29921e+07	4.29729e+06	1.56842e+07	1.74676e+07	1.66436e+07	1.49868e+07	1.11084e+07	1.34523e+07	1.95317e+07	1.93979e+07	1.23869e+07	1.68784e+07	1.72936e+07	1.516e+07	1.91242e+07	2.60409e+07
M355T222	355.26230	221.5730	Cholic acid	[M+H-3H2O]+	0.98035983406831	HMDB0000619	C00695	Lipids and lipid-like molecules	Steroids and steroid derivatives	Bile acids, alcohols and derivatives	1.03097e+07	4.96934e+06	1.01579e+07	1.85249e+06	1.63121e+07	1.74877e+07	1.39247e+07	9.06709e+06	1.398e+07	1.43118e+07	4.91539e+07	1.23822e+07	4.37907e+07	6.25219e+07	8.7018e+07	3.96144e+07	5.51426e+07	3.10195e+07	1.60122e+07	6.5679e+07
M104T316	104.10566	316.1355	Choline	M+	0.6162	HMDB0000097	C00114	Organic nitrogen compounds	Organonitrogen compounds	Quaternary ammonium salts	693877	115542	152554	122941	140303	173150	101262	123032	45315	49935.5	148610	307548	124103	79659.6	144923	78218.8	102096	132755	332570	68621.6
M608T366	608.31270	365.6765	Chymostatin	[M+H]+	0.837789709016215		C11308	Organic acids and derivatives	Carboxylic acids and derivatives	Amino acids, peptides, and analogues	19038.4	6373.32	7173.43	6081.13	30096	27975.1	21676.1	15684.9	30143.5	22245.9	14776.5	7918.87	11449.4	33767.3	24779.1	10102.8	51998.4	38927.8	13145.1	41087.8
M359T433_2	359.18064	432.8830	Cilastatin	[M+H]+	0.928029168169377	HMDB0015535	C01675	Organic acids and derivatives	Carboxylic acids and derivatives	Amino acids, peptides, and analogues	12799.3	73958.6	120837	44776.2	69247.7	67312.7	88001.8	59913	54569	55252.4	94053.2	61907.5	27756	63619	74902.1	31607.6	74348.2	79410.3	58944.9	69738.9
M160T259	160.09591	258.9770	Cimaterol	[M+H-C3H8O]+	0.802706385			Benzenoids	Benzene and substituted derivatives	Benzonitriles	30823.8	37697.3	13945.9	38846.7	7197.53	3793.72	6780.31	6388.02	6417.7	4141.5	3102.98	4125.48	14302.6	15693.7	6026.48	6043.7	5367.09	1807.46	3829.57	5067.28
M617T393	617.36068	393.2120	Cimicifugoside h 2	[M+H-H2O]+	0.965082182275661			Lipids and lipid-like molecules	Steroids and steroid derivatives	Cycloartanols and derivatives	67842.4	4926.78	6021.36	4683.84	71291.4	1.2916e+06	15086.4	31971.4	20461	19153.6	51199.7	10221.2	2079.09	12077.4	30545.6	13837.4	50631.1	82967.7	19455.3	63924.1
M289T161	289.11952	160.5650	Cimifugin	[M+H-H2O]+	0.916137490857004		C09000	Organoheterocyclic compounds	Benzopyrans	1-benzopyrans	11444.4	17284.5	11388.8	16809.3	7221.52	115402	101568	109527	121923	117465	111912	8442.74	34729.2	148403	36391.5	210690	4285.14	74909.7	68668.1	47142.6
M295T417	295.16468	416.7370	Cinchonine	[M+H]+	0.714396591497989	HMDB0030282	C06528				999661	2.28015e+06	1.39416e+06	1.50278e+06	23491.4	7335.6	9996.31	6682.07	3977.93	8102.76	14269.3	11921	5778.21	11898.8	11262.8	6849.26	8053.52	6251.02	6575.93	5735.03
M443T299	443.23916	298.8345	Cinobufagin	[M+H]+	0.964411156019174		C16931	Lipids and lipid-like molecules	Steroids and steroid derivatives	Steroid lactones	13022.8	9660.86	9284.53	8462.49	10793.4	18057.8	16375.6	9466.21	43623.3	8621.87	5676.98	18949.5	70830.2	40156.9	5141.85	62700.3	17827.3	19701	15176	14858.8
M183T236	183.07575	236.4395	Cinosulfuron	[M+H-C9H13NO4S]+	0.963274479		C18818	Benzenoids	Benzene and substituted derivatives	Benzenesulfonamides	13000	18967.1	12472.9	19696.4	10222.6	10884.7	15262.4	10963.1	28516.7	26510.4	19994.9	31987.1	41421.7	26022.8	11743.5	2502.15	14762.5	13793.2	8681.98	9578.19
M233T28	233.22569	27.9495	Cis-10-heptadecenoic acid	[M+H-2H2O]+	0.94835334	HMDB0060038		Lipids and lipid-like molecules	Fatty Acyls	Fatty acids and conjugates	34993.4	21264.2	30931.9	33197.7	67707	62649.5	71383.3	89836.5	100264	77095.8	82220.8	100205	101422	98602.2	55297	88914.1	81990.1	108894	107679	109243
M280T381	280.15410	380.8230	Cis-2-tert-butoxycarbonylamino-2-methylcyclohexanecarboxylic acid	[M+Na]+	0.885771013			Organic acids and derivatives	Carboxylic acids and derivatives	Carboxylic acids	59646.1	178650	52576.2	97102	3618.94	3714.39	3317.35	2294.58	2110.27	2683.8	4771.2	4779.18	1623.82	4239.13	2943.18	2744.38	6087.06	5878.77	3921.84	3914.54
M147T28	147.11606	28.1740	Cis-jasmone	[M+H-H2O]+	0.769517849190535	HMDB0035601	C08490	Organic oxygen compounds	Organooxygen compounds	Carbonyl compounds	81785.7	39251.9	118717	115909	70847.7	137370	100223	92419	118111	89873.1	153097	171609	107373	103200	51832.2	116046	81729.3	104162	206827	107611
M247T61	247.24121	60.6885	Cis-vaccenic acid	[M+H-2H2O]+	0.964606459061388	HMDB0240219	C21944	Lipids and lipid-like molecules	Fatty Acyls	Fatty acids and conjugates	255042	298044	289344	95743.4	85852.6	414005	84045.7	112257	208162	211198	85903.5	343116	357368	386610	225614	396543	235695	349872	283281	140094
M267T56	267.26724	55.6005	Cis,cis-9,12-octadecadien-1-ol	[M+H]+	0.839245676			Lipids and lipid-like molecules	Fatty Acyls	Fatty alcohols	15755.3	39994.4	26593.4	23792.6	60925	25444.2	70927.1	33156.7	11339.3	22655.1	7709.88	3051.14	22451.9	16139.3	15812.3	30390.7	14050	7601.34	18552.6	15591.3
M466T475	466.21354	474.8300	Cisapride	[M+H]+	0.950231796805187		C06910	Benzenoids	Phenol ethers	Aminophenyl ethers	41443.4	24487.1	11325.3	5448.31	20420.4	105216	26214.4	9541.45	49352.4	28521.9	21358.4	12034.1	83266	26224.4	252480	17223.6	1.69276e+06	378878	204710	1.04957e+06
M307T376	307.16442	375.9275	Citalopram	[M+H-H2O]+	0.899902122915374	HMDB0005038	C07572	Benzenoids	Benzene and substituted derivatives	Phenylbutylamines	39214.5	83745.1	38021.4	59483.6	31060.5	14907.6	55612.7	21279.9	46734.4	32873.4	23293.4	26864.8	16429.4	34107.1	13848.6	17832.8	24888.1	30055.8	19251	18268.6
M770T372_2	770.47654	372.1440	Clarithromycin	[M+Na]+	0.836065363	HMDB0015342	C06912	Organic oxygen compounds	Organooxygen compounds	Carbohydrates and carbohydrate conjugates	12951.6	1355.11	2856.1	1435.5	12369.2	16025.7	9006.42	3447.66	1422.08	1579.05	8989.65	4492.47	2153.01	2392.39	12594.2	741.644	14232	11609.1	4449.82	11291
M240T219_1	240.10126	218.5335	Clomazon	[M+H]+	0.966741733245915		C11095	Benzenoids	Benzene and substituted derivatives	Halobenzenes	13495.6	17634.9	17306.7	13939.6	5881.15	5120.76	6913.2	5366.45	19069.3	10959.9	7203.65	20722.3	17423.7	34798.8	44487.5	28674	9139.63	13135.8	15353.5	19499.2
M406T134	406.20073	134.4340	Clomiphene	[M+H]+	0.957287893298643		C06917				49270	57108.3	19327.8	45182.3	24531.5	19071.8	23509.4	19267.4	23424.5	29623.6	14163.6	30384.5	26316.3	6921.47	20108.8	20157.2	65881.5	131780	529563	229213
M343T169_1	343.29463	169.1135	Cocamidoprpylbetaine	[M+H]+	0.995419195743892			Organic acids and derivatives	Carboxylic acids and derivatives	Amino acids, peptides, and analogues	43294.8	29707.9	77141.8	33041.5	159001	102938	268159	139215	31016.2	25982.7	32450.7	24468.1	48246.1	46950.7	25143.8	56255.1	13829.1	24617.9	39002.5	19935.5
M300T299_2	300.15642	298.6630	Codeine	[M+H]+	0.721436984410044	HMDB0004995	C06174				56190.3	35736	19145.3	32982.2	171683	14007.7	13051	72142.1	5002.75	57118.8	97574.7	13452.9	4205.06	16735.1	69444.2	51086.7	74393.1	176555	80706.2	75098.6
M498T381	498.16800	381.4710	Codeine-6-.beta.-d-glucuronide	[M+Na]+	0.917802018801957	HMDB0060464	C16577				4745.3	7334.14	2394.5	2053.03	8608.45	8685.92	7180.88	7001.61	31177.5	9822.75	4890.91	16471.9	2189.74	9732.51	9032.48	4777.7	4879.58	5803.14	19845.6	4141.02
M874T392_1	874.47617	392.4020	Concanamycin b	[M+Na]+	0.970258707						6532.91	1652.16	2328.41	1853.37	10760.4	5970.86	5171.72	8171.9	5317.66	4607.91	8623.13	4076.4	785.44	5820.9	8758.25	850.27	5915.08	17199	3396.63	1593.43
M450T270	450.28419	270.2770	Condelphine	[M+H]+	0.833476087397166		C08671	Lipids and lipid-like molecules	Prenol lipids	Diterpenoids	3715.91	4389.17	5532.61	5119.8	5939.68	4081.03	11038.7	6723.43	10111.8	9136.79	132724	56864.1	7504.89	10853.2	12245.2	7372.55	16750.2	34781	144001	32805.7
M573T362	573.26246	361.6330	Convallatoxin	[M+Na]+	0.980010481699145		C08858	Lipids and lipid-like molecules	Steroids and steroid derivatives	Steroid lactones	22999.7	4737.8	6761.88	6680.42	24001.5	23305.9	20569.6	14476	13679.8	28171.9	41515.6	17892.2	17145.7	23062.2	31692.1	21656	74961.3	59510.2	34489.8	25104.2
M769T401	769.40140	401.3575	Coprogen	[M+H]+	0.756412727			Organic acids and derivatives	Carboxylic acids and derivatives	Amino acids, peptides, and analogues	13238.5	3745.76	4394.51	3704.68	22499.5	11373.5	10463.3	6912.18	9150.16	9361.69	10616.6	4714.08	3394.37	10058.1	31854.4	3661.71	8776.03	5208.84	5396.99	9911.32
M655T412	655.27583	412.4850	Coproporphyrin i	[M+H]+	0.989148797676729	HMDB0000643	C05769	Organoheterocyclic compounds	Tetrapyrroles and derivatives	Porphyrins	43950.9	13672.3	27433.2	13371.5	166355	34626.2	102356	155294	1.48057e+06	1.22326e+06	27290.2	86430.5	104107	1.49266e+06	160703	55969.9	1.1096e+06	53237.8	32071.2	536218
M251T89	251.16305	89.1505	Corey pg-lactone diol	[M+H-H2O]+	0.758444159278258	HMDB0240213		Lipids and lipid-like molecules	Fatty Acyls	Fatty alcohols	78046.5	79016.7	61424.6	71597.2	155741	115776	201832	206168	310871	293823	215239	44785.7	49203.9	621820	155088	14154	207358	164133	197356	208673
M361T239	361.21231	238.9805	Cortisone	[M+H]+	0.856647742868969	HMDB0002802	C00762	Lipids and lipid-like molecules	Steroids and steroid derivatives	Hydroxysteroids	6667.05	14983.2	5985.52	16744.2	35322.8	27610.4	48263.1	33323.6	43504.4	40127.2	38591.3	45325.1	40410.2	54221.2	21447.3	40447.6	51400.8	61332.1	27767.1	41335.1
M370T395	370.19635	394.6850	Corydaline	[M+H]+	0.835810959815991		C15530				29248.6	30091.4	51619.1	40196.3	10005.2	23349.4	51857.7	42985.1	13428.9	110932	25544.7	15762.3	36947.6	27958.9	35133.4	41355.3	93440.2	42849	34355.5	71625.9
M621T389	621.38207	389.4710	Crassostreaxanthin b	[M+Na]+	0.842075378725592			Lipids and lipid-like molecules	Prenol lipids	Sesterterpenoids	11340.5	2869.11	4888.77	3031.01	17219.9	17891.7	6996.09	16575.2	1263.78	3783.21	9186.24	5018.62	1991.52	4112.22	24956.1	2385.47	10264.9	13625.1	13347.9	11900.1
M132T346_2	132.07542	345.9910	Creatine	[M+H]+	0.998276755194652	HMDB0000064	C00300	Organic acids and derivatives	Carboxylic acids and derivatives	Amino acids, peptides, and analogues	2.70225e+06	858079	1.31215e+06	2.20757e+06	1.94946e+06	2.37124e+06	1.14554e+06	1.62759e+06	913585	1.8554e+06	4.7628e+06	5.11978e+06	2.84809e+06	671546	5.25467e+06	2.97961e+06	6.84695e+06	6.04303e+06	4.0527e+06	7.29548e+06
M114T172	114.06495	172.3335	Creatinine	[M+H]+	0.999753638	HMDB0000562	C00791	Organic acids and derivatives	Carboxylic acids and derivatives	Amino acids, peptides, and analogues	1.67381e+06	447876	538209	560397	308229	200208	75033.5	162563	98163.4	603092	362490	175003	1.0818e+06	99184.4	768313	960281	1.31869e+06	1.59272e+06	739662	1.34318e+06
M1015T509	1015.32417	509.3990	Crocin	[M+K]+	0.756475703	HMDB0002398	C08589	Lipids and lipid-like molecules	Prenol lipids	Diterpenoids	6803.77	10592.5	5898.17	8452.54	2651.22	4564.95	2650.45	1426.17	1024.22	799.552	1805.33	3137.9	2822.95	2171.25	1666.51	2782.48	4817.3	4157.09	4236.11	3256.57
M292T148	292.09633	148.3680	Crufomate	[M+H]+	0.975676910240742		C18972	Benzenoids	Benzene and substituted derivatives	Phenylpropanes	40750.1	16545.1	9518.55	12271.4	7615.58	13021.9	11354.6	13886.4	201230	226840	59614	221107	116521	49604.5	58603.4	39646.3	309000	866849	1.68499e+06	1.15033e+06
M503T400	503.29226	400.1745	Crustecdysone	[M+Na]+	0.967012116854155	HMDB0030180	C02633	Lipids and lipid-like molecules	Steroids and steroid derivatives	Bile acids, alcohols and derivatives	46489.8	12851.2	38346.2	13895.1	210303	300695	112316	73786.4	31047.1	34463.3	42219.4	22510	6688.42	31145.8	35267.1	11889.1	42872.9	71378.3	16199.3	19501.9
M581T356	581.28920	355.5090	Cucurbitacin b	[M+Na]+	0.933868412866768		C08794	Lipids and lipid-like molecules	Steroids and steroid derivatives	Cucurbitacins	29131.1	19023.2	8346.94	7604.49	37376.8	11292.5	22275.8	15832.3	21120	21668.9	17797.2	11651.8	7487.44	31524.3	48198.5	13292.8	24983.6	67592.1	17552.4	44079.4
M539T250	539.28830	249.6650	Cucurbitacin d	[M+Na]+	0.752938050447216		C08796	Lipids and lipid-like molecules	Steroids and steroid derivatives	Cucurbitacins	9322.67	10900.5	18790.4	10976.4	75579	67660.9	75758.9	88058.8	56896.8	35739	60538.8	61436.5	91855.7	70285.1	103411	97601.6	76253.9	116128	15813.5	144885
M579T157_1	579.26774	156.9505	Cucurbitacin e	[M+Na]+	0.735254657			Lipids and lipid-like molecules	Steroids and steroid derivatives	Cucurbitacins	28888.6	13946.8	13228	29227.7	26018.4	28024.8	23746.5	23790.4	35674.3	27866	32154.9	32317	39976	55330.9	26562.9	38109.8	41750.5	47432.7	66291.5	81827.6
M605T409	605.25879	409.1510	Cumyluron	[2M+H]+	0.753411557		C18425	Benzenoids	Benzene and substituted derivatives	Phenylpropanes	20408.6	5101.88	4230.7	6948.8	19584.1	17308.3	13836.4	13544.4	16495.7	14153.3	15336	12861.8	16306.8	25719.9	35772	12315.5	21057.5	13548.9	9114.05	10284
M257T300_2	257.13391	299.6090	Curcumenol	[M+Na]+	0.725597709228356	HMDB0033960	C16942	Lipids and lipid-like molecules	Prenol lipids	Sesquiterpenoids	41181.9	93990.6	37506.7	71990.9	17961.3	20256.7	33392.4	31491.8	14560.4	12589.2	14435.6	10152.9	31481.2	27730.9	10485.2	32669.6	20804.5	2362.76	27043.4	21402.6
M369T53_1	369.13219	53.1160	Curcumin	[M+H]+	0.754442042974649	HMDB0002269	C10443	Phenylpropanoids and polyketides	Diarylheptanoids	Linear diarylheptanoids	120639	111098	289996	79763.3	112385	64305.4	118991	170513	52130.8	14733	35719	106329	48742.4	44140.9	340761	51844.1	74904.5	147363	69245	59999.6
M239T393	239.10096	392.5750	Curvulin	[M+H]+	0.716236814			Organic oxygen compounds	Organooxygen compounds	Carbonyl compounds	49876.3	84681.3	43707.6	59153.9	19997	10585.7	39869.2	31281.7	10333.1	17874.7	16731	19847.5	21516.8	25411	8648.9	22310.9	12598	11942.1	14939.2	12998
M146T121	146.07967	121.2750	Cyclazadone	[M+H-C2HO2N]+	0.753371390885001						54681.7	95772	44220.4	112409	100840	20143.4	30252.3	48841.5	29967.4	20967.3	29558.1	50253	49328.2	118826	29669	8975.69	42221.9	49574.4	71927.4	35148.3
M542T414_1	542.06870	413.6720	Cyclic adenosine diphosphate ribose	[M+H]+	0.972187596		C13050	Organic oxygen compounds	Organooxygen compounds	Carbohydrates and carbohydrate conjugates	170347	63040.6	6441.32	2936.69	1039.01	1193.37	1004.13	1149.46	4326.48	3053.41	1834.4	4235.38	5659.94	2225.24	1319.97	1869.98	1517.09	1550.74	2425.16	1307.59
M211T258	211.13229	258.4510	Cyclo(leu-pro)	[M+H]+	0.898282783934724			Organic acids and derivatives	Carboxylic acids and derivatives	Amino acids, peptides, and analogues	18205	20005	16870.7	14331.2	13054	13208.1	20133	15069.8	13636.5	17964.8	15139	14737	15911	20109.4	11104.2	22195.5	11433.9	16799.3	8225.64	8870.29
M340T254	340.18558	254.3815	Cyclohexanecarboxylic acid, 1-phenyl-, 2-(4-morpholinyl)ethyl ester	[M+Na]+	0.716302397			Organoheterocyclic compounds	Oxazinanes	Morpholines	30025.5	27917.4	23154	22823.6	24287.7	20807.8	32844.8	25343.3	21798.7	33959.5	21106.9	56314.4	30435.7	53925.6	14978.4	56404.5	46540.2	62235.6	38732.3	44421.2
M282T483	282.15389	483.0410	Cycloheximide	[M+H]+	0.943614538546254		C06685	Organoheterocyclic compounds	Pyridines and derivatives	Hydropyridines	13044.8	18053.3	11155.6	16908	24898.5	9948.4	35226.8	32573.5	24508.4	13001.3	42427	31837.7	115537	25206.7	20334.2	48071.9	29540.7	39900.7	17906.4	23645.8
M412T183	412.30439	183.2640	Cyclopamine	[M+H]+	0.874496006299175		C10798	Lipids and lipid-like molecules	Steroids and steroid derivatives	Steroidal alkaloids	101803	35346.9	49473.3	29402.9	73248.6	65042	73511.1	66567.9	375770	295965	4.37654e+06	3.26909e+06	69999.4	80570.4	487424	70988.2	1.72115e+06	1.96504e+06	2.10975e+06	1.51688e+06
M274T257_1	274.17642	256.5940	Cyclopentolate	(M+H-H2O)+	0.6245						46559.7	9862.96	58749	8364.92	68145.4	28979.6	32256.5	34785.4	37083.7	37365.8	15669.4	12767.7	9444.24	26172.9	8354.73	11146.1	38295.4	61813.1	40910.1	33346.9
M399T404	399.22426	404.2660	Cyclopentylfentanyl	[M+Na]+	0.795096817395595			Organoheterocyclic compounds	Piperidines	Fentanyls	50286.7	30107	27097.6	24928.8	28166.2	14953.9	14383.2	11075.2	23693.5	8302.41	18921.8	23697.2	24983.7	74882.3	18386.8	15846.9	30778.1	31133.1	17609.5	31256.6
M467T426_1	467.13633	425.9470	Cyhalothrin	[M+NH4]+	0.945718929685011		C10983	Lipids and lipid-like molecules	Fatty Acyls	Fatty acid esters	11085	26863.7	11551.1	106205	7291.46	13038.1	13132.8	10104.6	12295.8	10407.6	9539.73	14255	19857.2	4725.65	7168.3	23011.1	20529.2	22520.4	17352.3	13087.9
M571T298	571.30277	298.0960	Cymarin	[M+Na]+	0.988370146616599		C08859	Lipids and lipid-like molecules	Steroids and steroid derivatives	Steroid lactones	8307.57	6229.79	6042.8	4852.69	16383.3	37332.9	13981	10935.6	4138.31	13940.2	197414	11328.3	11002	16372.4	300745	10436.5	367350	190562	170360	145113
M347T423	347.15580	422.8440	Cynaropicrin	[M+H]+	0.728252747751693		C09385	Lipids and lipid-like molecules	Prenol lipids	Terpene lactones	44229.9	36346.8	14928.3	72325.5	30745.4	81566.4	81305.4	36873.8	61371.9	44203.5	88368	64074.4	23380.5	27981.9	17899.4	131367	27668.4	48947.4	18017.3	47435.4
M376T448	376.19339	447.9190	Cyphenothrin	[M+H]+	0.708938870690576		C12962	Lipids and lipid-like molecules	Fatty Acyls	Fatty acid esters	43731.9	26969.1	44921.6	22167.4	39098.9	44271	4649.2	17557.8	80373.2	78676.5	65392.1	12989.1	15599.1	60709.3	82476.1	13317.8	60496.4	81058.8	34243.1	62859.4
M375T443	375.17507	442.9290	Cyproterone	[M+H]+	0.912465106474606	HMDB0015587		Lipids and lipid-like molecules	Steroids and steroid derivatives	Pregnane steroids	39096.7	91636.3	174282	66755.3	106646	75084.5	57913.3	3865.47	95312.6	101772	62720.8	22713.9	21872.4	54515.3	72312.6	3423.19	111165	69454.2	27628.2	91994.5
M434T449	434.22365	449.3060	Cys-Arg-Arg	[M+H]+	0.922659052586757			Organic acids and derivatives	Carboxylic acids and derivatives	Amino acids, peptides, and analogues	238629	125622	71508.1	45803	203404	633706	49690.4	48264.5	235679	58765.3	130041	103117	358622	110691	429731	164658	4.11061e+06	3.65643e+06	3.80647e+06	4.8084e+06
M391T441	391.19438	441.0610	Cys-Leu-Arg	[M+H]+	0.86452489214887			Organic acids and derivatives	Carboxylic acids and derivatives	Amino acids, peptides, and analogues	18883.6	22406.5	16864.1	18448.9	14874.9	73959.3	16889.4	18810.3	35507.5	37325.5	25577.2	15486.5	11856.1	43618.5	31758.9	10556	40750.3	29309.6	14457	47747
M397T403	397.16875	403.2610	Cys-Phe-Lys	[M+H]+	0.787900655			Organic acids and derivatives	Carboxylic acids and derivatives	Amino acids, peptides, and analogues	29626.8	26846.8	7521.13	21151.5	51679.9	32378.5	33834.9	34915.6	73989.4	77181.2	37938.7	42102.3	24846.4	41971.5	45388.3	18285.2	81744.9	71130	59017.5	81370.4
M174T437	174.07630	436.7730	Cys-Pro-Lys	[M+2H]2+	0.754416417			Organic acids and derivatives	Carboxylic acids and derivatives	Amino acids, peptides, and analogues	4179.08	4107.43	2137.86	3997.55	2698.65	7615.14	4343.2	5478.83	5552.59	9743.07	5659.49	3778.05	10565.6	29931.3	6352.96	2672.36	11213	7754.8	4526.37	9838.84
M464T226_2	464.21598	226.3570	Cys-Trp-Arg	[M+H]+	0.762636181218833			Organic acids and derivatives	Carboxylic acids and derivatives	Amino acids, peptides, and analogues	10582.2	16430.8	15259.5	12216.8	17239.9	9387.04	39390.7	18660.8	84971.7	66828.7	55194.4	37666	57375.7	155685	59782	71385.1	79368.8	24699.2	97246.4	50311.3
M518T419	518.29250	419.2940	Cysteine conjugated chenodeoxycholic acid	[M+Na]+	0.952132637			Lipids and lipid-like molecules	Steroids and steroid derivatives	Bile acids, alcohols and derivatives	16884.6	6016.58	11675.7	4563.72	66860.2	63702.6	48344.6	11133.2	40847.2	27827.9	13445.1	4390.06	7572.53	24229.2	20107.1	5546.27	19359.1	14275.5	13402.6	36371.2
M244T256_1	244.07858	256.2915	Cytidine	[M+H]+	0.986281508464168	HMDB0000089	C00475	Nucleosides, nucleotides, and analogues	Pyrimidine nucleosides		2.49891e+06	4.10744e+06	6.30776e+06	4.68126e+06	4.48576e+06	3.22505e+06	984195	3.96331e+06	1.10924e+06	445087	258182	537792	1.25369e+06	729567	1.45081e+06	1.44242e+06	315164	377308	763925	618452
M112T208	112.04928	208.2350	Cytidine 3'-monophosphate	[M+H-C5H9O7P]+	0.987573798642199		C05822				419559	818743	410147	805986	1.399e+06	1.03438e+06	1.00987e+06	688763	294300	346047	603624	333735	239375	1.43539e+06	113859	285604	150268	110125	49884.9	93042.7
M533T442	533.09751	442.4160	Cytidine 5'-diphosphocholine	[M-H+2Na]+	0.772801215	HMDB0001413	C00307	Nucleosides, nucleotides, and analogues	Pyrimidine nucleotides	Pyrimidine ribonucleotides	550.357	522.541	555.531	750.136	305.124	558.007	1042.94	658.811	1569.67	1724.17	924.214	858.119	793.997	1919.56	946.377	1025.16	22477.2	9322.92	582.098	58415.3
M500T495_2	500.23272	495.0630	Cytochalasin a	[M+Na]+	0.964363940181027		C19953	Alkaloids and derivatives	Cytochalasans	Cytochalasins	6473.87	5212.7	4330.99	4465.89	6627.06	63283.9	6147.9	5886.06	6280.15	4511.45	7000.51	7323.23	5855.96	12105.9	6285.29	7111.54	62500.9	43760.2	11958.4	28080
M426T399	426.24498	399.4605	Cytochalasin b	[M+H-3H2O]+	0.899900017529277		C19954	Alkaloids and derivatives	Cytochalasans	Cytochalasins	8707.97	9607.3	35370.2	7490.05	10734.6	9191.46	11668.8	14097.7	8868.16	11756.9	12279.3	10896.7	5765.78	11088.3	10321.2	8449.35	16581.6	13307.3	8100.35	11225.7
M478T302	478.20603	302.2710	Cytochalasin e	[M+H-H2O]+	0.892259761493293						7175.24	5224.29	4456.24	4868.98	9896.23	5367.69	13074.4	9858.17	12093.6	12555.4	12252.6	9593.91	14234.1	15226.1	7481.19	14796.8	25586.4	22972.9	19538.8	19592.6
M516T462_1	516.27782	461.7625	Cytochalasin h	[M+Na]+	0.718332915						11143.5	7143.64	5468.13	5368.07	14874	12972.5	9648.95	6471.31	7977.01	17219.4	11386.5	6121.41	4436.66	9945.26	14722.4	3578.1	11730.6	15665.5	5678.85	17440.7
M245T328	245.05267	328.4900	Cytosine	[2M+Na]+	0.758252349	HMDB0000630	C00380	Organoheterocyclic compounds	Diazines	Pyrimidines and pyrimidine derivatives	73794.4	127780	71621.1	117876	13725.9	10886.9	15632.7	16091.7	22700.3	15489.1	18985.8	19003.5	20352.9	16597.3	15504.6	16622.8	93069.7	55161.1	42855.7	34529.5
M631T421	631.35116	421.1135	Cytotrienin a	[M+H-H2O]+	0.885467458						20846.5	7291.93	7410.18	6586.67	32079.8	88902.5	20862.6	16966	21341.5	18390.5	14293.9	10316.5	7367.38	22428.2	32581.1	3197.14	24154.3	17460	8806.44	27345.2
M256T372	256.16498	371.5380	d-Dethiobiotin	(M+CH3CN+H)+	0.7197						8263.74	14401.1	10555.7	11837.3	6327.32	4152.98	7557.05	5827.32	4733.46	5764.21	13559.2	9564.95	17289.7	5382.78	6610.22	12940.4	6472.35	3984.43	3783.23	1648.71
M111T72	111.05407	72.3555	D-erythro-imidazolylglycerol phosphate	[M+H-CH5O5P]+	0.989692235		C04666	Organic acids and derivatives	Organic phosphoric acids and derivatives	Phosphate esters	894594	67010.9	85259.7	136494	77646.7	89266.9	45539.6	50582.5	66875.7	147134	122372	70965.1	198143	124324	323638	226101	149713	157701	205261	196951
M310T109	310.30980	108.5620	D-erythro-sphingosine c-20	[M+H-H2O]+	0.825525328599079			Organic nitrogen compounds	Organonitrogen compounds	Amines	1.8113e+06	1.55451e+06	2.19963e+06	1.12397e+06	2.7082e+06	1.98675e+06	2.30587e+06	4.56327e+06	784929	682255	2.69531e+06	2.58017e+06	3.92998e+06	1.06634e+06	3.02365e+06	2.34373e+06	196553	1.18229e+06	1.40337e+06	455369
M362T128_2	362.24677	127.5770	D-erythro-sphingosine-1-phosphate	[M+H-H2O]+	0.995482323963771	HMDB0000277	C06124	Lipids and lipid-like molecules	Sphingolipids	Phosphosphingolipids	543304	734229	187174	501232	28935.1	26811.2	37784.1	27236.8	30982	31728.9	31400.1	12824.2	39821	48030.4	51292.1	42359.6	50960.6	84625.8	51088.6	49523.9
M243T406	243.02608	405.7175	D-glucose 6-phosphate	[M+H-H2O]+	0.87746487818868		C00092	Organic oxygen compounds	Organooxygen compounds	Carbohydrates and carbohydrate conjugates	6679.84	21136.8	6973.62	5511.4	308.406	5139.83	17027.2	183.455	2269.5	2296.88	208.397	7068.64	207.009	108894	1211.97	898.579	256.908	3656.78	467.485	3685.56
M130T403	130.04855	403.2295	D-glutamine	[M+H-NH3]+	0.994409277477325	HMDB0003423	C00064	Organic acids and derivatives	Carboxylic acids and derivatives	Amino acids, peptides, and analogues	1.01358e+06	233001	393389	195138	1.36074e+06	578698	981704	942068	1.64916e+06	1.3004e+06	513578	465677	702792	2.96027e+06	1.14775e+06	740853	2.64454e+06	822516	754689	1.33613e+06
M606T175	606.40303	174.7620	D-lactosyl-.beta.1-1'-d-erythro-sphingosine	[M+H-H2O]+	0.846669443			Lipids and lipid-like molecules	Sphingolipids	Glycosphingolipids	24552.1	80158.5	54100.1	39611.4	61439.2	41609.3	30807.3	57578	66380.8	27795.9	9180.11	58666.3	48839	85229.4	53114.4	59784.4	49259.4	33765.4	41789.8	29207.5
M476T299_3	476.31965	299.0270	D-leucinamide, n-[(phenylmethoxy)carbonyl]-l-leucyl-n-[(1s)-1-formyl-3-methylbutyl]-	[M+H]+	0.758295399			Organic acids and derivatives	Carboxylic acids and derivatives	Amino acids, peptides, and analogues	40017.9	14079.8	11685.6	10803.5	44889.3	30574.9	64887.8	34104.9	46781	44326.6	26954.3	22438.2	42409.9	85114.9	81087.2	54193.9	147129	114589	69980.7	39893.7
M116T310	116.06923	310.1920	D-ornithine	[M+H-NH3]+	0.999000997336157	HMDB0003374	C00515	Organic acids and derivatives	Carboxylic acids and derivatives	Amino acids, peptides, and analogues	906122	319326	457977	291334	643371	458683	654853	575109	729814	647183	448889	354309	484173	568139	410896	508237	1.93673e+06	1.11242e+06	747168	1.8563e+06
M130T416	130.08551	416.2770	D-Pipecolinic acid	(M+H)+	0.9671						32640.2	25697.6	31142.5	26676	28766.6	41939.6	26428.3	21299.9	30269.2	41402.7	33765.3	29287.1	41746	41785.2	20566.4	38446.4	89943	40862.6	28868.3	31734.7
M157T255	157.09649	254.5845	D-Proline	(M+CH3CN+H)+	0.6158	HMDB0003411	C00763	Organic acids and derivatives	Carboxylic acids and derivatives	"Amino acids, peptides, and analogues"	513.887	106628	55280.2	86480.4	66671.2	19861.2	57954.8	40778.7	47361.6	45494	29957.8	17061.5	32716.9	32036.9	24859.6	7824.86	43026.6	52351	26533.3	52924.5
M151T108_2	151.06035	107.8780	D-xylose	[M+H]+	0.845084808228154	HMDB0060254	C00181	Organic oxygen compounds	Organooxygen compounds	Carbohydrates and carbohydrate conjugates	331880	261166	776382	247375	254204	671733	394571	633966	914136	681139	1.66882e+06	1.06394e+06	3.93961e+06	1.0876e+06	917408	3.25127e+06	718310	743326	187772	638485
M382T359	382.21743	358.7950	Dacarbazine	(2M+NH4)+	0.8602	HMDB0014989	C06936	Organic acids and derivatives	Carboxylic acids and derivatives	Carboxylic acid derivatives	9147.67	14350.7	14331.2	14974.5	11811.4	8076.88	19345.5	14207.9	9205.24	3785.48	13657.6	12198.3	11824	23322.1	14832.1	10005.5	34820.2	6287.2	19804.8	6395.97
M255T28	255.06426	28.2130	Daidzein	[M+H]+	0.990389130003252	HMDB0003312	C10208	Phenylpropanoids and polyketides	Isoflavonoids	Isoflav-2-enes	474696	7989.08	21198.3	68990.2	5522.68	2240.8	2853.85	2512.07	5118.95	2163.71	931.142	3118.53	5877.2	8863.73	53039.6	2683.06	48332.5	10236.8	5679.39	16050.5
M497T413	497.14661	413.0820	Dapsone	[2M+H]+	0.941702455920775	HMDB0014395	C07666	Benzenoids	Benzene and substituted derivatives	Benzenesulfonyl compounds	40513.7	163321	156228	326720	2608.9	29574.7	20854.3	14352.8	38596.8	19776	11746	21161.7	56658.9	55336.8	8881.98	61379	19227.1	19732.6	39500.7	21637.1
M570T237	570.23945	237.3475	Darunavir ethanolate (prezista)	[M+Na]+	0.849881780747876			Benzenoids	Benzene and substituted derivatives	Benzenesulfonamides	8142.54	15731.5	8887.36	8415.74	10952.3	9521.48	12962.2	8814.19	12540.9	10994.6	12127.9	13254.6	12910.3	13216	73078.6	13024.1	15884.2	9601.74	13243.4	20563.7
M488T233	488.15468	233.0260	Dasatinib	[M+H]+	0.989096766	HMDB0015384		Benzenoids	Benzene and substituted derivatives	Anilides	7709.63	8050.47	6360.37	476.434	12110.2	15755.4	14715.9	1652.03	43927.4	29031.7	10496.8	33429	16520.4	9499.3	13418.1	5427.32	16562.7	66466.6	321973	173599
M504T462	504.17917	461.7555	Dasatinib n-oxide	[M+H]+	0.956733867008278			Benzenoids	Benzene and substituted derivatives	Anilides	321272	26888.6	44925	37611.9	72010.1	34922.8	19311.1	14586.3	9375.26	4765.41	11538.2	5449.04	6025.31	20046.7	17133.7	7975.81	12990.6	39703.3	12127.4	22372.2
M625T272	625.34973	272.2835	Dauricine	[M+H]+	0.941631267403772		C09419	Organoheterocyclic compounds	Isoquinolines and derivatives	Benzylisoquinolines	12615.4	16376.6	43232.5	8802.76	121329	35190.9	204553	101150	236621	168862	29460.4	72752.2	36373.6	338027	86365.9	31672.7	47279.2	32467.5	37870.5	69514.9
M461T358_2	461.21312	357.5960	Deacetoxy-7-oxogedunin	[M+Na]+	0.830116674048319						13873	10298.3	4079.07	10029.2	38289.8	23686.9	115639	5465.22	59278.2	35743.1	10034.3	17401.3	14508.9	7393.92	10159.5	15488.7	16647.3	35342.5	19226.2	6985.29
M965T410_2	965.47994	409.8130	Deacetyllanatoside c	[M+Na]+	0.913998844274808	HMDB0015211	C12669	Lipids and lipid-like molecules	Steroids and steroid derivatives	Steroid lactones	10097.5	2130.8	13950.8	2453.94	11652.2	10691.9	6340.38	6237.09	9906.07	7470.29	5561.9	2329.58	962.012	7553.87	33498.2	1285.75	10915.4	6203.04	3303.26	10765.5
M316T189	316.24718	188.7000	Decanoyl-l-carnitine	[M+H]+	0.999699078643562	HMDB0062631		Lipids and lipid-like molecules	Fatty Acyls	Fatty acid esters	33643.2	18269.5	13870.3	16755.2	20223.8	16184.2	18814.9	13740.3	22899.7	22917.8	468982	768312	14909.7	21304.1	770723	15402.9	673651	1.57032e+06	1.64346e+06	934608
M316T131	316.29903	130.5880	Dehydrophytosphingosine (not validated, isomer of 1677)	[M+H]+	0.961208167			Organic nitrogen compounds	Organonitrogen compounds	Amines	48187.3	77438.6	46890.9	50244.2	88286.2	25266	20406.1	34630.9	165573	74835.6	67485.7	135572	139798	35797.2	117263	66008.1	30873.4	30052.3	39500.8	41211.8
M604T406	604.28337	406.3820	Deltarasin	[M+H]+	0.886304834			Organoheterocyclic compounds	Benzimidazoles	Phenylbenzimidazoles	54654.2	7613.95	9532.3	7581.82	12864.7	21918	19777.1	20292	22801.3	20794.1	19073.3	12826.5	11340	29543.6	6765.52	13350.3	27472.7	24104.7	16936.5	42822.8
M252T146	252.10811	145.8675	Deoxyadenosine	[M+H]+	0.999231921780296	HMDB0000101	C00559	Nucleosides, nucleotides, and analogues	Purine nucleosides	Purine 2'-deoxyribonucleosides	1.33936e+06	9.445e+06	2.99464e+06	8.42571e+06	1.23291e+07	9.6556e+06	8.45626e+06	1.23245e+07	1.21405e+06	1.79399e+06	3.50442e+06	2.58335e+06	1.84396e+06	8.64388e+06	638698	1.48394e+06	660290	496905	219843	266635
M146T377_2	146.11654	376.9210	Deoxycarnitine	[M+H]+	0.855197464	HMDB0006831		Lipids and lipid-like molecules	Fatty Acyls	Fatty acids and conjugates	736484	877100	1.46103e+06	663349	1.02417e+07	5.31806e+06	1.19764e+07	8.71568e+06	1.39681e+07	1.38268e+07	1.20895e+06	7.18513e+06	2.28837e+07	1.88657e+07	8.71616e+06	1.79382e+07	5.75265e+06	6.00861e+06	4.78555e+06	4.52602e+06
M524T372	524.30351	372.2300	Deoxynojirimycin tetrabenzyl ether	[M+H]+	0.884921314			Benzenoids	Benzene and substituted derivatives	Benzylethers	22249.5	9586.42	8662.49	8414.94	21794.9	17710.4	13379.7	12504	14914.5	15362	23249.8	6201.59	3854.35	14718.2	65192.7	5361.31	11889.1	17621.6	7280.15	19934
M554T372	554.27837	372.1310	Desacetyl (7)khivorinic acid, methyl ester	[M+NH4]+	0.823657407						13038.9	8184.3	3596.93	4375.83	30517.8	14070.9	28573.1	20019.5	63397.6	55635.9	10628.6	6550.44	5327.83	18000.7	38466.2	3519.01	39287.1	18727.7	24578.4	65312.6
M561T252	561.35356	252.4470	Desferrioxamine	[M+H]+	0.904672538295368	HMDB0014884	C06940	Organic acids and derivatives	Carboxylic acids and derivatives	Carboxylic acid derivatives	7593.34	11327.3	10814.3	11747	85908.8	46763.8	112859	93027.6	78389.5	67891.6	101198	110076	25064.7	31316.9	59442.1	13770.4	45424.2	105097	82441	88927.8
M595T181	595.29600	181.4345	Desferrioxamine x1	[M+Na]+	0.735432512						14023.2	12263.7	12801.5	10862.7	32005.2	44236.2	55409.3	19378	46601.8	45196.7	10568.6	27882.6	20154.4	79057.1	23020.9	68056.4	63364.9	49981.7	54543.5	61894.9
M538T394	538.19257	393.8380	Desmethylbosentan	[M+H]+	0.78916522293965			Organoheterocyclic compounds	Diazines	Pyrimidines and pyrimidine derivatives	15784.9	11528.8	9597.42	10230.1	13820.9	14181.2	19858.8	15623.3	14217.1	8156.68	17460.5	10586.1	9093.66	23613.7	17798	8879.81	13700.3	11567.5	14291.2	35439.6
M293T161	293.16536	161.4200	Desmethylcitalopram	[M+H-H2O]+	0.761551983139935	HMDB0014021	C16608	Benzenoids	Benzene and substituted derivatives	Phenylbutylamines	19879.2	32389.2	47650.3	12856.6	88855.8	110582	3180.25	92583.5	148128	167431	195143	199776	4355.24	266603	85424.3	207988	173092	141698	114403	102406
M266T348	266.14840	347.8530	Desmethyldoxepin	[M+H]+	0.786960222	HMDB0060840		Organoheterocyclic compounds	Benzoxepines	Dibenzoxepines	14309.6	16631.3	8127.71	11858.7	13879.6	12553	12215.1	13817.7	24906	2919.37	1329.8	33802.4	56194.2	31393.5	628.014	54820.4	9977.05	15313.2	17469.2	8085.81
M389T153	389.15964	152.8165	Diacetoxyscirpenol	[M+Na]+	0.882518250135852		C09662	Lipids and lipid-like molecules	Prenol lipids	Sesquiterpenoids	16546.5	24845	19962.4	17268.9	23091.1	16016.5	20577	422469	32504.9	24216.4	20210.6	27362.5	24330.4	30407.7	10809.2	26464.8	23407.2	19986.2	10186.5	15938.9
M583T287_3	583.39115	287.1115	Diacetylpyxinol	[M+Na]+	0.772613683			Lipids and lipid-like molecules	Prenol lipids	Terpene glycosides	6561.69	3207.45	9935.35	4262.95	79956.2	33766.9	44798.5	33106.2	4425.59	6984.35	10698.8	10597.8	4685.74	5155.89	6669.12	5916.34	7464.76	10118.6	7258.74	8249.02
M182T249	182.02619	248.7270	Diboa	[M+H]+	0.805122051935369	HMDB0033733	C15770	Organoheterocyclic compounds	Benzoxazines	Benzoxazinones	1379.6	3578.47	1835.37	2507.89	61201.5	414514	81589	69276.5	369017	603517	357823	298217	154085	247350	139347	191474	1.04328e+06	1.26538e+06	488593	398831
M344T91	344.22710	90.7980	Dibucaine	[M+H]+	0.843953100414056	HMDB0014668	C07879	Organoheterocyclic compounds	Quinolines and derivatives	Quinolones and derivatives	95566.4	106470	3.26907e+06	187741	442640	104279	550394	666596	227686	129328	113610	182200	122074	227304	111758	163448	126635	218453	118314	64054.3
M531T34_1	531.40643	33.7870	Didodecyl 3,3'-thiodipropionate oxide	[M+H]+	0.80315924			Organic acids and derivatives	Carboxylic acids and derivatives	Dicarboxylic acids and derivatives	1.05316e+06	522512	1.34642e+06	1.70753e+06	1.24878e+06	99767.5	513482	985903	411246	469283	547033	994284	829572	1.25503e+06	2.15598e+06	865130	710980	435411	898518	1.05807e+07
M70T512	70.06436	511.7430	Diethanolamine	(M+H-2H2O)+	0.649	HMDB0004437	C06772	Organic nitrogen compounds	Organonitrogen compounds	Amines	249984	56451.7	147692	37646.7	91613.2	78832.7	111553	41399.5	17838.8	69282.7	51615.6	9508.11	46422.9	65863.3	150926	42117.2	38561.6	18379.5	6343.75	204097
M204T394	204.12222	394.0325	Diethyl l-glutamate	[M+H]+	0.756513201027198			Organic acids and derivatives	Carboxylic acids and derivatives	Amino acids, peptides, and analogues	58583.5	117441	44683.5	98681.4	49732.1	62166.8	26391.5	22274.1	24549.4	22504	55146.2	40588.8	86682	85776.4	52701.1	125577	66010.3	88148	113267	149821
M445T478	445.19128	477.8800	Difenacoum	[M+H]+	0.725697297640741		C16807	Benzenoids	Naphthalenes	Phenylnaphthalenes	8264.85	8757.5	5213.17	6992.75	3344.64	5815.12	1541.66	2527.72	12405.5	6218.42	8326.32	7510.06	7822.13	13715.4	9718.71	4544.23	12532.6	16022.6	10645.5	9429.52
M406T312_2	406.05227	311.8345	Difenoconazole	[M+H]+	0.809505796806172		C18459	Benzenoids	Benzene and substituted derivatives	Diphenylethers	24349	2213.53	2670.21	8160.39	16093.3	9790.9	16333.2	9913.06	14171.8	5639.46	2980.46	4076.3	11036.3	7254.65	5422.43	1712.33	108107	17420.1	21502.1	14658.9
M441T61_2	441.20087	60.9380	Diferuloyl putrescine	[M+H]+	0.701634202			Phenylpropanoids and polyketides	Cinnamic acids and derivatives	Hydroxycinnamic acids and derivatives	5.72061e+06	1.16624e+06	533424	2.38125e+06	152475	185158	104445	297219	41747.7	23545.7	418436	124065	49886.3	69191.7	5.4856e+07	57076.2	314772	969502	132107	276645
M400T408	400.13321	407.8345	Difloxacin	[M+H]+	0.717045814		C11234	Organoheterocyclic compounds	Quinolines and derivatives	Phenylquinolines	17082	3181.29	1506.76	2994	8376.13	4022.56	7402.23	7704.98	6680.05	2061.11	5678.1	4448.5	4821.23	7820.25	6105.1	4930.32	5866.96	15389.5	9913.57	14204.2
M673T430_2	673.35032	430.4670	Digoxigenin bisdigitoxoside	[M+Na]+	0.977524909			Lipids and lipid-like molecules	Steroids and steroid derivatives	Steroid lactones	11294	11252.8	9142.14	9117.79	28714.6	46986.9	90935.6	21127	25533	9485.3	17473.2	9320.18	7595.64	20486.8	20596.4	9127.07	32716.2	10528.7	9543.53	21575.5
M321T33	321.27794	32.9020	Dihomo-.gamma.-linolenic acid methyl ester	[M+H]+	0.99166578811655			Lipids and lipid-like molecules	Fatty Acyls	Fatty acid esters	26614.7	24052.7	61090.1	19479.4	61025.5	188653	84504.3	84354.2	329149	296798	310751	643655	215516	187697	44634.3	310208	135535	366549	286018	88258.5
M338T42	338.13813	42.0430	Dihydroberberine	[M+H]+	0.785179582	HMDB0033524					34700.4	16284.9	13395.1	12849.7	12977.7	13127	4920.88	12239.4	4606.42	15588.3	13034.3	11348.5	18708.5	16040.1	15562.9	4514.05	84796.3	125508	281604	414362
M466T302_1	466.15990	302.4930	Dihydrofolic acid	[M+Na]+	0.928727491	HMDB0001056	C00415	Organic acids and derivatives	Carboxylic acids and derivatives	Amino acids, peptides, and analogues	9606.6	12556.2	12642.8	14437.1	14670.7	14092.2	10237.4	12697.4	16686.3	12512.7	19153.5	15962.7	7488.1	10359	11083.3	16430.3	11151.9	22449.1	32136.2	13745.5
M231T31	231.10065	30.8530	Dihydroresveratrol	[M+H]+	0.82404078		C10255				9781.25	15038.5	9099.63	9090.06	6196.94	6160.8	9471.44	5074.25	12297.3	3661.69	5212.86	5592.49	7354.33	15106.5	23925.7	3946.07	24384.5	12978.4	9710.93	23390.3
M447T66_2	447.34542	66.2080	Diisodecyl phthalate	[M+H]+	0.973393388397332		C14578	Benzenoids	Benzene and substituted derivatives	Benzoic acids and derivatives	27141.8	47961.9	38231.8	27608.2	294882	117661	141068	352680	234859	245923	884211	925068	1.196e+06	355160	245165	711291	246501	846825	934323	270686
M410T469	410.11691	468.6770	Dimethomorph	[M+Na]+	0.859452966866208		C18583	Benzenoids	Benzene and substituted derivatives	Diphenylmethanes	3354.57	1554.39	1343.5	1302.28	1843.85	1361.56	1987.06	1870.26	1706.28	3252.28	2162.81	1686.06	2268.7	2813.36	1599.09	1307.64	27949	2444.62	1423.3	11458.1
M185T52	185.12896	52.1285	Dimethyl azelate	[M+H-CH4O]+	0.809883779			Lipids and lipid-like molecules	Fatty Acyls	Fatty acid esters	41126.7	168395	41335.9	96700	155398	78974.1	121133	157121	146212	112846	44038.4	78204.2	91763.2	176930	41622	67691.4	64931.1	133705	60601.6	31345.5
M397T453	397.25412	452.5530	Dinaciclib	[M+H]+	0.781500714279368			Organoheterocyclic compounds	Pyrazolopyrimidines	Pyrazolo[1,5-a]pyrimidines	66434.4	4518.86	17371.7	878.233	15902.7	20156.9	12044.7	15406.6	9466.32	11012.7	34316.8	15349.9	11459.6	3724.69	23562	4030.03	15521.6	20960.6	13770	14790.3
M413T278	413.26494	277.6630	Dioctyl phthalate	[M+Na]+	0.998520233840214		C14227	Benzenoids	Benzene and substituted derivatives	Benzoic acids and derivatives	215849	300560	560896	316945	860529	994647	1.08609e+06	579078	1.19922e+06	1.13932e+06	1.28972e+06	1.32861e+06	410106	473260	110195	461257	438499	1.1584e+06	902572	582212
M870T381	869.50765	381.4620	Dioscin	[M+H]+	0.815643824		C08897	Lipids and lipid-like molecules	Steroids and steroid derivatives	Steroidal glycosides	32092.4	1878.88	4510.84	2010.41	23387.4	27688.4	3734.47	13237.3	2937.1	4728.9	30623.1	6798.79	140.501	2887.63	35567.4	147.839	48940.9	19869.3	12083	15295.7
M415T92	415.31942	91.7430	Diosgenin	[M+H]+	0.799331857012963		C08898	Lipids and lipid-like molecules	Prenol lipids	Triterpenoids	222616	630714	332007	392355	1.85644e+06	764950	1.38497e+06	2.24593e+06	2.056e+06	1.5073e+06	1.96355e+06	5.31301e+06	2.95316e+06	2.25732e+06	561942	1.40317e+06	854837	1.31554e+06	923087	917552
M609T198	609.18024	198.4260	Diosmin	[M+H]+	0.932814111161651	HMDB0029548	C10039	Phenylpropanoids and polyketides	Flavonoids	Flavonoid glycosides	3254.07	30864.2	2694.47	3302.96	3829.1	1917.15	4527.1	2939.74	4825.19	3564.91	2849.81	2556.14	6819.4	2891.17	4206.75	5418.69	5744.8	2716.65	5622.61	2193.91
M453T421	453.23373	420.9690	Diphenoxylate	[M+H]+	0.965278354314482	HMDB0015213	C07872	Benzenoids	Benzene and substituted derivatives	Diphenylacetonitriles	19254.4	21445.2	22173	16577.6	13767.4	15481.7	13575.9	12283.7	30455.4	28710.6	36273	11637.1	50346.9	9843.51	25958.2	38012.9	74213.4	43509.9	53082.6	34092.4
M334T144	334.21507	143.7820	Dipivefrine	[M+H-H2O]+	0.950260819756256	HMDB0014592	C06963				72512.4	101454	32941	37209	27100.4	14304.9	64152.6	21221	24457.6	19964.4	21119.3	16617.5	33681.9	33450.5	18860	26094	20098.2	19213.3	24164.1	12476.6
M256T157	256.16846	157.1520	Dipropetryn	[M+H]+	0.846729647496471		C19101	Organoheterocyclic compounds	Triazines	1,3,5-triazines	72188.4	129711	37016.9	96995.7	7121.54	6363.75	8042.62	7845.1	10387.4	9063.09	8235.83	11423.5	2100.81	14168	4831.26	9295.17	10968.8	11561.4	2170.51	6321.8
M328T245	328.22225	245.4170	Diprotin b	[M+H]+	0.951920156			Organic acids and derivatives	Carboxylic acids and derivatives	Amino acids, peptides, and analogues	150812	45844.2	94341.5	47215.7	983394	1.28533e+06	625427	427491	158368	189444	259661	126158	77398.2	316555	175296	93449.2	364469	555968	261004	237090
M505T210	505.32789	209.6385	Dipyridamole	[M+H]+	0.913215740088935	HMDB0015110		Organic nitrogen compounds	Organonitrogen compounds	Amines	11553.8	11097.4	10717.3	9187.86	19908.8	14238.1	30760.8	25576.9	31123.4	31009	25301.6	21363.8	45133.7	20857.7	20477.5	49519.9	26624.4	33921.3	31494.1	23732.5
M341T157	341.17719	156.9210	Dipyridamole mono-o-.beta.-d-glucuronide	[M+2H]2+	0.715363287			Organic oxygen compounds	Organooxygen compounds	Carbohydrates and carbohydrate conjugates	32487.3	48692.3	34261.1	37997	67372.9	37195.4	72958.6	55137.5	68713.5	65513.9	56665.1	58425.2	77117.4	74785.2	45238.3	88698.4	257756	74266.1	70996.1	38896.1
M291T376	291.22689	376.3560	Dl-.beta.-homoleucine	[2M+H]+	0.990052384619668			Organic acids and derivatives	Carboxylic acids and derivatives	Amino acids, peptides, and analogues	4213.62	1474.94	3385.03	3038.82	10657.7	1050.41	18150.9	4255.62	44270.6	24618.6	2337.95	3106.19	563928	63708	8804.7	148183	665.245	1224.63	925.043	2594.79
M144T203	144.06445	202.9250	Dl-2-methylglutamic acid	[M+H-H2O]+	0.795389549			Organic acids and derivatives	Carboxylic acids and derivatives	Amino acids, peptides, and analogues	91440.3	32783.2	24156	21868.8	26488.2	31755.7	25325.5	22238.5	11340.6	5107.56	4062.4	10844.9	2859.67	13943.6	6400.93	11656	63016.6	29484.4	24989.4	19931.2
M175T514	175.11811	513.5170	DL-arginine	[M+H]+	0.999822241149774		C00792	Organic acids and derivatives	Carboxylic acids and derivatives	Amino acids, peptides, and analogues	1.27932e+07	2.69086e+06	5.09518e+06	3.32228e+06	1.12912e+07	1.38255e+07	4.80183e+06	5.52629e+06	4.53088e+06	5.40945e+06	7.54975e+06	1.01368e+06	1.68756e+06	6.8808e+06	1.28969e+07	2.76889e+06	8.72624e+06	1.53688e+07	4.67607e+06	8.81219e+06
M148T403_2	148.05938	402.6330	DL-Glutamic acid	[M+H]+	0.997838306889589	HMDB0060475	C00025	Organic acids and derivatives	Carboxylic acids and derivatives	Amino acids, peptides, and analogues	1.48848e+06	307275	519125	222805	1.99313e+06	797879	1.42061e+06	1.39569e+06	2.63706e+06	2.21745e+06	797557	670389	1.51858e+06	2.89784e+06	1.82682e+06	1.0601e+06	2.81664e+06	1.4642e+06	1.28589e+06	2.87664e+06
M231T234	231.17012	234.2765	Dl-Leu-dl-Val	[M+H]+	0.974872383446338	HMDB0028942		Organic acids and derivatives	Carboxylic acids and derivatives	Amino acids, peptides, and analogues	43770.5	73909	33992.8	43815.2	55558.1	78068.2	75544.8	32313.9	103578	295954	302817	524914	165611	110721	25543.5	118342	80562.1	350727	97117.4	103924
M147T513_2	147.11167	513.0400	DL-Lysine	[M+H]+	0.998385504571606	HMDB0142894	C16440	Organic acids and derivatives	Carboxylic acids and derivatives	Amino acids, peptides, and analogues	827086	541157	741042	455621	1.38239e+06	989419	928321	740214	625619	422707	876639	316169	321173	568861	917935	219949	442232	549807	432315	577312
M166T283	166.05161	282.7590	DL-Methionine sulfoxide	(M+H)+	0.9674	HMDB0002005	C02989	Organic acids and derivatives	Carboxylic acids and derivatives	"Amino acids, peptides, and analogues"	2812.86	81207.9	87919	73422.1	7106.01	98054.8	97665.5	5779.39	86896.9	102550	93058.8	74083.6	83442.1	77850.2	112152	81551	86475.8	90982.4	105628	83238.8
M136T299	136.07435	299.0075	Dl-octopamine	[M+H-H2O]+	0.963107011972494		C04227	Benzenoids	Phenols	1-hydroxy-2-unsubstituted benzenoids	436318	71169.5	120315	42258	500287	233321	385809	246588	473528	241603	214190	153195	75600.1	483101	260692	116159	302749	163194	109906	263328
M166T255_2	166.08526	255.0720	DL-phenylalanine	[M+H]+	0.99366512125465		C02057	Organic acids and derivatives	Carboxylic acids and derivatives	Amino acids, peptides, and analogues	3.06241e+06	869365	1.29518e+06	741398	3.44542e+06	2.44442e+06	2.93314e+06	2.42583e+06	2.92831e+06	2.83791e+06	2.26464e+06	1.36972e+06	1.45256e+06	3.03404e+06	3.26389e+06	1.43512e+06	2.80835e+06	2.38317e+06	1.81911e+06	2.62083e+06
M231T503_2	231.11098	502.9380	DL-proline	[2M+H]+	0.725284648288503	HMDB0000162	C00148	Organic acids and derivatives	Carboxylic acids and derivatives	Amino acids, peptides, and analogues	12766.4	18137.3	6446.43	15733.7	11082.3	10048.1	13005.6	12404.6	12033.1	10972.6	10670.4	13770.6	11661.6	11455	340.968	11995.9	9607.97	9407.33	11926	10429.8
M106T376	106.04902	375.9030	DL-serine	[M+H]+	0.998081230866155	HMDB0062263	C00065	Organic acids and derivatives	Carboxylic acids and derivatives	Amino acids, peptides, and analogues	112375	15366.4	30940.5	16469.2	109292	64866.6	51230.8	58078.5	84509.1	80619.7	46861.5	33118.7	12677.4	64242.4	79451.3	10047.1	40095.1	49657.3	21344.7	58371.2
M134T70	134.08008	69.9755	Dl-threonine methyl ester	[M+H]+	0.935708339008192			Organic acids and derivatives	Carboxylic acids and derivatives	Amino acids, peptides, and analogues	122918	62246.2	46456.3	69941.2	151828	94906.9	86315	71546.6	97673.8	111431	81835.2	67665.2	75422.6	117322	44253	43812.5	50703.5	55204.6	42478.8	73918.9
M182T299_2	182.08002	299.0045	DL-tyrosine	[M+H]+	0.992160709459022	HMDB0000158	C00082	Organic acids and derivatives	Carboxylic acids and derivatives	Amino acids, peptides, and analogues	702526	124745	189331	82156.4	784208	399114	617326	397618	731485	390359	356498	197607	124514	764169	443732	183395	501257	282445	176874	438550
M118T299_2	118.08504	298.9540	DL-valine	[M+H]+	0.994265677557566	HMDB0000883	C00183	Organic acids and derivatives	Carboxylic acids and derivatives	Amino acids, peptides, and analogues	701245	270413	412096	234651	1.52834e+06	879128	1.26418e+06	1.35485e+06	1.03613e+06	1.09341e+06	601648	407744	467348	1.16706e+06	758824	446644	662957	689554	536680	662673
M343T33_2	343.26240	33.4995	Docosahexaenoic acid methyl ester	[M+H]+	0.920883561753301			Lipids and lipid-like molecules	Fatty Acyls	Fatty acid esters	59477.2	50125.3	56756.1	29689.4	191891	77200	67175.6	39970	150750	150209	121807	175179	92009.3	119934	63375.8	232368	65548.5	129269	106896	65633.7
M487T370_2	487.34784	370.3440	Docosahexaenoylserotonin	[M+H]+	0.777545923324052			Organoheterocyclic compounds	Indoles and derivatives	Tryptamines and derivatives	14542.1	27115.7	11802.2	20448.6	35086.5	28300.3	4792.54	28979.5	5358.6	24585.1	45796.8	10664.9	2276.04	33089.9	20901.3	810.035	35406.4	35705.1	3825.12	1273.33
M642T293	642.45159	293.0770	Dodecanamide, n-[(1s,2r,3e)-2-hydroxy-1-(hydroxymethyl)-3-heptadecen-1-yl]-12-[(7-nitro-2,1,3-benzoxadiazol-4-yl)amino]-	[M+H-H2O]+	0.717539881			Lipids and lipid-like molecules	Sphingolipids	Ceramides	886.127	3458.52	3460.32	2861.06	3232.8	2102.18	17833.4	9781.1	39165.3	45381.6	10956.4	10783.8	5072.96	13047.8	4531.88	5015.83	10554.3	6296.34	11732.9	27979.4
M116T270	116.10613	270.0925	Dodemorph	[M+H-C12H22]+	0.747180475		C18786	Organoheterocyclic compounds	Oxazinanes	Morpholines	31738.8	91644.5	53700.9	74480.7	6094.33	87795	69737.9	30216.3	8198.13	5887.19	9288.85	16390.4	19425.7	1099.79	17533.8	18029.8	46895.6	16546.9	66786.5	45761.6
M442T402	442.15761	402.1480	Dofetilide	[M+H]+	0.785590815960265	HMDB0014349	C07751	Benzenoids	Benzene and substituted derivatives	Sulfanilides	23713.4	37218.4	19299.7	25085.3	16514.5	14816.5	23655.2	15408.4	15446.6	18907.2	16087.1	18933.6	41941.4	17577.5	14123.7	15789.3	25432.1	26438.2	18528.4	26487
M276T161	276.13749	160.5410	Domoic acid	[M+H-2H2O]+	0.851102496307471		C13732	Organic acids and derivatives	Carboxylic acids and derivatives	Amino acids, peptides, and analogues	53956.1	85596.1	33576.9	55792.7	10921.5	11042.1	16659.1	9859.46	15146.3	6462.07	15378	15341.3	23374.4	18110.1	18797.5	17847	38717.2	38004.5	32330.7	33919.3
M426T343_2	426.15423	342.5990	Domperidone	[M+H]+	0.802993655964015	HMDB0015315					15278.1	13367.5	9510.63	10544.4	22494.4	49014.7	23561.1	12562.6	20425.6	18862.2	21230.6	21302.1	34018.7	32722.6	110947	24825	140280	172938	279159	153944
M136T205	136.07484	204.8190	Dopamine	(M+H-H2O)+	0.9067	HMDB0000073	C03758	Benzenoids	Phenols	Benzenediols	17626.5	10403	9550.3	8293.85	19481.7	12896.4	19689.6	14774.5	49584.5	37022	3875.38	34336.6	53080.5	38168.4	14970.8	32843.9	12608.6	11450.7	7113.1	6115.77
M393T204	393.17173	204.3010	Dovitinib	[M+H]+	0.807752845481099			Organoheterocyclic compounds	Diazinanes	Piperazines	13591.3	2154.24	23662	18520.3	11520.6	8409.42	18532.1	9960.25	4712.89	32149.8	4106.36	11710.9	11535.6	25701.8	13457.4	25877.7	34079.1	21426.8	16203.1	14950.1
M428T422	428.13530	421.7755	Doxycycline	[M+H-NH3]+	0.730691112785111	HMDB0014399	C06973				5138.97	3612.1	3156.3	3312.19	4249.87	3809.29	3881.05	3682.65	33618.8	24826.9	15728.4	3664.91	4202.61	5860.68	5678.71	3122.89	55133.7	42745.2	9909.63	16498
M557T257	557.32322	256.6355	Dronedarone	[M+H]+	0.983637892766051			Organic oxygen compounds	Organooxygen compounds	Carbonyl compounds	78711.9	7028.47	22214.9	8557.32	197356	149972	209693	172894	94097.4	102758	1.35881e+06	149266	17570.2	20265	625390	11291.7	805673	1.19413e+06	1.1276e+06	882724
M557T251	557.28842	251.3610	Dronedarone hcl (multaq)	[M+H]+	0.857486038324355			Organic oxygen compounds	Organooxygen compounds	Carbonyl compounds	15877.4	7872.58	16679.5	8210.74	53020.5	56089.8	124695	59074.3	73790	56101.3	6444.46	46554.8	12433.2	16408.4	116305	11428.3	111747	147254	45278.5	192272
M367T206	367.20778	206.2075	Drospirenone	[M+H]+	0.754766293718946			Lipids and lipid-like molecules	Steroids and steroid derivatives	Steroid lactones	79411.8	266135	129373	255572	66042.9	75295.7	45329.4	64736.9	116423	88687	67345.2	86278.3	103186	141542	8490.85	112347	62778.6	70620	49326.4	37357.1
M811T315	811.35295	314.7735	Dulcoside a	[M+Na]+	0.946609594			Lipids and lipid-like molecules	Prenol lipids	Terpene glycosides	4372.69	2634.56	2099.85	2033.92	6154.66	4469.87	5789.94	3908.67	7121.83	5376.19	5578.19	4929.2	2526.76	4342.26	8114.61	3241.31	3758.93	34986.4	15943.8	23505
M529T36_3	529.20627	35.9405	Dutasteride	[M+H]+	0.752703602674534			Lipids and lipid-like molecules	Steroids and steroid derivatives	Androstane steroids	147875	9255.09	79163.5	26823.4	120568	35016.6	138238	92299.3	34920.7	19521.8	248818	39801.9	147373	29621.8	824936	61973.3	2.67877e+06	271686	73859.3	260618
M255T169	255.09623	169.1900	Dyphylline	[M+H]+	0.964490246032973	HMDB0014789	C07819	Organoheterocyclic compounds	Imidazopyrimidines	Purines and purine derivatives	12852.2	84874.7	17294.8	15868.1	19872.6	12537.7	37091.8	15008.7	16301.9	14165.7	61946.8	15956.6	23263.4	21798.9	13428.8	26240	48526.4	24498.7	19899.4	5366.87
M470T297_2	470.28775	296.7075	Ebastine	[M+H]+	0.949391318	HMDB0060159		Benzenoids	Benzene and substituted derivatives	Diphenylmethanes	11855.9	9129.04	13871.7	6997.09	39725.5	32838.4	32407.4	23476.8	10861.7	15797.9	12718.9	36544.7	12926.4	20615.2	23253.5	22329.6	31412.4	31396.4	6278.74	33448.4
M398T423	398.21494	423.0260	Echimidine	[M+H]+	0.981233961280392		C10299				23857.5	47823	319028	29974.6	17130.4	13500.7	4027.73	15993.7	32769.7	26534.6	22650	19562.3	22450.9	34834.4	17757.3	14180.8	55445.9	59249.7	27810.4	28370.2
M325T39	325.21613	39.1720	Eicosapentaenoic acid	(M+Na)+	0.6702	HMDB0001999	C06428	Lipids and lipid-like molecules	Fatty Acyls	Fatty acids and conjugates	93965	64188.7	39848.7	38793.4	69801.3	66910.1	46989.1	29626.2	85787	95042.4	77122.8	216300	43831.3	41020.8	21640.4	85775	23145.8	112723	91540.7	42812.3
M353T40_3	353.24744	40.2295	Eicosapentaenoic Acid ethyl ester	(M+Na)+	0.6347						813041	500753	257474	550033	127285	45479.1	157813	111208	181895	72429.9	73392.2	161672	180807	76603.6	162043	146556	47279.1	121879	143645	225040
M481T385	481.32549	385.1070	Emetine	[M+H]+	0.945252366720306	HMDB0015323	C09421				10247.8	7280.12	2291.02	1986.95	4537.04	12506.4	4091.99	6393.97	11762.1	13863.7	7305.32	19534	19326.7	33780.8	12882.8	28582.5	19082	25890.5	7218.44	13165
M377T301	377.20782	300.7995	Enalapril	[M+H]+	0.702918931	HMDB0014722	C06977	Organic acids and derivatives	Carboxylic acids and derivatives	Amino acids, peptides, and analogues	3088.73	14859.7	9453.33	11904.6	20674	24333.7	19896.5	13558.3	634.154	12000.1	17383.3	18939.9	15750.5	3851.86	11221.3	15119.7	55801.8	59288.9	46816.9	35373.3
M405T39_2	405.24840	39.2895	Enalaprilat tert-butyl ester	[M+H]+	0.947647538			Organic acids and derivatives	Carboxylic acids and derivatives	Amino acids, peptides, and analogues	538919	435009	157158	401257	179487	202079	310722	131081	128877	219833	28178	233730	18253.1	20389.5	236608	247354	200563	42230.4	16863.7	20146.6
M487T243_1	487.13517	243.4760	Enhydrin	[M+Na]+	0.820524340600578		C09405	Lipids and lipid-like molecules	Prenol lipids	Terpene lactones	7120.7	3098.78	1848.33	2431.12	1014.74	211.516	1049.97	2193.12	10576.4	13206.6	6054.99	13549.6	28898.8	5717.55	1887.54	10144.6	12518.6	23347.1	199736	110521
M662T357	662.38440	357.0430	Enniatin b	[M+Na]+	0.886845248336751		C15740	Organic acids and derivatives	Peptidomimetics	Depsipeptides	8774.54	2979.24	3287.68	2696.72	9071.78	7690.71	6055.83	4973.2	6137.12	5675.26	5360.29	2114.38	3213.65	7904.89	8197.58	3255.28	7319.21	28450.4	15943.5	17070.6
M605T412	605.32484	411.7670	Enterodiol	[2M+H]+	0.803948823332836	HMDB0005056	C18166	Lignans, neolignans and related compounds	Dibenzylbutane lignans	Dibenzylbutanediol lignans	36272.1	8058.4	10776.8	8673.53	31705.5	21975.1	18876.4	22523.2	23165.6	21003.3	20260.3	22008.2	26753.2	40470.7	93527	26990.1	28364.7	15040.3	17999.9	41856.2
M299T28	299.12664	27.7420	Enterolactone	[M+H]+	0.940097480317533	HMDB0006101	C18165	Lignans, neolignans and related compounds	Furanoid lignans	Tetrahydrofuran lignans	133266	15626.4	8679.05	29354.7	5645.33	2740.19	3709.71	7113.65	61145.1	10309.1	2928.44	2015.63	6759.28	18204.6	10424.5	5201.74	43064.5	28271.9	8848.1	23751.8
M516T254	516.24184	254.0515	Enzastaurin	[M+H]+	0.932885022719465			Organoheterocyclic compounds	Indoles and derivatives	N-alkylindoles	344738	8536.53	65580.9	13440.4	37823.8	12554.1	14616.3	25812.4	16405	12600	13109.9	13447.5	11207.1	18181	104086	10041.6	15535.2	14306.4	12945.2	12870.3
M166T161	166.07145	160.7145	Epinephrine	[M+H-H2O]+	0.704683329377785	HMDB0000068	C00788	Benzenoids	Phenols	Benzenediols	640289	127218	140667	143341	432177	482834	387237	368374	453451	307804	287099	248801	123463	391914	88199.7	130645	107125	138399	55292.4	149020
M544T316	544.15677	316.1945	Epirubicin	[M+H]+	0.968660112239937	HMDB0014588	C11230				6571.61	7353.59	7276.06	7947.58	8430.96	18100.5	8386.6	8317.37	16732.4	16269.4	12993.4	21651.9	13652.4	27315.6	6351.91	22678.9	15673.2	15112	13266.3	10173.3
M508T250	508.27348	249.5155	Epothilone b	[M+H]+	0.958133206252923		C12154	Phenylpropanoids and polyketides	Macrolides and analogues	Epothilones and analogues	274573	16175.3	13387.7	13181.2	70968.3	238329	34889.5	34839.2	49050.3	24446.2	41444.8	47319.7	45891.6	26261.4	299016	34138.9	63593.9	84068.4	58713.1	133045
M425T338_2	425.16060	338.0950	Eprosartan	[M+H]+	0.995962836434034	HMDB0015014	C07467	Benzenoids	Benzene and substituted derivatives	Benzoic acids and derivatives	10099.1	7665.7	4250.82	5150.19	24142.9	348978	49447.3	18925	25903.9	21593.6	78258.9	76111.5	173058	99966.2	613009	96888.2	952591	1.23258e+06	1.5018e+06	671098
M156T49	156.10085	49.3570	epsilon-Captrolactone	(M+CH3CN+H)+	0.7361						7294.38	122566	100191	18977.6	276280	77398.8	189624	286995	771828	294333	52923.8	116674	114178	530200	28898.8	141936	25082.5	17931.5	33205.9	16565.4
M243T28	243.10051	28.4230	Equol	[M+H]+	0.990484705	HMDB0130495	C14131	Phenylpropanoids and polyketides	Isoflavonoids	Isoflavans	167740	6213.68	7942.63	6747.92	4413.45	4986.31	4065.59	4045.02	2870.57	3558.37	3511.58	3486.1	4499.74	3709.3	4253.54	4960.94	8264.58	3998.9	4603.74	6048.03
M397T82	397.34882	82.4465	Ergocalciferol (Vitamin D2)	(M+H)+	0.6924	HMDB0000900	C05441	Lipids and lipid-like molecules	Steroids and steroid derivatives	Vitamin D and derivatives	2.26754e+06	1.24732e+06	1.15293e+06	1.58972e+06	1887.08	1.07231e+06	1.41737e+06	1.92542e+06	2.18883e+06	1.95819e+06	2.827e+06	4.71734e+06	3.99381e+06	3.7191e+06	1.50054e+06	3.23384e+06	39907.2	8812.93	66328	1.46522e+06
M594T392	594.29799	392.0010	Ergocristam	[M+H]+	0.987134841			Alkaloids and derivatives	Ergoline and derivatives	Lysergic acids and derivatives	16896.6	8226.89	9623.2	7900.98	7804.77	614538	4447.24	13219.7	18035.3	26377.4	16641.6	10681.9	10613.6	14125.4	17434.2	12415.2	23385.6	21884	14285.4	27739.2
M610T419	610.31665	418.6580	Ergocristine	[M+H]+	0.942531381311779		C09164	Alkaloids and derivatives	Ergoline and derivatives	Lysergic acids and derivatives	18520.7	5705.34	6966.59	5583.27	21043.8	20590.9	5322.79	12330.9	14003.9	14176.3	11436.2	8558.08	5806.39	18796	41570.7	5023.62	17614.9	19780.1	10399.3	21730.9
M326T447	326.20725	446.5940	Ergonovine	[M+H]+	0.723851488901675	HMDB0015383	C07543	Alkaloids and derivatives	Ergoline and derivatives	Lysergic acids and derivatives	11528.5	23952	12287.6	37436.4	11866.9	11211.7	10980.5	7479.04	7167.24	8034.72	12605.6	8318.53	7499.43	14253.3	9974.17	7430.18	14113	14296.8	10481.5	9787.01
M548T291_2	548.26706	290.5330	Ergosine	[M+H]+	0.919326758500765		C09167	Alkaloids and derivatives	Ergoline and derivatives	Lysergic acids and derivatives	37572.1	8817.52	9017.92	7008.56	25596.7	69765.4	13268.7	11993.1	18511.8	12192.9	58397.3	18438.2	13325.7	29163	13269.7	6607.87	10966.4	67792.3	41496.6	28765.3
M582T426	582.27394	426.0835	Ergotamine	[M+H]+	0.879237241155059	HMDB0014834	C07544	Alkaloids and derivatives	Ergoline and derivatives	Lysergic acids and derivatives	12848.9	11169.1	8916.63	11760.4	15040	11706.6	13866.8	11231.7	18919.7	16302.4	10567.1	9889.16	8003.21	12311.2	12046.9	7612.48	10173.7	10817	8906.26	10860.3
M459T411	459.16820	411.2940	Ergothioneine	[2M+H]+	0.82100152000211	HMDB0003045	C05570	Organic acids and derivatives	Carboxylic acids and derivatives	Amino acids, peptides, and analogues	18963.1	7339.8	13437.7	7726.33	21070.3	6066.19	15242.4	11060.5	13440.7	16542	12742.5	8694.32	4413.93	16100.2	10207	3072	9738.66	4011.5	7009.14	16049
M534T445	534.28732	444.7620	Ergovaline	[M+H]+	0.950425374392577			Alkaloids and derivatives	Ergoline and derivatives	Lysergic acids and derivatives	16337.8	15729.1	8605.91	9504.84	54965.9	40185.5	32129.5	30246.6	17319.8	18021.5	46880.7	11741.9	6303.75	18122.6	48046.2	5826.41	45647.7	107774	57425.5	100065
M749T215_3	749.16552	214.8820	Erioglaucine	[M+H]+	0.748902281	HMDB0032280		Benzenoids	Benzene and substituted derivatives	Phenylmethylamines	4803.4	8870.5	13691.1	13464.2	7.47885e+06	7.94619e+06	1.31214e+07	7.55847e+06	1.12666e+07	7.87351e+06	1.3275e+07	2.24695e+07	9.03638e+06	1.64776e+07	7.4794e+06	1.27693e+07	1.64625e+07	2.2136e+07	1.78313e+07	1.29238e+07
M338T36_2	338.34068	35.7250	Erucamide	[M+H]+	0.964755552			Lipids and lipid-like molecules	Fatty Acyls	Fatty amides	4.02748e+06	2.16387e+06	2.15507e+06	4.57973e+06	2.50508e+06	3.27693e+06	3.37279e+06	3.65148e+06	2.90596e+06	3.62401e+06	3.27747e+06	3.47951e+06	3.72912e+06	2.52957e+06	4.27214e+06	2.77028e+06	1.96308e+06	2.26033e+06	2.53425e+06	3.80511e+06
M734T465	734.45826	464.9430	Erythromycin	[M+H]+	0.979643799649914	HMDB0014344	C01912	Organic oxygen compounds	Organooxygen compounds	Carbohydrates and carbohydrate conjugates	14351.2	18253.7	23771.1	17892.4	7582.17	20331.3	60801.3	28656.5	8878.73	13510.8	112216	10942.8	109102	12800.3	25123.1	37700.5	546.322	1198.69	1007.66	3782.87
M558T384	558.35881	383.6030	Erythromycin a enol ether	[M+H-C8H14O3]+	0.713901400640139			Organic oxygen compounds	Organooxygen compounds	Carbohydrates and carbohydrate conjugates	30609.4	1476.1	7882.7	1873.02	23471.1	11851	5496.99	16571.9	2325.15	2062.68	11836.2	13958.5	700.944	4165.42	20106.6	526.988	9356.8	10437.9	6390.6	10166.2
M368T259_2	368.26299	258.6760	Erythromycylamine	[M+2H]2+	0.982183768036716			Organic oxygen compounds	Organooxygen compounds	Carbohydrates and carbohydrate conjugates	122814	228270	69320.3	186274	5223.73	2624.83	7107.3	3839.46	4060.11	3704.83	4259.71	7554.45	3978.66	7944.4	2585.98	3583.54	5090.86	3868.9	4125.04	4377.02
M420T327	420.14676	327.2650	Esfenvalerate	[M+H]+	0.986894421003105	HMDB0031791	C10988	Lipids and lipid-like molecules	Fatty Acyls	Fatty acid esters	367675	286015	494671	382423	270333	174477	112137	72739.6	125904	27533.1	238667	162102	25091.5	53959.7	7958.97	47261.3	157430	438042	98538.6	234331
M271T412	271.16468	412.0700	Estra-1,3,5(10),7-tetraene-3,17.beta.-diol	[M+H]+	0.942573029433499		C14485	Lipids and lipid-like molecules	Steroids and steroid derivatives	Hydroxysteroids	1.45452e+07	2.57289e+07	1.03927e+07	1.9267e+07	152180	35790.6	39064	19533.3	46448.6	23263.5	114483	56034.5	11379.6	74311.9	52796.1	19787.4	27411.3	38465.4	20930.7	25145
M253T355	253.15426	354.6770	Estriol	[M-2H2O+H]+	0.831997483230208	HMDB0000153	C05141	Lipids and lipid-like molecules	Steroids and steroid derivatives	Estrane steroids	26016.7	310214	108567	207238	6737.36	13387.1	9074.37	6812.82	1471.23	8194.98	7614.04	7319.81	4038.37	1417.31	5666.81	15354.8	8683.77	5331.23	7810.9	5612.28
M205T157	205.16910	156.8890	Ethambutol	[M+H]+	0.976963354418546	HMDB0014474	C06984	Organic nitrogen compounds	Organonitrogen compounds	Amines	82090.4	103549	24829.8	71435.7	24579	21642.8	32590.3	22735	42519.3	37952.1	31618.9	42690.9	41060.2	65518.8	18851.7	48597.3	26375	35449.9	24180.9	26105.8
M142T133	142.09646	133.0250	Ethosuximide	[M+H]+	0.872553719590149	HMDB0014731	C07505	Organoheterocyclic compounds	Pyrrolidines	Pyrrolidones	398810	829136	241769	622748	54247.4	2606.4	49010.6	56390.7	80320.7	4306.11	37335.9	8608.65	64742.8	4323.47	6980.92	45081.2	3331.94	13136.5	3628.89	4202.33
M218T38	218.15273	37.7315	Ethoxyquin	[M+H]+	0.968606774	HMDB0039531		Organoheterocyclic compounds	Quinolines and derivatives	Quinolones and derivatives	594357	753579	242376	574165	10163.9	11780.6	13086.3	18530.8	19616	14677.8	20837.4	18664.4	17652.4	11663.5	12838.5	14736.3	14354.4	18063.8	15295.2	15745.2
M223T689	223.09530	689.2375	Ethyl glucuronide	[M+H]+	0.788394819	HMDB0010325		Organic oxygen compounds	Organooxygen compounds	Carbohydrates and carbohydrate conjugates	245.38	2077.24	2162.12	1907.4	1958.74	2245.86	2337.67	2183.91	275.32	1962.42	1886.39	2082.26	2001.53	304.191	132.005	2332.44	1850.91	2134.18	2107.84	1895.81
M134T283	134.11660	282.8180	Ethyldiethanolamine	[M+H]+	0.852702766			Organic nitrogen compounds	Organonitrogen compounds	Amines	10129.6	9634.83	8701.77	14615.8	16095.9	157694	9448.36	10933.1	1041.78	5222.18	11742	4761.77	11320.5	2562.06	4076.57	7780.76	7933.9	12331.8	4161.35	2935.21
M293T437_2	293.09799	437.1665	Ethylenediaminetetraacetic acid	[M+H]+	0.991802889	HMDB0015109	C00284	Organic acids and derivatives	Carboxylic acids and derivatives	Tetracarboxylic acids and derivatives	16566.2	15117.7	13822.1	28586.7	10066.2	7813.78	10399.8	16085.1	46457.8	45819.4	8794.33	19305	19287.7	43609.9	14903.2	16370.6	21303.4	17054.4	6355.35	11571.6
M685T380	685.16337	380.2120	Etizolam	[2M+H]+	0.850867228	HMDB0041890					8898.02	5460.51	25171.2	10718.5	3667.42	20075	3367.73	1790.65	5881.59	3827.91	3532.65	3332.71	1385.41	2598.21	3023.03	2334.98	3978.27	3605.55	3904.06	1284.19
M394T156_1	394.22467	156.3270	Etofenprox	[M+NH4]+	0.969985100428723		C18410	Benzenoids	Benzene and substituted derivatives	Diphenylethers	39094	47833.8	37284.5	46247.6	55095.1	101173	58000.4	41689.7	52957.8	163869	143841	101037	942705	105428	160436	1.45482e+06	1.57119e+06	871794	435610	720838
M382T392	382.15952	392.1130	Etoxazole	[M+Na]+	0.744769200328334		C18495	Benzenoids	Benzene and substituted derivatives	Phenylpropanes	15237.7	19804.7	13454	3813.52	13123.7	14025	13636.6	12380.9	15217	20031.1	17101	13647.8	12105.2	22945	10402.9	13466.1	5576.33	32536.5	26166.6	21457.6
M793T492	793.36626	491.5790	Euphodendroidin m	[M+Na]+	0.821875011			Lipids and lipid-like molecules	Prenol lipids	Diterpenoids	7121.23	3013.13	2354.89	2739.92	3829.44	2815.93	2271.16	1949.34	2229.53	1806.26	2836.31	1688.19	1407.09	2798.98	3012.12	1435.42	3002	2757.73	1824.81	3168.59
M757T475	757.28439	475.1440	Euphodendroidin n	[M+Na]+	0.803047739			Lipids and lipid-like molecules	Prenol lipids	Diterpenoids	7597.75	4646.86	20041.4	3778.6	5244.4	4415.86	4823.07	3835.66	6131.84	5178.67	4362.64	3519.06	5252.07	6596.87	4990.57	3050.47	7810.97	4312.86	3919.63	6738.42
M575T406	575.28494	406.4680	Euphorbiasteroid	[M+Na]+	0.746972331			Lipids and lipid-like molecules	Prenol lipids	Diterpenoids	26062.3	7162.85	10153.6	6113.7	24912.1	13930.1	12979	16699	31075.5	19696.1	19892.6	3946.05	8916.98	17509.1	32692.8	7702.03	40034.5	8931.41	19433	10954.6
M471T413	471.21950	413.0650	Evodin	[M+H]+	0.747484010345253		C03514	Lipids and lipid-like molecules	Prenol lipids	Triterpenoids	18359.6	12208.5	5021	9638.27	27507.8	6738.35	34364.7	18958.1	20028.8	14201.7	12780.9	11780.2	13635.6	19602.2	13095.3	15163	57162.8	14899.5	14615.6	22482.4
M297T408	297.18000	407.8830	Exemestane	[M+H]+	0.991869903167975	HMDB0015125	C08162	Lipids and lipid-like molecules	Steroids and steroid derivatives	Androstane steroids	647063	1.51108e+06	584177	946068	8782.73	8024.79	12961.1	8968.67	6738.04	7535.55	6962.82	11025.5	41209.5	7296.59	4110.93	30161.2	26667.9	17787	35673	18881.9
M752T363	752.37687	362.6375	Exumolide a	[M+Na]+	0.88578785			Organic acids and derivatives	Peptidomimetics	Depsipeptides	18892.4	3986.63	4348.82	3778.18	17633	12126.9	14731.7	8120.33	16070.3	14327.3	11031.5	6141.11	4155.94	13916.8	13811.1	4986.36	26570.6	21498.9	17293.4	23305.9
M275T414	275.05243	413.9580	Famotidine acid methyl ester	[M+H]+	0.899000759			Organoheterocyclic compounds	Azoles	Thiazoles	16640	10822.5	10364.3	5494.76	1450.69	1656.63	2464.28	4554.35	23024.1	3635.93	6436.84	26403.2	10043.9	34287.5	10267.9	41656.2	13011.7	8978.71	4463.16	9079.29
M359T31	359.18737	30.8610	Farnesylthiosalicylic acid	[M+H]+	0.784290437165985			Lipids and lipid-like molecules	Prenol lipids	Sesquiterpenoids	36014.8	17780.3	41965.3	27908.6	12013	110911	28371.7	29234.6	23834.2	44422.4	42500.8	47031.7	288688	57268.4	53441.9	483308	59982.7	2.59041e+06	2.01395e+06	43077.2
M304T148	304.09597	148.0610	Fenamiphos	[M+H]+	0.816391024744348	HMDB0031787	C18659	Benzenoids	Benzene and substituted derivatives	Phenoxy compounds	15335.8	15324.8	13186.6	13204.8	12236.7	9864.88	12786.9	11493.1	105933	123554	33251.5	121794	60430.1	20712.6	29539.1	17280.7	166506	483033	921872	606699
M671T471_1	671.19962	471.0140	Fenamiphos sulfone	[2M+H]+	0.983915875258928			Benzenoids	Benzene and substituted derivatives	Benzenesulfonyl compounds	32140.4	89241.6	248904	166609	150727	153802	17868.3	13476	170066	58441.3	365755	48726.2	198691	88298.5	59920.5	38380.9	81732.9	64014.3	37686.7	29160.5
M329T125	329.06498	124.9290	Fenoxanil	[M+H]+	0.842331344		C18519	Benzenoids	Benzene and substituted derivatives	Halobenzenes	50203.3	56781.7	37510.6	57713.9	43290.6	30012.5	39093.2	42852	39720.3	20947.9	26378.5	95470.3	35897.1	30376.1	182630	35853	123099	54709.8	85371.3	111237
M274T42	274.27332	42.0200	Fenpropidin	[M+H]+	0.915173276104743		C18726	Benzenoids	Benzene and substituted derivatives	Phenylpropanes	1.85653e+06	1.45024e+06	2.42254e+06	1.98268e+06	2.07617e+06	2.33082e+06	862371	1.44176e+06	1.33508e+06	1.36176e+06	714769	1.6877e+06	1.95601e+06	2.82344e+06	2.82996e+06	1.11124e+06	1.40107e+06	2.11176e+06	1.75797e+06	1.45684e+06
M780T322	780.29406	321.5900	Ferri fusarinin c [m+fe-2h]	[M+H]+	0.903375454						65096.1	2587.66	2046.03	2281.45	6425.11	7484.33	5206.51	4651.86	5150.13	4991.16	8059.6	4253.96	3594.6	8389.12	31001.7	4054.6	6760.67	6775.25	4859.59	7469.81
M718T394	718.31118	394.4390	Ferricrocin [m-h2+fe]	[M+H]+	0.937469363			Organic acids and derivatives	Carboxylic acids and derivatives	Amino acids, peptides, and analogues	103392	3710.04	5928.42	3873.57	12687.2	13654.7	7554.06	4600.62	6256.83	6186.17	4364.86	4736.89	1081.92	8022.9	6908.09	3204.66	10169.1	57978.8	9066.72	3972.83
M654T371_2	654.28626	371.1515	Ferrioxamine	[M+H]+	0.953138287						8197.93	9104.78	5371.96	6045.13	20472.3	13626.8	19204.3	11988.6	8356.7	11290.2	9897.46	6083	3077.6	6316.41	12332.1	3897.75	26384.5	16882.1	9907.86	15756
M336T121	336.12236	121.1920	Feruloyl tyramine	[M+Na]+	0.810555138301274	HMDB0029365	C02717	Benzenoids	Phenols	Methoxyphenols	7.90782e+06	2.06298e+06	217261	1.64068e+06	320280	2.18685e+06	35450.3	487136	4.01501e+06	1.406e+06	145395	2.31087e+06	1.62727e+06	1.49775e+06	615816	353104	6.94286e+06	1.33162e+07	3.99212e+07	3.0485e+07
M502T415	502.29792	414.8825	Fexofenadine	[M+H]+	0.967349270919132	HMDB0005030	C06999	Benzenoids	Benzene and substituted derivatives	Diphenylmethanes	32427.7	1789.55	27624.2	6961.19	190275	121021	42178.5	36349.3	29318.7	16627.9	44810.2	18258.9	4208.49	11219.1	86251.6	2685.68	34579	49180.2	18965.2	35197.2
M786T312	786.14597	312.0550	Flavin adenine dinucleotide (FAD)	(M+H)+	0.9684	HMDB0001248	C00016	Organic oxygen compounds	Organooxygen compounds	Carbohydrates and carbohydrate conjugates	1624.69	1114.93	799.08	663.574	2568.08	1887.69	681.537	1685	2106.46	1439.76	470.302	1760.3	424.407	2796.3	1970.9	1558.99	2578.64	2880.26	1194.04	2349.28
M527T54	527.15342	54.0340	Flavone base + 3o, 2meo, o-guaiacylglycerol	[M+H]+	0.972157595			Phenylpropanoids and polyketides	Flavonoids	O-methylated flavonoids	557243	583617	255382	424303	42415.3	17835.8	23713.8	64497.5	104611	2939.11	26638.8	322214	10979	17423.2	1.30161e+06	5087.9	60925.1	57474.1	20724.2	5409.45
M775T472	775.21044	471.7600	Flavone base + 3o, 2meo, o-malonylhex, o-guaiacylglycerol	[M+H]+	0.888126366						32024.5	51970.7	15266.7	30989.7	3049.7	2558.26	1935.81	1491.81	4265.93	2908.25	3645.73	2385.35	2396.2	3472.02	1116.08	1651.37	368.873	3307.94	2775.54	2922.06
M289T195	289.09642	195.1310	Fluconazole	[M+H-H2O]+	0.99547156727646	HMDB0014342	C07002	Benzenoids	Benzene and substituted derivatives	Halobenzenes	35640.8	34318	28320.5	48062.9	1.051e+06	928163	1.5116e+06	1.12011e+06	1.22333e+06	1.30217e+06	1.53649e+06	1.58439e+06	3.1753e+06	1.68455e+06	249602	2.79209e+06	98358.5	407534	623849	274355
M194T94	194.10278	94.3860	Flufenacet	[M+H-C3HF3N2OS]+	0.786285061		C18731	Benzenoids	Benzene and substituted derivatives	Anilides	220643	176097	185644	155810	236820	156388	154555	265438	142713	113607	133880	116424	294152	334499	372172	135046	79135	154745	60881.2	127388
M276T202	276.06814	201.6670	Flumazenil	[M+H-C2H4]+	0.957054324501613	HMDB0015336	C07825	Organoheterocyclic compounds	Benzodiazepines	1,4-benzodiazepines	4370.18	147062	29105.3	11775.9	57563.1	871.661	378084	1732.33	6686.01	7672.14	4768.3	3522.6	12953.3	17866.7	6079.3	24859.5	21971	21915.3	18806.2	7366.46
M495T298_2	495.25364	298.3700	Flumethasone pivalate	[M+H]+	0.760929192924484	HMDB0014801		Lipids and lipid-like molecules	Steroids and steroid derivatives	Pregnane steroids	7754.48	3835.6	6842.12	6477.09	25494.8	14174.6	23831.6	16631.5	16687.1	6502.12	16883.5	16380	3085.24	13813	18746.3	21963.2	20833.6	27438.9	15828	73463.2
M435T371	435.23356	371.1890	Flunisolide	[M+H]+	0.855119971333311	HMDB0014326	C07005	Lipids and lipid-like molecules	Steroids and steroid derivatives	Hydroxysteroids	179810	604207	3945.7	283919	20823	10840.5	31000.2	31597.7	28846.5	49677.2	68810.4	22431.2	654946	12226.5	61874.6	715412	420821	256425	665551	43629.4
M495T488	495.22777	488.1660	Fluocinolone acetonide	[M+H]+	0.702960581631254	HMDB0015181	C07007	Lipids and lipid-like molecules	Steroids and steroid derivatives	Pregnane steroids	8856.21	9633.58	10285.6	7475.13	5643.52	7551.44	10318.6	6009.5	16422.8	15784.4	16541.5	9689.85	20046.6	18262.7	14064.3	14713.3	9200.98	11227.1	11179.6	12118.9
M438T441_2	438.17199	441.4915	Fluphenazine	[M+H]+	0.868223069087535	HMDB0014761	C07010	Organoheterocyclic compounds	Benzothiazines	Phenothiazines	13052.6	35981.2	14210.5	17205.1	30699.8	24554.9	18786.2	4595.57	25303.5	19704.1	2040.08	16537	14921.4	26469.1	20263.4	14134.8	22316.4	37594.8	31061.2	20776.4
M330T427	330.11688	426.8380	Fluridone	[M+H]+	0.767412424789449		C18857	Organoheterocyclic compounds	Pyridines and derivatives	Phenylpyridines	24041.2	42985	28760.1	37280.6	10994.2	6289.7	6322.64	8459.73	15457.1	3947.36	10350.9	2815.94	4874.47	3859.39	2317.37	4163.32	20334.4	2745.55	11478.6	13493.5
M302T432	302.13416	432.2385	Flutriafol	[M+H]+	0.974172007889015		C18734	Benzenoids	Benzene and substituted derivatives	Diphenylmethanes	75110.1	36590.8	17574	17190.7	69166.7	37599.1	56027.4	54137.8	136576	97530.3	50471.7	36880.1	30101	127296	47223	24067.6	183541	33448	28304.2	48374.3
M434T360	434.18849	360.4390	Fluvastatin	[M+Na]+	0.971700545079777		C07014	Organoheterocyclic compounds	Pyrroles	Substituted pyrroles	2.00154e+06	6.71962e+06	4.27206e+06	3.4198e+06	3.27745e+06	1.72776e+06	4.76489e+06	3.7871e+06	8.78566e+06	5.37671e+06	6.27933e+06	6.40546e+06	9.87875e+06	3.54414e+06	1.46235e+06	9.06452e+06	5.15876e+06	3.01871e+06	7.29513e+06	5.25291e+06
M456T360	456.16958	360.1700	Folinic acid	[M+H-H2O]+	0.981675147529111		C03479	Organic acids and derivatives	Carboxylic acids and derivatives	Amino acids, peptides, and analogues	55654.5	209822	169763	123711	84840.6	62338.4	126923	154049	197145	149003	108462	136851	209402	75802.6	48065.8	214120	58326.8	36131.2	135172	77454
M586T472	586.29328	472.1000	Fosinopril	[M+Na]+	0.875274394017641	HMDB0014635	C07016	Organic acids and derivatives	Carboxylic acids and derivatives	Amino acids, peptides, and analogues	13773.3	7669.58	14102.2	6361.4	14637.7	15027.1	9125.41	6681	10891.5	7622.75	10296.1	4789.94	4055.25	9084.25	20902.6	3532.44	16075.5	10137.4	5767.81	10065.9
M407T221	407.23685	220.9770	Fruleuile	[M+H]+	0.760733212			Organic acids and derivatives	Carboxylic acids and derivatives	Amino acids, peptides, and analogues	47086.9	117834	48891.5	108244	37442.5	46540.1	16694.2	27562.5	17597.1	25964.1	23905	23917.8	34210.3	34886.2	134421	15880.9	643484	510170	452974	360184
M395T75	395.36594	74.9185	Fucosterol	[M+H-H2O]+	0.864111367395429		C08817	Lipids and lipid-like molecules	Steroids and steroid derivatives	Stigmastanes and derivatives	356774	225879	244360	276998	61198.5	16704	31167.4	71592.8	17427.5	16810.1	22122.9	27655.9	22282	21290.5	23809.7	21650.7	21795.4	16318.2	18145.4	22869.4
M607T403_2	607.30934	403.1080	Fulvestrant	[M+H]+	0.866119978473664			Lipids and lipid-like molecules	Steroids and steroid derivatives	Estrane steroids	27322.8	12896.6	14179.4	9382.42	46427	19141.4	35933.2	22397	43108.8	28080	31109.4	27168.1	23655.7	46314.9	18214.5	18095.9	34873	18609.4	5697.86	29173.3
M508T321	508.18359	320.5040	Fumiquinazoline h	[M+Na]+	0.702597165			Organoheterocyclic compounds	Diazanaphthalenes	Benzodiazines	20824.2	29264.5	6629.38	25873.4	14049.8	9617.67	24688.6	21171.3	25795	23078.3	6579.68	16668.7	9583.09	51498.8	14617.8	16297.6	26032.6	6832.97	11583.3	27192.6
M722T280	722.41042	280.3365	Fumonisin b1	[M+H]+	0.932952304530301	HMDB0034702	C19241	Organic acids and derivatives	Carboxylic acids and derivatives	Fumonisins	9311.86	9038.21	6832.57	6113.18	41310.9	9171.28	56905.6	28782.9	94362.5	52985.7	18697.3	11647.8	7428.04	26021.6	11591.4	2082.47	11646.4	18492.7	9735.71	11973.9
M706T353_2	706.41116	352.5035	Fumonisin b2	[M+H]+	0.905884085093456	HMDB0034703	C19242	Organic acids and derivatives	Carboxylic acids and derivatives	Fumonisins	28581.2	4586.48	4717.04	4023.18	17670	2515.95	1312.25	7583.15	7808.64	8242.26	10710.5	4287.61	4149.33	12733.7	18347.7	4913.28	42747.2	22708.3	7699.01	18729.7
M252T401_2	252.17081	400.5640	Furmecyclox	[M+H]+	0.807619934		C18912	Organoheterocyclic compounds	Furans	Furoic acid and derivatives	12294.3	17814.5	15302.1	17320.4	2019.48	3983.02	3763.7	3302.14	1498.51	2058.62	3115.01	3814.29	2540.56	2485.01	1113.94	3095.83	1759.15	1918.51	2149.27	884.494
M1004T404_1	1003.51267	403.9900	Furostane base -2h + 1o, o-hex, o-pen-pen-dhex	[M-H2O+H]+	0.888509573			Lipids and lipid-like molecules	Steroids and steroid derivatives	Steroidal glycosides	12239.2	1644.99	3764.4	2714.87	21299.3	7306.26	7533.42	7506.95	7248.5	7351.61	6129.26	3243.47	835.133	7473.96	40834.8	950.094	6539.23	7954.05	4255.65	12686.3
M539T396	539.32861	396.3360	Fusidic acid	[M+Na]+	0.837752905940706	HMDB0015570	C06694	Lipids and lipid-like molecules	Steroids and steroid derivatives	Steroid esters	54316.1	6155.53	7377.47	9523.58	17001.2	25248.9	24604.3	32124.5	17664.9	17739.4	25151.2	13497	9614.14	17401.7	42192.2	9512.32	29045.1	32390.9	13210.5	17732.1
M146T355	146.09127	355.3015	G-guanidinobutyrate	[M+H]+	0.974281042120323	HMDB0003464	C01035	Organic acids and derivatives	Carboxylic acids and derivatives	Amino acids, peptides, and analogues	76214	199917	67097.1	87658.2	191593	86544.1	134179	72801.2	171532	302728	107208	14269.7	144024	137243	62373.6	86025.9	56917.6	22008.5	10166.9	31186.4
M678T459	678.24412	458.6500	G0	[M+H+K]2+	0.856309538			Organic oxygen compounds	Organooxygen compounds	Carbohydrates and carbohydrate conjugates	58452.3	2915.57	2102.99	2487.42	9581.31	3262.08	2443.65	2255.32	2780.37	2884.16	2364.54	1890.6	1953.5	3886.78	2593.35	1807.17	5570.09	3444.28	2283.48	3779.98
M172T46	172.13211	45.5810	Gabapentin	[M+H]+	0.8344318	HMDB0005015	C07018	Organic acids and derivatives	Carboxylic acids and derivatives	Amino acids, peptides, and analogues	154363	157442	118847	134428	107863	107972	121546	158165	152629	188650	206191	311051	357098	408031	413647	396681	170557	319396	469327	278551
M406T352_2	406.13133	351.8835	Galacto-n-biose	[M+Na]+	0.996130026360774		C07278	Organic oxygen compounds	Organooxygen compounds	Carbohydrates and carbohydrate conjugates	2.6886e+06	2.10123e+06	2.30954e+06	2.47775e+06	931909	1.55493e+06	407829	860414	140078	41752.5	180510	55400	111093	113745	150884	107730	755460	50389.9	129445	201248
M403T444	403.25432	443.6120	Gamabufotalin	[M+H]+	0.817093139427		C16962	Lipids and lipid-like molecules	Steroids and steroid derivatives	Steroid lactones	61777.2	868.509	3163.19	3729.3	2146.69	1473.88	4261.92	5571.28	8519.76	7515.85	15031.1	3447.16	2861.05	8004.9	14280	2336.9	23175.3	5804.19	4387.48	11457.8
M629T297_1	629.29292	297.0430	Gambogic acid	[M+H]+	0.913904140483288		C10062	Organoheterocyclic compounds	Benzopyrans	1-benzopyrans	4722.56	19235.7	28277.3	12488.3	46967.1	21209.3	95886	41432.7	313764	30516.5	57671.5	104632	225156	296070	11322.6	172978	17822.6	31151.9	21789.2	24045.7
M276T436	276.11869	436.4250	Gamma-glu-glu	[M+H]+	0.97865796242182	HMDB0011738		Organic acids and derivatives	Carboxylic acids and derivatives	Amino acids, peptides, and analogues	1.04985e+06	23496	35100.6	23277.9	44392.4	23071.7	17003.7	39016.4	61502	183664	56195.7	18491.6	45886.8	188298	183025	14371.9	100011	18447.7	16932.1	114948
M279T373	279.10024	373.0730	gamma-Glutamyl-L-methionine	[M+H]+	0.958585582514395	HMDB0034367		Organic acids and derivatives	Carboxylic acids and derivatives	Amino acids, peptides, and analogues	299886	234856	108493	132696	101536	31505.5	47760.2	52518	31044.8	46252.2	28936.7	15216.3	14656.7	34671.2	51457.6	12185.2	62751	28179.3	14191.9	51821.7
M277T252_3	277.11339	252.2780	gamma-L-Glutamyl-L-phenylalanine	(M+H-H2O)+	0.6697						14232.5	22516	16148.7	22718.4	15540.7	18799.2	22965.6	15165.6	17176.9	3071.83	24391.7	10553.5	21835.5	26106.7	13586.8	32879.2	20993.6	26309.8	16975	8175.69
M247T383_1	247.10431	383.2840	gamma-L-Glutamyl-L-valine	[M+H]+	0.979245392403828			Organic acids and derivatives	Carboxylic acids and derivatives	"Amino acids, peptides, and analogues"	26231.2	36942.5	13492.9	104145	29164.9	10728.6	9584.14	39423.8	5077.77	7019.93	73055.2	6159.22	52985.1	335942	16063.8	28872.9	115767	123282	47509.8	102358
M595T392_1	595.26995	392.2050	Ganoderic acid h	[M+Na]+	0.830886579073286			Lipids and lipid-like molecules	Prenol lipids	Triterpenoids	35166.4	9237.65	9033.76	6655.02	33654.6	198103	11220	18254.6	28430.3	25839.6	18036.4	17442.5	8536.97	37928.6	24113.9	9260.76	28659.3	22754.8	16958.2	28510.6
M603T300_2	603.38534	299.8840	Garcinol	[M+H]+	0.747730766		C09929	Lipids and lipid-like molecules	Prenol lipids	Monoterpenoids	6864.83	3691.79	2962.57	3762.82	27716.9	16181.4	12028.8	14875.9	8676.88	3098.45	16114.9	12463.8	6563.46	3151	10200.2	7898.28	51721.7	9693.13	8946.96	11069.7
M647T394	647.32481	393.8280	Garcinolic acid	[M+H]+	0.873583925			Organoheterocyclic compounds	Benzopyrans	1-benzopyrans	13651.7	6679.13	5751.24	5889.77	18092	15312.3	27432.5	12033.8	17010.2	17791.7	12533.6	26604.5	13327.3	22817.6	25703.1	9432.02	18583.4	26921.7	19575.6	15451
M617T409	617.33550	409.4200	Geldanamycin, 17-demethoxy-17-[[2-(dimethylamino)ethyl]amino]-	[M+H]+	0.837542266						20159.1	8638.88	5322.4	8421.87	30173.2	21997.9	19284.2	17840.8	25331.8	24946	23132.4	13269.4	10547.3	21842.3	33568.5	10623.2	35373.5	45519.2	17850.2	66918.2
M228T222_1	228.06338	222.2110	Gemcitabine	(M+H-2H2O)+	0.9983						34125.3	1716.47	29909.9	835.918	31832.2	22891.3	95511.5	1690.39	50420.3	31088.7	44676.7	30312.1	35081.3	61934.6	22494	30184.9	47391	25671.1	33177	14962.3
M573T376_2	573.18094	376.0220	Genipin-gentiobioside	[M+Na]+	0.808969421338892		C16965	Lipids and lipid-like molecules	Prenol lipids	Terpene glycosides	9012.32	6219.12	5907.94	6654.1	14982	12904.9	41027.1	30404.1	19080.1	21356.6	5728.83	1107	2788.67	49870.6	4765.34	3707.17	9634.9	7992.55	7269.71	7673.99
M411T356_2	411.14530	356.3830	Geniposide	[M+Na]+	0.734078604738643		C09781	Lipids and lipid-like molecules	Prenol lipids	Terpene glycosides	5032.54	6234.89	5051.98	5590.68	5197.72	4223.24	8056.21	5335.16	7460.71	7491.66	13337	4835.85	10661.3	9999.89	5190.16	9733.43	9208.64	15372.6	16086.2	13059.8
M271T28	271.05962	27.8825	Genistein	[M+H]+	0.996373422704367	HMDB0003217	C06563	Phenylpropanoids and polyketides	Isoflavonoids	Isoflav-2-enes	684023	16388.2	8139.42	49087.5	4268.52	3360.73	2635.97	1183.41	2108.27	1811.53	1839.17	1607.91	3682.77	415.842	191957	2907.12	33026.1	14628.4	9347.82	20333.9
M357T142_2	357.21665	141.8895	Geranylgeraniol	(M-2H+3Na)+	0.6465						3646.73	15390.9	3510.39	18996	26505.6	27964.3	30644.1	24090.1	36044.3	43247.4	24426.4	46339.8	43632.6	63949.5	12123	59872.8	55658.7	43878.7	51151	27501
M710T329	710.38749	328.5050	Germbudine	[M+H]+	0.841859295438519			Lipids and lipid-like molecules	Steroids and steroid derivatives	Steroidal alkaloids	6662.39	2056.81	3137.84	1895.82	4430.74	3985.95	3813.18	3796.62	3330.74	8455.2	6630.4	2409.86	2425.34	3858.9	6115.69	2920.76	5246.76	7706.36	4473.1	5408.69
M297T186	297.15885	185.8650	Gibberellin a4	[M+H-2H2O]+	0.91554341519733		C11864	Lipids and lipid-like molecules	Prenol lipids	Diterpenoids	22116.1	42155.2	28199.9	34903.5	30659.3	27619.1	43168	26302.1	32230.9	35430.6	25574	46192.8	26463.5	42426.6	16848.2	33573	30396.4	33059.4	26166.1	21831.5
M441T126	441.11732	126.4185	Ginkgolide c	[M+H]+	0.748277190310353			Lipids and lipid-like molecules	Prenol lipids	Terpene lactones	10884.1	6999.86	10403.4	14025.1	118974	49997.4	153039	150217	78154.7	20173.9	45291.4	145924	25989.9	33874.5	271493	25772.4	32078.3	39215.1	16437.5	17516.9
M749T505	749.47636	504.8585	Ginsenoside rg3 (r-form)	[M+H-2H2O]+	0.904407422			Lipids and lipid-like molecules	Prenol lipids	Terpene glycosides	1715.87	285.578	2090.84	744.546	14009.2	13285.6	6255.29	6002.73	1313.47	1160.4	12807.6	3707.41	1232.78	906.54	36641.1	1364.03	5521.97	6467.45	2872.25	5282.82
M420T369	420.17475	369.3000	Glandicoline b	[M+H]+	0.78076707			Organoheterocyclic compounds	Indoles and derivatives	Pyridoindoles	30929.7	18708.2	14376.1	15479.1	15710.7	14290	12481.4	13166.1	15470.5	12710.3	15201.3	9001.32	12369	14078.1	8251.28	2550.55	34673.7	13491	48231.2	31568.6
M494T316	494.13903	316.3005	Glibenclamide	[M+H]+	0.712226038155945	HMDB0015151	C07022	Benzenoids	Benzene and substituted derivatives	Benzenesulfonamides	19886.8	4703.12	3349.72	4010.93	27762.8	11232.2	20672.9	13488.3	6113.32	10116.2	5225.11	9014.75	12929.4	8004.18	8724.85	12115.7	20269.3	17378.7	12637.4	13435.8
M491T252	491.24560	252.1000	Glimepiride	[M+H]+	0.902948140745184	HMDB0014367	C07669	Benzenoids	Benzene and substituted derivatives	Benzenesulfonamides	86705.9	36000.5	35968	72121.9	221038	280422	332097	222240	141603	77370.7	93184.4	79972.4	78615.5	273687	174669	150747	480117	478601	360337	332400
M218T362	218.11281	361.5900	Gln-Ala	[M+H]+	0.978712163947844	HMDB0028790		Organic acids and derivatives	Carboxylic acids and derivatives	Amino acids, peptides, and analogues	24239.8	34883.2	19724.4	24142	33849.8	13661.9	18284.4	15104.7	10815.7	15369.5	9723.92	3921.74	10886.6	16314.3	14745.9	9404.95	3445.91	19667	12231.8	9428.24
M459T383	459.29066	383.2975	Gln-Arg-Arg	[M+H]+	0.784855018778604			Organic acids and derivatives	Carboxylic acids and derivatives	Amino acids, peptides, and analogues	15599	10160.1	9395.8	10472.9	51919.2	44231.3	30325.4	34869.5	11898.1	12170.4	21527.9	10571.2	2381.1	13945.7	18387.9	5231	22993.9	26888.2	13339.1	19841.4
M275T375	275.13452	374.6985	Gln-gln	[M+H]+	0.971793761			Organic acids and derivatives	Carboxylic acids and derivatives	Amino acids, peptides, and analogues	44479.6	20021.2	17131.3	12791.3	51806.5	13683.5	20742.7	19111.3	20537.6	28021.7	9413.27	3251.35	7593.58	17157.2	14251	7145.96	21493.9	15395.2	21995.9	24702.6
M416T223	416.26289	222.7730	Gln-Leu-Arg	[M+H]+	0.827931784241665			Organic acids and derivatives	Carboxylic acids and derivatives	Amino acids, peptides, and analogues	867.849	32188.6	35382.9	19683.7	138480	49268.5	241300	179293	142559	127832	71106.2	278790	56206.1	47962.5	17460.6	39871.4	56437.8	88000.6	61985.7	51223.6
M388T392	388.25421	391.7910	Gln-Leu-Lys	[M+H]+	0.925155867			Organic acids and derivatives	Carboxylic acids and derivatives	Amino acids, peptides, and analogues	145830	25853.1	43383.2	29874.8	198829	137752	64919.1	113643	113601	157159	130964	62904	26747.4	71563.8	86100.3	32501.1	291199	451170	117762	112484
M244T391	244.13954	391.2510	Gln-pro	[M+H]+	0.809299597	HMDB0028805		Organic acids and derivatives	Carboxylic acids and derivatives	Amino acids, peptides, and analogues	44156.8	126815	25161.1	95955.8	15582.5	16942.5	18845.1	13635.5	79722.5	83851.7	20474.5	9276.21	12630.8	19976.4	28496	19477.4	31555.8	58575.1	20612.3	29681.5
M234T175	234.09779	174.8550	Gln-ser	[M+H]+	0.782306594	HMDB0028806		Organic acids and derivatives	Carboxylic acids and derivatives	Amino acids, peptides, and analogues	50233.4	58570	34196.3	75889.6	9018.38	30053.2	10245.2	10850.2	17062.3	13995.1	8194.42	16469.6	15821.9	28714.6	23069.9	17088.7	22044.5	12685.9	7453.18	10686.1
M374T409	374.23864	409.0540	Gln-Val-Lys	[M+H]+	0.804867541			Organic acids and derivatives	Carboxylic acids and derivatives	Amino acids, peptides, and analogues	155139	34733	95216.8	32698.1	120903	95609.3	207599	244351	107743	388216	491170	195979	62901.2	114729	54872.3	27432.6	161051	507846	226091	239092
M347T456	347.19150	455.5530	Glu-Ala-Lys	[M+H]+	0.91127304185317			Organic acids and derivatives	Carboxylic acids and derivatives	Amino acids, peptides, and analogues	22387.8	10915.8	10786.6	9126.88	47301.5	16668.1	26984.2	23995	125496	125646	21299.6	8292.42	6532.25	38147.7	30053.4	6620.97	65817.4	38005.5	14125.7	78933.9
M304T484	304.16105	483.8835	Glu-Arg	[M+H]+	0.846554301073706	HMDB0028813		Organic acids and derivatives	Carboxylic acids and derivatives	Amino acids, peptides, and analogues	199096	24459.8	23190	22126.9	60129.9	35325.8	26923.3	22854.5	45430.9	54277.2	38172.9	17445.1	25157.7	43555.8	61696.1	18363.4	79028.6	32345.5	14207.1	59973.6
M262T436	262.10311	436.1290	Glu-Asn	[M+H]+	0.974064587026465	HMDB0028814		Organic acids and derivatives	Carboxylic acids and derivatives	Amino acids, peptides, and analogues	154613	5000.13	5857.07	5595.99	78735.9	8601.8	11895.5	15578.1	74920.8	74107.7	7731.87	10912.4	9798.25	63525.2	34411.7	4376.94	18598.7	7431.8	48405.4	25464.2
M418T465	418.20320	465.0980	Glu-Asn-Arg	[M+H]+	0.891324374804333			Organic acids and derivatives	Carboxylic acids and derivatives	Amino acids, peptides, and analogues	23749.8	14595.5	16174.2	11766.6	45903.1	20242.3	20873.6	21571	32874.7	50152.6	19460.7	6515.96	6074.55	33820.7	40982.3	6201.53	29754.5	43627.7	11178.5	47526.2
M405T483	405.19688	483.0665	Glu-Glu-Lys	[M+H]+	0.743449187			Organic acids and derivatives	Carboxylic acids and derivatives	Amino acids, peptides, and analogues	16342.4	20358.5	35731	14153.8	15422.1	1962.21	8240.66	7079.76	23647	18527.1	13888.7	5847.41	6556.08	10558	13266	1750.43	33572.2	9186.67	9010.94	31878
M285T51	285.07539	50.6070	Glu-His	[M+H]+	0.988259602951833	HMDB0005781	C14536	Phenylpropanoids and polyketides	Isoflavonoids	Isoflav-2-enes	1.09412e+06	113923	165024	552468	142411	22709.4	58047.2	156011	232405	11550.7	59492.7	73651.5	147761	175016	51233.7	134655	3043.82	149133	200212	13836.1
M389T413_2	389.23837	413.0970	Glu-Ile-Lys	[M+H]+	0.917425175134197			Organic acids and derivatives	Carboxylic acids and derivatives	Amino acids, peptides, and analogues	200903	62891.3	19528.1	15657.4	279329	237584	61884.6	201801	179905	223683	243437	94720.5	36475.7	233402	355237	43419.8	544259	238888	224850	616671
M389T390	389.23448	389.7890	Glu-Leu-Lys	[M+H]+	0.788824370323595			Organic acids and derivatives	Carboxylic acids and derivatives	Amino acids, peptides, and analogues	35841.4	13117.7	14164.5	13249.8	50901.9	24841.4	36124.7	24153.4	1087.84	66440.1	35140.4	23091.4	17710.4	41170.1	48941.6	29239	82360	11060.6	38664.1	110305
M245T169	245.09520	168.7940	Glu-Pro	[M+H]+	0.791902762	HMDB0028827		Organic acids and derivatives	Carboxylic acids and derivatives	Amino acids, peptides, and analogues	375811	96062.3	45021.8	82578.9	47286.4	19582.3	27865.3	29723.1	81332	35368.3	27880.4	58680.6	51096.4	95654.5	21902.8	39518.6	1608.08	48357.5	9592.14	35401.1
M401T455	401.21323	454.9200	Glu-Pro-Arg	[M+H]+	0.948600262			Organic acids and derivatives	Carboxylic acids and derivatives	Amino acids, peptides, and analogues	21546.2	37440.8	21267.4	25743.3	58583.8	35553.2	28570.2	20126.2	32676.6	19015.9	34819.8	15277.1	5880.12	29135.7	80600.6	10070.7	29139.4	39920.8	13206.7	54580.4
M235T437	235.09220	436.9790	Glu-Ser	[M+H]+	0.959785040341352	HMDB0028828		Organic acids and derivatives	Carboxylic acids and derivatives	Amino acids, peptides, and analogues	239701	6253.65	12088.2	10022.1	64288	9235.5	15819	29274.8	45765.7	57518.6	11275.5	5183	18032	39540.7	38525.3	4623.46	19712.3	19538.4	17622.5	15480.9
M249T414	249.10768	414.1350	Glu-Thr	[M+H]+	0.958668820087201	HMDB0028829		Organic acids and derivatives	Carboxylic acids and derivatives	Amino acids, peptides, and analogues	277736	5150.05	18280	8064.72	118633	18691.8	56224.9	64699.3	129546	129488	18042.5	19049.8	17807.1	158689	35373.1	9440.43	43274.4	35756.6	13209.3	58763.4
M182T255	182.08019	255.3890	Glufosinate	[M+H]+	0.923122848543539		C05042	Organic acids and derivatives	Carboxylic acids and derivatives	Amino acids, peptides, and analogues	24253.5	45749.9	46988.5	28939	154063	48204.5	224014	154983	532579	232607	161121	340052	289751	417600	97404.8	222164	32172	20592.8	9467.43	10059.3
M544T401	544.32268	400.7830	Glutamate conjugated chenodeoxycholic acid	[M+Na]+	0.792419833313438			Lipids and lipid-like molecules	Steroids and steroid derivatives	Bile acids, alcohols and derivatives	30003.1	11415.2	13377.2	10901.1	18777.4	28556	28551.3	28630.8	19084.2	6938.45	17388.9	18946.7	11607.3	24323.6	37353.1	3269.31	17709.7	28146.1	27317	29990.7
M560T454	560.30296	454.2955	Glutamate conjugated cholic acid	[M+Na]+	0.928297667248984			Lipids and lipid-like molecules	Steroids and steroid derivatives	Bile acids, alcohols and derivatives	59325.5	6678.31	6904.78	5583.02	33431.5	16856	17061.5	10608	12746.9	44864.5	12255.8	4631.2	3240.22	16200.3	125715	3689.54	16761	14061.4	5219.75	25909.1
M83T383	83.04803	382.7170	Glutaraldehyde	[M+H-H2O]+	0.952981965235837	HMDB0029599	C12518	Organic oxygen compounds	Organooxygen compounds	Carbonyl compounds	2212.64	20862.2	28317.9	15292	16174.5	35548.7	20231.1	11998.4	8565.14	7333.1	63671	3486.7	12274.5	18561.5	73800.8	10099.6	4885.25	812.214	16885.5	44213.6
M613T483	613.15609	482.8970	Glutathione, oxidized	[M+H]+	0.9581055696513	HMDB0003337	C00127	Organic acids and derivatives	Carboxylic acids and derivatives	Amino acids, peptides, and analogues	17424.9	10938.8	5569.16	14422.6	2968.23	2625.68	3320.08	2661.18	3743.21	3485.02	3002.95	2588.74	2912.83	3597.18	3173.17	2417.26	651.725	4567.25	3071.49	4390.57
M346T238	346.17774	238.3070	Gly-Asn-Arg	[M+H]+	0.708552453			Organic acids and derivatives	Carboxylic acids and derivatives	Amino acids, peptides, and analogues	57096.6	40761.8	36308.5	49005.2	247841	115432	56927.8	84353.9	70419.3	94673	69499.2	39825.2	29066.8	61588.2	64985	44489.9	124153	138112	51660.3	134238
M347T535	347.17422	534.6055	Gly-Asp-Arg	[M+H]+	0.806513844			Organic acids and derivatives	Carboxylic acids and derivatives	Amino acids, peptides, and analogues	5866.32	7514.82	4836.16	6698.16	3095.44	2926.3	2785.9	2851.78	328.421	2282.93	3560.43	2141.27	1850.59	2785.11	2404.54	1920.11	778.029	2247.38	2015.42	2699.81
M205T435	205.08293	435.4970	Gly-Glu	[M+H]+	0.986864427090261			Organic acids and derivatives	Carboxylic acids and derivatives	Amino acids, peptides, and analogues	76399	20887.9	22875.9	19772.2	44861.9	20864.7	37182.5	35244.1	71456.1	50565.2	23213.2	22987.2	25886.4	86918.5	33352.6	22672.1	25938.5	18841.6	22298.1	25681.5
M213T388	213.09669	387.5710	Gly-His	[M+H]+	0.943554258616953			Organic acids and derivatives	Carboxylic acids and derivatives	Amino acids, peptides, and analogues	68523	90288.9	28935.6	10005.1	51388	26496.4	16400.9	23795.6	19214.4	37664.5	10141.2	14191.8	18374.8	19605	14595.9	13234.8	13095.9	15390.3	8781.07	7279.43
M345T91_1	345.23901	90.7980	Gly-Ile-Arg	[M+H]+	0.825531744245474			Organic acids and derivatives	Carboxylic acids and derivatives	Amino acids, peptides, and analogues	60737.6	55617.7	429802	51811.8	109588	56695.9	106830	86459.3	83817.3	133232	54021.4	81375.5	64401.8	268545	170241	157146	50394.5	82862.3	86597.1	63741.5
M173T258	173.13833	258.2920	Gly-Leu-Arg	[M+2H]2+	0.704547593			Organic acids and derivatives	Carboxylic acids and derivatives	Amino acids, peptides, and analogues	23356.7	4539	25564.9	7626.88	4413.41	29431.7	5376.19	6988.51	3350.29	2829.8	33236	70046.3	3206.64	3314.04	15595.1	3955.8	6231.35	10391.7	8361.48	3260.5
M204T460	204.13332	459.9165	Gly-Lys	[M+H]+	0.998053448601551			Organic acids and derivatives	Carboxylic acids and derivatives	Amino acids, peptides, and analogues	197657	41384.9	83083.1	30836.7	317456	248008	104193	136161	62465.7	104517	89719.7	29128.3	49886	77477.3	163861	76139.8	51903.8	124148	161278	1.3009e+06
M360T560	360.26011	560.4710	Gly-Lys-Arg	[M+H]+	0.74363185			Organic acids and derivatives	Carboxylic acids and derivatives	Amino acids, peptides, and analogues	1550.6	2657.19	3772.81	2186.4	3485.95	1986.6	3511.21	6491.4	2554.99	1753.87	7517.03	2867.79	3088.24	4121.66	2355.75	1734.97	1324.93	2149.8	1492.83	2194.95
M335T402	335.17408	401.5710	Gly-Met-Lys	[M+H]+	0.842115909			Organic acids and derivatives	Carboxylic acids and derivatives	Amino acids, peptides, and analogues	14573.7	26930.4	5697.34	17170.7	4215.87	10913.3	6175.04	9040.88	12445	14928.3	62702.6	54366.7	3402.29	10942	8459.06	6434.56	19423.2	29354.6	20904.6	32150.7
M348T300_2	348.16370	299.9975	Gly-phe-.beta.-naphthylamide	[M+H]+	0.720837182			Organic acids and derivatives	Carboxylic acids and derivatives	Amino acids, peptides, and analogues	6344.78	22247.1	19643.6	19503.3	37720.4	22898.5	44143.2	30796.6	76636.9	55032.2	36641.4	20656.9	8222.21	35537	25914.1	67658.6	23525.9	25985.1	5423.05	20098.1
M351T366	351.20132	366.4155	Gly-Phe-Lys	[M+H]+	0.808557494476947			Organic acids and derivatives	Carboxylic acids and derivatives	Amino acids, peptides, and analogues	39215.6	26826.2	15568.7	28474.2	36288.3	22708.1	18458	23817.6	21082.4	25245.9	11547.3	10425.2	11022.8	62288.9	15372.9	6699.94	26293.5	20127.6	17444.7	16421.1
M345T212	345.18001	212.4820	Gly-Pro	[2M+H]+	0.823745322			Organic acids and derivatives	Carboxylic acids and derivatives	Amino acids, peptides, and analogues	28899.4	53606.3	48091.7	44582.4	110649	109400	265431	165082	235898	245142	204633	213435	230739	305031	85143.5	274389	305281	273925	218993	157189
M329T325	329.18131	325.0710	Gly-Pro-Arg	[M+H]+	0.908106530293847			Organic acids and derivatives	Carboxylic acids and derivatives	Amino acids, peptides, and analogues	13432.7	10826	8075.76	8690.56	54233.5	50302	29789.4	25510.7	37048.1	21485.1	16870.6	51610.1	13471.8	37927.8	20669.6	25488.8	24594.8	24688.1	27034.6	16112.2
M301T479	301.18689	478.7640	Gly-Pro-Lys	[M+H]+	0.987053761238736			Organic acids and derivatives	Carboxylic acids and derivatives	Amino acids, peptides, and analogues	183150	113692	36975.6	199592	224256	214661	113091	91714.6	44719.8	26855.9	188908	80548.8	35380.9	81545.3	125583	21354.5	76531.8	91366.4	69206.2	123357
M285T37_2	285.24176	36.5250	Glycerol 1-myristate	(M+H-H2O)+	0.666						133674	302451	198997	172053	240031	110085	231085	205947	150802	58687.5	69224.6	109799	84336.4	88943.8	63403.6	82599.5	52399	69424.1	79086.1	90197.2
M488T200	488.39291	200.0790	Glycerol tricaprylate	[M+NH4]+	0.888131478	HMDB0011187	C13044	Lipids and lipid-like molecules	Glycerolipids	Triradylcglycerols	6569.62	4365.81	7293.46	944.965	12699.3	7480.02	3263.51	18436.1	9640.36	6844.33	234946	184645	10019.9	11890.2	79786.8	2678.11	33536.8	213891	133710	68995.3
M104T266	104.10601	266.0350	Glycerophosphocholine	[M+H-C3H7O5P]+	0.946386930581935	HMDB0000086	C00670	Lipids and lipid-like molecules	Glycerophospholipids	Glycerophosphocholines	1.67123e+07	3.73499e+06	7.73534e+06	5.00991e+06	8.84659e+06	9.00059e+06	6.0268e+06	7.29349e+06	2.98418e+06	3.29045e+06	6.72878e+06	1.07861e+07	6.73937e+06	4.59603e+06	9.00888e+06	4.64499e+06	4.68832e+06	5.84206e+06	6.83487e+06	4.2127e+06
M285T83	285.07551	83.3660	Glycitein	(M+H)+	0.9055	HMDB0005781	C14536	Phenylpropanoids and polyketides	Isoflavonoids	Isoflav-2-enes	201151	104473	77602.5	92246.9	108363	43054.3	72020.8	127934	23691.2	164706	3717.8	35617	363879	242889	39953.3	279834	829221	160610	231159	446481
M488T325	488.28761	325.3980	Glycocholate	[M+Na]+	0.855350658175009	HMDB0000138	C01921	Lipids and lipid-like molecules	Steroids and steroid derivatives	Bile acids, alcohols and derivatives	10497.8	4919.65	8018.5	8652.47	11085.7	9696.81	17041.4	10698.4	13695.2	12085.9	38037.6	18398.9	7277.49	13597.7	8686.39	9952.21	59263.8	53418.9	22205.5	38669.8
M466T40_4	466.32941	40.2265	Glycohyocholic acid	[M+H]+	0.767790735			Lipids and lipid-like molecules	Steroids and steroid derivatives	Bile acids, alcohols and derivatives	12268.8	22862.1	7478.25	115934	63629.7	40954.2	325136	185491	18481.6	27824.2	29016	87533.7	87280.6	144429	27169.5	80378.2	89663.6	99203.1	99589.3	12660
M416T147	416.32226	146.6060	Glycolithocholic acid	(M+H-H2O)+	0.7195	HMDB0000698	C15557	Lipids and lipid-like molecules	Steroids and steroid derivatives	"Bile acids, alcohols and derivatives"	84529	148383	138567	161563	269663	118331	266598	126664	192964	142570	196760	262833	198301	304713	104891	380082	85698.6	142711	111868	89172.9
M189T346	189.08655	345.5280	Glycyl-l-4-hydroxyproline	[M+H]+	0.728207788			Organic acids and derivatives	Carboxylic acids and derivatives	Amino acids, peptides, and analogues	62358	5492.87	11221.3	11943.5	32716.7	14473.2	13989	12422.4	18214.8	8682.9	6519.65	38642.8	7452.63	12096.7	3700.83	479.276	38063.9	12474	75933.3	4011.76
M143T292	143.11666	292.2985	Glycyl-l-norleucine	[M+H-CH2O2]+	0.963722422			Organic acids and derivatives	Carboxylic acids and derivatives	Amino acids, peptides, and analogues	100267	39736	99422.8	45207.4	224777	156346	168540	143736	158445	163271	78458.1	60790.7	36767.9	107661	59805.6	41203.4	78536.1	182422	90073.7	100476
M519T371	519.17861	371.1140	Gomisin c	[M+H-H2O]+	0.928677534093582		C10881	Phenylpropanoids and polyketides	Tannins	Hydrolyzable tannins	439302	647280	614520	485617	49317.7	26051.2	176550	143418	45054.4	32899	76462.9	197646	126624	53496.4	86216.2	105866	89580.3	21720.6	38575	35012.4
M501T505	501.19764	504.9330	Gossypol	(M+H-H2O)+	0.959						5295.26	36927.3	11094.8	21565.7	9440.55	14251.7	17747.9	59943.8	88599.4	17059.5	12107.5	23016.2	21728.3	18702.4	10330.9	20916.7	16581.2	11599.5	23309.8	13888
M130T107	130.06395	107.2540	Gramine	[M+H-C2H7N]+	0.756890105731948	HMDB0035762	C08304	Organoheterocyclic compounds	Indoles and derivatives	Indoles	1.33189e+06	140772	356691	171661	687928	612498	169026	384330	416480	350512	240579	160000	207568	311426	79718.8	134641	564094	361822	314299	484672
M625T198	625.26230	197.5870	Grossamide or its isomer (not validated)	[M+H]+	0.737675743						9634.91	24028.3	7170.32	15400.3	29447.8	4617.34	53645.1	29254.1	68839.3	22069.4	24872.5	27187.8	13833.7	32777.4	5937.85	33802.3	26439.5	23452.8	28431.8	28689
M60T377	60.08037	377.1940	Guanidine	[M+H]+	0.899282617	HMDB0001842	C17349	Organic nitrogen compounds	Organonitrogen compounds	Guanidines	4761.52	3378.46	6155.99	3628.12	23003.9	16033.7	21404.3	16079.8	47493	44564.3	4425.81	4278.52	83617.2	60724.2	15018	35477.2	17458.8	19863.2	12526	13973.6
M152T262	152.05551	261.5165	Guanine	[M+H]+	0.96997723626918	HMDB0000132	C00242	Organoheterocyclic compounds	Imidazopyrimidines	Purines and purine derivatives	382067	656997	346561	673478	1.85685e+06	1.60759e+06	2.16037e+06	1.42418e+06	869623	572111	510121	331488	327200	1.46502e+06	657677	194263	192129	321812	240670	372871
M284T315	284.10002	315.3200	Guanosine	(M+H)+	0.9992	HMDB0000133	C00387	Nucleosides, nucleotides, and analogues	Purine nucleosides		46798.6	17722.3	9154.71	13594.3	75985.8	29777.7	48041.5	52059.6	86146.6	101023	17806.4	21025.6	908.715	27693.2	9782.37	7591.15	31336.9	98679.8	37391	46048
M103T354	103.03795	353.7075	Guanylurea	[M+H]+	0.758386262						27987.4	6032.5	17848.1	13040	16159.3	14588.9	12557.9	14301.6	13066.8	9106.14	104079	161649	56570.8	23634.6	50856.1	26221.5	25351.5	37437.8	33314.5	16903.1
M215T166	215.11738	165.9125	Harmaline	[M+H]+	0.989185407577246	HMDB0030310	C06536	Alkaloids and derivatives	Harmala alkaloids		13845.3	28452.5	24250	16482.8	20523.8	17726.3	23996.8	19424.4	65019.3	35294.3	24129.2	25092.2	54665.5	46580.9	11714.5	37226.5	22152.6	8302.96	6126.07	5420.97
M213T53_1	213.10107	52.5435	Harmine	[M+H]+	0.998460722441455	HMDB0030311	C06538	Alkaloids and derivatives	Harmala alkaloids		11085.7	44653.5	5255.52	66162.5	23980.2	8650.38	25626.8	17110.6	21111.4	3243.44	1903.02	4838.87	40211.2	29469.4	4338.74	2476.05	12696.1	18533.1	12988.3	14693.8
M532T463	532.27347	462.5665	Harringtonine	[M+H]+	0.944473893050832		C10597				13506.1	5565.16	4539.67	4178.41	22694.4	17533.1	8704.97	6997.86	12485.2	11038.7	7515.96	3780.48	2210.43	9436.01	19690.6	2441.35	12430.9	6313.09	3228.28	4686.7
M437T108_1	437.23425	107.9000	Hc toxin	[M+H]+	0.963036330847582		C15676	Organic acids and derivatives	Carboxylic acids and derivatives	Amino acids, peptides, and analogues	21009	24704.1	142324	21416.2	66977.2	49109.7	127449	79607.7	16937.7	25599.5	26761.2	36949.5	19177.4	42707.5	19599.6	27445.6	29993.5	41344.5	28302.5	21661
M413T178_2	413.30402	178.4970	Hecogenin	[M+H-H2O]+	0.946928965388029		C08902	Lipids and lipid-like molecules	Prenol lipids	Triterpenoids	441896	704125	775514	582325	3.67542e+06	1.18444e+06	4.80865e+06	4.03081e+06	3.47564e+06	1.71788e+06	6.67104e+06	7.6518e+06	628178	641313	163946	688853	1.33907e+06	2.01338e+06	834421	638209
M659T420	659.37153	420.2695	Heliotrine n-oxide	[2M+H]+	0.731796624						16846.3	2906.26	5834.31	3431.81	61007.3	17227.4	16185.3	16545.7	11281.5	12116.5	34832.5	6896.8	3894.79	16680	31410.8	3207.53	17255.8	33184	8752.45	16641.5
M552T87	552.14217	87.0690	Hepcinat	[M+Na]+	0.713029662			Nucleosides, nucleotides, and analogues	Pyrimidine nucleosides	Pyrimidine 2'-deoxyribonucleosides	1531.36	566.005	1017.85	522.257	560.382	1237.96	882.515	936.468	785.461	898.099	834.339	700.105	1014.57	406.656	906.275	911.846	40442.9	3408.82	1086.45	30016.1
M787T465	787.23794	464.6360	Heptacarboxylporphyrin i	[M+H]+	0.886613016244426			Organoheterocyclic compounds	Tetrapyrroles and derivatives	Porphyrins	36583.2	13961.5	18319.7	18498	27709.7	23021.3	18782.9	26919.5	4945.54	1308.05	12307.9	17393.1	7792.03	21113.8	16947.5	4984.52	4169.03	4320.58	3771.54	2638.15
M253T33	253.25184	32.7600	Heptadecanoic acid	(M+H-H2O)+	0.7869	HMDB0002259		Lipids and lipid-like molecules	Fatty Acyls	Fatty acids and conjugates	32048.6	81733.7	124366	21675	34049.3	38683.4	16761.2	39313.2	420589	166412	92249.8	166447	163630	168322	20531.4	168552	45479.2	177079	377520	30028.4
M286T115	286.27320	115.1340	Heptadecasphing-4-enine	[M+H]+	0.735195367			Organic nitrogen compounds	Organonitrogen compounds	Amines	290452	197397	437971	164373	696591	879437	843818	1.2475e+06	1.48944e+06	863313	1.55445e+06	1.88816e+06	1.53707e+06	474499	501638	943064	103915	556637	580368	162091
M288T139_2	288.28908	138.8230	Heptadecasphinganine	[M+H]+	0.991922845			Organic nitrogen compounds	Organonitrogen compounds	Amines	966065	2.27536e+06	2.52071e+06	2.0042e+06	1.05663e+06	905609	1.29e+06	2.04694e+06	3.42891e+06	2.44128e+06	3.89219e+06	4.41277e+06	6.67683e+06	2.29354e+06	1.17149e+06	8.15846e+06	114699	362285	299988	154903
M307T29	307.14365	29.1310	Heptanedioic acid, 1-[2-[(2-carboxyphenyl)methylene]hydrazide]	[M+H]+	0.955799368			Benzenoids	Benzene and substituted derivatives	Benzoic acids and derivatives	39118.3	4207.72	5432.34	4454.23	10110.2	4988.14	14281.8	6146.34	3944.58	2338.63	3166.69	7296.71	9681.23	8930.32	265749	4761.74	12287.3	13034.7	8149.7	4578.9
M597T114	597.26909	114.0340	Herbimycin a	[M+Na]+	0.947146447901633		C11225				113268	19518.8	29095.1	16767.1	28084.8	15410	35588.3	27255.1	25004.8	21609.1	35644.8	11297	7350.83	38261	219503	27103.1	1.43526e+06	114378	18280	59260.3
M314T350	314.08399	349.6850	Hexaconazole	[M+H]+	0.730967258953759		C18466	Benzenoids	Benzene and substituted derivatives	Halobenzenes	336285	99969.9	135190	131734	175261	140579	93910.5	183512	129524	109069	462582	115466	231585	307169	824501	114446	115855	1.12578e+06	71560.8	77156.7
M598T361	598.35532	360.5610	Hexanamide, n-[(1s,2r,3e)-2-hydroxy-1-(hydroxymethyl)-3-heptadecen-1-yl]-6-[(7-nitro-2,1,3-benzoxadiazol-4-yl)amino]-	[M+Na]+	0.932222659			Lipids and lipid-like molecules	Sphingolipids	Ceramides	23715.6	5136.11	6594.83	5676.41	27112.4	40914.3	17511.4	8862.01	8956.84	11285.9	60680.6	15348.9	8496.35	11360	118595	4304.21	53321.5	83335.4	46991.5	74499.1
M560T262	560.36972	261.5100	Hexanamide, n-[(1s,2r)-2-hydroxy-1-(hydroxymethyl)heptadecyl]-6-[(7-nitro-2,1,3-benzoxadiazol-4-yl)amino]-	[M+H-H2O]+	0.936277581			Lipids and lipid-like molecules	Sphingolipids	Ceramides	3832.02	1888.63	1716.64	1422.93	9407.94	5657.25	7391.01	4842.46	10946.3	3134.53	5275.23	7438.01	4413.12	33564.7	7722.86	4262.1	10495.9	8274.93	8862.56	21784.5
M260T222	260.18456	222.1690	Hexanoyl-l-carnitine	[M+H]+	0.999018869	HMDB0000756		Lipids and lipid-like molecules	Fatty Acyls	Fatty acid esters	28708.5	4140.37	6162.27	7834.62	8572.07	25144.1	8263.98	1013.15	10372.4	12173	610697	575436	16792.3	11552.1	73247	8006	102771	257273	113867	167822
M522T299_2	522.32642	299.4110	hexanoyl-Val-Met(O)-Leu-Unk	[M+Na]+	0.847637599			Organic acids and derivatives	Carboxylic acids and derivatives	Amino acids, peptides, and analogues	21617.6	11264.7	14667.5	3565.74	58357.7	11481.5	38628.2	34369	10031.4	13921.9	14994.4	22502.8	12456.2	14210.8	11022.8	5699.48	42011.7	58027.6	4060.33	33804.8
M392T430	392.17770	430.4665	Hexylglutathione	[M+H]+	0.918250317654053		C02886	Organic acids and derivatives	Carboxylic acids and derivatives	Amino acids, peptides, and analogues	29852.9	61119.9	81045.3	43368.7	52862.1	56246.3	74716.4	94133	99100.6	113023	141560	116306	102802	62685.7	78784.4	64717.7	43411.8	847284	1.32328e+06	1.54172e+06
M369T384	369.23774	383.8965	Hirsutine	[M+H]+	0.756757428028247		C16972				2853.13	18540	19966.4	11488.8	16131.8	16963.6	14295.2	21575.1	13507.8	25534.8	18054.2	15940.1	5393.83	11988.5	8104.12	4808.21	17176.9	23174.6	25701.2	18187.5
M271T369	271.08189	369.3410	His-Ala	(M-H+2Na)+	0.7749						23089.7	34498	29657.9	26073.8	10610.4	7958.14	9508.98	7826.79	7677.46	9011.02	10812.2	2811.89	6327.18	11943.1	6383.63	7368.58	14813.5	13930.4	12570.5	11158.8
M383T402	383.20223	402.2030	His-Ala-Arg	[M+H]+	0.780173161462451			Organic acids and derivatives	Carboxylic acids and derivatives	Amino acids, peptides, and analogues	35099.2	35968.5	34842.9	31784.5	35801.8	19316.9	62768.3	36353.2	54312.1	83040	39850.6	30598.4	26369.1	32118.8	22592.9	25173	106879	78743.7	51109	81933.8
M355T465	355.20751	464.9400	His-Ala-Lys	[M+H]+	0.738714072893696			Organic acids and derivatives	Carboxylic acids and derivatives	Amino acids, peptides, and analogues	40222.7	38184.9	27849	32399.3	35041.5	31495.5	19185.2	17047.6	25573	22437.8	22133.4	10288.3	7731.89	15200.9	28885.7	7214.97	35678.5	45636.3	14719.7	25014.4
M312T447	312.17749	446.7230	His-Arg	(M+H)+	0.7978						43456.3	41878.7	38510.3	31784.9	46863.3	57134.4	22661.9	33060.5	15270	15592	32445.4	13704	8730.53	20477.4	95142.8	15220.2	4499.17	20777.5	14585.5	15504.5
M285T425	285.11895	424.9510	His-Glu	[M+H]+	0.997126705281103			Organic acids and derivatives	Carboxylic acids and derivatives	Amino acids, peptides, and analogues	140801	16721.5	47474.3	20757.6	226377	63061.8	81196.5	113374	136398	173637	37893.6	16073.5	15095.9	117905	76485.6	12280.3	61285	46694.7	20889.1	64559.9
M413T478_1	413.21407	477.8030	His-Glu-Lys	[M+H]+	0.776825090492821			Organic acids and derivatives	Carboxylic acids and derivatives	Amino acids, peptides, and analogues	3642.84	15049.9	4344.03	12505.1	20192.6	4795.98	12045.1	10536.3	16633.5	19702.3	13473.6	7037.05	6061.75	9675.85	7139.1	6075.39	11088.9	9442.12	16060.6	26407.6
M213T321	213.09506	321.0490	His-Gly	(M+H)+	0.9324						60064.6	52185.4	45619.9	44875.7	50104.1	127040	10025.7	35813.5	44209.5	19596.5	9876.31	14670.3	30805.6	36721.6	34765.4	12762.5	139449	232809	182642	8122.88
M369T465_2	369.19852	465.4350	His-Gly-Arg	[M+H]+	0.766003502			Organic acids and derivatives	Carboxylic acids and derivatives	Amino acids, peptides, and analogues	91112.1	43165	42476	36330.8	11791.5	7423.47	29261.6	7580.41	53443.6	49329.6	4060.68	33334.3	55334.1	4891.22	8298.26	21800	46902.6	54840.7	2981.37	3035.13
M341T398_1	341.18122	397.5860	His-Gly-Lys	[M+H]+	0.717949093			Organic acids and derivatives	Carboxylic acids and derivatives	Amino acids, peptides, and analogues	23322	70586.5	49786.4	42274.5	92591.8	40570.6	169057	89091.7	91299.9	37781.4	31474.5	92646.4	48580.1	199444	22484.4	82638.1	47019.9	42720	33701	14439.9
M257T435	257.11282	435.4590	His-His	(M+H-2H2O)+	0.8587						16852.1	12210.1	10972.9	12455.4	13000.8	10898.7	10469.7	10188.2	7294.86	8323.48	7373.17	5948.01	7449.56	21434.7	6717.4	6086.53	8790.32	9602.33	6934.89	8364.71
M449T396	449.22764	396.2385	His-His-Arg	[M+H]+	0.700829847			Organic acids and derivatives	Carboxylic acids and derivatives	Amino acids, peptides, and analogues	39729.9	24466.7	19039.3	21279.7	18589.1	27466.9	27083.6	32479.1	29508.1	27532.1	75931.7	26454.1	20646.1	31594.5	39903.7	18308.7	107858	93883.5	52244.6	71699.9
M269T388	269.14858	387.8910	His-Leu	[M+H]+	0.937660433650703		C05010	Organic acids and derivatives	Carboxylic acids and derivatives	Amino acids, peptides, and analogues	217582	864983	438125	479860	16154.7	23893.1	21913.4	15755.9	14987.8	52482	5367.09	27048.2	16002	42202.8	21990.8	7759.27	7794.89	9685.76	10851.2	23900.7
M397T348	397.26831	348.4715	His-Leu-Lys	[M+H]+	0.742385839696834			Organic acids and derivatives	Carboxylic acids and derivatives	Amino acids, peptides, and analogues	2294.12	5434.41	11888.9	8127.02	12200	1193.43	20077.9	14796.9	10377	17075.7	13371.4	23146.1	38532.8	37407.1	10338	54057.3	7682.16	18375.2	10492.6	5585.85
M269T365	269.10893	365.3520	His-Met	(M+H-H2O)+	0.802						37404.6	68047.3	44424	49993.1	15029.8	13913	12116.2	20222.4	13879	41081.6	14566.4	20344.9	17626.3	22844.6	27716	17344.8	15484.6	17836	11343.1	24588.4
M341T365	341.09480	365.3940	His-Phe	(M+K)+	0.6279						3067.94	8679.04	17595.7	7396.62	11474.8	13087.5	11971.6	9722.27	14281.9	16256.2	14174.4	10040.6	9328.66	13641.1	12155.7	1836.98	6666.03	30117.3	14838.4	6995.81
M399T423	399.23232	423.4180	His-Ser-Arg	[M+H]+	0.704118791974009			Organic acids and derivatives	Carboxylic acids and derivatives	Amino acids, peptides, and analogues	33548.8	30327.4	92192.9	24223.5	8707.97	19245.8	32265.2	29832.8	7477.36	43144.9	24095.4	9030.13	15424.2	35709.5	13784.1	17471.2	16428.7	10694.9	22660.4	34387.5
M257T354	257.12370	354.0840	His-Thr	[M+H]+	0.980949296039887			Organic acids and derivatives	Carboxylic acids and derivatives	Amino acids, peptides, and analogues	275518	60214.1	65697.6	60583.1	331745	239026	154216	145037	105014	115224	61278.8	14221.6	30039.9	108037	66909	11211.8	24000.3	94356.9	22619.7	42996.1
M341T370	341.15656	369.7230	His-Trp	M+	0.7765						41385.7	41063	35194.2	32880.3	19755	24088.9	19248.1	8595.86	19235.6	24183.9	96165.5	9150.31	8152.12	17475.3	9020.39	11117.3	125977	92923.4	77518.3	59638.3
M341T399	341.11430	399.3850	His-Tyr	(M+Na)+	0.7305						6007.05	9302.98	19256.8	4976.63	13821.8	2705.83	4956.48	13105.1	12821.4	25575.6	14593.2	11808.3	30648.4	14102.9	11833.2	15359.5	16504.2	18653.9	18567.3	16498.8
M112T363	112.08573	363.2605	Histamine	[M+H]+	0.986762188	HMDB0060263	C00388	Organic nitrogen compounds	Organonitrogen compounds	Amines	117904	15774.2	40022.1	54355	6299.82	16498.5	8398.92	4998.53	7936.33	3030.57	11778.3	8012.93	28302.7	37367.1	11018.5	17323.5	7493.07	188943	236399	18065.3
M156T388	156.07570	388.2010	Histidine	[M+H]+	0.995442093394497	HMDB0000177	C00135	Organic acids and derivatives	Carboxylic acids and derivatives	Amino acids, peptides, and analogues	652889	16182.9	46446.9	14479.3	259052	314791	68290	105157	147871	121261	119619	21831.8	23345.3	105112	392343	13048.9	713199	400154	136978	812976
M552T236	552.34735	235.6580	Histidine conjugated chenodeoxycholic acid	[M+Na]+	0.717872075			Lipids and lipid-like molecules	Steroids and steroid derivatives	Bile acids, alcohols and derivatives	145519	8990.81	10196.1	8308	21511	16752.4	20765.3	7355.6	21881.5	20114.6	24136.3	21418	17037.3	23196.7	36143.9	17394.4	33375	74174.4	28688.1	43989.2
M962T404_1	962.46362	404.1470	Hoiamide b	[M+Na]+	0.7833414			Organic acids and derivatives	Peptidomimetics	Depsipeptides	7831.58	2619.35	4037.16	2686.98	18845	12344.8	12813.8	12030.1	15826.4	12973.8	7402.45	4807.74	2470.27	10195.1	16382.6	2918.73	14045.7	11507.5	6072.17	16739
M546T455_3	546.28780	455.4765	Homoharringtonine	[M+H]+	0.921405332925778	HMDB0000112	C00334				22501.1	10102.2	8985.93	7986.69	53645.5	18518.3	4075.32	6438.04	24660	22603.1	16879.3	5163.21	5254.31	20157.8	70535.2	4394.65	29899.7	24595	8607.9	36991
M158T264	158.11688	264.1240	Homostachydrine	[M+H]+	0.851436202557298	HMDB0033433	C08283	Organic acids and derivatives	Carboxylic acids and derivatives	Amino acids, peptides, and analogues	44320.5	1706.43	14335	9439.43	2464.37	8278.2	3387.95	1926.01	1273.22	1089.89	8239.12	1180.67	22596.8	9364.91	5684.64	32443.2	13458.2	9021.36	22205.4	10948.6
M257T329	257.18555	329.1180	Huperzine b	[M+H]+	0.931169088572477		C09866				92360.5	217828	56601.9	166744	1745.2	3188.23	4175.23	4778.81	3660.5	3570.92	3057.02	4504.35	3926.58	3675.37	1992.41	3412.37	3278.8	4536.28	3298.79	1188.04
M322T435	322.12496	435.3085	Hydrocodone	[M+Na]+	0.821626024	HMDB0015091	C08024				29281.2	11013.4	12162.2	12152.2	7391.03	14958.5	2099.97	10643.6	16514.4	22547.8	16622.2	29812.6	32042.3	45807.2	683.843	18425	7812.08	73634.9	207787	114089
M309T408	309.18015	408.2050	Hydrocortisone	[M+H-3H2O]+	0.829013698938969	HMDB0000063	C00735	Lipids and lipid-like molecules	Steroids and steroid derivatives	Hydroxysteroids	315511	821926	504797	482844	12609.3	13018.2	10310.3	6994	9778.27	7474.53	9523.82	4818.97	7515.56	10553.5	3678.09	7609	9024.84	4356.13	8115.98	2814.35
M363T91	363.21769	91.2235	Hydrocortisone (Cortisol)	(M+H)+	0.7997	HMDB0000063	C00735	Lipids and lipid-like molecules	Steroids and steroid derivatives	Hydroxysteroids	83817.2	80984.4	75862.6	48987.1	210850	90607.2	278548	298734	114321	300561	137101	113463	112920	142407	227880	110090	8255.39	99435.5	80206.3	67594.6
M405T327	405.21146	326.6530	hydrocortisone 21-acetate	[M+H]+	0.753161031196464		C02821	Lipids and lipid-like molecules	Steroids and steroid derivatives	Pregnane steroids	8992.67	16379.4	5898.27	7333.52	13783.6	8118.87	6222.58	3635.34	11821.9	13614.8	12068.2	9448.67	9694.15	4076.51	6522.74	10852	14851.9	21230.7	15072.9	12749.5
M275T122	275.04812	122.1240	Hydroxyflutamide	[M+H-H2O]+	0.758867473575125	HMDB0060949	C14204	Benzenoids	Benzene and substituted derivatives	Trifluoromethylbenzenes	18266.5	25098.5	18847.6	22138.3	30256.9	18732.2	52249.6	24197.2	4423.45	16701.7	18920.7	1320.73	2881.84	23968.1	16842.1	2230.78	22954.5	3067.3	1173.25	21319.3
M550T299	550.20842	298.9020	Hygromycin b	[M+Na]+	0.989161120559425		C01925	Organic oxygen compounds	Organooxygen compounds	Carbohydrates and carbohydrate conjugates	44407	486526	142160	294165	5206.21	6588.59	11645.3	5554.73	14486.2	7384.84	5767.42	8103.82	5627.18	6546.94	3373.26	8428.3	8118	9784.15	7021.96	12787.6
M616T424	616.29949	423.5910	Hypaconitine	[M+H]+	0.800236180442434		C08688	Lipids and lipid-like molecules	Prenol lipids	Diterpenoids	10378.1	6865.03	5815.02	6013.72	24007.7	14044.3	14321.9	10097	15420.1	14961.2	11530.4	26631.9	31096.9	26639	12450.1	26871.1	11371.5	10746.9	6784.71	12228.9
M559T329	559.37806	329.1090	Hyperforin	[M+Na]+	0.928625637		C07608	Lipids and lipid-like molecules	Prenol lipids	Monoterpenoids	8444.2	1455.9	2050.57	956.584	19926.7	18888.2	2173.86	10958.9	5952.42	2448.8	10743.4	7729.43	2524.73	2510.16	9203.2	19511.8	10726.5	6340.16	6700.33	11202.5
M219T424	219.04801	423.8740	Hypotaurine	(2M+H)+	0.7835	HMDB0000965	C00519	Organic acids and derivatives	Sulfinic acids and derivatives	Sulfinic acids	52711.4	9699.68	13978.1	6721.42	70125	7784.59	39031.3	31229.1	47171.2	48311.2	13417.9	11322.6	979.912	69659.4	23359.7	665.499	15213.2	26368.8	7957.81	24893.2
M137T172_2	137.04460	172.1770	Hypoxanthine	[M+H]+	0.981368438566664	HMDB0000157	C00262	Organoheterocyclic compounds	Imidazopyrimidines	Purines and purine derivatives	1.18698e+07	1.88423e+07	2.26246e+07	1.73984e+07	1.57372e+07	5.28504e+06	1.243e+07	1.46332e+07	1.83107e+07	1.3361e+07	7.54733e+06	1.09815e+07	1.25897e+07	2.45229e+07	3.43178e+06	1.04039e+07	8.16239e+06	5.65521e+06	6.42579e+06	8.21314e+06
M311T393	311.19567	392.5690	Ibogaine	[M+H]+	0.880137822453237		C09214				56065.6	249320	62923.3	159049	22097.7	18235.2	24639.3	25410.5	23334.4	22239.9	26576.5	32572.2	21655.6	25525.6	14523.3	18156.8	35486.2	33087.6	31226.7	20224.4
M367T327_2	367.25823	326.6030	Ibutilide	[M+H-H2O]+	0.939064365516272	HMDB0014453	C07753	Benzenoids	Benzene and substituted derivatives	Phenylbutylamines	1884.04	5630.22	6337.15	3852.11	9601.67	2214.22	17999.1	15073.1	18032.3	23444.9	21539.8	29489	51585.3	41755.6	17415.2	71030	16086	21388.4	8396.12	10098.2
M531T409	531.18709	408.7290	Icariin	[M+H-C6H10O4]+	0.983832348132068		C17555	Phenylpropanoids and polyketides	Flavonoids	Flavonoid glycosides	19458.3	6336.98	6519.79	6287.37	12972.1	13064	12092.9	8130.3	10410	15810.5	9730.86	7922.52	76711.2	16563.8	9271.5	41452.9	12732.7	12185.5	12458	12638.8
M411T410_2	411.22257	410.0695	Icariside b5	[M+Na]+	0.989414393707074			Lipids and lipid-like molecules	Fatty Acyls	Fatty acyl glycosides	35279.6	17544	33063.5	15441	44216.4	12303.3	17853.2	31101.4	36312.4	44838.7	40702.3	23552	40957.3	41510.7	48527.1	54817.7	41858.8	45061	44233.7	39936
M339T353	339.22714	353.4390	Idebenone	[M+H]+	0.904737799005897			Lipids and lipid-like molecules	Prenol lipids	Quinone and hydroquinone lipids	7352.6	26206	31604.6	23546.4	31816.5	6274.63	56016.2	40621.8	59508.3	80541.4	53540.4	67030.6	241117	197072	58477.9	327693	54562.2	92807.3	32936.8	39719.3
M501T432	501.27520	431.8305	Ikarugamycin	[M+Na]+	0.825624213						19265.5	12764.2	11556	4410.46	27402.8	28405.4	23973.4	6295.42	13314.4	11711.5	19091.3	13001.9	10163.3	18133.6	23306.4	5717.95	17826.1	29950.9	21793.8	16954.1
M203T239	203.13876	239.2860	Ile-Ala	[M+H]+	0.900669228705973			Organic acids and derivatives	Carboxylic acids and derivatives	Amino acids, peptides, and analogues	225914	95386.9	58336.5	50862.7	120235	67949	106533	71456.3	125040	152523	30460.4	86144.6	52611.8	112086	31714	32189.6	73759.8	132515	94502.4	82067.6
M416T503	416.29690	502.8140	Ile-Arg-Lys	[M+H]+	0.951503285604827			Organic acids and derivatives	Carboxylic acids and derivatives	Amino acids, peptides, and analogues	80550.5	29390.4	66509.6	34124.4	117737	97205.7	86239.4	78017.9	64763.1	62926.7	120616	76677.3	29340.9	56396.1	58870.3	36969.9	43913.6	71072.7	35137.7	44303.6
M246T314	246.14409	314.2155	Ile-Asn	[M+H]+	0.995821770273553			Organic acids and derivatives	Carboxylic acids and derivatives	Amino acids, peptides, and analogues	40136.9	24897.9	10591.5	24327	54292	24059.6	26222.6	22516.3	2499.95	43855.7	15204.6	12391.8	4774.72	23232	7402.33	6645.57	26375.1	70712.5	28209.7	33404.2
M403T397	403.22938	397.3480	Ile-Asp-Arg	[M+H]+	0.944184021037404			Organic acids and derivatives	Carboxylic acids and derivatives	Amino acids, peptides, and analogues	316460	24192.5	27078.8	10729.8	221680	247858	22204.8	52797.5	66021.6	50582.4	69340	20320.6	21586.8	51045.3	437652	20326.5	134062	107575	16903.4	158738
M188T505	188.09115	505.1830	Ile-Asp-Lys	[M+2H]2+	0.920208172909455			Organic acids and derivatives	Carboxylic acids and derivatives	Amino acids, peptides, and analogues	4101.89	11883.2	7851.16	6068.14	3065.36	87848.1	6331.23	234498	14577.4	16254.4	26934.5	3938.31	15698.3	7295.9	5154.52	3797.66	2079.22	2422.21	4974.59	3212.93
M260T350	260.16039	350.2510	Ile-Gln	[M+H]+	0.885180861027514			Organic acids and derivatives	Carboxylic acids and derivatives	Amino acids, peptides, and analogues	635443	66981.3	147351	71523.1	716981	513937	179683	313935	109081	108482	278214	65571.5	50179.6	204759	14013.7	39707.8	60660.4	361240	47935.5	202503
M302T211	302.20645	210.5790	Ile-Gly-Ile	[M+H]+	0.972176814418375			Organic acids and derivatives	Carboxylic acids and derivatives	Amino acids, peptides, and analogues	119370	49127.6	36410.3	53041.4	42575.4	27433.4	63761.6	54048.9	101322	123456	71083.5	49347.2	20440.7	178505	41541.2	69544.2	122913	191726	106794	64054.3
M245T311	245.18552	311.0360	Ile-Leu	(M+H)+	0.9983						28631.3	14328.8	6307.11	1890.49	72855.4	8044.26	24610.5	19733.9	10362.8	18438.3	11198.3	9951.97	4826.95	11988.9	3790.96	1135.19	15387.9	15264.2	4036.35	14851
M401T298_4	401.28599	298.2670	Ile-Leu-Arg	[M+H]+	0.972926136024156			Organic acids and derivatives	Carboxylic acids and derivatives	Amino acids, peptides, and analogues	482892	33858.6	49986.9	42823.8	513566	1.35968e+06	46878.6	147533	60550.8	107771	51409.8	370014	31630.2	68161.1	410097	38212.2	317866	418351	714258	540884
M187T480_2	187.14343	480.2685	Ile-Leu-Lys	[M+2H]2+	0.716535681			Organic acids and derivatives	Carboxylic acids and derivatives	Amino acids, peptides, and analogues	109158	213582	140985	202770	17063.4	15956.5	22116.8	32569.3	15108.6	7590.69	34882.1	26422.2	5385.78	5052.04	7315.9	6312.72	4960.22	7280.77	3717.57	4414.36
M391T317	391.23646	317.1740	Ile-Met-Lys	[M+H]+	0.704522684			Organic acids and derivatives	Carboxylic acids and derivatives	Amino acids, peptides, and analogues	8409.47	8655.11	7869.52	6954.89	12369.1	10353.5	20889.8	15227.3	7433.71	14984	11834.7	26088.7	8894.5	27665.5	5640.6	26254.6	21283.1	56172.3	40908.6	22571.5
M342T158_1	342.17732	158.1755	Ile-Phe	(M+CH3CN+Na)+	0.6828						37465.2	45235.6	28235.5	36292.5	17535.8	35494.7	42445.6	39978.5	16973.8	35403.7	24222.6	27399.8	34141.8	31855.5	44007.4	37300.5	86723.4	116345	77467.7	79187
M342T223	342.23782	223.3830	Ile-Pro-Ile	[M+H]+	0.992251913324783			Organic acids and derivatives	Carboxylic acids and derivatives	Amino acids, peptides, and analogues	275978	34256.8	29084.6	46608.6	735596	917326	288963	160938	347898	320427	440068	186033	130103	303932	205955	91877.6	492182	685374	311333	173420
M233T246	233.14892	246.3725	Ile-Thr	[M+H]+	0.997506522151397			Organic acids and derivatives	Carboxylic acids and derivatives	Amino acids, peptides, and analogues	426436	55352.8	100917	52529.4	921151	426307	308411	485756	1.29335e+06	352701	90315.1	66391.8	100223	875399	111034	123674	396815	1.76896e+06	571845	139007
M318T186	318.18050	185.6830	Ile-Trp	[M+H]+	0.983524987379328			Organic acids and derivatives	Carboxylic acids and derivatives	Amino acids, peptides, and analogues	202954	59416.5	51287.9	57629.7	191077	114637	151003	91877.6	131449	121013	64837.4	44307.9	37904.7	284054	55972.5	61012.1	91337.9	173005	89175.4	99666.8
M350T255	350.16876	254.6620	Ile-Trp(dioxidation)	[M+H]+	0.796060719			Organic acids and derivatives	Carboxylic acids and derivatives	Amino acids, peptides, and analogues	26884.8	30170.4	23908.1	23607.8	53320.1	112512	36590.2	49189.6	28030.4	39855.6	36032.6	14590.5	40812.4	40126.5	21491.5	47275.7	40429.7	41914.1	41316.2	27431.6
M259T420	259.13913	419.7960	Ile-Tyr	(M+H-2H2O)+	0.7909						21341.5	28307.5	31830	21796.4	13661.7	7767.43	4660.49	12425.7	15586.5	18178.2	14298.9	9819.88	14522.8	23994.9	24668.1	8186.46	51379	15947.6	15769	20220
M451T300	451.26512	300.0115	Ile-Tyr-Arg	[M+H]+	0.958207516421334			Organic acids and derivatives	Carboxylic acids and derivatives	Amino acids, peptides, and analogues	38748.3	10369.1	18147	7611.5	98634.3	106442	35204	53429.4	17966	22863.8	86348.2	19057.7	12882.6	21474.8	122034	11611.7	71603.2	45311	26841.6	40534.9
M359T324	359.26366	323.5450	Ile-Val-Lys	[M+H]+	0.990756635865183			Organic acids and derivatives	Carboxylic acids and derivatives	Amino acids, peptides, and analogues	68964.6	26685.2	37228	17107.6	118828	85281.8	86116.9	95791.8	184616	202514	48258.4	94276.5	130662	243608	79482.6	127915	123548	396682	213644	157924
M234T393	234.12279	393.4060	Imazapyr	[M+H-CO]+	0.775836051418405		C18864	Organic acids and derivatives	Carboxylic acids and derivatives	Amino acids, peptides, and analogues	215484	323279	195388	234864	87976	68881.7	157072	110239	7447.07	122702	128156	166159	148326	10063.4	67516	185436	150263	125057	109215	107716
M248T137_1	248.11328	136.9340	Imazethapyr	[M+H-C3H6]+	0.856349597466818		C18865	Organic acids and derivatives	Carboxylic acids and derivatives	Amino acids, peptides, and analogues	175996	479390	797129	479273	989869	293269	1.99456e+06	1.16952e+06	33290	19757.8	403958	677721	765943	108127	91495.4	828875	56911.9	44762.8	144211	100111
M614T362	614.38596	361.8665	Indinavir	[M+H]+	0.963792635541304	HMDB0014369	C07051	Organic acids and derivatives	Carboxylic acids and derivatives	Amino acids, peptides, and analogues	60496	3462.25	4538.91	3042.92	182352	476005	37265.4	52937.5	19268.9	9748.87	48726.6	16541.2	5355.91	8254.9	197388	5699.85	809391	594675	204937	1.35284e+06
M263T174	263.09537	173.9490	Indirubin	[M+H]+	0.911701955576888			Organoheterocyclic compounds	Indoles and derivatives	Indolines	15321.2	79104.9	52068	65819	104850	58331.5	165940	100033	88588.7	64021.6	62964.2	76124.4	166472	163811	44163.6	158775	50806.6	57920.7	53741.9	49314.2
M162T123	162.05415	122.9555	Indole-2-carboxylic acid	(M+H)+	0.7873						197681	143006	97151.3	129918	22555.4	37149.4	20560.8	20914.3	33444.1	25566.9	40951.2	49764	19799.3	26961.6	18336.7	7247.02	21074	50703.6	17146.2	20761.3
M157T123	157.07487	123.2740	Indole-3-acetonitrile	[M+H]+	0.953955234941414	HMDB0006524	C02938	Organoheterocyclic compounds	Indoles and derivatives	Indoles	471272	32088.7	161212	75704.9	412490	581050	228992	367693	201801	304488	242760	69344.8	117382	202001	174240	54450.2	198759	132099	112105	367310
M130T124	130.06384	124.3690	Indole-3-carbinol	[M+H-H2O]+	0.902925710024526	HMDB0005785		Organoheterocyclic compounds	Indoles and derivatives	Indoles	1.44701e+06	241001	1.06156e+06	255763	1.87464e+06	1.26014e+06	294615	639734	617820	987707	435945	424439	299019	480249	834171	383158	612960	994791	880772	1.24326e+06
M158T109	158.05924	109.1520	Indole-3-pyruvic acid	[M+H-CH2O2]+	0.903731226773672	HMDB0060484	C00331	Organoheterocyclic compounds	Indoles and derivatives	Indolyl carboxylic acids and derivatives	425575	5179.86	62129.2	27583.3	179068	128080	51208.5	70839.2	76454.7	64841.7	44437.2	24808.8	30164	74123.9	88771.7	22214.8	92974.3	63600.9	54570.1	77701.3
M170T289	170.06279	289.3695	Indoleacrylic acid	(M+H-H2O)+	0.8673	HMDB0000734		Organoheterocyclic compounds	Indoles and derivatives	Indoles	13384	9856.06	10426	29489.8	8109.47	9546.79	11452.1	854.886	8525.46	2231.26	9259.74	19164.2	20866.5	14296.2	10596.1	21397.9	12884.8	15011.5	19121.3	10335.2
M316T250	316.18922	250.1965	Intermedine n-oxide	[M+H]+	0.951832493477208						38181.5	50442.1	18593.6	37933.6	95802.9	41669.8	94190.7	82842	123213	87063.3	51264.5	105226	132923	123924	40548.2	68527.2	32110.9	35299.9	24541.9	29058.1
M674T50	673.51515	49.7080	Ionomycin	[M+H-2H2O]+	0.706732768			Lipids and lipid-like molecules	Prenol lipids	Terpene glycosides	12034	10409.2	9590.94	11319.9	11250	11573.9	18906.4	14629.2	19802.1	19105	13594.6	21014.3	23015.4	20441.4	9586.66	19396.3	16978	16235.3	19476.5	16014.1
M203T53	203.13913	52.5060	Iprovalicarb	[M+H-C9H10]+	0.904409222717335		C18866	Benzenoids	Benzene and substituted derivatives	Toluenes	218907	72857.9	76057.5	73971.3	240519	208901	160968	182226	215865	158238	127739	151023	74655.7	129520	126595	93119.5	215918	441509	285151	191650
M429T404_2	429.24420	403.5500	Irbesartan	[M+H]+	0.849319684034499	HMDB0015163	C07469	Benzenoids	Benzene and substituted derivatives	Biphenyls and derivatives	4027.09	15710	14121.4	8404.73	64026.8	73161.3	111704	88896.7	96781.4	128642	81156.9	100508	119751	234312	65109.4	114328	121160	84881	82534.6	79019.1
M254T165	254.16416	164.8725	Irgarol	[M+H]+	0.860154668438984		C10927	Organoheterocyclic compounds	Triazines	1,3,5-triazines	7485.11	9072.82	4238.24	5321.17	2552.03	2393.73	4045.5	3260.63	3445.17	2947.73	2551.81	3973.45	4335.1	5911.7	2025.69	3396.61	2789.95	21323.1	3920.98	7616.95
M523T339_2	523.14975	339.3025	Iridin	[M+H]+	0.921441250186827		C10465	Phenylpropanoids and polyketides	Isoflavonoids	Isoflavonoid O-glycosides	16476.4	27225.1	14154.6	23334.8	3078.15	1609.17	3775.26	41707.4	37406.1	4983.85	5580.19	17767.8	35079.2	19134.3	1891.38	15184.7	2286.96	2673.04	3725.49	2724.38
M502T232	502.19466	232.4775	Irinotecan	[M+H-C5H11N]+	0.978503539181175	HMDB0014900	C16641				6062.39	5817.16	7111.28	5168.58	33288.6	7920.83	18329.9	222609	52670	28626.4	8039.29	9475.38	25445.5	27313.9	8783.89	40935.4	13625	13070.1	43863.5	38639.4
M537T327	537.26665	326.6510	Iso-roridine e	[M+Na]+	0.870384633180649			Lipids and lipid-like molecules	Prenol lipids	Sesquiterpenoids	6623.03	7929.4	8624.25	6269.07	18072.8	12422.1	13747.3	11964.3	6675.36	11196.4	8954.22	9702.38	6610.87	12686.2	9156.88	8478.95	7985.97	20858.1	11443.6	7756.77
M415T158_2	415.28117	158.3675	Isodeoxycholic acid	[M+Na]+	0.963294997620555	HMDB0002536	C17661	Lipids and lipid-like molecules	Steroids and steroid derivatives	Bile acids, alcohols and derivatives	135206	393029	324454	446759	851922	316737	665336	750211	159016	107460	551847	152884	719379	529845	36899.5	232890	212759	297618	269112	243139
M303T195	303.16932	194.5270	Isoetharine	(M+CH3CN+Na)+	0.7005						66188.3	167022	801024	151747	1.002e+06	603609	2.09182e+06	1.38007e+06	3.90662e+06	2.60529e+06	1.17865e+06	1.54448e+06	1.43168e+06	5.81367e+06	1.95979e+06	2.01136e+06	6.32864e+06	57924.4	75564.3	371426
M207T33_2	207.10074	33.4995	Isoeugenyl acetate	[M+H]+	0.733937949	HMDB0032348					176115	248428	98951.5	157680	463.043	100152	11583.6	49912.9	212385	305765	225980	101213	314085	299491	281637	334185	444338	153478	201036	435115
M653T325	653.30152	325.3735	Isohernandezine	[M+H]+	0.893272004365481						7917.37	4175.42	3992.65	3689.91	23886.2	14815.6	8835.75	7616.1	13511	12126.6	10966.1	11521.9	12915.2	15521	10623.7	13427.7	20954	13132.2	26524.5	52470
M204T64	204.12333	64.3690	Isopentenyladenine	[M+H]+	0.980970833899622		C04083	Organoheterocyclic compounds	Imidazopyrimidines	Purines and purine derivatives	49733.7	41288.1	38732.7	36762.7	56181.4	23199.2	28142.1	27741.1	94662.6	49414.4	39144.1	46141.3	42736.6	128918	11935.2	84361.9	19979.3	16808.7	27345	16914.2
M336T47	336.16530	46.9885	Isopentenyladenosine	[M+H]+	0.715546761		C16427				29542.3	124489	76901.1	60990.5	91608.4	44303.7	80994.5	72179.8	18201.3	60254.2	50611.4	71828.8	64958.5	110888	49797.4	42140.5	49847.3	85197.1	57788.4	48559.3
M194T328	194.11692	328.4750	Isoproterenol	[M+H-H2O]+	0.703100731	HMDB0015197	C07056	Benzenoids	Phenols	Benzenediols	100123	19017.6	17011.6	169890	10231.7	12513.7	17757.7	16394.4	9571.97	13804.9	15511.3	12201.5	12248.3	9356.59	9456.76	14021.7	9894.01	9214.95	12394.6	9782.6
M443T360	443.14786	360.0740	Isorhapontin	[M+Na]+	0.918441144121637		C10266	Phenylpropanoids and polyketides	Stilbenes	Stilbene glycosides	21212.2	16382.5	4184.69	7103.92	10484.7	8628.33	56928.9	43454.1	26357.3	25289.7	22834.4	15689.1	32398.6	30136	21430.7	37625	46053.5	57165.9	41225.5	50946.5
M180T259	180.10138	258.8940	Isosafrole	[M+NH4]+	0.706523335		C10472				2172.95	16866.1	81923.1	6334.99	85572.8	33207.9	229312	106806	161406	233761	39976.9	65751.2	38336.1	543012	58484	78796.9	197842	9203.83	2607.62	10007.4
M736T466	736.47370	466.4570	Isovaleryl-l-carnitine	[3M+H]+	0.948538955742602			Lipids and lipid-like molecules	Fatty Acyls	Fatty acid esters	24617.6	69411	24002.6	12003.1	43859	20426.3	108018	57812.8	20475.5	11668.8	42787	13956.9	61375.3	20825.9	5522.5	20661.7	140.479	1194.77	1647.65	1143.99
M697T440	697.38788	440.4690	Izenamide c	[M+Na]+	0.702561321			Organic acids and derivatives	Peptidomimetics	Depsipeptides	9701.13	3825.85	4336.81	3043.77	14705.1	26056.3	7022.92	6821.64	4880.24	5379.41	11534.9	8674.62	2208.16	5675.63	23319.1	2200.93	15654.7	13280.9	7206.06	15116.4
M426T229	426.28118	229.1890	Jervine	[M+H]+	0.841169657419081		C10811	Lipids and lipid-like molecules	Steroids and steroid derivatives	Steroidal alkaloids	737675	113782	501612	237365	1.52475e+06	1.34748e+06	13912.1	11124.4	2.44632e+06	1.90074e+06	5.21297e+06	2.57619e+06	2.31089e+06	2.2092e+06	2.97089e+06	1.32499e+06	2.72048e+06	1.81442e+06	1.22652e+06	1.68748e+06
M601T167	601.14207	167.4350	Kaempferitrin	[M+Na]+	0.948581083544388	HMDB0037438	C16981	Phenylpropanoids and polyketides	Flavonoids	Flavonoid glycosides	98740.9	170.748	92410	263.253	97212.4	180097	65400.5	84320.7	109103	87718.7	122379	117071	96254.3	124712	5202.95	208362	105500	159781	77391.3	75129.8
M559T402	559.34304	401.5330	Karbutilate	[2M+H]+	0.762886017205049		C18433	Benzenoids	Benzene and substituted derivatives	N-phenylureas	15890.7	9471.9	10032.5	4853.98	47876.8	12750.3	15500.6	24212.8	22392.3	6807.64	27700	20295	9892.77	26657.4	25299.6	11861.7	23221.6	41127.5	26529.7	56769.2
M595T179	595.15548	179.0040	Keracyanin	[M]+	0.919428169322378	HMDB0031458	C08620	Phenylpropanoids and polyketides	Flavonoids	Flavonoid glycosides	10067.4	8077.63	9902.33	9237.11	12822.6	25675.3	25734	23124.2	20153.1	20974.5	32660.4	36736.8	24389.5	36554.9	20316.6	29680.2	56825.1	55351.2	78052.7	58144.7
M277T39	277.21560	38.6100	Kinoprene	[M+H]+	0.917698405926536		C19042	Lipids and lipid-like molecules	Prenol lipids	Sesquiterpenoids	434708	411723	355043	414763	240922	327641	284061	288215	554864	647317	1.07784e+06	1.68742e+06	1.14798e+06	502680	221160	777228	721049	1.57452e+06	1.06036e+06	435108
M786T391	786.44071	390.5490	Kitasamycin	[M+H]+	0.903174004		C14064	Organic oxygen compounds	Organooxygen compounds	Carbohydrates and carbohydrate conjugates	14215.6	1819.51	6059.86	3046.14	18796.5	14576.8	11911.3	10946.6	12470.9	23206.7	33396	5555.59	14878.9	15915.9	22834.8	9670.34	45561.1	30337.8	15935.3	18975.4
M307T394	307.16826	393.6260	Koumine	[M+H]+	0.718499423579792			Organoheterocyclic compounds	Indoles and derivatives	Indoles	9941.87	21616.2	12274.2	15238.7	8532.39	4480.23	10524.4	5993.38	17953.9	9021.3	8693.08	10646.9	7372.08	10400.3	3081.63	6920.61	7388.7	9846.52	7160.91	2777.58
M203T270	203.13831	269.6235	L-alanyl-l-norleucine	[M+H]+	0.766434241947184			Organic acids and derivatives	Carboxylic acids and derivatives	Amino acids, peptides, and analogues	73072.5	20645.9	12961.8	17279.1	94276.8	69326	59620.8	60359.7	159023	171499	29689	25253	15011	75466.1	20914.1	22597.2	55699.2	187601	77011.8	67779.1
M241T322	241.12587	321.9370	L-Anserine	(M+H)+	0.9819	HMDB0000194	C01262	Organic acids and derivatives	Peptidomimetics	Hybrid peptides	26186.5	143548	181352	60786.3	8421.18	4595.69	10360.9	8393.35	8752.49	7740.54	7325.57	7467.96	11775.2	12338.9	3946.29	6568.35	12602	22213.5	10811	6721.14
M191T35_1	191.10580	35.1530	L-Arabitol	(M+K)+	0.755	HMDB0001851	C00532	Organic oxygen compounds	Organooxygen compounds	Carbohydrates and carbohydrate conjugates	75078.3	135803	53045.8	54592.3	20608.4	55836.7	40073	42127.4	85060.2	59106	12047.6	15706.8	23490.6	57406.9	12095.2	15733.2	27080.8	63141.1	54665.7	27476.9
M448T176	448.34086	175.9800	L-arachidonoylcarnitine	[M+H]+	0.956492688			Lipids and lipid-like molecules	Fatty Acyls	Fatty acid esters	74998	201279	116526	65941.4	738857	446366	1.05748e+06	777478	864221	500400	777035	944112	113122	261492	1.80652e+06	260527	73052.8	112160	834729	61786
M175T574	175.11820	574.3790	L-Arginine	(M+H)+	0.9984	HMDB0000517	C00062	Organic acids and derivatives	Carboxylic acids and derivatives	"Amino acids, peptides, and analogues"	9.04312e+06	1.14289e+06	3.40556e+06	1.1609e+06	3.65883e+06	7.35714e+06	3.33785e+06	2.79418e+06	2.53802e+06	2.63901e+06	5.36325e+06	389230	500484	409529	6.08584e+06	1.17431e+06	4.19181e+06	926759	2.58968e+06	5.32751e+06
M315T399	315.15354	399.4140	L-arginine-7-amido-4-methylcoumarin	[M+H-NH3]+	0.777114689			Organic acids and derivatives	Carboxylic acids and derivatives	Amino acids, peptides, and analogues	50567.8	76610.7	106894	24967.2	5756.42	179536	25810.9	25948.6	30310.4	95657	5131.14	80090.9	23680.4	48025.7	127019	12241.1	175815	393082	327795	201406
M134T438	134.04382	437.9880	L-Aspartate	(M+H)+	0.9354	HMDB0000191	C00049	Organic acids and derivatives	Carboxylic acids and derivatives	"Amino acids, peptides, and analogues"	15358.6	1181.66	3048.14	1836.1	21615.8	6893.71	9821.95	15435.5	42012.7	94270.3	4874.14	4446.07	4855.35	32196.6	65839.8	1600.94	11524.5	3332.42	2034.51	21837.7
M263T246	263.10307	246.0230	L-Aspartyl-L-phenylalanine	(M+H-H2O)+	0.6378						28019.5	158209	2638.08	140274	5651.75	11695.7	4260.15	469888	8604.22	13505.2	104179	192611	151976	21666.8	30928.6	57775.9	37512.5	84627.4	56963.9	52378.3
M292T284	292.19086	283.8410	L-bunolol	[M+H]+	0.868629763454556	HMDB0015341	C07914				71156.8	97992.3	24663.6	70504.8	6401.44	8562.1	10082.8	10387.5	9282.58	8262.37	10634.9	15780.4	25022	16111.9	4967.42	22020.8	28444.3	10081.3	9131.31	12997.9
M162T354_2	162.11126	353.8430	L-carnitine	[M+H]+	0.991745897105617	HMDB0062496	C00318	Organic nitrogen compounds	Organonitrogen compounds	Quaternary ammonium salts	3.42124e+06	1.06547e+06	2.06098e+06	1.88326e+06	1.90146e+06	1.8035e+06	2.02081e+06	1.78859e+06	1.95437e+06	1.78006e+06	1.29893e+07	1.82143e+07	6.27054e+06	2.4754e+06	6.55119e+06	2.97937e+06	2.90901e+06	4.32377e+06	4.61569e+06	2.1785e+06
M176T388_2	176.10198	388.2675	L-citrulline	[M+H]+	0.999162040500033	HMDB0000904	C00327	Organic acids and derivatives	Carboxylic acids and derivatives	Amino acids, peptides, and analogues	814251	468912	712642	459715	2.02327e+06	896135	1.73067e+06	1.42706e+06	1.56585e+06	1.08126e+06	1.11438e+06	775824	501576	1.6294e+06	997063	626460	495737	747643	657991	1.08961e+06
M276T408	276.14381	407.5730	L-glutarylcarnitine	[M+H]+	0.997070858	HMDB0013130		Lipids and lipid-like molecules	Fatty Acyls	Fatty acid esters	80683.1	22016.3	20583.9	15143.9	27601.8	5523.31	13991.5	18782.2	374034	482632	1.27067e+06	1.25057e+06	105125	220335	162451	90768.4	409236	828424	830993	603019
M156T476	156.07555	476.4615	L-Histidine	(M+H)+	0.9593	HMDB0000177	C00135	Organic acids and derivatives	Carboxylic acids and derivatives	"Amino acids, peptides, and analogues"	326759	39248.6	86627.2	39039.6	418371	108372	56945.6	92600.1	108538	108432	98641.6	56802.7	45515.1	81969.5	276443	74011.9	1.50911e+06	543546	163245	213481
M180T296	180.10112	295.6290	L-homophenylalanine	[M+H]+	0.826302193736965		C17235	Organic acids and derivatives	Carboxylic acids and derivatives	Amino acids, peptides, and analogues	17976.3	24959.7	22605.4	22103.9	316090	37377.4	249139	115844	158337	76849.1	42522.3	80752.4	43468.3	271882	38060.9	55904.9	29926.6	14232.5	7350.87	9472.44
M173T359	173.09116	358.8650	L-hydroxyarginine	[M+H-H2O]+	0.994932743946547	HMDB0004224	C05933	Organic acids and derivatives	Carboxylic acids and derivatives	Amino acids, peptides, and analogues	108621	80525.3	86742.7	80255.4	57763.2	81076.2	42257.6	74787.2	38978.7	17715.6	58029.1	23641.7	11175.2	17673.4	59373	10390.6	57988.1	130929	58399.1	135075
M132T297	132.10069	297.3255	L-Isoleucine	(M+H)+	0.8303	HMDB0000172	C00407	Organic acids and derivatives	Carboxylic acids and derivatives	"Amino acids, peptides, and analogues"	71677.7	136004	311418	268400	424276	562703	237572	457769	365464	309669	147401	229328	247697	234522	313092	256977	281448	393519	317677	331574
M188T528	188.13881	527.5165	L-Lysine	(M+CH3CN+H)+	0.994	HMDB0000182	C00047	Organic acids and derivatives	Carboxylic acids and derivatives	"Amino acids, peptides, and analogues"	16181.3	14879.9	12142.4	9286.89	73861.3	28799.1	31279.5	88174	8498.34	11492.1	2734.33	1686.92	2147.97	9432.47	9714.48	2890.72	4439.89	2111.93	5634.82	5764.67
M150T282	150.05709	281.8180	L-methionine	[M+H]+	0.99841068507394	HMDB0000696	C00073	Organic acids and derivatives	Carboxylic acids and derivatives	Amino acids, peptides, and analogues	666689	216999	327304	180789	970288	675856	747701	578219	630560	526842	558610	272350	344643	636832	721995	206734	726089	737410	464363	823258
M214T322	214.14313	321.5850	L-n5-(1-imino-3-pentenyl)ornithine	[M+H]+	0.954269787			Organic acids and derivatives	Carboxylic acids and derivatives	Amino acids, peptides, and analogues	648489	2.21442e+06	855414	1.3915e+06	7269.71	25198	7305.76	5932.42	29057.8	49289.7	40248	21986.5	36139.7	37518.6	5068.07	42046.8	37970.7	40041	16901.9	27977.9
M415T374	415.21732	373.5820	L-NG-Monomethylarginine	(2M+K)+	0.6536						29704.3	24329.1	16972.9	9856.57	37345.1	133568	29735	23343.3	32235.5	42205.1	49675.7	36096.5	16017.9	45545.8	28493.1	18733.2	113714	113408	62361.7	80400.4
M400T172_2	400.34094	171.5890	L-palmitoylcarnitine	[M+H]+	0.99811623630145	HMDB0000222	C02990	Lipids and lipid-like molecules	Fatty Acyls	Fatty acid esters	1.28402e+06	448343	1.23817e+06	333161	2.295e+06	2.27459e+06	2.04984e+06	2.58452e+06	756197	570634	1.49772e+06	2.17339e+06	1.08855e+06	371774	4.10055e+06	765491	631180	1.44135e+06	1.00647e+06	516062
M166T301_2	166.08541	301.0610	L-Phenylalanine	(M+H)+	0.9867	HMDB0000159	C00079	Organic acids and derivatives	Carboxylic acids and derivatives	"Amino acids, peptides, and analogues"	52519.5	20037.8	70950.8	23625.8	538509	26225.4	60607.9	44882.4	58519.9	49465.3	34064.9	52726	55362.3	95246.4	26908.8	67932.1	3511.35	7528.81	13215.1	7599.9
M130T513	130.08536	512.8510	L-pipecolic acid	[M+H]+	0.991076667144627	HMDB0000716	C00408	Organic acids and derivatives	Carboxylic acids and derivatives	Amino acids, peptides, and analogues	1.14926e+06	599015	1.17287e+06	685064	1.32319e+06	1.12694e+06	909564	780609	556014	316723	1.06209e+06	415191	400875	717413	1.00451e+06	518984	514529	837681	595728	756995
M116T511	116.06950	510.6520	L-Proline	(M+H)+	0.861	HMDB0000162	C00148	Organic acids and derivatives	Carboxylic acids and derivatives	"Amino acids, peptides, and analogues"	400542	39893.9	192279	83515.5	209441	337244	217563	239283	98055.8	201449	235799	87295.7	180973	176590	505870	95744.6	180373	350815	219669	419365
M218T280	218.13778	279.7425	L-propionylcarnitine	[M+H]+	0.996380691578618	HMDB0062514		Lipids and lipid-like molecules	Fatty Acyls	Fatty acid esters	363062	13672.3	113216	89518.8	47129.9	172079	7268.5	51727.3	3806.44	10156.1	530481	742078	4954.44	1951.72	113120	4784.72	83312.6	96257.5	69862	90754.4
M276T415	276.11879	414.9150	L-Pyroglutamic acid	(2M+NH4)+	0.7877	HMDB0000267/HMDB0000805/HMDB0060262	C01879	Organic acids and derivatives	Carboxylic acids and derivatives	"Amino acids, peptides, and analogues"	40565.7	17764.3	19717.4	16618.6	19345.2	8449.66	14905.9	18351.5	140037	109470	429906	286711	12470.9	82204	44082.1	30994.7	50647.6	128254	16710.6	29359.4
M175T405	175.07038	405.3715	L-thiocitrulline	[M+H-NH3]+	0.966668486412088			Organic acids and derivatives	Carboxylic acids and derivatives	Amino acids, peptides, and analogues	112625	342370	704476	141819	490503	115202	1.37772e+06	512225	2.66815e+06	1.74104e+06	1.30315e+06	516436	2.69959e+06	2.99158e+06	1.23663e+06	1.46464e+06	573940	122656	138795	247487
M137T219_2	137.04459	219.1460	L-threonate	[M+H]+	0.770390815246584	HMDB0000943	C01620	Organic oxygen compounds	Organooxygen compounds	Carbohydrates and carbohydrate conjugates	601088	2.90105e+06	1.031e+06	1.50714e+06	3.19802e+06	2.46889e+06	4.41778e+06	1.78135e+06	1.76127e+06	1.1898e+06	1.13452e+06	1.21457e+06	3.06918e+06	6.11529e+06	1.97105e+06	1.82506e+06	957952	1.25469e+06	820514	1.16357e+06
M181T325	181.09643	325.4030	L-tyrosinamide	[M+H]+	0.841177433351926			Organic acids and derivatives	Carboxylic acids and derivatives	Amino acids, peptides, and analogues	1863.76	11816.4	24160.4	17944.7	26368.6	14138.1	46520.4	46532.2	91008.9	56347.9	14235.1	48408.7	30835.4	61126	10879.1	40155.4	12784.5	5396.55	7084.46	8016.42
M182T386	182.07963	386.4400	L-Tyrosine	(M+H)+	0.9672	HMDB0000158	C00082				63754.3	77830.2	80719.9	109532	79870.1	92040.6	47229.1	157532	84148.7	32404.5	29469.5	39087.9	13444.8	38491.7	16833.6	21011.2	33494.2	30803.9	46711.9	22172.4
M210T174	210.11157	173.9895	L-tyrosine, ethyl ester	[M+H]+	0.937106769			Organic acids and derivatives	Carboxylic acids and derivatives	Amino acids, peptides, and analogues	36357.6	358163	226047	123260	139566	39615.6	247917	158505	1.06699e+06	780720	178291	382789	1.13025e+06	872228	120288	282687	121673	20254.1	9012.6	15832.3
M496T421_2	496.20052	421.3320	L-tyrosine, n-(2-benzoylphenyl)-o-[2-(methyl-2-pyridinylamino)ethyl]-	[M+H]+	0.868248519310364		C15626	Organic acids and derivatives	Carboxylic acids and derivatives	Amino acids, peptides, and analogues	19792.5	8016.41	1825.38	10123.6	3575.22	14502.1	22689.5	21455.3	31959.5	32204	12441.2	9810.74	10572	24150.5	50711.8	7292.74	25240.6	7767	10787.4	13704.5
M535T40_1	535.26883	39.6090	Lappaconitine	[M+H-CH6O2]+	0.95922793063937		C08694	Lipids and lipid-like molecules	Prenol lipids	Diterpenoids	219307	164944	99733.6	123910	18796.5	25655.1	28057.4	43071	61422.4	66294.2	122791	106281	63161.5	87991.3	38604.8	61207.8	57599.8	8034.13	21654	52831.8
M369T53_2	369.35014	52.8710	Lathosterol	(M+H-H2O)+	0.6026	HMDB0001170	C01189	Lipids and lipid-like molecules	Steroids and steroid derivatives	Cholestane steroids	140050	118495	132400	110775	200775	103519	188233	35419.4	123696	10667.2	76438.7	200588	78335.1	78397.8	118656	237615	279752	81005.8	22017.2	265379
M344T181	344.27842	181.3090	Lauroyl-l-carnitine	[M+H]+	0.997954805	HMDB0002250		Lipids and lipid-like molecules	Fatty Acyls	Fatty acid esters	479146	56571.4	45462.9	56224.4	85405.1	10789.6	16811.2	20172.2	140733	163976	502678	648541	47218.8	236911	1.20216e+06	38346.7	1.07612e+06	2.53771e+06	2.45848e+06	1.11082e+06
M228T137	228.26804	136.8785	Laurylguanidine	[M+H]+	0.859944945			Organic nitrogen compounds	Organonitrogen compounds	Guanidines	28358	20849.4	17816	20891	10289	14275.3	20861	14596.9	15100.6	24200.2	29650.1	21649.1	39598.2	34677.4	18665.2	25270.3	17461	49526.9	41167.2	13917.5
M541T205	541.33843	204.9800	Leptomycin b	[M+H]+	0.950689245021831			Lipids and lipid-like molecules	Fatty Acyls	Fatty acids and conjugates	307681	60918.9	74852	105820	46538.5	44560.4	56164.4	41603.9	25216.4	22948.7	28162.4	24997.5	12567.9	34411.5	30431.2	24147.5	30034.3	33052.7	22251	30997.8
M203T32	203.14279	31.9420	Leu-Ala	(M+H)+	0.8189						30347	39941.1	25950.8	193334	28220.9	17047.5	30083.6	24251.7	40728	20844.7	24784.2	35449.1	32199.9	48331	27409.1	27365.2	34104.5	15267.7	22556.9	4153.81
M402T382	402.23499	381.5790	Leu-Asn-Arg	[M+H]+	0.75836139306189			Organic acids and derivatives	Carboxylic acids and derivatives	Amino acids, peptides, and analogues	54011.2	21407.1	39808.7	21170.3	124265	139929	74081.3	82125.6	71724.5	104778	89861.6	95525.4	12186.6	65661.8	39886.5	20632.4	107596	92542.7	69777.3	56256.1
M403T430	403.22918	430.1200	Leu-Asp-Arg	[M+H]+	0.892385490701038			Organic acids and derivatives	Carboxylic acids and derivatives	Amino acids, peptides, and analogues	68131.6	14921	29526.6	44503.8	101239	205183	112291	86364.6	154107	180928	118370	29639.5	22505.1	100520	65307.2	28065.6	43004.9	53633.9	24314.5	68405.4
M260T295	260.15976	294.6975	Leu-Gln	[M+H]+	0.985755131512271			Organic acids and derivatives	Carboxylic acids and derivatives	Amino acids, peptides, and analogues	268723	64272.4	59117.2	61773.6	407784	257499	166346	149298	310716	294474	135492	96948.1	55149	228626	60940.7	48470.6	98609.3	376653	126684	110692
M327T416	327.09853	415.6830	Leu-Glu	(M-2H+3Na)+	0.6822						6825.8	3581.59	5021.19	3740.98	5270.61	3701.92	6169.12	4833.57	7175.64	6462.29	3793.81	5383.31	4659.57	6858.7	5021.16	3677.96	3212.31	2299.05	2079.83	2395.52
M302T232_2	302.20681	232.4720	Leu-Gly-Leu	[M+H]+	0.932734098837774			Organic acids and derivatives	Carboxylic acids and derivatives	Amino acids, peptides, and analogues	105173	42704.6	88925.5	101691	264988	145923	253717	230326	359702	291275	232633	90975.1	367486	471148	153262	19890.3	321670	522922	238976	369703
M317T455	317.21736	454.9185	Leu-Gly-Lys	[M+H]+	0.827549935938927			Organic acids and derivatives	Carboxylic acids and derivatives	Amino acids, peptides, and analogues	28043.9	14354	13234.5	10607.9	37250.3	25219.8	26642.6	3532.6	31009.7	27172.4	28715.2	17147.7	19047.2	23126.4	24033.9	15986.9	27774.8	27935.1	19767.3	43219.3
M245T40_3	245.18740	39.9540	Leu-Ile	[M+H]+	0.800921520315598			Organic acids and derivatives	Carboxylic acids and derivatives	Amino acids, peptides, and analogues	83053.1	39877	34795.7	58535.5	74685.4	109127	61920	96613.2	102353	68835.6	48040.5	60708.1	50871.7	103223	80761.7	53455	97651	209241	139482	79467.1
M401T218_2	401.27159	217.9210	Leu-Ile-Arg	[M+H]+	0.842360982069484			Organic acids and derivatives	Carboxylic acids and derivatives	Amino acids, peptides, and analogues	142459	71966.7	40267.4	29187.9	96482.6	99702.2	74020.8	46056.5	60400.6	51736.4	246521	138016	82821.6	86095.3	128769	89045.8	205276	277093	381334	203465
M388T511	388.29089	510.8025	Leu-Lys-Lys	[M+H]+	0.936269710941235			Organic acids and derivatives	Carboxylic acids and derivatives	Amino acids, peptides, and analogues	36965	11207.2	27395.1	22305.1	44306	20816.4	34808.5	24809	17098.1	11105.2	44407.1	24690	8465.22	22254.2	13483.3	6451.28	23332.3	22207.2	12790.4	19299.5
M263T192	263.14163	191.5420	Leu-Met	[M+H]+	0.892740666870099			Organic acids and derivatives	Carboxylic acids and derivatives	Amino acids, peptides, and analogues	128615	68465	68818.5	77984.3	123901	55920.9	63607.9	65057.7	151575	158785	46422.1	34806.6	22008.9	128700	25644.7	48994.1	100396	189430	132721	92307.4
M435T273	435.27013	273.3570	Leu-Phe-Arg	[M+H]+	0.93773184029319			Organic acids and derivatives	Carboxylic acids and derivatives	Amino acids, peptides, and analogues	24445.3	17143.1	13838	13747.4	43607.4	45909.5	21551.3	24853.1	22631	15594.1	34666	19175.5	12533.8	17776.5	38419.8	14009.3	45091.9	56420.9	23619.2	47944.8
M229T278	229.15385	277.5105	Leu-Pro	[M+H]+	0.999288797334562			Organic acids and derivatives	Carboxylic acids and derivatives	Amino acids, peptides, and analogues	555451	329927	674122	318573	1.3404e+06	1.82578e+06	1.03209e+06	860217	555836	530785	1.04866e+06	349877	156341	324204	600724	205963	1.15482e+06	3.23457e+06	1.54428e+06	1.7824e+06
[truncated: 13,313 more rows]

## Sheet: Lipidomincs-berbern treatmentpr
Compound_ID	Name	Formula	Molecular Weight	RT [min]	lipidmaps_Results	lipidblast_Results	all_HFD_1	all_HFD_2	all_HFD_3	all_HFD_4	all_HFD_5	all_HFD_6	all_HFD_7	all_H_B_P_1	all_H_B_P_2	all_H_B_P_3	all_H_B_P_4	all_H_B_P_5	all_H_B_P_6	all_H_B_P_7	all_H_B_T_1	all_H_B_T_2	all_H_B_T_3	all_H_B_T_4	all_H_B_T_5	all_H_B_T_6	all_ND_1	all_ND_2	all_ND_3	all_ND_4	all_ND_5	all_ND_6	all_QC1	all_QC2	all_QC3	all_QC4	average QC
[truncated: 569 more rows]

[truncated: 2 more sheets: Metebolomics-berbern treatmentp, Serus-metebolomics]
