# Supplementary material for: Berberine ameliorates high-fat diet-induced metabolic disorders through promoting gut Akkermansia and modulating bile acid metabolism
Source: Chin Med. 2025 Nov 17;20:190. doi: 10.1186/s13020-025-01251-6 (PMC12621396; doi:10.1186/s13020-025-01251-6)
Supplement: Supplementary file 2 [file 13020_2025_1251_MOESM2_ESM.xls]

Compound_ID	Name	Formula	Molecular Weight	RT [min]	lipidmaps_Results	lipidblast_Results	all_HFD_1	all_HFD_2	all_HFD_3	all_HFD_4	all_HFD_5	all_HFD_6	all_HFD_7	all_H_B_P_1	all_H_B_P_2	all_H_B_P_3	all_H_B_P_4	all_H_B_P_5	all_H_B_P_6	all_H_B_P_7	all_H_B_T_1	all_H_B_T_2	all_H_B_T_3	all_H_B_T_4	all_H_B_T_5	all_H_B_T_6	all_ND_1	all_ND_2	all_ND_3	all_ND_4	all_ND_5	all_ND_6	all_QC1	all_QC2	all_QC3	all_QC4	average QC
Com_2_neg	PC (16:0/18:2)	C42 H80 N O8 P	803.56578	10.396	No match	Invalid mass	7244974694	7923957980	7805664828	6369733621	9294066800	8563762946	8353977378	8920818213	9750921285	8807399794	9009786951	7745543232	10472574951	9643761291	8296402068	8624225399	3178278123	8158028560	9802586964	8616913420	10620929029	12706533703	12285318018	11596355066	6458439774	11348695404	9148965383	8948143423	9052094381	9165943100	9078786572
Com_3_neg	PE (20:0/18:2)	C43 H82 N O8 P	771.57614	11.589	Partial match	Full match	4707340966	5497277507	6964116632	6387268153	5610051041	6320037846	6010263381	8413548006	5963960627	5171702519	4490054588	7017441552	7152066412	8231617745	5541538699	8200073799	4861976168	6500288047	4866189310	7155751627	9532577093	7483905396	7458452215	6215198725	9231807297	7483364145	6541871840	6686053290	6631728640	6974049792	6708425891
Com_4_neg	PC (18:0/18:2)	C44 H84 N O8 P	831.59746	11.591	No match	Invalid mass	4167281932	4879199838	6131057134	5656916749	4965680518	5583897287	5335930689	7477609322	5285471346	4715597449	3943940213	6213194706	6212032224	7270324353	4908953115	7294327862	4268975924	5766542927	4247095071	6304797116	8462494971	6790724687	6515299990	5490605257	8160428936	6622961477	5752547620	5946354493	5872852100	6153446552	5931300191
Com_9_neg	LPC 16:0	C24 H50 N O7 P	541.33671	2.493	No match	Invalid mass	4794989266	4319106244	3482173571	5307219037	5540617927	4525136886	5556247734	2844501763	7944441240	7509411518	10516628227	3905847163	6147612228	4791626300	4491551061	2490455624	4939429818	3114430355	5192488623	4422001062	422135057.5	6679707401	4925092514	5159735314	6256316668	5675731617	6311838061	5005657853	4417400810	4556791619	5072922086
Com_11_neg	PE (20:0/20:4)	C45 H82 N O8 P	795.57608	11.408	Partial match	Full match	4703619004	4607322757	5246869174	3789000551	4324698978	4441526149	4493017950	5129031916	3285639320	4785390835	3438663223	5220301154	3127534115	3638625069	5161839530	5575122781	5870925254	5092175108	4457192334	4460105480	2893129794	2136225794	3770602520	4060761549	4007025579	3149679351	4179484092	4267697274	4555496796	4268975954	4317913529
Com_12_neg	PC (16:0/22:6)	C46 H80 N O8 P	851.56569	9.936	No match	Invalid mass	4905775167	4534856336	4594021451	5126052008	5000176736	3882908669	4853811658	3729818547	2802243510	3765873502	3488925431	4366494216	4525228337	3627909543	4287044653	3406295322	5415517871	4540220857	3268842578	3929375058	4451532179	3461701349	3923136156	3171495393	3960709067	3686632352	4191590155	4562582145	4652181661	3755485642	4290459901
Com_16_neg	PI (18:0/20:4)	C47 H83 O13 P	886.55524	10.651	Partial match	Full match	4431083131	4245793211	3653854288	3968035358	4479200308	3622152134	3960317848	2098321240	3348974828	4180907693	3059964166	3524595375	3845676932	2334953793	2222903975	3616831238	4186845854	3526890591	3635941121	3984288412	2667480285	3129226636	4169730035	2420519483	3346262557	3716804830	3816486404	3767480853	3379583237	3336953483	3575125994
Com_19_neg	LPC 18:0	C26 H54 N O7 P	569.36781	4.195	No match	Invalid mass	3135926425	2777204565	2609944170	2420346838	2283034739	2723228933	2621012272	2843539092	2691924311	2503628177	2320904555	3217979273	2902304586	3299929096	2764572029	2526687213	2971332063	2679671234	2302402837	3037016258	2893694785	2348373207	2247492912	4193403909	3670745714	2663255112	2713501680	2720632059	2765436944	2763864692	2740858844
Com_4_pos	LPC 20:4	C28 H50 N O7 P	543.33479	1.943	Partial match	Full match	8771167991	2905229604	4906771303	1700745732	5512104740	1469262778	4106911557	2635781215	122961096.9	978176824.4	939897573	4785995476	1387521490	2261576346	8186917783	2980316248	8109122596	3227915201	228115112.5	1315108701	844603888.9	264055494.1	1980301017	1843709329	1912836026	514083369.3	2025186280	2492329799	2698286006	2890310231	2526528079
Com_1_pos	PC (16:1/18:2)	C42 H78 N O8 P	755.54871	9.41	Partial match	Full match	1527905311	1515175474	1958928379	1152444136	2078564488	1280017927	1223821957	3385952558	348157877.7	925555799.1	596225383.8	1857617149	1851885166	1540824939	1881383090	2571850094	1372367506	2284518619	471419696.7	1812358714	4483796606	478748067.2	3970196822	1508002789	1005720393	927012856.4	1734402869	1898755482	2164526214	2291499624	2022296047
Com_17_neg	LPC 18:2	C26 H50 N O7 P	505.31541	1.99	No match	Invalid mass	1124767646	1349528367	1517427658	1012293825	1721749793	1223317669	1488109704	1568183876	1192403321	1301122986	1671759050	1311691044	1908413220	2139934125	1901463970	1223687846	1434660827	1581565426	940396386.4	1412055734	3147133226	2878651718	3994712037	2536208830	3377835456	2781555732	1439995122	2138954600	1950576403	1755842729	1821342214
Com_2_pos	PC (18:2/18:2)	C44 H80 N O8 P	781.56538	9.569	Partial match	Full match	718003083.2	599553697.1	673936344	537907555.2	1360298018	516147932.3	789392521.6	1648234218	97155674.21	327299227.9	311653739.6	1073523362	1957383533	2279460681	639805309.7	792012096.6	455124171.5	680646341.1	149588820.7	1200954394	3076992700	578491419.1	2783322175	4492554829	6541300442	1463436373	1999408075	1454262020	2252637834	1269429784	1743934428
Com_28_neg	SM (d14:1/20:0)	C39 H79 N2 O6 P	748.57145	10.049	No results	Invalid mass	1476040055	1579701061	1792036836	1196035202	1187613106	1582402738	1375067028	2244055028	1209613746	1292229316	1180333688	1934696806	703743981.1	1365839196	1408661706	2176942918	922318091.6	1532694608	1330315813	1718461693	1345158181	965744476.9	654796493.2	1009014382	1010121462	985824526.5	1621982760	1548552035	1398384278	1439739147	1502164555
Com_27_neg	PE (18:0/20:1)	C43 H84 N O8 P	773.59189	12.509	Partial match	Full match	1820648906	1820482465	2326120094	1840476997	1222854968	1921819837	1789334305	2099277864	1474540685	1250389175	924808544.1	2115779014	1485436906	1593757391	1429302529	2139606696	1567167916	1977401549	1281371466	1689139323	1130092978	694541258.5	713972153.7	842293898.1	874122342.5	723335328.2	1462605148	1479887567	1518570145	1545278676	1501585384
Com_32_neg	1-(10Z-heptadecenoyl)-sn-glycero-3-phosphocholine	C25 H50 N O7 P	507.33107	2.699	Full match	No results	1679171399	1373501931	1295175919	1120409358	1504289438	1363055885	1590141553	1353412855	1778325845	1476452032	1509483363	1212727620	1018985882	1175946746	1347676171	1076931044	1585128753	1242700135	1448537974	1206115930	1108876326	1007009138	1165889151	1087068034	1235722455	1324236166	1347770493	1275589832	1269018064	1284538091	1294229120
Com_34_neg	N-heneicosanoylsphingosine-1-phosphocholine	C44 H89 N2 O6 P	772.64419	13.745	Full match	No results	1271136286	1577505944	1009465299	1897958884	1382792644	932073585.8	1475744966	1348699827	738458723.5	690348880.4	755958345.2	1541352421	1526360128	1843841790	1017112100	1474473688	1239166514	1630775573	1400425709	1903212972	894073506.7	926084057.7	625038833.5	683255753.2	370704356.9	707960038.1	1235977337	1204929626	957764187.4	1278735632	1169351696
Com_6_pos	PC (16:0/20:5)	C44 H78 N O8 P	779.54786	9.538	Partial match	Full match	531841754.8	745195972.2	850429597.8	690504051.4	1091102143	520923536	855964019	961731951.8	99364187.53	488086110	234998138.3	1299869908	1793062378	2231696097	807198553.8	647367911	537304490	761262563.4	158050017.3	804200571	1743171266	367705644.9	1556323685	2680302633	1001505320	493680413.1	1047791874	1027499293	1047806714	1118440342	1060384556
Com_7_pos	TG(16:0/18:2(9Z,12Z)/18:2(9Z,12Z))[iso3]	C55 H98 O6	854.73859	16.498	Full match	No results	158379417.3	836289643.2	1131626448	1332181978	550716936.6	1535408369	757572707.8	901558150.3	307092624.8	296966180.5	110642282.6	693891085.1	755104506.8	414786571.9	106696446.9	469236815.4	162121820.6	1031764603	96533313.99	574266408.2	689818543.3	2733217769	1086813842	433793542.4	258781635.3	942938431.1	1008582963	850246303.6	1183628142	982725430.2	1006295710
Com_8_pos	PC (16:0/18:3)	C42 H78 N O8 P	755.54861	9.845	Partial match	Full match	623164918.9	675726846.7	749485985	621467105.1	680818939.3	627190716.4	813262545.6	1229405916	616744151.2	1514846141	646797428.4	707280627.7	1447695714	940246025.9	1057695908	1271606300	648132587.9	812501402.9	428559322.5	1096510561	1602838675	179382616.1	1184328459	481761251.2	285221563.9	400191906	807670580.1	871311951.5	1106428118	1165105656	987629076.4
Com_12_pos	PC (17:0/18:2)	C43 H82 N O8 P	771.57936	10.962	Partial match	Full match	667301108.7	889898346.1	587246106.1	644697671.1	633598135.5	891379341.3	614675366.5	1183002208	136275968.9	343725843.1	204219486.4	691829216.9	845287514.4	832734839.6	519892505.8	1003964333	669789503	895764942.7	159197272	781936624.8	1251762472	224765907.7	962975443	1160416489	1259822281	569713808.7	988170325.8	552399942.7	1005250159	1107427577	913312001.1
Com_9_pos	1-O-palmitoyl-2-O-arachidonoyl-sn-glycero-3-phosphocholine	C44 H81 N O8 P	782.56694	9.541	Full match	No results	310761824.9	165862446.6	289010768.4	244876003.8	593247727.8	146672477.1	331581365.4	711956068.8	48860760.94	222145867.5	141788762.9	478316821.8	667871377.4	909372526	267513003.2	290038297.6	184500247.2	225792945.5	69058345.16	439949225.7	1487786784	132232448.2	1441172361	2899937358	2976298519	639488765.1	658654286.4	743589128.8	986153089.3	842205811.9	807650579.1
Com_11_pos	PC(P-16:0/18:3(9Z,12Z,15Z))	C42 H78 N O7 P	739.55325	10.962	Full match	No results	581650888.3	768070434.4	482426016.2	591449297.6	575939873.7	810405393.3	593105103.9	1016959231	105513813.4	260440751.4	161228000.8	597059549.7	769260536.9	789199233.9	410593161.2	978233387.2	591353535.2	950046932.6	164845611.9	701305550.8	1265302587	202378174.6	923667162.4	1077541442	1154264483	511268297.1	898219229	425660977.5	870314286	1014125063	802079888.9
Com_42_neg	PC (16:0/20:3)	C44 H82 N O8 P	829.58156	10.665	No match	Invalid mass	1204993567	1135865466	1140378361	1066332004	1117755072	985280947.1	1033948920	635891195.5	581134579.4	769665456.7	600488849.1	957409046.1	478358370.3	611875054.2	941942898.3	766832955.5	1178866609	890835731	853186783.1	706308046.5	334366361.8	352616917.5	312449050.8	419462143.9	711424762.3	509972656.2	839506726.5	786248445.2	800227004.1	747841244.2	793455855
Com_30_neg	PE (20:1/18:2)	C43 H80 N O8 P	769.56041	10.436	Partial match	Full match	482236566.6	535720177.5	635025697.1	576629982	717938090.1	689651523.3	627056866.3	756257733.1	641970289	621349684.8	573073109	578984526.6	979689291.6	774619916	668461804.4	740478662.4	546281670.8	563842801.5	533584713.4	649717627.1	1509296865	1205432720	1452337956	1546833444	1736579661	1034241295	786246570.6	762699172.9	792089326.5	799407284.6	785110588.7
Com_35_neg	PC (18:1/18:2)	C44 H82 N O8 P	829.58156	10.441	No match	Invalid mass	443333888	493324087.3	564564246.1	511329436.6	634794225.9	612493670.6	564448916.1	672376833.8	572333385.1	550682827	514092966.3	512298592.7	867153966	685538762.1	596802592.4	647731254.9	445793216.8	507692372.2	472713448.8	596709481.2	1343307121	1068261948	1298637132	1383304358	1533249934	916073088.3	690225832.3	685733611.5	697732553.5	715902227.2	697398556.1
Com_10_pos	TAG (16:0-18:2-18:2)	C55 H98 O6	871.76427	16.505	No results	Invalid mass	101797148.1	569079803.3	800154791.4	833363933	364416314.6	1042908365	494033388	626763193.8	195998002.5	185912099.4	61433635.05	470462131.5	517724633.3	257688596.4	64019521.96	291056083.1	99077687.24	732577356.3	55701829.72	344839141.8	527708407.9	2234816621	786980805.9	288587709.1	160823883.1	755813648.1	640369407.7	551727230.1	827278802.8	688482352.5	676964448.3
Com_41_neg	PE (20:0/20:3)	C45 H84 N O8 P	797.59187	11.869	Partial match	Full match	990157798.6	1035143194	1044868196	868817291.1	678485664.7	753843038.4	939840336.6	593171780.5	323622781.3	430173915.6	355656097.3	1203832622	282590094.6	445914829.2	689335403.6	729479392.9	1016904108	754655676.4	488898227.7	528008435.7	179122419.4	228352766.8	306146598.4	403688619.8	583630594.5	253303123.4	653478104.2	656875625.7	658559883.3	622430201.4	647835953.7
Com_14_pos	PC (16:1/22:5)	C46 H80 N O8 P	805.56501	9.427	Partial match	Full match	965958139.4	612924548.2	828646720.3	406930657.1	1112310990	399380454.4	626377105	1168944843	43354386.13	383289107	175996511.3	414578148.3	733320937.2	590401728.7	948481748.2	985058193.1	616517771.4	1058730695	81973496.58	595450949.4	1118310770	143455038.8	1842566902	934970354.5	1098173189	125123312.6	651153813.7	597999791.7	720638905	558767052.7	632139890.8
Com_43_neg	PC (18:0/20:3)	C46 H86 N O8 P	857.61311	11.873	No match	Invalid mass	882472454.6	929101415.8	936922676	795210294.1	606402083.8	669461548.7	846955162.2	533442491.3	291909357.7	382893039.5	321989906.2	1095996287	255749237.8	399347660.8	613470032.4	651175440.6	911491057.1	669680060	440201043.4	472624483.1	157747895.3	206188655.8	277494463.5	364881346.8	520856316.7	229567241.4	589957105.7	595123147.3	590820283.7	557474438.3	583343743.8
Com_60_neg	LPE 22:6	C27 H44 N O7 P	525.28417	1.874	Partial match	Full match	745763132.4	639723098.7	616503533.5	552554988.3	501411930.3	416244964.4	412613071.2	454363115.5	106078055.2	245264565.4	114571483.4	570165416.9	635394526.6	580909198.9	646558548.5	559210317.2	758250452.7	495267100.1	69693734.75	288077044.2	639372015.7	373859778.8	771567184.7	486562760.1	401517649.2	200512065.8	481672944.3	463736640.4	515229148.7	578635299.5	509818508.2
Com_67_neg	PE (20:1/20:4)	C45 H80 N O8 P	793.56023	10.268	Partial match	Full match	611714877.9	526182343.7	510362849.3	519912991.2	686824707.7	488588019.4	494055368.7	508684837.1	290879807.7	538077214.9	373563136.4	467608696.5	511743573.6	457935467.3	678734610	593726876	643849398	559615864.6	383116470.6	481240457.3	448931490.1	402912378.4	695522173.9	589104312.9	601573578.6	321182564.5	501629031.5	502104092.4	504385726.1	508534945.8	504163449
Com_22_neg	PE (16:0/22:6)	C43 H74 N O8 P	763.51353	10.205	Partial match	Full match	248761268.3	309615438.7	411706679.4	632526035.8	355698191.4	333038671.6	398487871	543597695.6	175310529.2	260898214.7	94965609.62	452717867.6	951713702.9	831357601.9	210451611	569460813.2	219274322.5	611619190.8	231438175	476961678.6	2526571746	251706525.8	241932917.7	286659644.1	449614699.4	241792876.5	493515195.8	440896680.5	423110575.9	408221932.7	441436096.2
Com_81_neg	1-heptadecanoyl-sn-glycero-3-phosphocholine	C25 H52 N O7 P	509.34672	3.749	Full match	No results	406152877.3	322795196.3	298753745.7	296312216.9	282953933.8	324855786	344876190.6	385873161.6	276727452.9	295544223.4	295997152.2	458128193.8	388755362.4	333448828.2	380939359.3	302139196.1	320767812.4	292738641.4	231095694.2	353607797.4	348652989.1	201974142.4	291703021	526077199.9	369001281.2	294488395.7	322183444.8	346133198.5	368401403.2	372134474.3	352213130.2
Com_86_neg	PI (16:0/20:4)	C45 H79 O13 P	858.52387	9.554	Partial match	Full match	333696444.8	366315007.1	231053147.8	310763933.5	496783999.3	312930388.3	354148541.6	319944389.5	328070549.3	309626657.6	226894849.3	267505553.8	621527797.8	376060926.8	321989632.1	280307803.3	390030357.6	294139569.5	337043140.3	298563324.7	374226847.9	356320430.4	408398035.6	397749313.7	384115705.2	360924561.6	379006543.1	363489555.9	343799019	321669006.6	351991031.2
Com_107_neg	PE (16:0/18:0)	C39 H78 N O8 P	719.54496	11.222	Partial match	Full match	368620857	341660927.3	343320655.1	361496286.3	420114992.8	416430261.4	387929471.6	294981614.8	354331373.4	338259142.9	418203309	329717920.1	316588734.7	324522100	389047640.7	341312926.7	435528694.7	394818042.1	529930165.7	361610445.9	281460709.4	276778587.8	304333083.2	284136528	400712806.7	437199430.4	344194678.1	268841849.4	374831960.6	351338238.2	334801681.6
Com_79_neg	N-nonadecanoylsphingosine-1-phosphocholine	C42 H85 N2 O6 P	744.61309	12.569	Full match	No results	374025976.5	421084831.4	362404373.5	496465700.9	320099268.9	339630519.8	435306324.7	341059510.9	179093910.3	227948048.4	200586946.9	463600233.1	189175953.8	234618685.3	363397727.2	460836731.6	399074418.3	473589578.9	356945623.1	440093430.3	174055910.1	135847540.6	57114438.09	56508108.23	88868989.55	65821466.34	324741506.1	306492028.9	323666192.2	298619786.2	313379878.4
Com_118_neg	PC (16:0/16:0)	C40 H80 N O8 P	779.56601	11.226	No results	Invalid mass	335056834.7	278408220.2	313441132.1	311340248.7	379313890.2	365597189.5	320420665.4	263438021.3	322179288.5	274380653.9	360422576.6	302963953.6	264447036.1	269497697.1	339088571.4	312808857.8	355706517.1	345291359.7	434416947.2	325254711.7	248112012.1	250537476.3	274489585.3	247881831.5	365352338.8	385236632.3	314452279.8	236354241.2	344354797.3	319400791.9	303640527.6
Com_71_neg	PE (18:0/20:4)	C43 H78 N O8 P	767.54505	11.699	Partial match	Full match	259889045.6	272386578.5	356969748.6	350535280.7	235287939.4	174654648.8	271482335.8	342615077.7	203865219.6	214188139.8	83584465.67	323333013.8	538414179.1	556083055.9	172343555.7	477519550.4	195572940.8	438494568.9	199922074.3	316211385.8	499794377	127294254.6	259718489.2	380148363.2	365383142.4	136900708.5	304889826	284737222.2	309848676.1	305240964.8	301179172.3
Com_77_neg	N-tricosanoylsphing-4-enine-1-phosphocholine	C46 H93 N2 O6 P	800.67543	14.623	Full match	No results	224727365	206656201.1	252037555.5	345786124.5	244335194.2	254864129.7	275896060	306960735.6	222346826.4	178721737.5	174640041.5	290319075.5	456550947.6	465917837.2	239047316.5	340389807.1	246962877.7	199084705.3	164745005.1	288477935.5	416809261.3	295520935.4	378541259.2	435512636.3	329714289.7	216685331.3	287818132.7	249970886.2	267630913.1	289135123.4	273638763.9
Com_51_neg	PE (18:1/18:2)	C41 H76 N O8 P	741.52936	9.402	Partial match	Full match	141885664.6	172937095.4	220956132.2	123058871.4	287004095.8	185081744	183984040.4	276352460	202764461.9	223461021.5	186850138.2	128864024.1	237154583.6	231333877.5	239786757.4	258927401.1	200516246.6	141124445.2	195443478.3	229166134.3	817734594.7	380062138.7	704974985.6	337411769.3	281919677.7	325771325.9	275898553.3	258000729.8	266018794.7	267114170.8	266758062.2
Com_125_neg	LPE 20:4	C25 H44 N O7 P	501.28407	1.999	Partial match	Full match	268209754	304423459.9	294275021.6	186752663.6	179606357.3	187154484.4	204036079.9	316360262.5	94083279.3	161769139.2	104568453	303067995.2	292954203.3	358890943.2	402779468.6	320278686.7	308660881.2	306803423.7	57618986.82	206175950.3	218830303.5	224568159.1	404078652.6	367490672.9	367708298.4	160091893.6	245625341.8	271043362.3	255218023.6	287643267.1	264882498.7
Com_105_neg	SM (d14:1/24:0)	C43 H87 N2 O6 P	804.63435	12.574	No results	Invalid mass	298753685.5	335555926.4	282194278.9	393757640.8	255562435.9	269487079	359040676.3	276913997.6	147861565.7	184717460	163423886.5	367717171.1	151295261.3	203203288.3	292215221.4	363583121	320128891.4	380111155.6	288970053.8	350464419.7	141199954.7	112538898.9	41905760.68	45479783.04	71691732.7	55195098.08	263664970.3	245997929.9	261815177.9	245679837.8	254289479
Com_100_neg	PC (18:1/22:6)	C48 H82 N O8 P	877.58134	9.989	No match	Invalid mass	345153936.4	230828043	221236669.2	268178326.9	432127924.5	165439981.5	250003047.9	163819782.9	68798927.5	169752366.3	118861178.6	195199251.7	286089125.7	212650585	299171270.2	176727770.8	314374110.6	202904720.6	76270103.62	146813244	337363394.8	237374639.4	453349979.5	450797833.6	380819201.6	136628255.6	236779737.2	268109282.8	242729949.9	250789757.4	249602181.8
Com_55_neg	PE (18:0/22:6)	C45 H78 N O8 P	791.54489	11.388	Partial match	Full match	223195468.7	202861696.8	316891766.6	399403703.6	194110451.5	264677008.9	193718889.4	243522543.5	105678041	168574227.3	59262892.44	252758602.2	342344166.3	394732249.3	154835539.5	342221984	155612324	358047497.2	146050773.1	241769015.7	720551399.8	106601457	132005785.6	175184497.6	179157134.4	98817788.76	247764325.2	257524338	219434424.6	233248554	239492910.5
Com_20_pos	PC (15:0/18:2)	C41 H78 N O8 P	743.54896	9.849	Partial match	Full match	154463622.9	138938802.7	145836203.5	126307151	189077791.2	134923505.2	159512208.3	268899491.5	76361635.67	203189562.3	131026205	138998447.5	232400000.5	246142359.9	170417312.3	241887942.4	134011359.6	204063120.3	94085286.57	176578190.5	703325328.9	99489864.77	847730525.7	272291095.1	211938767.8	193240462.9	192890675.2	194508245.9	253954151.4	301496342.4	235712353.7
Com_95_neg	SM (d14:1/28:0)	C47 H95 N2 O6 P	860.69664	14.627	No results	Invalid mass	187117880	167128821	229182055.7	298890122.5	211530156.4	215205513.2	236298373.6	246857249.9	184732159.4	150781976.3	158573617.9	250405333.7	393945087	392609455.7	203465337.2	288266453.3	213793172	153480281.8	135746527.1	252421795.1	358359824.6	253063578.3	326550376.1	387910200.7	281332505.2	175861376.7	245510400.4	209911349	227783938.1	257121889.7	235081894.3
Com_115_neg	SM (d14:1/22:0)	C41 H83 N2 O6 P	776.60273	11.281	No results	Invalid mass	215760142.1	222268194.2	395005785.5	281128158.8	134273674	270159820.7	282891863.4	348492473.9	241881619.3	231145354.8	205921931.7	333951580.7	127374926.3	122925572.2	269620272.5	462412910	276773453	296868274.1	209334136	213108757.6	154857751.2	106474539.3	56337239.59	52706864.44	112486723.1	80450453.99	192936469.5	257050516.6	245074846.5	239071790.1	233533405.7
Com_66_neg	PE (18:2/20:2)	C43 H78 N O8 P	767.54463	9.583	Partial match	Full match	76348968.35	75136638.16	87501850.24	85936627.43	159265403.4	79291428.97	83968488.25	122758290.5	70545059.31	85984608.38	85321493.33	92633015.03	240237722.6	173551588.4	108429317	112877852.2	58605020.66	79403827.96	71769084.25	79013359.44	566562172.1	330680032.5	705283325.4	444838278.8	629419379.7	286399445.8	183196976.1	201098535.2	209493324.7	189800222	195897264.5
Com_47_neg	OxPE (18:0-18:2+2O )	C41 H78 N O10 P	775.53494	7.922	Partial match	Full match	657358.4331	46319513.12	4029114.816	1071823.347	8145878.198	280225256.8	82175214.58	148098515.9	1579825565	466978908.8	641043735.1	140944757.9	27322241.18	2227280.965	936853.9039	13108299.97	49236180	32484999.2	941500051.5	209817791.9	2830417.116	308602697.3	2641748.963	2522938.773	93537661.17	1115362947	199985922.9	164598161.1	201156600.6	211785761.2	194381611.5
Com_142_neg	PC (16:0/22:5)	C46 H82 N O8 P	853.58131	10.662	No match	Invalid mass	258305739.4	263720389.8	219921714	257766308.5	181401469.3	257512860.6	209417507.7	177999897.9	174167357.2	193997687.2	159143927.1	228820502.9	166534938.4	131400890.7	253676179.1	203857230.4	239917419.5	213062163.3	189416110.6	178287299.8	138381407.4	91634971.96	110008225	159122898.5	131912957.7	75862096.01	199498175.8	173204394.7	175778695	178459331.1	181735149.2
Com_45_pos	TAG (16:0-18:1-22:6)	C59 H100 O6	921.78135	16.55	No results	Invalid mass	58852576.77	180831315.7	205831455.5	297851898.6	117781646.4	254663772	215104235.6	183041965.7	31061025	54580822.21	23054242.68	204907226.3	281361666	125091077	30717113.32	111142212.2	47910835.87	294447528.1	19344347.07	111311439.5	78700102.59	545034033.3	89758887.26	111182926.5	42969266.08	57797327.82	197269751	168135318.7	176261287.4	165311234.6	176744397.9
Com_146_neg	PI (18:0/20:3)	C47 H85 O13 P	888.57049	11.089	Partial match	Full match	235028903.3	240138005	231489139.6	235725175.3	232354981.9	214581943.8	247707351	160517179.8	102710021.1	155587825.5	137577222.1	180052605.3	155507516.6	167310915.2	183673286.4	174622162.1	225924312.6	195654712.7	162359700.7	154715126	128672526.6	160777059.2	188676556.9	176169305.9	211114669.1	145579980.3	163857180.1	193307459.4	171800311	175790803.2	176188938.4
Com_143_neg	SM (d14:2/26:0)	C45 H89 N2 O6 P	830.64996	12.416	No results	Invalid mass	239194446.1	317070228.4	194107569.4	276229299.4	177157100.6	166006416	233018105.2	151760020.5	66548256.95	83816133.65	102206131.1	243488053.6	89807501.15	131482575.6	206691740.2	252514843.1	182937073.5	260214592	174023112.2	210810732.9	120143563.7	108404611.9	66268789.5	63627891.01	72280334.65	120191549.5	172598616.3	172391423.8	164557000.5	172814737.7	170590444.6
Com_97_neg	LPE 16:0	C21 H44 N O7 P	453.28427	2.654	Partial match	Full match	139129607.8	135546864.5	122109125.1	128482945.9	136289015.2	134766300.5	143097616.3	131528505.7	174397505.6	154782831.3	124848036.6	146502281	200943845.2	223054634.9	128558052.7	106247525.3	137492627.7	140182025.7	170182858.4	142965444.4	341475960	126022517.5	198565427.4	195561415.3	221807530.4	198340306.8	151095997	167310917.8	175298221.7	152719572.8	161606177.3
Com_147_neg	Pimelic acid	C7 H12 O4	160.07331	0.905	Full match	No results	165641180.8	189919239.8	249422724.1	324030837.7	228581993	184845499.7	197939650.7	263166844	176718187.5	170198758.1	153228576.2	135665378.2	112886900.4	272977889	313196201.1	182113114.7	103915933	183038685.6	153506618.2	183458976.5	93073580.52	106294130.1	55411754.54	46223864.73	13327521.4	90505618.8	120750570.1	196984435.1	191943918.5	135975456.2	161413595
Com_61_pos	TAG (16:0-16:1-18:2)	C53 H96 O6	845.75023	16.46	No results	Invalid mass	23371623.52	157761624.1	222909934.3	226699748.9	72595032.34	267264563.8	134750605.7	220528565.6	91235699.33	78630171.19	16627200.78	150099936.4	95209956.32	52023794.43	22624839.82	97260500.02	27846847.81	231162830	15031745.32	99592777.04	117610508.4	369711559.5	93114066.7	19705825.5	17880764.24	65011947.23	182062147.9	134844196.2	181232553.3	140692585	159707870.6
Com_148_neg	HexCer-NS (d18:1/22:0)	C46 H89 N O8	783.65761	13.949	Partial match	Full match	151309638.2	198481239	76359952.4	95667665.98	162442092.1	110442311.3	132066564	219112237.2	108395468.6	112516020.1	128215487.9	189167769.8	177272326.9	254412909.6	194500772.3	149470184	130807336.3	165318118.9	174269352.3	202087613	197030207.1	280193162.7	109968851	187806162.7	140128788.5	175466717.5	139897401.7	110663318.8	189169192.7	173119454.3	153212341.9
Com_158_neg	SM (d18:2/16:0)	C39 H77 N2 O6 P	746.55603	9.067	No results	Invalid mass	129541919.6	155677727.3	195000849.2	156408841.3	17087874.34	127871008.5	161100146.1	219870714.2	194503716.9	204435359.7	153197406.3	199434068.6	162072115.4	112267024.6	168347309.7	144670977.8	170920059.8	128182756.3	223827707.1	173652491.2	135760578.9	89988179.3	81778169.61	104832215.1	122594056.8	107364175.4	140074348	139776361.1	140279334.3	189701631.2	152457918.7
Com_156_neg	SM (d14:1/27:0)	C46 H93 N2 O6 P	846.6811	14.224	No results	Invalid mass	121947547.9	148881297.7	145754320.1	126201737.4	95316962.18	123956524.6	71568936.62	156922845.4	133037427.4	137301453.1	114034529.6	136616429.9	146667999.9	164844334.9	128196795.3	155109222.4	128872305.5	102247565.7	135426984	166654417.2	178503294	189645657.3	157109445.4	188930471.3	157923455.4	185036097.6	152178426	141869200.3	148757826.3	152904142.7	148927398.8
Com_123_neg	LPE 18:0	C23 H48 N O7 P	481.31535	4.454	Partial match	Full match	145900812.7	152735494.4	124339720.2	127764992.8	102768779.3	132752567.7	100352619.8	150546337.3	100254081.2	121417992.9	86093504.46	169707239.4	182724600.8	226785416.1	106817074.8	142489360.8	115408731.8	136423121	124329431.4	148773909.9	268083052.9	105038148.8	162468580.9	219120847.5	202932743	148260699.5	144288490.6	158262367.1	144100940.4	143905084.3	147639220.6
Com_179_neg	Cer-NS (d18:1/22:0)	C40 H79 N O3	621.60467	14.594	Partial match	Full match	151606008.8	189394059.8	100744087.3	156193621	133474347.5	95090527.27	153157830.6	148978982.3	83380783.61	101378543.9	60556992.95	162376364.1	243260783.8	199978749.4	148621669.5	123544529.4	157854684	204356569.1	172660929.3	163262339.4	156964566.7	127427373.3	116691036	128816439.9	59618498.8	104649089.6	128473302.2	133510646.9	145994862.8	161208146.1	142296739.5
Com_73_pos	PC (15:0/22:6)	C45 H78 N O8 P	791.5492	9.394	Partial match	Full match	189579594.6	129178668.6	120066247.7	105076044.8	207426505.8	87658574.62	149275442.8	193857048.2	19896512.65	114096456.6	44976575.5	122192952.7	125852235.4	92096995.69	134292227.5	127380470.6	125390774.2	166850357.2	37355697.61	96337159.15	189672583.4	25850123.84	271122805.6	124586092	106611710.4	44589681.48	119388734.5	132120597.2	143810782.8	152301758.5	136905468.3
Com_96_neg	PE (19:0/18:2)	C42 H80 N O8 P	757.56071	10.979	Partial match	Full match	74611344.97	92053098.28	85038886.03	53359759.27	67921195.76	62583552.31	92712827.57	109173251.4	126619745.3	97456588.96	88005512.76	88516847.96	132711840.9	121429410.2	73949919.38	81968377.69	87464081.43	82198473.99	97995906.03	89668483.41	353050729.5	185037968.1	245780108.2	197505088.1	241567214.4	205535316	126181760.3	140942929.8	133639910.5	110158256.8	127730714.4
Com_150_neg	HexCer-NS (d20:2/22:0)	C48 H91 N O8	809.67289	13.756	Partial match	Full match	159454107.5	147292505.5	109471560.7	103292547.7	116274791.8	103277845.1	113103320.9	90518930.41	101794041.2	101342805.7	123568800.2	115429059.7	129249200.1	121551512.1	125525946.6	89351350.48	138416200.4	139492864.3	137782722.9	122341676.4	190744773.7	148839655	136492135.2	194907665.6	187011885.3	177159209.5	139383826	120201611.4	129842078.4	120963179.4	127597673.8
Com_113_neg	PE (16:0/20:4)	C41 H74 N O8 P	739.51376	10.494	Partial match	Full match	97196247.65	88309620.6	110139943.7	138368111.7	109220269.3	101981679.8	102501083.3	189454127.8	78542888.42	94740023.38	40428763.51	132228816.5	216235990	196830053.5	90520589.68	175795817.3	72753117.17	155183601.5	89618466.09	149740680.1	305092337.7	52530917.15	99929749.5	154563447	138271111.6	62142965.07	123546538.9	120398250.5	116746971.7	134541163.7	123808231.2
Com_207_neg	PC (16:0/16:1)	C40 H78 N O8 P	777.55032	10.157	No match	Invalid mass	112237259.2	114903223.4	129195282.5	107983333.5	148498088	113809524.7	125423172	129403484.6	156597072.9	141236636.8	117587218.4	104135346.1	97834078.81	95153272.81	119239380.6	165583323.2	130893462.3	128390259.5	149114859.3	111551105.3	124532672.9	106508853.8	108429648.1	65506280.79	79182108.66	122128860.4	116638264	120589490.4	119290547.7	122122035.8	119660084.5
Com_108_pos	TAG (16:0-18:2-20:3)	C57 H100 O6	902.73695	16.473	No match	Invalid mass	20749810.84	95576234.91	111265720.5	175556892.5	69692089.9	116028797.9	95109989.44	109052687.8	37868314.41	50000984.11	18519148.89	73245896.07	132976267.8	57346579.72	17853494.68	73661064.98	17663745.37	136519725.3	13544659.61	99553202.17	92965601.03	202805568.2	106139961.6	58767694.86	93178058.9	59752105.11	83620230.85	118651282.4	137391520.6	117106387.8	114192355.4
Com_168_neg	PI (18:1/20:4)	C47 H81 O13 P	884.53969	9.607	Partial match	Full match	111517227.7	90423633.15	74280921.38	55104354.88	135704848	73873229.09	86030825.91	88165440.77	36862186.8	71185203.97	57787098.68	69509406.93	225070079.7	141281743.9	98583880.5	92975120.53	80813910.9	70947784	51632509.43	55185871.01	149410035.1	126477049.1	286056888.2	252642274.6	177856799.2	106126180.3	107961929.2	123530877.4	104920304.2	112614445.4	112256889.1
Com_206_neg	SM (d14:0/26:0)	C45 H93 N2 O6 P	834.67193	13.749	No match	Invalid mass	125366330.1	144524240.2	86371610.17	174292753.2	141184862.9	70880221.35	132014487.2	112089706.8	64800916.98	61318579.1	69293718.76	142946485.5	131458018.5	171298475.6	88289927.17	119850959.3	114150268.3	134181683.9	124260797.5	150232219.7	79906006.09	79890755	47159685.69	59061240.17	31563961	61428720.35	107465816.2	109348579.5	119616393.3	111093547.9	111881084.2
Com_186_neg	PE (18:0/18:0)	C41 H82 N O8 P	747.57648	12.479	Partial match	Full match	170185502.6	112968695.6	130858436.7	137583148.8	123958588.4	136755436.9	160930032.1	86814123.22	94714137.03	102911660.9	92876150.97	141509212.6	70475088.56	77876495.52	110868284.8	115938863.3	148196220.7	184918169.4	120408381.7	134928553.2	110846737	63191108.04	90510102.64	121999606.4	127830090.7	133834500.3	113347855.2	115319753.8	101881692.8	114868337.9	111354409.9
Com_154_neg	PE (20:0/22:5)	C47 H84 N O8 P	821.59209	11.838	Partial match	Full match	212657775.9	220083063.4	237720529.7	185790385.6	104169308.3	171342158.3	178193433.7	136709575.9	78235323.05	88753496.67	49134893.55	176925668.3	82241828.13	64512115.11	125736896.3	178655262.3	166531053.5	150361782	102840766.9	113036386.6	22229443.66	11443716.74	19566651.09	24074659.22	27703398.23	13295946.12	107044204.1	116300914.9	116099817.8	105722682.6	111291904.9
Com_173_neg	Cer-NS (d18:1/24:1)	C42 H81 N O3	647.62035	14.415	Partial match	Full match	129962212.3	114688844.9	143090898.2	119582694.2	91699278.71	134837197.3	116586104.8	151952424.2	93220970.42	87578502.14	78888525.24	164185795.8	85582271.06	79524918.71	115672250.4	118755683.2	129834137.2	183862869.5	84022590.22	107038483.9	159587967.4	122898062.1	141926954.9	138320991.2	101686527.3	115304734.9	103913023.9	99786765.79	115849980.6	123424325.7	110743524
Com_63_pos	1,2-di-[(9Z,12Z,15Z)-octadecatrienoyl]-sn-glycero-3-phosphocholine	C44 H76 N O8 P	777.53095	9.837	Full match	No results	96417265.18	75243015.79	88203904.72	70365628.88	87383757.63	84431383.32	85666894.78	168659076.1	75289300.62	196021480.3	85345878.17	82813026	160817185.9	120969445.5	124980593.1	140840484.1	73277039.52	121236775.6	68357522.21	130874133.1	216028815.8	25940862.23	301601745.3	46227898.25	37562282.61	58507794.52	112411425.9	100528431.9	129782425.2	98214908.23	110234297.8
Com_40_pos	PC (20:5e/22:6)	C50 H80 N O7 P	837.55449	7.94	No match	Invalid mass	796706.6543	29757418.27	3437506.47	2377875.261	6136056.803	325005501.3	84937613.71	116067295.6	737263206.1	650888933.9	687663671.8	201661684.6	6563204.017	4973982.323	1882623.183	7788062.27	25293119.67	22888298.55	719145066.2	311358203.2	527329.7986	27473311.52	1029105.298	649314.6586	16072667.43	700476005.3	126556449.8	96925175.09	90996506.8	98394470.73	103218150.6
Com_180_neg	PE (18:1e/22:6)	C45 H78 N O7 P	775.55051	11.956	Partial match	Full match	76046795.53	101614296.7	127287769.1	98575831.43	142141329.4	134092296.9	108598946.3	75967981.88	55888244.3	94483887.46	75603894.58	68300637.99	94192629.52	86843294.06	126588952.5	100741652	137441803.1	102169124.9	103573562	84923341.36	154843551.9	81954253.15	128668481.4	125595337.7	139056283.4	117325339.3	101743462.1	106419557.6	106267075.7	94675370.61	102276366.5
Com_31_pos	PC (18:3/22:3)	C48 H84 N O8 P	833.58116	7.974	No results	Invalid mass	607960.8292	33043961.1	2530007.724	888664.6898	2471029.234	241732786.9	46403749.13	246692499.6	792057307.9	433438160.2	650873869.6	116937825.3	17591519.08	6907539.216	980907.3445	16399921.87	17447489.85	26575474.02	871857008.5	312707509.9	1319667.188	23347941.96	660209.3825	616800.0102	55918439.7	865476516.3	101580036.4	103175857.6	101224064.6	94197272.57	100044307.8
Com_210_neg	PC (18:0/22:5)	C48 H86 N O8 P	881.61288	11.436	No match	Invalid mass	87774649.63	102889795	102971513.7	106041192.5	100240463.4	99947129.02	97976435.88	160963112.4	57864848.78	82907377.77	49343758.12	132530184.3	119613337	104861288.9	114789124	134365294.5	101000486.2	128147211.7	59877539.59	134550006.7	118584832.1	62866411.39	104487527	122067897.7	101463228	61447684.07	92985518.57	93222227.21	96694420.37	110873630.2	98443949.09
Com_68_pos	TAG (16:0-18:1-18:2)	C55 H100 O6	873.77232	16.501	No results	Invalid mass	14117413.21	70910148.17	96635777.2	135591422.6	52834358.07	130694074.9	79149643.85	68330484.33	32026288.62	26197118.31	9969635.165	77234198.28	84821299.64	33604873.71	8250164.074	44469421.53	14475140.42	96220506.24	7752023.026	66371156.07	76537842.79	331171624	156993589.4	45547629.14	26864602.52	104534271.2	99183244.12	91892200.44	105354412.3	89138249.06	96392026.48
Com_183_neg	PI (18:0/18:2)	C45 H83 O13 P	862.55555	10.805	Partial match	Full match	99904373.12	84813524.61	88229238.8	83031555.9	112533545.6	105276188.8	91754474.56	67019944.33	70556028.48	83228098.1	80005162.09	67959579.7	96519074.55	76420733.21	85720684.88	75497638.4	83064512.68	69654595.62	105099901.2	61105557.33	146742848.9	142508823.2	204385115.7	154269893.7	177838750.1	176038918.7	92496790.62	90387376.15	96283749.47	100567255.7	94933792.99
Com_178_neg	N-(pentadecanoyl)sphinganine-1-phosphocholine	C38 H79 N2 O6 P	690.56601	10.488	Full match	No results	78489172.71	86927506.85	206523573.6	183681076	39345059.77	77142332.96	108071595.7	196477422.8	39510635.28	36399164.75	37477499.26	173998217.7	46418056.35	65252689.37	85425039.11	267588335.7	54910470.61	129503048.3	44215038.08	138844999.3	85871799.88	44455714.95	21998533.98	27636682.2	34483940.14	35389830.09	96141001.65	86336592.2	92086196.5	98485056.7	93262211.76
Com_298_neg	PC (17:1/18:2)	C43 H80 N O8 P	815.56613	10.032	No match	Invalid mass	84026631.54	87243619.76	93768555.81	100492318.1	84928208.8	77144531.07	66119543.15	102085216.7	73554843.89	24117438.61	69779750.79	80381443.04	84922351.1	82363011.16	96506990.54	113124346.3	91833227.77	82350178.71	76425716.27	91755105.81	45112439.59	72354132.04	40423964.68	38593136.45	83160669.28	63924073.85	84033447.24	87918311.25	85967922.13	98874478.02	89198539.66
Com_75_neg	PE (18:0/18:2)	C41 H78 N O8 P	743.545	11.888	Partial match	Full match	46936393.47	47564478.73	67333570.58	75650571.73	50549122.06	62313232.03	57356817.86	124692658.6	52629131.06	47580286.05	19812550.75	66785171.35	91236953.55	132002849.4	42852543.19	116694292.7	28592131.67	101139815.2	51761739.39	65273703.68	451058855.6	65855070.01	114577243.4	145455093.6	128054192.4	60165105.71	92735653.55	88231246.5	83601299.86	91242173.74	88952593.41
Com_230_neg	HexCer-NDS (d28:0/12:1)	C46 H89 N O8	829.66287	13.95	No results	Invalid mass	89915738.95	106697592.2	40710083.07	53203746.51	89209614.93	68794126.71	81257957.29	139598517	60524982.85	61585828.52	71378612.72	111707506.9	115968972.7	168206530.8	106786181.9	93616438.26	71478531.21	85309885.91	104013183	111976708.4	108762287.4	164557535.6	62804976.12	100849725.1	76789391.29	109181575.2	77635974.08	64471162.01	100932259.1	108732507.2	87942975.6
Com_233_neg	N-myristoylsphingosine-1-phosphocholine	C37 H75 N2 O6 P	674.53482	9.473	Full match	No results	58470606.54	106228242	88266608.16	85599550.13	69476605.28	80693040.65	103937382.4	119230528.5	90103926.89	95383497.43	88477242.49	102414652.2	57003083.62	68796604.07	91093066.82	122935491.3	102338260.8	113307369.2	77146303.74	127529874.8	105389230	61008737.2	39125510.87	44999531.91	75540093.36	66763574.31	65382898.55	93074815.46	95071167.2	84589817.57	84529674.7
Com_39_pos	PC (22:6e/18:1)	C48 H84 N O7 P	817.58524	8.831	No match	Invalid mass	236560.8208	27246239.03	1484739.687	266717.3313	1618498.387	157478588.3	50988438.4	167722680.8	844637464.9	175423546.8	297361233.9	134313034.5	8780341.931	1757474.926	352839.9345	9432641.093	14174438.63	24910309.33	337637657.8	199168737.1	294824.2659	40073171.41	436898.9478	540744.9057	38558673.8	541249267	95080855.03	72323482.99	83996937.95	86274898.45	84419043.61
Com_164_neg	LPE 18:2	C23 H44 N O7 P	477.28437	2.079	Partial match	Full match	49402079.21	60979701.48	67634872.88	40799186.48	54967061.06	58468716.46	58516840.82	67769136.14	69465670.5	53404035.15	47825153.13	60445822.61	110427178.8	93924387.9	85129104.27	69923212.97	54286316.95	75444428.02	39105262.91	58339471.49	169019490.5	109429743.9	272717527.3	206483151.2	134032366.7	148217186.9	75134468.23	86823691.44	88981512.87	80391556.7	82832807.31
Com_187_neg	PE (18:0e/22:6)	C45 H80 N O7 P	777.56612	12.176	Partial match	Full match	103316235.3	94524160.57	91336381.51	84949880.67	122250364	127478479.7	94824732.21	73216902.96	44297722.61	66299513.49	55148616.08	82619524.16	93903896.66	78425516.91	85789330.11	53737585.48	98008917.96	122788521.5	109831909	74454870.33	144544022.1	48149191.98	85436774.05	106173624.8	107519819.5	80210971.12	91529406.06	91774239.28	79748421.07	58512006.67	80391018.27
Com_231_neg	HexCer-NS (d18:1/24:1)	C48 H91 N O8	855.67821	13.759	No results	Invalid mass	100644671.8	88938063.35	61747245.96	77610472.7	66937141.16	69616804.21	77489072.29	52590851.99	59038895.31	56046808.32	70551507.03	67166707.7	88957716.37	70560233.99	69986551.32	51996885.09	76413284.84	80657181.99	88302859.76	73012350.69	108662128.5	79344685.2	73906939.81	107226811.4	105629927.3	98531479.08	80050002.63	89667516.53	80525778.24	71052125.17	80323855.64
Com_314_neg	PE (20:1/22:6)	C47 H80 N O8 P	817.56195	10.046	Partial match	Full match	74938437.12	77855928.9	82700809.38	98765456.88	80628081.82	85371303.88	73663627.82	92559207.5	65941954.13	84178283.12	61953506.75	70475833.78	75287293.53	72353921.25	85110507.3	98495444.31	84023105.49	85068651.47	67085181.11	82048902.07	61576971.63	60364184.13	55322636.7	66402223.08	68601967.46	52442369.2	77849674.39	74494143.48	76470009.92	86824735.78	78909640.89
Com_240_pos	TAG (18:0-18:1-20:3)	C59 H106 O6	927.82758	17.101	No results	Invalid mass	35614653.32	107559404.7	103338226.5	133742309.8	36811920.93	102212373.9	105788554	33803422.37	25179423.76	23113558.07	7554949.633	82030091.14	44853431.6	75101399.5	7667993.907	63704007.74	29667686.12	113451949.1	13355020.72	40319449.82	8524689.515	59107299.51	13033738.34	12611383.02	13690992.83	9850618.277	60558291.42	59144474.8	94709392.9	99195586.07	78401936.3
Com_126_neg	PE (21:0/18:2)	C44 H84 N O8 P	785.5921	12.214	Partial match	Full match	50365142.37	45313760.6	50841081.68	32472860.37	60241816.35	65448711.64	29988939.64	54369799.48	74775625.05	42568213.04	61826098.31	33033567.39	70379392.94	77376869.94	43894075.54	36668771.49	43464298.85	51451326.85	67255475.18	50559587.39	263326469.8	152525016.2	151438361.5	233938400	152151501.6	191446588.1	86998635.11	77472547.45	65022201.94	82305737	77949780.38
Com_250_neg	PC (16:0/18:0)	C42 H84 N O8 P	807.59749	12.47	No results	Invalid mass	114080085.9	103667725.9	99668845.2	95011015.56	63560406.63	99607362.93	108742744	76823617.3	86411787.76	89025122.18	85499213.99	87174267.52	64837496.41	71322537.72	102422425.3	76461829.76	136917646.9	90022970.59	111293204.7	88310499.54	58065410.03	58429965.75	81478992.85	73674113.85	92202656.49	89718127.17	65384596.87	87457223.13	94845646.28	60543102.88	77057642.29
Com_87_pos	CE 18:2	C45 H76 O2	301.30247	17.62	No results	Invalid mass	6276678.948	62022666.55	41916744.28	66419802.1	54299662.84	54356743.91	43091785.37	44058715.44	14657286.15	21668863.24	19073971.15	60149935.68	39879921.18	13669703.06	10490790.26	50192506.01	36471386.47	61909993.81	26890876.28	23015731.92	14563869.36	254870184.5	11520813.58	8369430.511	7269855.132	10962863.82	72091435.87	57315115.22	78444145.77	99644975.97	76873918.21
Com_166_pos	TAG (16:0-18:1-22:4)	C59 H104 O6	925.81299	16.833	No results	Invalid mass	9682711.291	123014011.4	114517941.8	163881774.6	40125546.98	80416636.78	107511122.3	50010621.99	2694602.554	20821423.73	4974598.66	91002754.27	78161222.78	46810763.22	12438206.71	65595592.75	23772255.25	151687385.9	7477436.352	50777162.86	21619297.7	99770561.83	28687521.12	19650764.08	33937751.47	25170774.62	66886919.24	69679548	63834274.36	104651255.3	76262999.23
Com_205_neg	Cer-NS (d18:1/24:0)	C42 H83 N O3	695.64158	15.299	No match	Invalid mass	52664507.42	39493267.41	56226318.46	71596873.96	49617492.68	53469496.85	61157108.92	90547718.15	66304836.98	55548483.79	42545803.14	77155651.67	157651272.5	133750653.1	44185899.95	68627642.61	52039860.52	84773037.65	46773814.38	83154215.66	125725734.6	120871918	117195530.8	166794885.1	64848562.74	81182831.19	83534677.98	75921509.18	79523789.06	65821508.83	76200371.26
Com_189_neg	PC (18:2/20:4)	C46 H80 N O8 P	851.56584	9.427	No match	Invalid mass	76460185.06	47420458.76	63336410.62	60400920.39	116237622.2	39596670.14	55749504.48	61564634.25	18307397.08	45793951.98	37986468.9	55338556.53	90900361.61	70909122.82	78966880.08	88499728.49	79679554.17	61232324.35	23069105.37	54873310.16	143784403.4	67717686.04	214137364.2	245945624.2	110573566.8	49310752.4	74547681.52	80761596.28	76910588.35	71466337.08	75921550.81
Com_82_pos	PC (20:4e/18:0)	C46 H86 N O7 P	795.6168	12.167	Partial match	Full match	71503272	112983555	61709119.89	18690738	60362613.22	104752172.2	63099037.83	52262400.5	21353774.73	61865903.86	48190708.13	33577769.2	47477450.37	66340180.24	77527330.34	31642910.15	30293752.39	42153391.41	35899881.4	25694078.21	166427756.3	35274967.43	112171550.2	201291334.9	126730561.6	122522910.8	79458817.89	65441844.05	77865083.28	77755986.08	75130432.83
Com_84_neg	PE (16:0/18:2)	C39 H74 N O8 P	715.51367	10.674	Partial match	Full match	34697372.34	31423000.18	46473970.11	59700875.81	45141239.31	49038456.9	41852170.45	84305670.09	49202765.85	43626801.03	18856373.75	43202200.88	102711479.2	118081875.9	32904016.25	83294665.04	23841430.71	75359608.71	52792986.42	56335365.56	380526169.4	52306907.6	131733254.6	95954617.72	68593132.53	52936316.67	72109030.16	76509946.56	70046790.59	76456115.39	73780470.68
Com_276_neg	PE (20:1/20:3)	C45 H82 N O8 P	795.57588	10.604	Partial match	Full match	98324484.18	118756083	76331115.4	104077520.5	88474300.96	32816937.1	61682092.34	33180615.73	13317282.45	17108527.67	13209223.51	73332099.81	44647116.25	45626036.82	54897625.65	30607539.8	81030759.73	102263828.4	42167118.24	86232549.23	59470170.51	55375907.04	115438470.9	137847577.4	118317881.9	54017680.47	100535314.3	53057846.58	73264380.05	60696804.54	71888586.37
Com_204_neg	SM (d14:0/20:0)	C39 H81 N2 O6 P	750.58722	10.491	No results	Invalid mass	56035569.04	61367399.36	149877078.3	151503265.1	28137037.47	53032575.52	85737252.86	150348645.8	27553342.56	25233853.85	25802775.57	124077796.4	31859626.7	46058875.68	61039258.9	225635636.1	38782302.52	101571226.7	31519088.76	106270437.8	62630709.66	30563246.26	15358705.76	19017261.82	23731373.42	26064110.71	74658134.28	71636772.55	65523515.95	74953397.94	71692955.18
Com_269_neg	PE (18:1e/20:4)	C43 H78 N O7 P	751.55053	12.294	Partial match	Full match	101674710	76217656.07	105099127.9	79428499.97	111552347.3	92941099.53	103447391.7	68016163.76	56262451.43	79547694.97	62328085.42	62206050.02	53563047.37	51989790.35	116647039.3	93230757.12	128882718.6	61359949.97	87446565.97	75614748.42	74641628.87	39623920.26	44623444.57	47999011.98	90653398.09	57489532.94	66050784.38	71621123.73	72093548.7	75412589.3	71294511.53
Com_66_pos	PC (19:0/18:2)	C45 H86 N O8 P	799.61177	12.163	Partial match	Full match	53419091	82487080.55	49467313.3	27039883.01	41366032.4	79206177.42	50685219.82	47328188.01	16362338.14	47179445.04	35048389.79	30254073.03	44065453.33	65816296.34	52394276.48	38304036.91	32693007.45	63095486.1	31870915.88	47712616.8	211012323.6	37255305.76	114435263	208142990.7	116156266.1	132875438.3	72317139.74	58896478.44	74032950.92	72132106.55	69344668.91
Com_139_neg	GlcADG (16:0-18:2)	C43 H76 O11	768.54812	9.583	No results	Invalid mass	26246957.76	24891173.34	33194172.39	25708496.9	59503888.75	31128161.16	27944855.44	43405292.97	27594225.81	34744015.18	25616359.49	29553786.45	83323643.33	59251445.49	35238696.73	33543904.38	25151834.76	27223212.94	28026252.65	35401144.96	232565029.9	129671535.4	253099822.9	258082889	254675417	113564726.6	58126845.6	74038495.84	74297382.11	68483282.76	68736501.58
Com_111_pos	TAG (16:0-18:2-22:5)	C59 H100 O6	921.78059	16.379	No results	Invalid mass	10964021.13	61105790.85	53251268.4	102183018.1	42532010.52	51074457.18	46426445.78	88139599.73	8890884.35	17713940.95	9298431.318	62959291.1	102055206.9	45677340.71	21902333.15	65612815.92	28714629.01	102433992.3	7481516.422	68482361.09	33805997.79	196012784.5	29000651.71	23943228.24	37803535.59	17280035.26	78749611.51	63949069.36	71047561.01	59585215.55	68332864.36
Com_48_pos	1-stearoyl-2-arachidonoyl-sn-glycero-3-phosphoserine	C44 H78 N O10 P	811.53654	7.936	Full match	No results	101153.9281	10849273.74	550565.8148	253060.8436	841109.0626	187575021.8	23905142.17	91084701.79	613033454.5	418088970.9	721266963.3	77199178.85	4235085.174	459472.8177	348686.5262	2453753.775	7098457.702	7809801.25	913280424.7	175465655.2	50348.05302	24270249.74	189093.193	132157.35	12362734.41	514259251.3	74974844.84	62812525.88	66551717.17	63130565.72	66867413.4
Com_199_neg	OxPC (18:1-18:1+1O(1Cyc))	C44 H82 N O9 P	845.57667	9.419	No match	Invalid mass	66749681.66	51658567.01	54177113.25	53016094.47	101909350.7	35216679.19	55740397.74	49360259.54	18033152.04	39062821.06	33447655.68	41988473.94	70314523.17	57870658.16	74146117.33	78184789.08	70136213.56	66395030.07	20344003.44	54416178.8	132170126.1	80554748.42	176271310.5	157013287.6	211290324.8	45654590.35	71817635.6	71186770.53	65500363.49	58121382.78	66656538.1
Com_122_pos	PC (20:4/20:4)	C48 H80 N O8 P	829.56487	9.192	Partial match	Full match	111177672.5	73437502.69	59456064.03	54117099.68	118807403.7	30205166.53	56484803.63	44295859.01	2196233.135	20694825.56	18503251.55	59768880.71	77718786.52	58987781.82	102450148.7	63684199.92	81055781.13	63847355.66	5941325.761	34149814.75	98762478.6	14132168.65	116210646.5	132449296.9	130611134.7	10789604.98	70892281.72	53682997.12	67351079.39	73795109.26	66430366.87
Com_304_neg	PE (18:0e/20:4)	C43 H80 N O7 P	753.56577	12.519	Partial match	Full match	77150386.67	67132881.37	88077475.87	68882276.83	86970899.36	102012459.6	76004587.86	68264130.91	45394683.03	75412947.48	47561704.97	81510379.5	49055449.87	45821254.83	78471462.07	75920075.97	93384786.48	91899161.87	89239094.93	64359329.13	65156126.48	35469388.84	40934870	35358212.33	70962304.93	46742858.61	66667017.46	65836162.94	63168680.96	66956050.19	65656977.89
Com_305_neg	N-[(13Z)-docosenoyl]sphing-4-enine-1-phosphocholine	C45 H89 N2 O6 P	784.64444	13.008	Full match	No results	63678018.92	77950320.44	61573261.11	69651426.77	47733194.44	58946067.84	55973001.44	58661650.24	65420108.36	69469867.96	67339088.94	58742058.13	45094847.25	71805833.94	59128467.83	70594606.16	80889981.74	69308462.81	75012287.85	75865637.64	71666575.69	44765244.39	61702296.37	46335957.35	64571079.24	76510806.35	69653781.18	63706518.04	64435956.24	62238768.33	65008755.95
Com_153_neg	PE (18:1/20:4)	C43 H76 N O8 P	765.52946	10.533	Partial match	Full match	57135418.74	48152023.81	55167184.24	86072052.28	70555309.79	49989848.34	52332016.25	83522210.73	28683848.23	47143236.03	16116502.84	60364200.41	126640858.4	103709167.3	44415223.97	104599095.7	40451884.64	85119535.34	32670600.25	66820509.67	181686173.5	21416831.93	80598831.67	96486107.49	94324771.71	23873222.7	61398990	63310523.07	66029718.11	65162659.97	63975472.79
Com_290_neg	PE (16:1e/20:4)	C41 H74 N O7 P	723.51893	11.053	Partial match	Full match	83099495.6	65874702.09	86534592.49	69177892.49	82206206.05	88556559.24	77453944.37	58492772.07	46802467.46	68372348.63	60070084.37	49144257.41	57536893.08	47565693.39	94336461.86	86508866.53	99599994.71	75464092.9	76211980.18	62076532.92	79482553.83	35110237.02	50035337.02	50739638.33	75395292.16	47772152.1	63069238.95	63142955.74	64562781.33	65045880.3	63955214.08
Com_247_neg	PE (16:0e/22:6)	C43 H76 N O7 P	749.53474	10.947	Partial match	Full match	75813371.87	66663781.74	61330666.06	52393682.34	72869026.14	77773552.63	61059593.25	49878881.26	29224483.28	50204684.65	47406297.14	48167145.98	60998483.48	51117512.55	70602757.82	65509227.16	74761078.61	78600538.53	83373308.9	53919597.47	98524192.91	52909978.88	84097997.25	79752105.83	85471877.64	61530047.35	69157384.32	47981370.02	69730455.33	53708682.16	60144472.96
Com_127_neg	OxPC (18:0-18:2+2O)	C44 H84 N O10 P	863.58726	8.823	No results	Invalid mass	255444.2446	13590126.95	2083888.252	387703.4357	2113975.39	79830521.57	25986980.9	65022569.22	463554257.6	116645703.5	154372972.9	65159155.43	9777842.282	690820.2474	355592.3779	6272128.118	12426342.8	15369769.12	219241951.1	87696211.84	760553.678	119055653.3	552978.8568	708069.2829	37468840.27	318252259.9	69572735.77	57375210.33	53988358.14	59282765.28	60054767.38
Com_242_neg	PC (18:1/20:3)	C46 H84 N O8 P	855.59716	10.704	No match	Invalid mass	118307108.1	78939588.08	74298109.31	67580217.18	111736811.1	82649009.3	59290247.04	29830973.98	22427960.37	53004477.65	44219814.42	71231608.18	40629945.28	42824195.32	91974798.65	69109879.01	79441022.95	64006466.65	45234504.84	54593336.09	53878967.94	51177779.97	108567290.8	58991743.89	110278889.8	50268756.06	62896094.18	49867587.56	63068200.6	62407042.17	59559731.13
Com_98_neg	PE (18:1/22:6)	C45 H76 N O8 P	789.5292	10.243	Partial match	Full match	63730982.44	44484760.84	54044005.24	98910395.13	71026893.63	42478476.52	52101562.92	52021519.17	10543197.45	31390625.65	10471329.16	51781808.91	111417062.4	96949525.07	33367792.65	83975231.96	26328024.8	83225498.46	20111817.88	51127733	340449292.3	32821735.76	61311386.68	67008994.36	72992371.56	19039277.78	57299345.34	59002310.52	54482294.75	57434379.24	57054582.46
Com_274_neg	SM (d14:1/19:0)	C38 H77 N2 O6 P	734.55607	9.475	No results	Invalid mass	34964693.48	63871308.25	52325255.36	49118873.51	54340862.02	46769871.01	60661432.94	91077280.16	52205023.19	55362385.22	67202138.9	61104194.39	32830347.83	39577766.78	74263720.75	76748892.03	63056042.01	67683669.84	54340790.67	93292776.47	84614589.29	36911237.71	22588457.08	26825648.3	57001826.33	39490384.68	48973247.28	52215907.76	73448200.8	50392773.81	56257532.41
Com_349_neg	SM (d14:2/27:0)	C46 H91 N2 O6 P	844.66548	13.005	No results	Invalid mass	54520525.88	65273062.06	53211382.42	60163770.28	41762153.13	52792551.05	49348759.24	51423556.19	57267555.28	62383488.5	60538142.95	48699157.44	35655881.72	59390887.29	48457729.45	60062884.84	66674979.04	59754968.63	61861746.11	67377861.13	60506410.52	37393266.01	51191022.37	38944956.31	56103794.45	64755233.63	59607025.38	53632882.96	54652526.71	54972320.18	55716188.81
Com_107_pos	TAG (16:0-18:2-22:6)	C59 H98 O6	924.72138	16.223	No match	Invalid mass	10567785.79	31149731.1	25688560.04	54294265.48	20831560.6	29349086.52	30612182.49	26995361.53	5207099.534	12113124.12	8221026.069	24778288.16	61887555.02	35454748.05	9918635.838	21813410.14	11835868.53	40353050.33	5634602.42	28643178.85	31223384.06	206864252.9	70911251.82	98627070.16	41613235.75	37826579.65	60255079.01	47986426.45	56581796.23	50630034.98	53863334.17
Com_138_pos	PC (16:1/22:6)	C46 H78 N O8 P	803.54932	8.981	Partial match	Full match	63634226.92	56078159.43	61541730.48	56907129.4	126655672.5	36912490.2	62642403.27	59577144.47	5756114.131	37805046.61	27987367.19	29560869.47	47503289.48	43217415.3	62289273.03	55948113.73	57384733.68	75792677.47	9267181.258	39574701.56	79343694.56	13980006.93	80204316.44	28734191.09	36920128.5	11360186	53859258.87	47908019.26	56676586.98	52478521	52730596.53
Com_363_neg	PE (19:0/18:1)	C42 H82 N O8 P	759.57632	11.887	Partial match	Full match	47224793.41	57253631.76	72152445.33	64596504.16	51834673.57	60280287.89	52733824.55	54052124.26	56333127.48	49044215.65	35560268.93	40536743.34	47152780.74	45524849.95	48154495.87	56044546.06	53088978.32	46398923.24	50788427.37	42934188.22	57723598.16	34887189.9	49001826.06	47567435.58	52360348.5	44248796.63	58921623.26	51387337.42	50120975.76	45900325.79	51582565.56
Com_342_neg	SM (d14:2/22:0)	C41 H81 N2 O6 P	774.58707	10.223	No results	Invalid mass	56995593.69	54584716.8	81264960.79	63070977.66	49444802.15	68867096.13	54411990.95	74321947.75	70670288.15	60010547.64	61710760.38	66381007.92	37298461.32	36136006.97	65007804.43	87996233.57	58225187.7	73816396.31	59603492.99	67895078.48	32688775.02	25751396.15	14251038.26	16685354.29	21286170.3	23414752.42	54852980.57	51166029.45	54712407.77	45507349.48	51559691.82
Com_99_pos	TAG (18:1-18:2-22:6)	C61 H100 O6	945.78172	16.2	No results	Invalid mass	9605657.558	35856229.92	17410097.9	51343330.99	21748324.35	19009165.09	22809611.68	29308628.47	1884228.359	6527023.452	5766594.964	27360775.1	76792753.17	27202941.69	9940277.162	27192128.2	12555612.29	37609651.41	2628975.795	27945352.28	48873948.01	221021983.5	63820890.68	122027287.7	56828635.03	25397463.08	62752511.21	46487841.64	52358237.75	43566669.78	51291315.1
Com_237_neg	LPC 20:3	C28 H52 N O7 P	591.35264	2.244	No results	Invalid mass	121485817.3	82308086.57	80756936.76	49001508.05	82755222.19	49310427.15	78299824.06	27485866.3	12859704.46	36917251	34618114.98	64708397.7	19401732.23	36099114.75	83434789.59	40857346.67	108989975.5	59846719.37	25183196.59	41883230.87	16700620.82	28490772.13	47286237.27	46565710.14	76497264.97	27390354.96	45728836.43	47925330.99	58267112.17	51278288.81	50799892.1
Com_67_pos	PC (18:1/20:5)	C46 H80 N O8 P	805.54969	7.935	No results	Invalid mass	57599.21286	7991650.874	366848.0873	200889.2163	602423.6684	163668983.7	18172311.11	72218711.91	420452416.3	314200812.5	408916139.8	64282312.2	1949102.331	302968.2594	217429.2336	1661546.541	5064436.577	5402265.945	6199031.621	102672828.9	38955.26548	22233492.84	114607.2666	97009.51457	9318221.095	2481648.957	45873343.86	45976202.55	61262659.67	49815617.3	50731955.85
Com_306_neg	PC (17:0/20:4)	C45 H82 N O8 P	841.58184	10.814	No match	Invalid mass	54100521.91	37972310.32	61483549.8	26657352.72	57495966.3	60464643.64	36250342.57	55931903.84	47871190.12	66164033.7	51858706.8	53329720.64	36174678.74	38544546.75	59108371.13	51241539.17	45700914.31	42565303.73	56587565.33	27337635.26	71431556.16	46250251.33	79844786.76	74647265.84	71668980.53	71835536.21	55838808.46	53736612.64	40799182.43	49419560.9	49948541.11
Com_65_pos	TG(16:1(9Z)/18:2(9Z,12Z)/18:2(9Z,12Z))[iso3]	C55 H96 O6	852.72365	16.094	Full match	No results	6772486.88	26169544.81	28344988.7	37757031.18	19436503.85	25889940.18	20579604.01	28623271.27	7322243.467	10259386.34	6305084.854	18069211.76	33204821.01	18449117.92	8549405.299	24742698.1	7713525.981	34202397.27	3364241.216	29153157.82	84027992.11	358937431.7	87527784.34	36003740.6	20672775.43	51359214.35	60430049.56	44302767.96	44446385.7	41419929.92	47649783.29
Com_354_neg	HexCer-NS (d18:1/20:0)	C44 H85 N O8	755.62653	12.871	Partial match	Full match	57921854.99	58132482.64	33839649.92	35258874.77	51434580.01	37750373.17	47254426.39	54739930.65	26453624.33	32996043.17	41745938.32	68084160.62	29963738.96	34350661.34	62816285.85	52237075.59	46877651.99	67539011.74	52361413.62	63330658.11	54873371.69	49617990.43	17591154.32	21396137.48	26941025.78	33820060.12	41562765.14	42984882.15	48350210.48	53385320.17	46570794.49
Com_428_neg	SM (d14:1/25:0)	C44 H89 N2 O6 P	818.64979	13.241	No results	Invalid mass	36057638.74	54525472.67	29738513.13	47381962.11	53811822	34914956.5	40503913.18	50003281.94	48518543.09	42281014.34	44016214.18	42541019.75	52928847.84	61228697.85	42586288.37	46783133.52	47766360.99	56884137.53	62852760.08	70681329.07	43867422.61	42796355.81	29523562.69	22331578.16	21509221.34	35499328.31	45982250.62	43457744.01	44426433.15	45556752.98	44855795.19
Com_372_neg	PE (17:0/18:1)	C40 H78 N O8 P	731.54499	10.708	Partial match	Full match	55255940.45	47036183.25	54569210.21	64414865.85	60951660.66	63599081.31	40672286.38	50871271.42	33693482.26	49773844.6	51461124.91	31660194	42098747.06	39736413.59	49531285.75	61297053.59	44808789.85	39745210.31	42287029.83	38473083.02	55583624.24	33401693.94	52480232.93	52452607.95	32839387.36	41693580.11	36668302.94	45991756.91	43224088.73	43107360.24	42247877.21
Com_474_neg	PC (16:0e/22:6)	C46 H82 N O7 P	837.58669	10.617	No results	Invalid mass	44793383.63	46263668.18	39451844.74	52185972.67	59812488.14	52300387.12	47775268.1	31836204.95	23069859.14	43908219.22	36730588.69	27713131.67	50601433.43	46336681.15	50925882.74	44426905.39	46435788.22	54662180.72	37247138.98	52842614.57	30300226.34	31278085.6	40383383.65	33658626.04	75434257.14	36597107.11	41963142.4	40399824.94	41627885.48	42549221.77	41635018.65
Com_171_pos	PC (17:1/22:6)	C47 H80 N O8 P	817.56444	9.49	Partial match	Full match	46891674	42417516.39	34269047.24	26182844.2	56266666.56	26207063.01	41775915.99	45017961.43	4383708.563	20089641.87	13132567.15	38278624.86	41886601.47	22522922.99	35279289.8	29829521.51	36955528.42	42973767.05	8247204.463	23647336.85	57516683.61	8140872.859	75073417.79	65255658.98	61538851.25	9676734.964	35167109.61	35077733.3	46037055.82	48287764.88	41142415.9
Com_440_neg	SM (d14:2/24:0)	C43 H85 N2 O6 P	802.6189	11.504	No results	Invalid mass	48160591.25	53564173.9	46227232.52	64296256.2	55144032.77	48558364.45	48982444.08	38643205.05	34053622.51	41779044.01	40360940	48850516.64	21910148.98	31096397.24	52670243.87	54395664.74	54138428.69	66481998	59250766.36	63566244.51	16033741.25	15405388.29	10346863.18	9177626.815	17933136.08	16012742.06	37959301.85	43955046.05	38642304.86	42267439.32	40706023.02
Com_139_pos	PC (19:1/18:2)	C45 H84 N O8 P	797.5958	10.954	Partial match	Full match	29294729.01	38815305.92	31171722.55	16957713.78	26604461.85	28983521.49	38693726.86	43845878.76	4659440.594	17084496.67	11346366.38	28390282.02	38354096.53	37855753.72	26100686.04	35567130.64	20673226.01	42164530.79	6780836.582	25437995.42	78821969.66	10242214.36	52637311.92	53955119.85	69628642.17	34879184.2	39443285.56	29243156.01	46023674.03	43751813.28	39615482.22
Com_163_pos	TAG (18:1-18:2-20:4)	C59 H100 O6	926.73688	16.36	No match	Invalid mass	15514018.05	59356812.61	25641915.85	72958129.01	30794700.76	32533535.03	38045178.34	55268750.05	6508851.377	15886291.66	13816952.49	42110088.58	70219699.14	39292536.24	19641113.36	26952345.24	23537492.54	69172706.27	3460137.447	53991049.74	15913444.1	101666299.5	25474287.43	30382829.31	28171985.04	16369043.1	25807846.77	40969643.56	47894956.27	43572629.53	39561269.03
Com_392_neg	PC (15:0/18:1)	C41 H80 N O8 P	791.56628	10.707	No match	Invalid mass	51556048.15	42984011.7	48593930.41	62068278.01	56483572.1	58899354.89	37493520.72	46459284.16	29777369.63	43241501.04	47564174.08	29086465.08	37054644.49	35425049.04	45824859.28	58163613.37	40669147.56	35042817.62	38757376.2	35680234.1	52285262.41	29949782.84	48106294.87	49072781.93	31381865.27	38620696.67	33436351.49	41965576.47	39734576.43	39537870.53	38668593.73
Com_438_neg	PC (16:0/18:1)	C42 H82 N O8 P	819.59735	11.283	No match	Invalid mass	50360344.59	47523601.2	44411023.97	53819022.54	46485680.18	45873632.85	52544011.78	40344304.04	48112515.81	46905612.37	33932890.16	42324459.07	40767215.13	39355794.01	37962176.33	34991714.57	56755430.66	46516623.46	47343979.33	37170649.31	25117593.4	21319569.17	28579465	18984037.58	17729241.34	21136789.09	38143324.19	39183778	37830916.2	36590687.73	37937176.53
Com_297_neg	HexCer-NS (d18:1/24:0)	C48 H93 N O8	811.68892	14.751	Partial match	Full match	25292826.3	30419290	25821841.93	28176294.37	37773955.87	37468013.48	27771518.89	46693191.67	29744519.96	30937322.75	32468415.45	36565180.77	43027660.93	48652548.51	38846829.02	43737009.14	31299145.44	44752861.82	32868658.85	47003329.54	77347971.35	51118455.89	37005190.84	79557937.67	56522168.56	45415405.42	33357423.81	36065204.98	35223724	46296247.09	37735649.97
Com_221_pos	TAG (18:0-18:2-20:4)	C59 H102 O6	890.7969	16.789	No results	Invalid mass	20507075.91	85798767.71	61487406.8	102201971.6	23562967.33	62000393.39	40651377.95	29657720.27	9961581.801	26822351.54	10522248.32	35115126.03	52957148.87	35513505.94	11551243.66	36923854.21	16522263.76	70062957.09	8880934.084	41579659.22	6161800.279	67373897.28	7443093.364	7586261.827	15875217.84	6845216.904	44309435.28	25601881.67	39640547.75	39972660.72	37381131.36
Com_427_neg	LPE 18:1	C23 H46 N O7 P	479.30009	2.846	Partial match	Full match	37298433.17	30067029.55	23718350.02	26587062.58	30103563.44	39399404.86	33696115.88	30070947.76	52483453.3	44374809.09	34213100.64	32554918.02	45108376.49	38467409.65	31659801.47	29101583.26	34924880.39	28207228.48	48582309.63	32336844.54	44423862.51	21459875.78	47178853.13	44512809.2	59212283.41	47761886.39	36491224.87	34591932.59	39330403.23	37814488.24	37057012.23
Com_266_neg	OxPC (16:0-22:6+2O)	C46 H80 N O10 P	883.55606	7.912	No results	Invalid mass	826626.9465	21315013.72	2207505.208	850835.651	6789046.042	81809513.78	39380129.65	30461778.74	86611279.2	127921235.8	59842461.35	23273956.91	17688281.43	1268558.903	925141.4783	8644834.705	27855813.1	17208943.15	167782799.4	74203695.11	539160.6669	55427833.23	953222.4065	1229784.586	31147551.72	147353859.9	39889203.04	40065243.86	19713495.59	46413740.11	36520420.65
Com_307_neg	OxPC (18:1-18:3+1O)	C44 H80 N O9 P	843.56106	8.984	No results	Invalid mass	40530593.21	20630415.59	34849331.28	26142863.83	84742204.02	26073858.25	25211444.17	26270879.51	14496757.06	38517909.87	20695620.93	27047875.34	40156319.32	31424252.95	49441002.38	36505070.9	32737861.91	22636066.35	5760564.985	17712773.16	70628837.18	33997330.62	86014953.3	43474057.18	25800687.51	18487701.84	34798469.84	29370618.14	39911436.84	36831976.59	35228125.35
Com_260_pos	LPC 15:0	C23 H48 N O7 P	481.31866	2.044	Partial match	Full match	37491169.89	32187417.29	20705623.35	21071414.65	32118810.49	28027177.48	35065233.63	25202323.49	5473967.809	25873507.66	36844002.28	12009062.12	28684092.81	32990070.05	39709530.52	24132479.24	27268980.48	34388054.72	20614369.62	32700937.41	15261193.83	21182694.73	65091383.74	18986951.2	44492567.18	37211607.64	43095306.63	34160629.24	35371693.11	25685487.09	34578279.02
Com_283_neg	PC (17:0/22:6)	C47 H82 N O8 P	865.5815	10.507	No match	Invalid mass	33315510.25	32009327.45	32624951.72	33642712.63	40014940.72	36276774.77	35368334.92	31493850.04	23589988.13	30335347.92	23232701.79	27733357.51	35522069.41	28271744.1	30211827.04	24789826.59	44615113.99	29340542.96	23019361.44	15858120.14	81889347.58	45567768.51	48222991.23	57083326.49	50657709.69	50846831.78	31907040	38187888.64	32299876.87	35681992.8	34519199.58
Com_190_neg	OxPC (18:1-18:2+2O)	C44 H82 N O10 P	861.57158	7.961	No match	Invalid mass	353097.4203	13760551.43	393816.6731	439495.7983	1546309.848	52263177.55	16399542.06	34429194.17	256250116.3	82868066.48	79979146.98	26462345.26	9217240.412	1394933.725	477878.1803	2762239.398	10224707.04	4526577.026	148698853.4	54518343.04	1346150.212	47307654.39	555965.2662	635240.3754	43792606.44	241096487.4	34293846.37	31127960.93	37479132.64	33174689.15	34018907.27
Com_136_pos	PC (16:1/16:1)	C40 H76 N O8 P	729.53322	9.396	Partial match	Full match	34447385.06	27155259.51	39253713.23	21404921.35	36339292.83	23250653.48	29683348.76	48318119.31	8979854.015	25405784.92	16605325.76	24953231.16	22130536.75	24474432.68	20253877.15	44370845.38	28159517.8	36021055.36	10790240.02	28591633.76	80575391.19	8182027.671	45605803.02	19534634.21	16209015.79	7093759.291	26303984.96	29080621.98	43137766.12	36441354.19	33740931.81
Com_437_neg	PE (20:0/22:4)	C47 H86 N O8 P	823.60784	12.189	Partial match	Full match	50255677.73	51799358.91	56696288.69	45944498.82	34157809.8	44730412.23	28255593.39	50158985.35	20752626.34	30241703.64	17562879.35	34701644.08	31917269.54	30408264.48	43641086.36	43746998.55	51053119.52	50642551.91	31353425.74	33883867.36	16212505.62	12379476.24	14349912.81	24861702.28	27237044.43	10262387.32	34077791.8	36147340.13	32083873.35	31393361.01	33425591.57
Com_318_neg	1-Eicosadienoyl-2-docosahexaenoyl-sn-glycero-3-phosphoethanolamine	C47 H78 N O8 P	815.5451	9.174	Full match	No results	37152090.87	22910406.93	25998590.33	26148575.24	62613088.47	14595288.75	24378049.51	20800078.46	5055861.339	14995337.62	8975250.133	21169521.06	42245354.37	28550000.77	35680209.28	26124149.09	27963521.11	22464032.16	6758599.858	16000559.94	67375712.92	34965435.7	106872089	135048445.9	100132255.7	15426405.97	32458275.12	29290063.35	36119630.55	33866459.94	32933607.24
Com_278_pos	TAG (18:1-18:1-22:6)	C61 H102 O6	952.7529	16.515	No match	Invalid mass	11672819.3	42426057.92	28213416.32	74323359.99	23477914.16	28881784.31	33848228.12	29956743.04	2719722.972	7671253.906	5578075.449	38177882.89	68701614.58	38739159.59	7631772.038	25977541.83	11717150.44	43297576.71	2592482.347	28293435.05	11614044.56	49026482.18	18445878.33	32209452.03	24064239.18	12892983.74	34749414.85	30638048.23	25276109.4	39855402.66	32629743.79
Com_222_neg	OxPC (16:0-20:4+2O)	C44 H80 N O10 P	859.55592	8.016	No results	Invalid mass	264314.8094	15452979.34	592052.6814	373902.7994	2365601.456	54531095.44	26311007.17	19458079.63	202778516.5	90491124.52	126038164.4	34986327.7	2584909.799	405623.0032	295814.9314	6525713.858	25152695.76	12650058.25	156017986.4	54670311.29	599850.2952	27864745.77	905873.6724	393224.8758	15486702.07	94634665.31	29926814.4	36505714.78	27009723.76	34037229.57	31869870.63
Com_151_pos	TAG (16:0-18:2-20:2)	C57 H102 O6	899.78765	16.474	No results	Invalid mass	3681136.746	15498711.37	26733991.79	37253785.98	10422998.01	21671103.54	14553078.63	24821087.96	6957849.183	7904502.113	2184629.388	17909588.91	28184579.55	13773750.12	2435062.848	11987135.7	3326570.049	23411425.48	1448798.063	16434523.26	42417343.68	112558958.4	42419720.38	17102276.95	20763959.57	20785559.58	32916575.97	26580787.61	36058786.13	28339982.4	30974033.03
Com_463_neg	PC (18:0/22:4)	C48 H88 N O8 P	883.62898	12.188	No results	Invalid mass	46402234.72	47851903.8	51590328.03	43004682.52	30665757.23	41554047	25730959.65	45751919.74	18599588.36	27048394.85	15959105.15	31847015.37	28395265.72	27157917.91	39211065.09	39399418.8	47247042.92	46736559.4	28131135.66	30882982.33	15428976.37	11488765.91	12691496.23	22827585.3	24568014.73	9093680.25	31380227.13	34085709.36	29417727.63	28693876.61	30894385.18
Com_147_pos	PC (22:6e/20:3)	C50 H84 N O7 P	841.58613	8.919	No match	Invalid mass	656280.5915	17899773.39	2371681.238	632368.5918	2694675.194	69883036.59	28646910.92	70249675.1	145819391.7	83995656.55	94823715.19	77203629.99	3680448.935	2627895.033	1104697.044	9980226.021	17089338.22	20193625.96	116527215.5	78767552.25	630839.6633	5353133.199	547082.625	364685.9398	11637080.66	45565888.51	35037041.12	27179710.88	32265209.02	26568174.09	30262533.78
Com_443_neg	Cer-NS (d18:1/20:0)	C38 H75 N O3	593.57338	13.709	Partial match	Full match	42291868.63	48005547.32	30307341.49	41322853.04	29635830.23	30273118.74	33448793.1	24989253.7	15525230.2	22972809.46	17750395.22	48246830.79	17430119.25	17710839.32	33221487.74	26522511.76	43802662.22	51909035.03	30588879.44	28409156.58	23621692.13	13647899.22	8111527.484	7521822.177	4196390.688	11347459.31	28568140.06	33112000.26	27295293.05	31746263.17	30180424.14
Com_244_pos	PC (17:0/18:4)	C43 H78 N O8 P	767.54909	9.65	Partial match	Full match	40015530.94	30986486.74	26339315.53	20640853.46	44724045.23	29385875.29	28118101.66	30693321.84	6694117.243	25390464.09	20509767.77	27299915.82	20295856.93	20126111.11	34234301.43	30622458.38	36829649.23	31887445.76	15752308.48	24723473.91	34126328.85	6245781.013	54366550	35794917.21	35377319.54	16927493.51	33989825.32	25813511.96	31680228.28	28892400.26	30093991.46
Com_205_pos	PC (16:4/16:4)	C40 H64 N O8 P	717.42415	2.588	No results	Invalid mass	4613267.182	27106600.38	7042860.515	2340774.711	6237505.886	49586542.65	18684554.28	43454965.19	88472712.75	91328553.83	110888857.2	38072214.28	9100088.063	7538527.123	6102467.99	7003417.888	30746877.07	13258910.71	103752844.5	39573155.13	2465190.914	2977759.384	2381081.716	3319523.934	12713708.4	15956331.21	27121064.03	29144752.13	24615528.82	39134554.42	30003974.85
Com_191_pos	2-O-glutaroyl-1-O-palmitoyl-sn-glycero-3-phosphocholine	C29 H56 N O10 P	609.36644	2.54	Full match	No results	3776475.435	9794130.578	2835689.57	4103698.945	2979443.618	32838926.85	16914419.94	43843665.67	98742232.93	72084695.24	110932347.5	28840673.46	7064539.942	11019250.21	4587167.451	3848911.215	10035516.34	16375940.73	79002682.06	22803263.69	906732.9766	8484463.919	1194985.646	1736450.437	2857430.584	21278183.63	25272223.79	32049572.71	32716617.82	28070477.69	29527223
Com_489_neg	PI (18:0/22:6)	C49 H83 O13 P	910.55511	10.383	Partial match	Full match	42564653.71	38331947.83	28143276.6	34468184.91	36003138.54	37830895	34046967.68	19154808.68	28227853.77	29027941.72	32157662.2	31689948.59	31328332.22	30195818.33	27818955.36	25413674.1	40586576.14	27478647.34	33715775.88	30770696.21	22164496.74	42877669.99	42185032.65	36261393.45	55865420.7	32785731.67	27965911.86	32432002.99	28020843.57	28876262.56	29323755.25
Com_400_neg	PG (18:0/18:1)	C42 H81 O10 P	776.5536	11.963	Partial match	Full match	35804360.36	31209619.24	47207392.18	31530921.13	42468625.59	39539434.38	33498573.53	20491480.57	16265430.09	24460969.07	21684381.8	19286639.08	29465955.29	23540626.14	39083281.47	30041343.74	44456825.16	29634247.52	27822700.68	24939573.18	50830422.28	22000068.94	33650805.05	29790910.86	38986746	31427245.4	32316913.31	30165587.05	28018338.06	25395247.31	28974021.43
Com_343_neg	PC (18:2/22:6)	C48 H80 N O8 P	875.56615	9.181	No results	Invalid mass	32381532.13	19133565.97	23093794.77	22186142.41	55902783.93	11901521.27	20567395.99	18113056.99	4105960.635	12065097.42	7383920.298	18833370.67	37459933.64	25165852.98	31390991.85	22927119.98	25922870.58	19031064.59	4731399.634	12514591.82	58270790.83	30278130.45	94509768.7	118681628.1	90235884.51	12889037.03	27719436.91	26996358.14	29757569.64	29814664.77	28572007.37
Com_358_neg	PI (18:1/18:2)	C45 H81 O13 P	860.53999	9.743	Partial match	Full match	22503902.16	13751964.84	18538259.79	18384328.2	31931388.79	23288575.56	18599496.51	17429807.42	16701052.07	17134876.77	20959405.28	15120852.54	33348259.3	21503965.73	21185411.42	19096487.44	16697172.39	14529868.72	21137173.16	18257563.17	58510408.39	47367794.52	87220813.8	55356176.3	74586023.3	50801294.3	30235126.45	28246095.18	26788417.61	28439927.57	28427391.7
Com_494_neg	PE (20:0/20:2)	C45 H86 N O8 P	799.60784	12.621	Partial match	Full match	42127575.81	37862734.77	45358857.93	26746439.08	28027250.88	31095017.49	35437078.55	28125552.03	30760867.45	21790253.21	19390590.86	34707116.89	21541777.52	24606103.43	25330233.08	30595900.56	41781791.54	30190091.7	22758957.4	24461195.81	23630879.12	18109247.37	28686819.75	39866738.89	54706413.89	26162385.02	28041069.09	29158606.05	27693781.51	28512358.23	28351453.72
Com_339_neg	N-heptadecanoylsphinganine-1-phosphocholine	C40 H83 N2 O6 P	718.59777	11.737	Full match	No results	22811651.85	26166953.7	81888214	53522780.34	4951298.436	20949464.5	39409940.33	51628249.47	14605573.45	8007973.161	7957079.783	57873676.22	6997139.206	8464320.165	21142310.21	95881908.99	19610844.75	29796044.41	10264378.99	35737486.64	14396591.99	5911846.808	2254173.54	1418324.055	3693278.035	2656870.028	29227659.89	29258739.41	29000184.55	25393417.13	28220000.25
Com_370_neg	HexCer-NS (d30:1/12:0)	C48 H93 N O8	857.6941	14.755	No results	Invalid mass	15758295.74	23465698.42	20014123.01	21467831.16	29062317.69	27980003.99	20211400.87	36205486.25	18842280.99	23956497.4	24845500.79	27986795.43	32625811.24	36243283.77	30061007.5	32304123.65	24353757.34	33597832.36	25272197.65	33877820.98	55686914.05	39236229.27	22704569.53	56262634.49	40419936.16	34239745.5	26311806.69	27244736.51	26463271.96	32575280.27	28148773.86
Com_348_neg	Cer-NS (d18:1/23:0)	C41 H81 N O3	635.62048	14.966	Partial match	Full match	23418770.5	26207171.88	32958636.29	26182467.82	21858673.4	26683953.76	27141243.09	29819853.51	39606353.92	32957605.68	24655970.41	35611110.1	39376666.8	26664016.82	31092267.16	30550375.65	25697120.74	31691411.64	21847153.2	32133218.2	60542483.2	56159618.34	50876322.19	56762527	38094609.82	42987896.12	27396894.32	29086802.29	31016961.47	24964646.01	28116326.02
Com_263_pos	TAG (16:0-16:1-18:1)	C53 H98 O6	847.75669	16.466	No results	Invalid mass	5347687.205	19996352.68	32587219.45	33204443.9	10196992.85	30845884.2	15332003.69	31354919.02	9199129.476	8880248.315	2285158.277	20115496.11	25978312.97	7377853.708	2553482.25	11918863.54	3213598.604	24446921.27	2265740.466	18297791.5	21391907.06	50368396.52	24290741.72	5236083.729	5679353.939	9316334.785	23925219.94	20439494.99	36149740.64	29176499.28	27422738.71
Com_465_neg	HexCer-NS (d18:1/16:0)	C40 H77 N O8	699.56358	10.386	Partial match	Full match	24462938.35	20543802	22435507.42	25524489.23	13248412.83	22861369.82	29950885.83	52105214.73	19312517.66	35874481.38	20886007.09	27128004.85	31571139.03	33633609.23	28319499.91	41541096.62	31947143.69	20085027.79	29275655.54	34423924	34294600.07	19647595.24	13269851.37	20586627.69	23926643.81	21583443.12	27545589.92	27363341.37	20340373.79	33273850.86	27130788.99
Com_499_neg	HexCer-NDS (d26:0/12:1)	C44 H85 N O8	801.63209	12.878	No results	Invalid mass	35495490.49	33877057.84	21588736.33	23327020.57	30837344.71	24021289.54	24872313.59	33460284.86	14339005.45	17764359.57	23299118.16	39970001.37	15833596.35	16893296.5	37582006.02	31549860.81	24878286.98	41437733.07	33824712.72	39777435.52	32550683.5	26146339.59	9678516.277	11239631.35	14574020.71	18343389.51	25141554.18	25490372.58	25473190.28	30294696.68	26599953.43
Com_520_neg	PC (18:0/20:2)	C46 H88 N O8 P	859.62886	12.621	No match	Invalid mass	38770484.84	34766126.97	40786884.21	23732768.01	24787207.37	27927835.44	32090688.62	26008289.03	29423778.38	20331063.37	22361175.01	31618291.4	19580983.49	22863914.02	23286980.85	28625851.41	38106025.7	27394134.36	21318252.26	21520508.61	21921835.83	16932489.57	32380246.14	36069429.87	49729195.82	23198683.22	26202663.22	26937659.5	26054555.09	25984191.62	26294767.36
Com_397_neg	SM (d14:3/28:2)	C47 H87 N2 O6 P	852.63438	10.836	No results	Invalid mass	50514808.42	40157914.48	67160307.12	51956403.31	15800980.42	26528118.49	32240205.86	35844902.45	4169910.678	7905720.616	8557366.115	41389337.92	5558143.388	8789982.795	29794337.41	71886688.8	34266744.58	36340824.34	13311989.7	32462518.79	4863631.867	2623794.112	1219417.043	1662402.313	7538367.74	1897448.624	29841755.38	27618262.12	18402477.19	26112668.68	25493790.84
Com_522_neg	PC (16:1/20:4)	C44 H78 N O8 P	825.55047	9.231	No match	Invalid mass	22038919.07	16472953.61	29146630.87	18970605.82	42495270.14	20324834.48	18612843.96	22446767.84	15259863.54	23378251.7	20715684.29	19469921.67	18859006.28	19833852.49	42473473.72	36000550.3	41790853.69	22705404.07	17017795.49	19633528.54	29114041.43	23430038.15	57441127.68	21700497.51	22301648.96	17840419.64	25736944.54	25716873.69	24215041.38	26135736.91	25451149.13
Com_523_neg	PE (18:0e/18:2)	C41 H80 N O7 P	729.56557	11.13	Partial match	Full match	17172501.09	17867536.87	12958283	15904590.09	22710930.35	22022292.53	18454882.48	16438902.68	16947554.45	18193112.78	22097190.98	19018223.48	24247386	26675704.68	24849569.63	23572339.77	22453319.76	26612282.22	41532828.39	26595664.39	32835002.19	37342310.25	42086022.1	38385635.1	58266178.71	53407397.09	24098368.72	25448593.96	24470662.92	24314512.36	24583034.49
Com_475_neg	PI (16:0/22:6)	C47 H79 O13 P	882.52425	9.304	Partial match	Full match	31755322.75	30526878.78	22925835.14	33943627.18	37808524.52	28609274.5	29990503.88	14765368.9	14427418.84	23791490.61	22867354.56	19242583.6	33258675.64	27662696.79	14258791.21	19299466.92	26767149.91	22616857.74	25356125.59	17031586.71	38216634.65	30656820.93	38766920.91	32410142.5	44014778.32	31748355.35	27853954.68	24000498.26	22042109.79	23662858.42	24389855.29
Com_608_neg	PC (18:0/20:4)	C46 H84 N O8 P	869.61297	11.407	No match	Invalid mass	26115636.99	27218903.9	29593145.88	27766727.64	26542626.09	26347229.31	33098683.78	30262090.72	20253992.78	27304876.68	21128599.76	29659275.98	19432952.55	23593676.77	29946817.16	29399975.47	32969500.34	31117924	19362991.7	26903484.99	14639895.18	11410655.09	18320466.22	22789630.81	25854073.28	18394829.35	24863379.81	25594707.27	21669999.56	23835671.18	23990939.46
Com_371_pos	PC (16:1e/20:4)	C44 H80 N O7 P	765.56859	10.192	Partial match	Full match	8740279.88	13594480.74	11630233.28	34264324.08	17048022.88	7934871.903	9773719.884	18811473.25	3255359.902	19452803.96	19398052.03	8642619.161	44515156.38	50679508.72	19910367.93	29426765.26	19097902.81	18874484.81	13485302.97	27147659.38	16295598.09	15123852.24	31369711.17	36502650.54	87972404	21161245.51	21543392.51	20441737.53	18724426.79	34353124.15	23765670.25
Com_161_pos	TAG (14:0-16:1-18:0)	C51 H96 O6	826.70805	16.13	No match	Invalid mass	3777985.586	15415607.5	18492408.16	20892010.68	11399911.39	21915124.52	13814033.55	20034004.78	10331661.69	11600490.39	5569250.522	11378969.14	15604571.96	8985964.154	4927347	16682509.13	4545709.159	21864051.71	3023887.305	17530310.34	33559758.12	102274463.3	23503176.54	4120437.89	4115446.491	12875944.25	26177026.13	21824154.85	23740692.73	23291801.96	23758418.92
Com_629_neg	PC (16:0/20:4)	C44 H80 N O8 P	841.5819	10.224	No match	Invalid mass	29678021.52	29895126.4	25456171.85	26443935.16	28276303.39	24654425.6	26154141.89	24684555.74	26164487.12	32938500.13	23569087.11	27069507.19	18768017.81	20254421.28	37284248.12	20855691.26	38578376.24	25070415.06	31440159.83	17981791.74	14735446.85	15674314.91	23680467.73	18345706.92	19334818.91	18645785.91	27453758.84	22558567.97	21283577.23	19996623.96	22823132
Com_680_neg	Oleic acid	C18 H34 O2	282.25521	2.697	Full match	No results	26025378.47	28252311.29	28836756.62	20900757.97	24511297.14	24952555.81	29048333.49	21584510.82	35005649.81	29099367.16	27704431.49	23838227.65	23213262.85	21925153.96	22926139.65	21315831.68	27246363.44	25406095.27	22627344.31	21490264.5	21826203.75	19157603.1	20625098.15	22154637.73	21893844.6	20944760.9	20655684.38	20918900.14	24485838.62	24927726.34	22747037.37
Com_562_neg	PC (16:0e/18:2)	C42 H82 N O7 P	789.58693	11.134	No match	Invalid mass	15320715.03	15935944.07	11571678.02	13823358.49	20138057.07	19917765.89	16633409.07	15311973.94	15758031.11	16212895.97	18901084.86	16468935.92	21882955.88	24086483.39	22346913.36	20586480.54	20221369.78	24696448.11	37345549.91	23796568.33	30062712.79	32089599.85	38373888.96	34489565.66	53253305.12	48844723.68	22091883.16	23025531.61	22743821.94	22278910.73	22535036.86
Com_531_neg	HexCer-NS (d18:1/23:0)	C47 H91 N O8	797.67332	14.378	Partial match	Full match	16654580.52	21573896.84	12690336.72	13366594.95	13459665.22	16426840.11	15163440.32	24177353.41	21542701.82	21008375.74	19552421.68	15638761.87	20759550.08	22820935.87	22868450.55	19925399.03	17558772.35	11008590.07	22002679.55	21984283.81	32475480.65	41647471.62	28745347.44	46833734.92	36603610.97	34477190.47	21100481.04	22884209.47	22981143.61	22982058.26	22486973.1
Com_406_neg	LPI 20:4	C29 H49 O12 P	620.29488	1.667	Partial match	Full match	57637345.14	21291520.11	22288005.7	18723919.17	20728478.55	21590988.35	16205822.82	24540588.42	6378535.373	16607091.77	11785187.11	22460980.35	16943703.7	22111732.28	45598669.33	16849251.76	31361643.97	13969523.96	6284304.289	11886432.25	14774279.49	34752006.69	34780174.92	19237051.7	16814506.96	20953925.02	25743680.15	19619592.81	18792105.26	25476289.25	22407916.87
Com_666_neg	SM (d14:3/26:0)	C45 H87 N2 O6 P	828.63419	11.379	No results	Invalid mass	26996051.13	31667849.94	19613911.68	32438513.93	27819071.53	23924337.4	31688821.33	25407563.5	12961161.35	15977964.74	18157262.37	26184629.84	15150324.62	16853662.36	29055217.95	29358286.42	25669480.41	34214016.03	26611497.25	25625742.44	17119735.13	18618009.94	12101181.96	13692810.49	20084407.97	16106006.98	22718150.74	20488554.85	24619069.52	21656974.76	22370687.47
Com_106_pos	TG(18:2(9Z,12Z)/20:4(5Z,8Z,11Z,14Z)/20:4(5Z,8Z,11Z,14Z))[iso3]	C61 H98 O6	926.73984	15.829	Full match	No results	4532340.461	11306611.77	4924904.959	14769750.38	8933285.034	3961989.924	6982290.604	9377414.635	677682.5708	3223060.142	3664420.71	6598773.247	16619938.05	10081094.69	5376968.453	11899598.12	6372033.285	13904859.68	1832577.06	11985399.69	25363012.97	208301864.2	43143133.38	51390229.11	44302462.24	20754415.21	29124833.71	19241767.2	19281638.15	18067112.6	21428837.92
Com_387_neg	SM (d14:0/22:0)	C41 H85 N2 O6 P	778.61904	11.735	No results	Invalid mass	18459080.99	18256565.39	69958995.65	41328929.18	3618817.03	17615099.1	31114840.13	41966300.5	10159129.33	5579334.732	6420499.566	49246550.02	4929360.892	6249528.931	17074359.85	81257525.91	14080536.78	23441755.43	7449322.964	28558424.35	10734070.69	4449751.43	1898067.594	1147698.9	2835815.868	1830180.763	21654685.86	20381125.25	23296688.96	20351681.56	21421045.41
Com_368_neg	PE (19:1/18:2)	C42 H78 N O8 P	755.54486	9.903	Partial match	Full match	11513185.48	10069998.21	9487325.059	14504883.04	87705751.78	79350058.94	68440269.41	13098314.51	16753661.77	26316511.93	14730035.31	10597993.89	16171453.06	11376820.87	15866220.94	14099096.06	15075489.94	12534787.17	12090573.01	15369379.69	47694670.55	38438785.11	44668247	41441726.34	40340705.73	34577323.36	22879301.04	22634326.17	22021225.86	17533325.21	21267044.57
Com_769_neg	1-oleoyl-2-arachidonoyl-sn-glycero-3-phospho-L-serine	C44 H76 N O10 P	809.51677	10.737	Full match	No results	20876707.36	18961715.35	22465684.39	8692969.259	26053397.25	28397126.65	21984037.14	12540094.49	14710710.06	17607544.17	14686537.12	15386861.89	16856666.7	15081179.94	25854951.25	24856433.41	24610564.48	25968881.97	16999794.67	12576801.71	16787942.53	19045304.26	25176557.23	25994545.01	32877988.78	21189484.65	24174061.83	22575602.83	16439835.5	21728849.28	21229587.36
Com_505_neg	PE (21:0/20:4)	C46 H84 N O8 P	809.59203	12.027	Partial match	Full match	23086627.62	24169712.17	19346692.9	9845755.641	24178622.48	27007683.61	20225311.6	16141345.3	14855926.72	17460087.95	17147212.27	11588419.17	15519689.59	16893250.49	22289707.03	15296818.32	25155454.44	15864497.68	26481020.03	15898559.06	34711235.73	26246160.48	48523594.44	50827980.22	38219520.65	44170604.69	15333116	24863183.7	21400778.11	22860386.67	21114366.12
Com_235_pos	PC (18:3/20:4)	C46 H78 N O8 P	803.54717	9.853	Partial match	Full match	28411244.29	16580148.74	20547472.17	29652842.21	17396549.91	19349828.38	17964200.61	37975818.37	9267545.703	29902268.1	20241384.7	18842522.17	26724210.41	35694202.6	41034818.45	45826084.28	16234513.66	22665738.06	9319527.083	28276169.31	36793210.39	9457271.37	41515002.52	21129698.42	30940544.72	11127040.99	19595363.25	20043679.92	23113962.41	21550532.33	21075884.48
Com_313_neg	OxPC (16:0-20:4+4O(2Cyc))	C44 H80 N O12 P	891.546	6.206	No results	Invalid mass	1409608.755	8771105.309	1781111.963	1971502.683	3588850.43	24358628.98	11899919.14	16768172.13	125265537.3	62152469.84	59737312.82	16995160.24	4797614.799	3525638.36	2834214.917	3792405.494	10912425.95	7407366.906	104771404.7	23971620.67	1357663.077	16784618.83	2298671.656	2109568.779	7182960.198	50953625.5	17472322.77	20219920.05	23605616.24	20285025.54	20395721.15
Com_144_pos	TAG (16:0-18:2-18:3)	C55 H96 O6	874.70575	16.167	No match	Invalid mass	2555506.81	10399072.84	12765356.03	13396993.05	13962931.68	17965038.77	11761993.46	11801716.17	9178650.148	13064609.49	5475006.83	7269534.41	23462158.45	13604248.5	4069314.896	10834514.35	3225552.506	13224671.76	3663753.935	16385352.41	11524848.73	125335212.5	21764091.75	6634734.897	9104492.939	29323442.14	17071732.97	13945547.22	28860014.67	20756306.05	20158400.23
Com_797_neg	PE (18:0e/16:0)	C39 H80 N O7 P	705.56635	12.015	Partial match	Full match	20099341.29	22454924.62	15038838.97	15927038.37	22563472.99	21262609.22	18487944.35	15115227.9	18254827.88	19437448.16	23272389.2	17152124.16	14758719.89	16289316.6	22855222.04	23080346.2	21595402.23	20880392.41	33088049.68	20634269.7	13220006.65	14600761.77	22146974.88	17136151.53	38018837.18	22787192.98	20048718.87	19028473.54	19497305.46	19762823.14	19584330.25
Com_532_neg	PC (19:0/20:4)	C47 H86 N O8 P	869.6132	12.02	No match	Invalid mass	21454087.36	22028906.22	18058451.04	9077799.108	21818070.8	25263922.16	18624494.75	14649882.41	13591157.34	15626554.59	15506027.85	10717468.45	13731564.99	15813409.39	20900135.41	14194276.59	22811166.1	14754690.5	23872992.85	14623453.78	32343793.63	23589295.44	44256253.35	47772686.01	35723616.94	40513234.21	13982601.15	22365233.89	19942271.98	21319006.56	19402278.4
Com_258_neg	Octadecanedioic acid	C18 H34 O4	314.24497	1.996	Full match	No results	2565270.217	6648867.247	4346275.967	3343646.413	3902437.223	34713577.22	9271783.745	18269927.28	164987295.3	47837674.22	38968666.66	10944951.46	4401123.035	6389039.284	5241292.281	4285093.746	5421147.366	6438767.385	74847958.19	16965355.25	4091255.112	17852114.39	5237242.742	6271948.977	11049301.54	54948017.26	21835459.58	18056713.92	17978583.44	19135195.53	19251488.12
Com_352_neg	OxPC (18:0-20:4+4O(2Cyc))	C46 H84 N O12 P	919.57734	7.529	No results	Invalid mass	722659.3043	8651520.124	820736.852	1083463.508	1238158.074	44017646.52	11874753.24	12435418.9	107558233.2	62180197.25	71196967.77	23151331.81	4816781.605	1002601.95	976250.9384	3021443.899	11079126.73	6095890.74	96891868.08	33751363.8	625251.1942	18385851.07	1129014.77	1224216.214	7800951.602	57961663.49	22065516.44	16232214.3	16945682.22	20709098.06	18988127.76
Com_605_pos	PC (14:0e/18:1)	C40 H80 N O7 P	717.57018	10.818	Partial match	Full match	7814505.879	12710158.02	22253523.42	9811732.878	25197545.77	17559881.43	28287453	7899954.224	2118526.458	8967545.899	10170580.01	17541391.4	6908941.486	8433567.297	27219512.36	32854943.3	22233959.43	23589139.73	7850982.715	10788533.43	8547664.685	1580190.924	8970271.032	3308175.903	32210619.2	4096742.93	20443480.07	12792609.93	21754883.16	20574201.48	18891293.66
Com_211_pos	PC (18:2/18:3)	C44 H78 N O8 P	779.54794	8.92	Partial match	Full match	5410386.982	6783784.49	6434755.647	6735118.586	11460384.97	6224478.721	7371090.189	15303981.64	2395217.093	9027270.059	8032385.086	13565104.63	8115208.473	10472701.3	7744925.878	10518129.13	3963379.367	11280089.98	4394167.01	16227547.24	42183244.49	8085325.039	47619925.59	28062066.19	23092972.46	16773558.31	17515272.39	16970852.68	18858837.93	19268657.58	18153405.15
Com_219_pos	PC (22:5e/18:4)	C48 H80 N O7 P	813.55466	8.202	No match	Invalid mass	97678.28822	12233487.42	821153.0532	518434.9715	1650371.567	48662042.96	17114696.39	15634253.69	82703449.76	79215438.22	87315184.02	20626522.98	2055957.238	885164.4229	588797.9039	3929271.862	13715326.51	10046258.84	104690005.8	38637340.5	107979.8789	1924932.188	188693.5622	145698.3233	6569729.414	32656301.45	19522718.26	17176030.12	18434030.48	16228968.36	17840436.81
Com_857_neg	PC (16:0e/16:0)	C40 H82 N O7 P	765.58753	12.018	No results	Invalid mass	17929691.32	20611775.15	13615122.09	14480357.28	20363807.4	19157854.45	16976527.18	13993336.15	16466410.51	17878543.84	20638276.72	15377474.06	13128703.3	14440000.23	20372269.34	20804620.48	19796889.25	18714218.08	29643252.85	18229557.55	11926929.39	13169599.5	20168447.08	15264713.43	34007630.07	20579474.77	18284404.74	17069194.67	17510037.16	17607767.97	17617851.14
Com_598_neg	HexCer-NS (d18:1/24:2)	C48 H89 N O8	807.65744	12.866	No results	Full match	16281776.4	12229565.05	11395476.42	13659594.68	12742467.69	9257078.16	15656687.66	13967350.41	13194470.6	9857153.554	12927695.92	14631063.69	17676694.07	17637951.29	11565183.99	16162855.43	16028176.78	13452915.51	13906007.19	19338250.64	27075075.41	19716817.24	21849866.39	27929203.77	32464507.02	16344857.3	16567888.68	16198157.66	16669473.46	19597544.13	17258265.98
Com_315_pos	TAG (16:0-18:2-20:4)	C57 H98 O6	900.72161	16.207	No match	Invalid mass	2595012.337	9891662.261	10370645.59	16327454.82	8031125.644	10575445.26	9326928.258	10564896.4	3057658.594	6246534.866	3533119.734	6857973.813	21827672.65	10064160.68	3706694.885	11120619.77	3420376.476	14444687.83	1448895.698	12393670.63	23664409.85	41859051.32	21288396.05	12299611.44	17056785.96	11574851.09	18800457.52	15064560.99	18545745.71	16460159.55	17217730.94
Com_245_pos	PC (19:1/20:5)	C47 H82 N O8 P	819.58185	9.402	Partial match	Full match	28745580.17	15752205	33172752.89	14135036.75	33842678.15	9935759.057	19493847.73	22772201.34	692092.0623	8742567.655	4040608.444	10200459.25	15861461.06	10322277.46	25592959.47	16574744.67	16537008.66	16527787.24	1358622.047	7173801.688	33693916.93	2160285.264	1072903.433	12276786.14	7601588.077	3565842.164	14383850.14	18514685.77	17949087.08	17423887.69	17067877.67
Com_393_neg	PE (18:2e/22:6)	C45 H76 N O7 P	773.53462	10.755	Partial match	Full match	24005327.02	16751946.15	23309398.98	21768931.91	26050992.42	14287828.98	16387346.21	13884230.68	5253469.195	11421345.22	5966820.17	11826901.12	18116440.93	17145465.83	22077833.45	19802882.53	18966486.6	17988129.05	5515908.277	10677630.49	52144214.57	17295713.19	28889433.26	23978141	23620914.78	12118156.69	16611052.15	16348876.86	17317525.66	17521806.5	16949815.29
Com_530_pos	TAG (18:1-18:1-20:1)	C59 H108 O6	929.84439	17.361	No results	Invalid mass	10730310.78	41570892.28	23772342.29	29522057.37	10861683.31	29503415.68	30942609.46	8563349.129	5400196.531	6090704.719	5843876.655	38113345.54	9187491.803	8663506.324	6208303.021	15936893.59	11293620.81	34548462.63	8679473.691	11742857.84	803940.3912	5575174.766	2078062.557	2820775.094	4238801.151	2188909.101	14297640.8	15097034.23	17561250.75	19363050.97	16579744.19
Com_696_neg	PC (19:0/20:3)	C47 H88 N O8 P	871.62838	12.563	No match	Invalid mass	18053013.94	20010292.21	20136122.65	25119096.34	17787155.17	17910383.14	21204040.08	18217417.71	8765587.008	11500762.39	9369034.095	24279265.37	9389182.882	13258740.35	20924071.08	27218003.72	18377573.77	23683429.36	18125950.43	23834072.99	10760655.23	6948726.482	4362667.625	2546856.982	5234154.003	5469764.608	17221302.05	15864747.95	15087636.67	17593329.35	16441754.01
Com_638_neg	LPC 20:1	C28 H56 N O7 P	595.38361	4.31	No results	Invalid mass	18327184.45	17629700.75	10769273.99	11320378.86	16067596.66	14713775.22	14098678.22	9572586.13	8963968.094	8221058.835	14950670.05	13525148.8	14360135.81	17169494.88	14093331.88	9866428.812	17288806.56	12404252.37	12834289.2	15658126.06	24501834.64	19534440.57	31903091.72	41525492.16	39744358.95	35649561.48	12319877	16630461.37	17267102.49	19416561.18	16408500.51
Com_690_neg	PI (16:0/20:3)	C45 H81 O13 P	860.53984	9.962	Partial match	Full match	25647099.2	25871882.52	16534619.48	14795202.48	26482190.01	20406023.44	27368745.26	13464474.47	12231683.63	13532258.52	17167580.1	16768419.15	14665081.68	14131726.45	16784225.51	14597434.11	21997149.18	16365202.82	20015025.3	15401760.36	8631973.467	16724923.04	24090828.78	23706570.08	23426393.39	18891416.05	16544418.13	19506607.61	14765119.32	14171552.21	16246924.32
Com_402_neg	PC (14:0/18:2)	C40 H76 N O8 P	775.53512	9.281	No match	Invalid mass	10435172.47	10094115.82	12012608.96	11006911.3	17005452.07	12487758.38	10741914.92	15628484.04	19095892.68	17238625.38	10379187.59	12242656.77	13079156.84	12922640.26	13239545.54	16387151.95	11216883.37	10830518.88	16570505.97	12374775.4	50666874.69	23587103.84	40863979.95	20763430.7	16421888.53	18848654.82	15018446.68	14979791.79	19228023.27	14917781.13	16036010.72
Com_747_neg	Cer-NP (t18:0/24:1)	C42 H83 N O4	665.63107	13.961	Partial match	Full match	13612318.63	14059884.85	15585245.38	8939519.682	12170834.05	13572650.14	13747301.58	17156110.19	8093868.32	10103926.27	14815950.97	12794884.65	12811630.51	13456237	14643157.72	11331822.49	18390659.99	18233511.56	16161158.28	11476655.41	19068630.71	17409029.72	11755231.25	24305532.7	10092111.98	14775881.58	16254475.76	14913921.24	17756066.09	14570154.08	15873654.29
Com_669_neg	HexCer-NDS (d29:0/12:1)	C47 H91 N O8	843.67869	14.381	No match	Invalid mass	12374977.47	15099779.2	9114354.705	10286298.11	9748308.268	11727282.32	11095063.92	16851417.54	15680505.09	14657204.76	13777780.11	12533312.79	14992908.69	16245013.08	15405529.26	14197878.43	12631888.58	8039620.167	15292076.58	17284328.61	22821747.72	30441673.04	20828326.29	34514481.21	26447570.85	24369399.18	15354742.12	16404308.97	15483874.16	16027785.45	15817677.68
Com_662_neg	1-nonadecanoyl-sn-glycero-3-phosphocholine	C27 H56 N O7 P	537.37813	6.617	Full match	No results	15223188.21	16601541.85	6627865.3	15845869.61	20902144.92	10727877.74	11116553.4	7737090.348	7919490.017	10390792.72	11845841.19	13219788.17	19382219.91	18298665.55	13077442.05	10057136.19	13736518.77	15476108.3	17994154.02	11691546.96	14599409.4	18348679.06	40337849.88	42640054.36	23318586.22	26442186.81	15743285.16	15272537.23	15949797.22	16059583.02	15756300.66
Com_798_neg	PC (18:0/18:0)	C44 H88 N O8 P	835.62898	13.609	No results	Invalid mass	20200927.77	20527544.39	16833147.71	15613197.58	15979179.9	15080068.87	16078755.01	13405036.2	10359238.76	15112723.91	13786893.02	19508079.5	10141532.46	16013656.59	15385211.9	18258717.93	23432908.58	15815445.61	14831202.17	20625231.35	7490568.162	12849229.98	14233895.09	17885130.01	17589396.35	18900695.44	14149401.54	14681362.54	16057872.89	16779938.34	15417143.83
Com_335_pos	TAG (16:0-16:0-22:6)	C57 H98 O6	895.766	16.59	No results	Invalid mass	7322531.065	16246748.63	31839775.43	31913499.32	6953338.232	25903904.93	20937465.61	22622535.88	5496336.784	7694692.833	3032346.535	17463341.9	11747857.2	4782518.38	4541288.436	17085003.52	5107297.319	30037908.2	3069354.631	13228283.47	5053429.538	37892733.49	3802406.699	2484940.274	2705096.525	4208949.924	16411198.49	15975400.45	16122415.07	13127471.47	15409121.37
Com_919_neg	HexCer-AP (t18:0/16:0)	C40 H79 N O10	733.56904	9.579	No results	Full match	12965002.45	13892947.48	9745328.92	11009500.45	17722679.2	11848182.63	12807709.15	12148705.53	17697816.86	17657219.06	16990440.59	11531337.36	13744905.61	12158855.5	18810002.68	14781579.41	21470964.44	13654948.24	19316988.12	13332364.66	5352210.642	13550297.87	13298526.58	8797330.367	21543455.84	12682160.61	10684829.34	18191702.85	16547535.42	15746187.87	15292563.87
Com_834_neg	SM (d14:1/23:0)	C42 H85 N2 O6 P	790.61899	11.943	No results	Invalid mass	10156231.01	19173480.07	17200363.91	16038211.93	13558859.01	12967402.66	16326407.27	18890245.21	19595364.43	16381749.23	15627402.47	18390545.04	6287058.98	11570924.05	12888977.1	22266049.48	18421091.03	21044123.24	12537166.91	22871584.73	14097338.83	12124352.57	6930850.996	6539540.07	10839348.19	6983873.843	16529040.42	11995785.52	16469279.31	16018268.06	15253093.33
Com_90_pos	PC (2:0/16:2)	C26 H48 N O8 P	533.3137	1.219	No results	Full match	304947.7723	7948209.974	1034844.71	200424.2976	1349713.321	44727074.25	9414556.325	22072959.57	177811315.8	23195290.19	140947340.8	15815816.59	1990003.775	20427676.04	583452.4555	2833056.164	7210160.342	6841138.076	93269616.4	35162760.33	3376479.722	6888507.373	2113240.556	3507404.14	14858430.68	258923021.5	18108072.52	14310629.96	13759315.76	14816918.63	15248734.22
Com_483_neg	2-[(5Z,8Z,11Z)-icosatrienoyl]-sn-glycero-3-phosphoethanolamine	C25 H46 N O7 P	503.2997	1.663	Full match	No results	9186243.315	6666483.714	8157106.111	5795976.836	9328918.768	10240445.84	6459446.724	11302954.65	14437478.26	19035878.45	11946894.16	7573478.231	11541268.83	12238996.93	14402706.35	11931765.47	11753632.54	6394516.84	7702257.03	10883759.25	36909097.05	29130262.43	58923079	26312805.5	17909720.04	19266672.8	13748470.72	15057065.13	15105518.36	16176024.27	15021769.62
Com_607_neg	PE (18:1e/18:2)	C41 H78 N O7 P	727.55026	12.527	Partial match	Full match	10561313.32	12738425.6	11605544.08	11224991.26	14829227.36	11397087.9	11723320.49	10333617.83	9190487.189	9053893.998	9579305.617	9558516.548	14360593.83	13885598.83	17210159.47	17316319.71	16384948.73	12496870.61	17388496.69	11548903.09	26089103.14	18599569.18	24244047.45	21762564.43	32599520.96	27846048.78	15054707.57	13626278.16	14002325.48	15615936.83	14574812.01
Com_702_neg	PE (16:0/18:1)	C39 H76 N O8 P	717.52904	11.581	Partial match	Full match	14939565.46	12157863.9	17087659.29	18049193.73	11371670.28	16493849.63	14373369.63	14408666.24	14609885.96	15660321.17	8180698.189	11499761.44	16192011.83	13482681.72	11583698.45	17769522.12	12059387.99	21926059.38	20623601.12	13009251.43	20773118.45	2419591.247	9746727.011	9535980.881	9184606.812	8433862.562	16029531.17	14487865.8	13216713.68	13841174.91	14393821.39
Com_292_pos	LPC 24:0	C32 H66 N O7 P	607.46005	9.287	Partial match	Full match	15429308.36	24403874.56	14337274.12	19326994.46	17398579.3	22628083.72	21763866.25	23471264.66	5100650.562	16757117.32	14297904.71	20492272.08	17251753.59	13813625.42	18783248.37	21201713.43	16396878.19	26905500.14	8649329.56	23647080.21	27443527.19	3260197.053	10594722.41	8859190.169	18596492.27	5839010.932	14973634.08	12950307.8	14171337.18	15098090.5	14298342.39
Com_992_neg	PI (20:1/20:4)	C49 H85 O13 P	912.57078	10.679	Partial match	Full match	12611173.9	13751323.61	14211686.07	12698315.27	15394072.88	15923346.7	12939907.07	11620125.26	12067101.64	14757455.95	11148441.75	12939297.38	11921392.99	11843457.36	13651218.88	17996979.71	13071258.72	12040567.38	14274325.62	11900560.52	12249329.2	16021298.93	15841515.35	13157387	13836047.28	13589129.79	12112513.8	12909440.99	18295691.32	13759830.52	14269369.16
Com_708_neg	Cer-NP (t18:0/24:0)	C42 H85 N O4	667.64678	14.935	Partial match	Full match	10056899.63	13263567.03	9685066.554	13938522.57	8734117.52	10680786.71	10610247.75	16983221.24	11719909.21	11324675.09	8729816.617	11427459.45	17285934.07	15835782.43	10464379.97	16971240.9	14567728.47	11548634.49	11229817.62	13385737.63	20487451.36	19134375.87	11893012.08	16758369.16	16042550.88	9507584.061	12376831.8	13200257.2	14986604.13	16395676.05	14239842.3
Com_930_neg	PE (18:0e/18:1)	C41 H82 N O7 P	731.58158	13.577	Partial match	Full match	15161363.66	14119565.06	17956350.78	17997893.67	19154402.59	17646993.77	15650783.75	13535668.07	10184481.62	10254337.79	10444160.48	12435934.09	18123657.54	18231063.06	14043705.28	14715963.37	15675141.07	13716894.27	15318994.74	12508066.86	11843682.67	11571361.46	10382562.15	11930618.17	9192028.425	17196761.76	15126597.86	14042874.65	13951981.7	13673181.19	14198658.85
Com_311_pos	phenolic phthiocerol	C37 H68 O4	576.51365	16.556	Full match	No results	5805781.472	20826457.37	25336025.37	28650758.41	10513995.53	29935251.49	24008316.11	20556754.09	3601187.014	5611788.354	2445723.587	17782602	26169484.8	7447812.554	2344606.585	11262414.2	5460482.228	27670037.24	2018740.12	12180907.83	5568516.407	43525722.82	6491442.781	7952671.534	4054575.532	5118945.337	18479009.16	11738370.87	12599759.06	13576890.32	14098507.35
Com_740_neg	PC (18:1e/22:6)	C48 H84 N O7 P	863.60211	10.61	No results	Invalid mass	15766431.03	14753252.62	16827594.37	23086025.83	30087697.11	13400127.63	13819108.05	10186959.41	4106697.492	9711339.938	7867139.644	8332245.629	18301845.77	16361104.28	23607400.13	15906370.25	17149949.9	16814058.44	4030047.074	13089498.6	13099615.76	10910785.76	20887409.42	16893992.87	36819645.25	6434944.122	15111592.03	13483091.89	14545829.36	12654787.91	13948825.3
Com_848_neg	PC (16:1e/22:6)	C46 H80 N O7 P	835.57182	10.422	No results	Invalid mass	14964102.29	18700098.51	10974576.68	13596886.43	23497518.37	16468919.16	17761669.19	8368532.523	7354500.303	13158790.23	9052654.3	8935645.013	12711566.26	19581808.58	15849689.6	14729781.78	14920543.15	14588808.11	10730755.65	12107796.66	15806017.68	19025529.74	17133147.6	19186450.14	23919432.17	12161665.68	15801390.58	12691230.65	13942356.8	13349771.99	13946187.51
Com_226_pos	TAG (16:1-18:1-22:6)	C59 H98 O6	924.72124	16.069	No match	Invalid mass	2087611.826	7804283.657	3987409.711	10623123.43	6642110.196	3902797.06	5006319.348	8215489.675	776397.4734	2495032.129	2784993.892	5241388.855	17896756.26	10768019.94	3457979.887	8883649.312	3034983.965	10347843.15	951771.0823	11852010.75	14171241.34	66149494.13	19348223.26	20450059.38	8933336.245	8349217.13	15956970.74	13292632.29	13466350.83	12762680.37	13869658.56
Com_646_neg	SM (d14:0/24:0)	C43 H89 N2 O6 P	806.65027	13.023	No results	Invalid mass	14706675.57	16809289.22	16243000.59	40307784.47	4419051.45	9595163.344	17709977.31	18983905.58	3437292.775	2480593.605	3936400.766	20648082.41	3675964.827	6184806.945	11397437.66	42675781.93	9725913.035	30059031.89	6298614.75	22690004.46	6257508.526	4272523.466	615692.8773	1297670.938	1336909.113	1752007.037	14800686	13593884.18	12700063.98	13844222.26	13734714.11
Com_867_neg	SM (d14:1/21:0)	C40 H81 N2 O6 P	762.58738	10.675	No results	Invalid mass	9099965.005	13490186.56	17262269.84	13395927.75	10432629.04	16636782.62	12695863.85	18379206.06	23690166.92	13997810.19	17767974.72	17314817.71	6899207.018	10773451.89	16286886.29	22304168.85	17275761.39	16805692.75	12977833.36	17976064.97	8794461.834	8113155.416	5523973.764	6008670.922	10790854.21	9201930.546	14100812.78	13316890.84	12269144.68	14617451.57	13576074.97
Com_541_pos	LPC 19:0	C27 H56 N O7 P	537.38149	5.356	Partial match	Full match	9867759.796	16457445.62	7330163.178	7237369.663	8560769.133	13863672.57	11130118.69	10140929.48	7213079.195	12512279.65	18156724.84	7310665.73	8886226.425	14740128.86	10069249.25	8495703.827	9326553.395	12050839.57	9423137.917	11383445.75	9840783.771	4990251.441	11904827.49	24570423.45	21864079.39	19515561.59	15460645.71	12400003.99	13154406.26	13199730.85	13553696.7
Com_730_neg	PC (18:0/22:6)	C48 H84 N O8 P	893.61282	11.103	No match	Invalid mass	15020335.91	13032394.12	17889247.93	18260266.63	13262880.11	15081050.38	18612861.79	16247303.98	7127065.902	13440674.1	9395750.682	18846130.75	16513338.9	14533910.31	13058872.58	13897335.06	17861586	16702932.57	11394403.89	13373778.65	19706810.51	10655449.72	11174303.38	14615740.01	14166143.81	10522510.27	12662617.96	13838557.19	13326919.96	13482298.03	13327598.29
Com_756_neg	HexCer-NS (d18:1/22:1)	C46 H87 N O8	781.64235	12.726	Partial match	Full match	17228465.55	15511321.09	9313997.951	9993807.646	14603377.25	9801432.341	12335455.06	11148468.16	5927610.861	6385651.939	10377752.25	14364557.02	9081365.277	11669523.99	13403991.2	9739665.688	9897273.935	11374165.86	10254505.49	13742181.97	18698298.61	16213329.51	8590833.586	7491110.691	11941369.1	19283395.4	12522486.1	13361008.62	14081361.64	13261721.56	13306644.48
Com_399_neg	PE (18:2/20:3)	C43 H76 N O8 P	765.52905	8.914	Partial match	Full match	5119056.919	4440286.341	4259727.371	6169430.83	9273073.268	3983492.081	6117452.752	6578408.472	3077435.134	6485702.107	4777555.175	5153049.332	10229069.7	7753145.756	8264735.016	7975376.262	6448665.297	5018476.152	3114864.352	8579984.084	50856571.36	17819801.9	64683650.67	41875521.85	32412150.47	16598037.97	14017905.55	13825713.64	11989553.6	12827838.38	13165252.79
Com_386_pos	PC (15:1/20:4)	C43 H76 N O8 P	765.53343	10.944	Partial match	Full match	18873875.66	16246294.48	16802980.06	15531141.65	13185572.35	14956308.96	24046161.66	16764535.7	1858385.801	6402133.154	3082710.958	18816103.8	17893972.53	21067005.72	10182725.88	29024656.21	10090291.2	34611816.96	6129075.849	14665999.79	18707559.8	903214.6718	5808438.081	8476660.179	6411225.214	2068927.116	12844967.66	11001995.74	12134051.41	15657273.12	12909571.98
Com_793_neg	LPC 22:5	C30 H52 N O7 P	615.35213	2.011	No results	Invalid mass	20360341.26	12629686.8	11079255.98	14286839.11	17220338.68	7922615.402	10016571.54	14966899.61	4035309.144	10940632.57	6936364.977	12175974.08	17600780.42	13120009.16	17497134.94	13337336.53	17642515.82	14826349.97	3076914.776	9325797.607	12692162.77	11274981.23	14504707.76	12105219.31	16295453.02	4868111.027	11343264.8	13604613.88	13656768.28	12979402.84	12896012.45
Com_933_neg	PE (16:1e/22:4)	C43 H78 N O7 P	751.55038	11.853	Partial match	Full match	14323689.31	19599633.25	15774893.15	19441884.05	13625232.94	13739804.99	15698432.53	12508447.86	8569379.264	10536457.02	6438466.037	12163597.84	10770086.02	13561901.75	17312904.36	17250295.21	17893481.42	12716117.06	14170086.14	12390487.54	9130707.139	4794364.425	9646020.758	7256701.722	10359044.39	7599074.493	11907074.74	12117916.66	12680028	14724022.18	12857260.4
Com_192_pos	TAG (16:0-18:2-20:5)	C57 H96 O6	898.70588	16.094	No match	Invalid mass	1582846.976	6494069.365	4703016.328	9832731.214	5638165.104	5650073.636	5459581.808	8436143.612	1651700.024	3257300.017	2143301.154	5005196.354	11545377.5	10369974.55	2973673.445	7018721.815	2250392.45	8808604.824	1328344.112	11044452.14	16164695.25	81177696.77	21864046.2	23046886.13	5698576.502	19524477.99	14698935.46	12380556.38	12149844.01	11076203.49	12576384.84
Com_881_neg	Cer-NP (t18:0/22:0)	C40 H81 N O4	639.61549	14.142	Partial match	Full match	14826687.45	11542779.94	13326838.55	15930795	11028617.25	11741548.64	14717142.44	16837515.99	14242666.1	7869075.938	7960653.85	13436340.57	15328997.7	14758136.13	15241495.72	16862556.43	11866593.38	24261372.44	17461695.52	10281821.81	14611799.76	13967758.12	7275602.648	17008954.19	11041294.27	10536964.94	11028056.33	12642592.55	11956239.91	14666500.72	12573347.38
Com_295_pos	PC (19:2/19:2)	C46 H84 N O8 P	809.59695	9.636	Partial match	Full match	30593297.08	22223593.7	18046670.7	13763347.73	26028855.86	9064934.078	17959834.63	11189865.56	760762.465	5181603.923	3684707.777	21436375.38	10392141.12	9748761.722	14018489.24	15670741.07	20004453.79	18469461.41	1992191.986	9167559.079	27085269.15	1299416.227	16273874.68	16833820.71	22978392.8	2643814.51	11214614.55	9903703.653	15777098.75	13206334.45	12525437.85
Com_924_neg	LPI 18:0	C27 H53 O12 P	600.32643	3.37	Partial match	Full match	12810713.08	6260016.81	5280715.529	5940906.293	4943493.167	10268909.75	10030014.01	18201061.2	14996603.08	15105238.39	17285876.12	15705070.09	8712099.106	15343979.96	7915346.46	4317570.408	6860425.675	4757454.975	10209886.43	8723297.331	11149415.48	15120112.62	3833855.007	5135752.805	11405964.05	14870383.48	11450331.59	12170483.29	12723386.74	13756289.54	12525122.79
Com_429_pos	PE (16:2e/24:4)	C45 H80 N O7 P	777.57003	12.154	Partial match	Full match	17451560.49	22061131.26	16075070.87	12258985.14	14772330.42	23727250.62	18297513.9	10899386.26	2089196.639	9578788.052	7835533.815	10491284.68	10211373.29	11953982.31	16113281.91	14329883.83	14370393.2	27144910.47	9656911.048	14248206.75	15600279.99	3607537.194	10359167.58	16519607.9	16558965.51	9187976.725	13418249.53	10975928.47	12753412.56	12876663.88	12506063.61
Com_141_pos	TG(20:4(5Z,8Z,11Z,14Z)/20:4(5Z,8Z,11Z,14Z)/20:4(5Z,8Z,11Z,14Z))	C63 H98 O6	950.74003	15.685	Full match	No results	2780053.292	6657750.447	2257074.557	9194545.26	5592900.405	2240416.94	3855188.348	3627391.784	270262.3598	1527619.231	2161384.03	3973088.483	11071404.18	6221753.189	3595784.603	6742757.702	3473751.112	7733156.863	581741.1849	6756807.329	14200953.94	129667541.3	18507946.85	47462343.75	20645152.55	7779818.206	15090005.2	11366525.65	11482813.5	12080848.22	12505048.14
Com_80_pos	1-(1Z-octadecenyl)-2-oleoyl-sn-glycero-3-phosphoserine	C42 H80 N O9 P	773.5601	9.284	Full match	No results	5637635.9	9553523.626	7132186.396	8077904.746	8487614.311	10665989.78	8716707.512	29805898.44	3432505.889	10148309.62	5340788.479	14766307.47	12435947.34	8925679.989	11447728.95	14040761.73	46382510.16	13051066.56	2773513.899	16654407.19	168897524.2	2841515.621	13163423.65	4692551.635	2956216.282	5106273.791	13466932.32	9334644.846	10138762.86	17020101.11	12490110.28
Com_803_neg	PC (18:0e/18:2)	C44 H86 N O7 P	817.61865	12.389	No match	Invalid mass	9406031.433	8696190.08	7974970.183	10565568.89	13842714.77	11901632.46	9963236.525	8772021.695	7825226.54	7707739.107	9507647.709	9308817.793	11779357.66	10253552.01	12699396.97	11837729.57	11099043.27	12187766.81	16238729.89	9699937.242	17007504.4	14980923.66	16323932.8	17716003.97	24339145.71	25104388.21	13330979.02	12204671.49	12163710.58	12232006.6	12482841.92
Com_758_neg	LPC 20:0	C28 H58 N O7 P	597.39942	6.625	No match	Invalid mass	12252538.34	13055032.5	4985291.752	12415587.46	17050056.9	8481766.049	8220875.084	6047827.765	6317010.701	8584857.078	9753615.781	10384403.05	15489282.11	13641809.32	10541709.89	7752022.192	10875217.73	12161519.25	14236247.69	8525169.029	11673081.11	14224046.91	32410064.87	34421067.85	18762400.91	21109559.36	12122489.11	12062269.45	12182031.54	12881902.99	12312173.27
Com_821_neg	PG (18:1/18:2)	C42 H77 O10 P	772.52547	11.596	Partial match	Full match	8435145.609	7431861.162	14044794.36	12039936.83	13035133.88	12756191.25	13870180.41	17552455.09	11007550.6	10364831.22	8875456.377	10722960.63	13280306.48	13481543.81	9027938.075	18403589.15	8324849.415	10897542.18	11924421.99	15124179.87	16615938.06	16714837.96	12316812.42	17886500.92	16064021.56	14691284.21	15641964.63	10145845.95	11643358.25	10934056.15	12091306.25
Com_252_pos	PC (22:5e/22:6)	C52 H84 N O7 P	865.58613	8.791	No match	Invalid mass	668412.8635	9314724.602	1571658.955	722616.256	1609229.844	38345257.66	13144669.07	33442588.21	67470831.98	29789677.7	44079999.31	32923827.67	4445456.398	2544478.826	673717.6052	4910461.013	6630334.22	9936344.821	40953604.71	38947046.77	246064.5401	3360307.451	371408.9035	390717.9055	7215982.289	55076277.99	13547859.93	10180314.96	12344602.45	11964175.77	12009238.28
Com_955_neg	9-PAHPA	C32 H62 O4	510.46317	10.093	Full match	No results	7130249.786	11640148.89	8197560.442	11079451.15	14798570.5	16830676.87	10557980.62	11588034.26	20142986.52	17246429.86	20730665.18	14887757.31	11130248.26	9119394.646	15900949.13	8791208.644	15447885.52	11862239.3	19910328.05	13780403.68	4363106.654	5906298.304	5014427.968	4459421.727	4895785.064	4560484.989	9863258.562	13068674.8	12707467.56	12261374.82	11975193.94
Com_94_pos	TAG (16:1-18:2-22:6)	C59 H96 O6	900.72375	15.789	Partial match	Full match	2180275.569	6169591.719	3521802.257	8943582.095	5585836.095	4020143.956	5114797.512	6731448.169	779728.5278	2877004.659	2431776.309	4319554.986	10046348.11	6507159.134	3460735.716	6620938.612	2759930.349	7485001.618	777635.433	7118237.266	19518161.24	238205141.2	17007127.8	15184307.13	7473179.059	8344756.615	14967581.04	10871269.27	11023156.1	10609439.89	11867861.58
Com_755_neg	PC (18:0e/22:6)	C48 H86 N O7 P	865.61824	11.847	No results	Invalid mass	11397175.55	10450818.46	13229416.14	11224740.17	17936602.24	14098005.63	12644130.97	10719328.14	7891998.785	10646959.14	10411317.82	10195440.92	10214589.53	10887926.22	15022185.07	11948013.49	15149016.55	11328914.36	14532232.69	10844611.11	18729117.32	9919121.256	13638094.54	13620790.65	18995531.18	15140730.4	10397922.38	12513702.57	11517695.24	12711751.37	11785267.89
Com_486_neg	PC (19:0/22:6)	C49 H86 N O8 P	893.61299	11.712	No match	Invalid mass	8373609.878	10262980.21	9566073.359	7425049.409	9999878.295	10418706.54	7240385.216	7101318.472	5264739.547	8732934.701	5180274.371	5613640.528	12278154.53	10768873.68	7261714.273	4065451.823	8479679.203	4798944.762	5903807.379	6968473.575	36590855.57	17429939.53	18435122.37	35128428.45	19927302	24155167.72	12191322.37	11273527.68	10901287.3	12098161.35	11616074.68
Com_912_neg	Cer-NS (d18:1/18:0)	C36 H71 N O3	565.54181	12.51	Partial match	Full match	10783870.98	12906999.69	18150786.48	11354078.47	6864844.216	15845769.25	14987861.77	17479995.17	17995714.81	13339989.13	9721354.151	15963998.96	5726552.318	4678096.954	16498994.72	12180389.19	14356016.23	15034192.95	12942549.06	11504770.21	9415100.704	4039061.739	3948982.355	3751056.005	5641227.975	4240432.705	10984466.14	12245781.99	12629117.12	10082481.24	11485461.62
Com_458_neg	PE (18:0/20:5)	C43 H76 N O8 P	765.52932	10.952	Partial match	Full match	12327776.03	10212122.63	14291640.35	13674401.3	7487356.311	13382724.87	9135876.009	15287618.49	7329657.639	8167463.263	4284649.673	14728677.7	13808035.38	14733241.52	6282863.383	17890655.89	8464184.914	14177792.25	10793030.58	10776768.13	40641237.25	6593586.331	10705265.8	16615629.92	8983882.932	5124776.742	12482770.14	13037227.17	9379151.243	10458710.84	11339464.85
Com_613_neg	Methyl Jasmonate	C13 H20 O3	224.14087	1.107	Full match	No results	2611424.398	7773607.793	3929501.907	5216828.608	6185013.146	15629415.78	10922272.13	9395319.82	46404148.69	33124309.96	44827659.4	11663033.88	5801299.233	6892860.599	2908005.039	4709322.517	7425214.881	10150010.86	29768401.21	15360819.18	3905806.432	10198351.41	2795076.972	2627345.735	10347877.37	21066903.77	10325503.68	13827390.85	12604718.41	8448595.108	11301552.01
Com_599_neg	Traumatic Acid	C12 H20 O4	228.13564	1.066	Full match	No results	2749170.07	7585558.488	3489071.399	5344148.832	4091337.872	15482548.02	10153738.88	8636702.31	40403548.73	28599352.99	21312788.87	13439633.17	4854981.241	3347653.331	3353633.867	6501915.543	7360164.273	5413251.915	51784477.29	11850440.08	2444862.114	8134997.643	2360509.639	2537204.999	10250065.79	22820920.14	13056748.79	12500991.61	10684001.33	8430392.934	11168033.67
Com_143_pos	TAG (18:2-20:3-20:5)	C61 H98 O6	943.76576	15.839	No results	Invalid mass	2170472.791	5747098.771	2361186.669	7215548.759	4020640.759	1603866.661	3067063.863	4826267.067	323354.1078	1457649.653	1597943.747	3227141.315	8605950.753	4557020.054	2276947.604	5556884.217	2530423.023	6930301.012	666005.4415	5687102.512	15932469.85	125554832.5	24173077.71	46046901.55	23204785.85	11181402.46	16410360.61	9945729.043	8984074.121	9158413.754	11124644.38
Com_1124_neg	SM (d14:2/28:0)	C47 H93 N2 O6 P	872.6963	13.523	No results	Invalid mass	10837111.07	14060388.78	12708662.03	11168576.93	9171153.358	10861781.35	12562358.89	11557747.31	7872776.971	7783850.183	5928490.631	11099767.56	9048242.076	12789182.82	8899091.954	11851522.42	13327437.63	10642602.3	8242623.022	13977342.91	9624235.462	10836076.93	6894362.444	11944547.55	13535459.93	9482573.924	10165753.08	10330657.23	12475593.82	10784181.88	10939046.5
Com_899_neg	PC (20:0/20:4)	C48 H88 N O8 P	883.62911	12.653	No results	Invalid mass	16778443.69	16130251.42	8374958.607	11111707.77	16651313.94	7923869.501	11715265.78	5691749.63	4279112.848	8530264.03	7883356.596	13045027.62	8886578.41	11813742.04	16027967.69	11469620.97	14041395.25	14028353.29	12761090.15	10588231.8	7388330.817	7521221.156	19863100.5	19230989.78	10299012.9	10044647.39	12165986.13	7095181.072	11327004.5	12796709.78	10846220.37
Com_159_pos	PC (5:0/13:1)	C26 H50 N O8 P	535.32986	1.218	Partial match	Full match	371425.5864	7077513.508	1732201.899	278538.0851	1736736.371	32354097.31	8953448.36	17657610.26	71777085.17	26395131.94	74083127.76	14568283.83	3243898.755	5688210.181	1405497.854	3367505.946	8085341.286	7952692.088	45293950.47	22581634.82	1466858.067	5409675.253	1457187.492	2387588.968	10318559.46	112693495.5	14694570.27	9461702.301	9596490.415	8809340.029	10640525.75
Com_660_neg	PC (20:1/22:6)	C50 H86 N O8 P	905.61307	11.032	No results	Invalid mass	13567280.59	10786904.71	10326675.72	13920808.26	14440785.08	7008909.342	10315958.55	7008053.498	951392.4954	3598634.111	2288218.592	6995219.874	8333843.237	10072108.81	9033082.074	6707690.343	9944073.951	11556604.94	2565084.76	5475585.315	23280206.55	8778998.401	19623223.56	25443766.11	16329978.05	6361335.098	11921327.31	10874789.87	10211783.94	9315920.696	10580955.45
Com_302_pos	PC (22:5e/16:2)	C46 H80 N O7 P	789.55345	8.111	No match	Invalid mass	27065.90752	5195805.258	471890.8371	73739.8221	591534.2071	14183551.44	6645814.889	22256488.23	54183317.15	19408072.59	28154613.11	11339969.29	1904001.993	569260.7238	50376.16219	1376687.137	2607221.257	3682215.432	29252446.07	14444631.5	73106.57944	6070466.189	159206.8698	156279.9987	3419167.868	19728066.79	8949451.544	9439876.747	11718853.68	11784827.69	10473252.42
Com_1021_neg	PC (17:0/20:3)	C45 H84 N O8 P	843.59759	11.267	No match	Invalid mass	9578977.232	10078751.17	13252430.65	13081796.89	7305240.041	10969473.68	12149628.36	11105365.84	5322374.82	10050467.1	12703129.55	13277161.92	6939835.487	5180779.943	12824587.11	13396957.99	12135094.67	10701929.63	11508429.32	11943543.72	5538615.715	7786309.02	7348750.393	8265047.398	13868557.05	9647200.467	11809542.64	9253583.137	9610039.442	11049721.62	10430721.71
Com_210_pos	TAG (18:1-20:4-22:6)	C63 H100 O6	969.78186	16.061	No results	Invalid mass	3388733.863	9233979.744	4185672.141	12543945.36	6211270.299	3987880.808	4885817.764	6980031.595	254332.9997	1396392.326	2018067.121	6971584.986	16305666.02	6784389.449	3025870.284	7522814.338	3532240.177	8570664.82	546570.6102	7694615.404	11543664.88	71460138.54	10065030.08	20181002.24	8826822.34	5044690.239	12423058.21	10626905.65	9841593.063	8797169.26	10422181.55
Com_804_neg	Hexacosanedioic acid	C26 H50 O4	426.36999	7.239	Full match	No results	8735192.781	15419529.68	10263485.39	13537924.7	21211943.27	16281862.86	10055841.38	9184253.054	30418771.62	18254796.66	20347144.58	10723801.98	10001357.61	8103492.635	15398788.75	13943141.59	12799873.69	13760185.53	19917149.93	18312022.12	181589.5734	428308.2417	288659.6209	312326.1695	443727.6771	332946.7273	11582822.64	9578428.251	10545141.65	9964662.825	10417763.84
Com_227_pos	PC (22:6e/22:6)	C52 H82 N O7 P	863.56954	7.955	No match	Invalid mass	267273.1842	6620759.469	1138061.168	574835.9519	1674572.968	6988319.9	11515298.33	16810519.95	28521298.74	85091976.92	59741363.72	21097456.43	4123193.461	1770602.333	548596.6253	2295665.539	6544335.546	5470547.833	54463998.53	32411489.19	365387.9993	2446096.973	288576.1088	278238.3539	6572191.536	70008894.12	10423415.47	8696128.495	10960989.02	10868523.55	10237264.13
Com_878_neg	PI (18:0/18:1)	C45 H85 O13 P	864.57129	11.675	Partial match	Full match	17497443.26	10483035.91	15127779.59	13841572.44	16336948.4	19100819.23	13033486.11	10848080.63	10878220.65	14442727.81	11888053.86	8087051.949	10485199	9244121.677	12253478.93	11912903.27	14745874.38	10169808.48	13167955.09	8587173.158	6508870.239	10035335.35	8761652.415	8247653.363	10589623.16	12076476.81	9062281.593	9204650.547	10704025.81	11799842.26	10192700.05
Com_894_neg	SM (d14:3/22:0)	C41 H79 N2 O6 P	772.57185	9.285	No results	Invalid mass	9262018.628	14060785.67	18171769.24	15676884.4	14402121.46	12579068.54	11342102.65	17177963.52	19009173.81	13775003.03	11459260.01	16582902.35	7493059.501	10988159.57	18682802.76	16537410.23	16336434.06	13036847.56	15101980.92	16320583.51	14212756.05	15444907.61	7371823.886	8387993.586	8163096.464	15601861.97	12294296.8	10755346.1	8795219.839	8686982.701	10132961.36
Com_840_neg	HexCer-NS (d30:2/12:1)	C48 H89 N O8	853.66321	12.861	No results	Invalid mass	9482318.604	9006432.824	6309159.494	7796337.56	5673241.26	5995369.97	8503293.613	10266642.19	7822838.157	5227459.981	6888964.394	8667747.27	10351814.01	10011923.83	8691394.999	9359114.248	8656597.44	8188198.688	6283399.537	10857670.38	16089904.55	10706196.23	12729630.1	16442886.42	19050100.69	11167427.66	9775583.018	9204624.807	9050342.595	11384090.15	9853660.143
Com_966_neg	PE (18:0e/22:4)	C45 H84 N O7 P	781.5975	13.275	Partial match	Full match	15060066.16	11653382.39	15995537.36	17786963.2	16760926.13	14640332.58	12888075.11	6146342.356	4956202.961	6600137.518	6835477.434	10081339.6	12267277.92	10474025.53	8333259.629	10795973.41	10366438.29	8633087.447	9390650.767	6411798.842	10092748.91	9113817.544	8178513.603	11788612.3	13812998.17	8951347.658	11469998.69	8991797.51	9396082.421	9312521.171	9792599.948
Com_531_pos	PE (14:1e/26:4)	C45 H82 N O7 P	779.58568	12.468	Partial match	Full match	6281674.531	6933217.993	8816936.52	9318602.999	6666600.087	12271028.14	8590936.397	9474859.771	2270675.761	5716795.251	6833440.606	10887096.98	23211632.9	19686899.07	15391214.74	14380469.34	6158837.826	18305297.86	37869315.2	6489285.636	4024465.421	1135818.095	3509898.633	5013218.822	4875533.067	3371887.739	5489494.269	9509623.957	10867261.79	12696727.17	9640776.797
Com_842_neg	Mevalonic acid	C6 H12 O4	148.07343	0.945	Full match	No results	8795129.593	5983842.612	5743830.318	6789343.576	5659125.695	4521895.673	5254505.212	14033867.98	8894180.098	10323286.16	10852150.5	4359434.611	5908488.502	10906052.71	17670208.22	3847441.894	6283011.209	6310357.3	6349768.495	4640591.638	16008169.26	21624326.75	6783975.254	14727053.16	11018853.04	9255975.659	10417878.59	10321462.66	9083750.703	8691547.147	9628659.775
Com_868_neg	PC (19:0/18:1)	C45 H88 N O8 P	847.62842	13.117	No match	Invalid mass	8645576.247	11560006.56	9541658.953	7541676.788	7758233.291	14875067.64	8684477.222	8040428.191	11193964.61	9815553.359	9460039.832	6138850.193	8355200.203	9402882.481	7547143.413	6778492.071	9866069.726	7776062.388	10544937.02	6757065.602	15125071.15	7789642.784	10069779.55	13436062.05	8705222.987	11904000.2	9108841.213	9967067.379	9476604.596	9921238.217	9618437.851
Com_950_neg	4-Hydroxynonenal	C9 H16 O2	156.11475	0.97	Full match	No results	6618261.328	11164714.09	17391988.31	15001380.7	12378189.17	18355865.19	12057033.8	6466479.616	17205274.58	11788313.89	10415225.29	8267655.681	5560947.688	8825963.41	16165293.12	15459669.53	8244668.923	10581978.76	12429091.34	22025132.56	8389833.43	11289380.8	4833438.517	3539806.695	4542284.613	8120156.104	9457538.093	11248789.9	9708318.336	7915665.312	9582577.91
Com_684_neg	Prostaglandin G2	C20 H32 O6	368.21887	1.141	Full match	No results	2795254.426	4007925.142	2335984.644	3760106.94	3280029.56	13646423.21	5060429.991	9709494.861	39539864.81	37161542.29	39340982.15	8492483.521	4831330.706	4016086.854	2523249.162	8256881.573	6558741.82	3930553.087	40094552.94	14534138.61	2056627.733	8017848.759	2955037.509	2846331.717	11310744.17	30143395.3	9500007.43	8927876.996	10210659.25	9196474.285	9458754.49
Com_559_neg	1-oleoyl-2-linoleoyl-sn-glycero-3-phosphocholine	C44 H82 N O8 P	783.57622	10.943	Full match	No results	5470422.001	5361468.237	5396994.462	4673452.988	10547018.46	6415484.548	6664822.459	8188740.386	5978530.529	5448357.32	4992321.008	5290770.813	8144524.907	9878924.188	6301422.072	6914660.033	6570537.338	7267203.793	7720865.265	7830494.454	30473746.94	15680036.49	19523292.45	19748395.38	19339187.77	14813974.6	9947437.584	11332495.82	8777069.64	7675507.139	9433127.546
Com_893_neg	Cer-NS (d18:1/22:1)	C40 H77 N O3	619.58896	13.55	Partial match	Full match	17091620.76	15782322.87	11250453.33	13350365.41	10177956.03	10170851.45	13108440.18	10170084.88	4834184.005	6839327.81	5404816.003	12384548.06	4389622.964	5212288.285	13370204.72	11152760.84	12938476.52	17919581.5	9627850.845	10972410.27	12537854.84	7070781.18	7525300.2	5997975.515	2851686.471	8633107.189	10613886.53	10442352.53	7033634.048	9288670.462	9344635.893
Com_723_neg	OxPC (16:0-18:2+2O)	C42 H80 N O10 P	835.55632	7.155	No match	Invalid mass	1997305.478	4389601.239	2575160.052	1922714.943	4756440.765	9967954.82	5832145.486	15682567.52	35734095.58	13665194.62	14572974.57	7154672.564	8846646.267	8155530.802	2370893.817	6454686.327	6975932.442	5348335.184	25129823.46	13173054.63	3690654.127	37351490.51	3792640.124	2980156.238	11085560.15	12875203.4	8399675.529	8736678.43	9568578.339	10602451.87	9326846.042
Com_464_pos	TAG (18:0-20:3-22:6)	C63 H104 O6	973.81262	16.517	No results	Invalid mass	3480792.01	11057751.95	9611846.691	15725135.21	4411305.897	7783599.411	6840392.136	8050565.442	434743.7123	1697361.213	1240231.917	11562278.23	11584397.72	4634414.452	2023089.039	6859068.692	2628577.529	10715768.97	820787.3614	5562477.012	3945321.967	23465730.59	6143389.483	13570042.99	5081159.437	2237573.458	11098569.85	7917944.887	9182958.525	8417388.395	9154215.414
Com_890_neg	Cer-NS (d18:1/24:2)	C42 H79 N O3	691.61018	13.686	No results	Invalid mass	9065086.93	9912333.037	9025443.497	6709574.711	7541044.454	10501918.82	7284487.377	12415279.75	9604874.722	9255976.837	6803288.481	11077636.12	7962731.689	6891975.557	9959463.014	8292194.261	9317156.588	10789077.76	7834853.857	7693126.754	14657970.08	6362152.485	11453398.65	9828081.492	9645027.236	8877016.194	8503723.03	8628225.165	9117264.16	9900586.82	9037449.794
Com_1084_neg	PI (18:0/22:4)	C49 H87 O13 P	914.58699	11.398	Partial match	Full match	12210787.7	12025491.56	9362942.475	7448386.117	8521672.425	9217052.043	10467933.18	5661179.302	5155166.705	7652942.101	6455371.831	7252973.171	8091711.268	6704188.667	6913856.962	5823471.79	10415989.95	8776415.538	7719779.964	5054831.691	3312955.204	4457231.204	7350015.487	5146837.789	7350700.571	6203193.938	9090300.131	10064503.46	8542975.047	8160604.361	8964595.75
Com_593_neg	OxPC (18:0-20:4+2O)	C46 H84 N O10 P	887.58738	9.127	No results	Invalid mass	233890.6301	3937203.317	254334.5119	435259.1316	615745.8952	18702419.11	6684027.924	7197644.173	48853016.39	31044358.74	21996653.53	12951921.52	1325863.796	361762.5298	336233.4748	1849088.889	6745499.878	3669254.072	41192433.02	17444136.56	310487.7248	4989199.569	326101.7518	420273.1534	5669433.508	24227645.61	10799820.24	7317372.691	7788330.994	9316845.846	8805592.443
Com_201_pos	PC (18:1/18:3)	C44 H80 N O8 P	781.56463	7.971	Partial match	Full match	318997.1613	3205420.736	539004.4428	547292.1992	1063189.367	28688246.53	5406498.268	16116859.2	93009743.8	62373709.5	58839550.28	12649640.03	2655735.615	855311.5954	445547.7409	2719459.513	2632995.488	3496080.863	72933059.72	20881897.79	348370.7417	2217304.019	204489.0229	349900.2413	3596592.835	65703114.11	7660537.695	9652083.338	8921432.245	8046127.945	8570045.306
Com_993_neg	HexCer-NS (d28:1/12:1)	C46 H87 N O8	827.64793	12.726	No results	Invalid mass	10842042.19	10940768.34	6196552.737	6226851.754	9341557.159	6000979.633	8531814.334	7978072.838	3977668.282	3980037.899	6968920.814	9298245.832	5342883.173	7980701.564	9577268.009	6301141.98	7239608.918	6877113.602	6680104.908	8515021.285	12233662.17	11527973.36	5848634.794	4799164.693	7371908.943	12557351.13	7571371.6	8380319.064	9198647.65	8490166.388	8410126.176
Com_1055_neg	PC (18:0/18:1)	C44 H86 N O8 P	847.62825	12.508	No match	Invalid mass	8560380.309	10399477.22	12212304.45	7978024.267	5884196.575	9098436.265	11635822.79	10998540.14	7422394.801	7141922.776	4116413.644	12488677.83	7210254.33	7892878.114	7717841.468	11928612.43	8151668.578	11590220.19	6686658.251	7411252.181	5621277.188	2741428.241	3172890.439	4397868.58	3473825.034	3483114.15	8774552.628	8496081.459	8114661.368	7990967.789	8344065.811
Com_1192_neg	Cer-NP (t18:0/23:0)	C41 H83 N O4	653.63099	14.564	Partial match	Full match	9178628.751	8354913.481	8833282.333	8507660.23	8426697.627	8049494.769	9104110.965	11360453.18	10906072.46	8447764.38	8559284.427	7914256.798	10423672.54	10908602.37	7230812.75	8554232.391	10586688.38	9747697.725	11103605.04	7795318.065	8182333.595	11509873.65	7991583.625	14552857.98	9881330.991	9752938.021	8000717.536	9523822.483	8069049.969	7723007.285	8329149.318
Com_1219_neg	HexCer-AP (t18:0/24:1)	C48 H93 N O10	843.6789	13.007	Partial match	Full match	8760361.253	8468172.169	6697329.232	6507006.904	7272872.708	6382380.163	6558099.379	9472725.669	9339433.987	5781674.879	10048985.08	9339237.945	6476988.914	7470291.064	12167694	10102096.25	9302740.655	10747910.45	9535495.448	9434487.128	6448384.734	10831064.18	8005132.954	7081557.818	11861244.26	9016549.088	9060425.265	8206564.192	6046846.903	9913550.157	8306846.629
Com_1175_neg	HexCer-NS (d18:1/18:0)	C42 H81 N O8	727.59515	11.612	Partial match	Full match	10236223.86	9522569.77	10026561.63	7133072.675	5433003.63	9862979.013	7289121.521	9933602.241	11595261.07	10575733.56	11825942.95	10050002.66	5654207.793	4041703.385	11453379.82	14387883.2	10531822.66	8826006.428	8932721.711	9917557.586	5507938.489	6114412.674	2929484.824	3681380.729	8787672.269	5931315.341	6802003.001	10053083.89	7184740.482	8977204.39	8254257.941
Com_1065_neg	5-POHSA	C34 H64 O4	536.47902	10.244	Full match	No results	6532393.849	13057649.85	8318901.718	9933412.379	10655691.75	11552864.51	10183578	8353743.519	12079016.61	15527817.83	21666619.11	9067383.331	11468383.92	8824003.671	10576101.7	11299416.32	12441383.23	9585363.246	20660975.25	13259773.77	2649438.65	2346574.807	2678371.091	2512910.166	2861663.279	2164228.041	9622947.259	7905473.475	7082180.072	8357148.657	8241937.366
Com_390_pos	TAG (16:1-16:1-18:2)	C53 H94 O6	848.69025	16.116	No match	Invalid mass	1482811.16	5925286.91	6839381.365	7532934.597	4403421.484	7643439.416	5414454.138	7925421.377	3973324.715	4676101.346	2518623.05	3620124.717	7545048.516	3515665.63	1946384.868	6552883.838	1867576.676	8326638.325	1252040.814	6791332.976	11249688.8	30843200.53	11148618.53	1925506.454	2192640.16	3852580.307	8746163.679	7749650.464	8421393.196	7970377.281	8221896.155
Com_789_neg	PI (19:0/20:4)	C48 H85 O13 P	900.56992	11.253	Partial match	Full match	1958299.831	8216204.787	5418683.624	3176561.718	6573058.305	4922221.895	5022572.484	2514446.757	8544727.063	10587715.03	12753087.55	983129.1267	9719109.406	8392299.38	7261644.165	2520889.396	4813096.729	4023315.386	10162428.69	5349473.776	17443514.8	22177906.98	30542477.5	20713266.46	20060447.19	21092007.96	5877444.924	10377862.77	7954875.947	8642877.224	8213265.216
Com_743_pos	PC (20:0/22:6)	C50 H88 N O8 P	861.62754	12.344	Partial match	Full match	20588625.99	32175929.59	5817287.154	19300792.83	23825629.55	7065206.938	18053940.53	3875608.114	403011.7906	2331732.102	2429350.279	14227277.86	7346048.369	11228685.21	10457502.26	7080379.677	11881835.54	21623522.6	3282587.205	12291400.09	5062487.914	1578672.436	7045183.074	7789771.777	3715104.814	3606936.729	7870336.597	8968438.035	8225108.598	7648476.647	8178089.969
Com_416_pos	TAG (16:0-16:1-22:6)	C57 H96 O6	898.70599	16.18	No match	Invalid mass	2652950.558	6850207.861	9789940.528	12288385.71	4554849.166	10515388.87	7764804.457	8476730.147	2235830.218	4311396.385	2422822.169	6321239.458	7739090.867	4163158.267	2932190.094	9047528.519	2411180.1	11074003.44	1330101.259	6753699.018	5654140.003	28236147.03	6832180.627	4381791.281	2183747.212	4769530.585	8717299.893	7281033.155	8533139.437	7869476.512	8100237.249
Com_1063_neg	PC (16:0e/22:4)	C46 H86 N O7 P	841.61858	11.729	No results	Invalid mass	12690835.67	10585563.26	8394692.171	8465866.574	13236078.26	8771999.092	9915060.839	6454350.734	6549858.677	9339484.818	8235038.303	9131398.963	6550544.68	7598908.772	10387791.27	10768679.68	11201202.13	8297393.481	11347536.12	8784944.645	3632996.795	2714919.781	7395756.389	7183229.632	13545492.01	5075938.26	7471920.262	7918754.895	8031616.309	8920702.957	8085748.606
Com_1017_neg	PE (18:0/18:1)	C41 H80 N O8 P	745.561	12.816	Partial match	Full match	7947056.881	7045923.627	8670868.406	9414298.285	7134032.975	9485716.608	7515487.928	9631126.852	7183364.814	6259174.874	3626738.426	8084335.288	9572424.869	10297241.54	6193151.309	10192236.04	7182350.787	11570985.72	7905791.253	6495024.08	11729977.21	3821784.854	7056512.799	8511727.616	7058209.587	5053198.888	9622991.648	7317872.367	7143794.166	8238059.721	8080679.476
Com_823_neg	PE (18:0e/22:5)	C45 H82 N O7 P	779.58141	12.543	Partial match	Full match	6181013.067	5912677.135	5753595.162	6030105.887	10073493.2	7216093.493	6345378.769	9485532.055	4256128.953	5991044.434	5332270.19	6553382.311	10166145.43	8451109.18	7325167.597	9165843.651	6003846.267	6782313.419	10371923.24	6088690.934	16562566.12	9815030.721	10707233.77	13279530.69	9773668.2	9994088.131	7071825.942	6106898.895	8794162.473	10264464.41	8059337.93
Com_882_neg	PE (16:0e/20:4)	C41 H76 N O7 P	725.53437	11.269	Partial match	Full match	10249108.51	8911483.826	9469999.309	5522684.379	9547536.496	11238229.99	6625504.094	6741168.279	7017568.233	7539157.263	8803863.205	7541664.906	6355437.215	7488318.995	11731828.11	7613394.031	13429774.81	12051052.78	13438250.13	7374266.007	14876300.53	14508049.65	10171437.35	8546760.06	18071137.91	15271632.96	7598182.783	7585043.267	6964172.862	9994171.488	8035392.6
Com_1199_neg	SM (d14:1/26:0)	C45 H91 N2 O6 P	846.68105	13.748	No results	Invalid mass	7823937.091	9234098.678	6123009.816	12408430.89	9801786.706	5917170.057	8567982.592	10074500.09	3030043.427	4915713.79	3678115.043	9618036.888	9829211.252	11687755.86	6569171.46	9576251.578	7114083.062	9862680.272	9790758.83	8469101.722	6344653.585	4128124.689	3184106.417	2073307.466	1824562.178	3497432.769	8366870.21	8146790.246	7241542.243	7939573.213	7923693.978
Com_332_pos	PC (17:1/20:4)	C45 H80 N O8 P	793.56514	9.72	Partial match	Full match	10214952.72	10153412.88	8367873.104	6273049.833	10530726.7	6681433.556	8241297.464	8670747.58	911803.7261	5408296.528	4097404.38	5995446.316	5495087.802	5331821.796	11687765.37	10528843.54	10159862.52	6791565.511	2114887.014	6168633.698	8195863.031	3097622.615	48522402.57	7321275.261	8534337.439	2846274.295	7791725.522	7062364.773	8108854.589	8587972.427	7887729.328
Com_694_pos	PC (14:1e/24:2)	C46 H88 N O7 P	797.62302	12.165	No results	Invalid mass	6573797.779	11426557.93	6573660.7	1989105.024	3406201.234	9593378.361	3751275.841	5491331.153	2118992.045	6016636.533	4712524.304	2300641.52	2071685.71	3011713.116	7706001.966	2713957.114	3306147.22	4844774.617	4707881.459	3029335.831	6756752.056	1283913.201	4392719.536	7753983.354	13413817.61	4638984.335	8049886.766	6869650.116	8328662.697	8208167.033	7864091.653
Com_470_neg	OxPC (16:0-18:3+1O)	C42 H78 N O9 P	817.54558	7.967	No results	Invalid mass	590331.5918	3120879.135	1154870.131	669620.6081	1082826.251	5757435.653	4192483.845	7721897.977	69349969.13	9853062.142	13368459.02	5162434.545	3434318.453	3181604.487	1091980.648	1452908.128	3087870.252	2847060.534	21693036.85	4645289.58	2291457.037	16973064.28	417380.5904	753421.8815	4864780.002	33421444.11	9521953.841	9012209.446	7165893.418	5647440.551	7836874.314
Com_396_pos	PC (22:6e/18:2)	C48 H82 N O7 P	815.57173	7.223	No results	Invalid mass	838806.2051	10232886.36	3302972.856	3048650.552	4094299.176	15881356.62	9935910.335	17445079.92	36215417.77	21069995.05	32536180	10490462.19	5495580.851	5855882.727	2219641.667	6324655.895	7154916.133	10449088.06	18052043.35	16812666.29	362933.2017	2953586.659	1232158.61	728224.3952	10127571.02	13849043.82	7249553.597	6778287.171	8417334.157	8895275.336	7835112.565
Com_502_pos	TAG (15:0-18:1-18:2)	C54 H98 O6	859.766	16.633	No results	Invalid mass	2342866.218	9257134.582	9572223.517	12025055.67	4194294.905	12958326.24	7684767.272	7842035.014	2717113.848	3211359.588	1777132.904	9393746.416	6158647.696	2414159.34	1794111.502	5794208.325	2478343.223	12143220.51	1372411.515	5539792.87	3072147.224	20164418.31	4760088.638	2213145.218	2169025.853	3680059.498	9201259.167	6542039.354	7938963.062	7153927.853	7709047.359
Com_1115_neg	PE (18:0/20:3)	C43 H80 N O8 P	769.56139	12.171	Partial match	Full match	11399875	11467827.11	13075965.62	14013728.86	8128707.27	8999032.988	10562872.45	9365068.057	3610913.433	4138206.409	1878371.632	10917350.3	6654529.931	11064171.49	5715957.967	11662057.5	6829477.827	15634774.78	5596093.951	7094266.735	9684621.086	2769760.741	4936581.567	7591150.09	9880918.523	3391822.509	7735535.871	7678466.915	7842229.787	7514217.717	7692612.573
Com_213_pos	TAG (16:0-16:1-18:3)	C53 H94 O6	843.73481	16.117	No results	Invalid mass	1091930.29	4447146.304	5474340.186	6610486.449	3199501.888	6330348.839	4091246.008	7256754.929	2907671.072	3147154.526	1319336.953	3400217.676	5302092.796	2191534.909	1350570.934	4707479.646	1079986.132	6260521.948	810286.2471	5044451.59	21963000.34	70810512.31	12071752.72	2104367.326	1840926.013	5632808.587	8885886.433	6961325.588	7000218.235	7747196.75	7648656.752
Com_1250_neg	PC (16:1e/18:1)	C42 H82 N O7 P	789.58718	11.866	No match	Invalid mass	7021377.53	6312556.738	5218830.347	6191455.102	12110301.1	8400879.291	9395206.716	7637942.372	7415189.703	9000579.63	7303011.426	5184813.042	6017928.649	7567996.783	6687780.111	8394416.749	8732670.833	8579644.646	8582517.879	7885771.119	5339955.952	4969040.409	5709810.397	5289060.999	8884653.975	7114452.042	7965853.265	8029788.494	7315133.803	7028893.965	7584917.382
Com_1338_neg	Stearic acid	C18 H36 O2	284.27084	7.764	Full match	No results	6054232.616	6626465.049	7019502.829	5786115.753	5189634.849	7355656.386	6389011.229	8906648.093	9704025.001	8387424.203	10765432.95	5439559.442	5793079.595	5829589.735	8036109.087	7032792.196	5638585.77	6273673.296	9049994.516	7072765.896	5500288.549	5794081.238	5544829.6	7871419.532	7646622.114	11270727.15	8359171.718	8491909.465	7165166.815	6192781.013	7552257.253
Com_653_neg	OxPC (16:0-20:5+3O)	C44 H78 N O11 P	873.53537	6.249	No results	Invalid mass	592907.7967	4065974.033	749168.9916	829250.8883	1263295.9	10253788.88	7305205.047	7318403.754	42356021.59	21438871.02	27900812.89	7781263.412	1420551.392	2888479.926	893608.7195	1392084.871	4840714.093	3246648.726	37197747.81	10383960.3	528320.6003	7310149.302	966864.275	887324.0696	2650497.764	12793867.79	6728869.34	7158788.49	8045700.058	8128296.278	7515413.542
Com_1138_neg	9-OAHSA	C36 H68 O4	564.5104	11.464	Full match	No results	5491885.494	9940566.017	8704935.321	11822967.76	13959408.95	8833033.86	11791815.36	6874590.543	15366898.23	12304010.57	12644951.85	7759291.228	5785015.46	5467198.512	15565987.83	10036639.11	13349445.71	9866755.378	12977917.67	11619148.75	3708503.888	5411226.495	3782853.209	5384180.066	5892584.334	4284796.375	7073527.695	9470760.6	5530989.173	7806557.639	7470458.777
Com_620_neg	OxPC (18:0-22:6+2O)	C48 H84 N O10 P	911.58793	8.777	No match	Invalid mass	329001.5506	3577443.886	391948.0701	502479.5424	691141.7599	18749638.53	8685027.149	11529153.65	46046773.31	26648606.84	21483961.56	13980406.02	1817170.253	487293.7792	431960.5223	1542421.988	4751766.991	5262464.996	37344135.92	15997105.12	278559.5845	10389103	521484.0142	570450.0644	6031509.391	30656662.07	8214449.396	7176275.08	7236943.083	7043305.061	7417743.155
Com_585_neg	PE (18:0/22:5)	C45 H80 N O8 P	793.56131	11.729	Partial match	Full match	4109895.47	5155259.583	7806368.612	6143044.995	5547324.677	5399506.858	4484132.814	13015127.23	4899965.841	4022058.672	1422607.337	6959138.553	11225684.04	11400123.08	4146182.754	11853872.14	3514538.257	10007094.1	4133405.006	7520588.3	28173789	2483124.542	5844739.372	9050566.832	7444254.958	3821595.077	7371559.873	5979215.221	7728677.233	8287594.062	7341761.597
Com_515_pos	LPC 18:3	C26 H48 N O7 P	517.31881	1.71	Partial match	Full match	6413305.666	4918715.178	4759577.123	3566968.548	5257138.324	4691885.886	4558358.57	7517584.127	2909974.67	6572831.188	6635242.134	4441871.353	5718728.193	6224187.148	8857958.701	6795869.757	5301064.013	6590001.386	2790124.305	5937801.99	11510571.61	2880266.995	12703222.44	6689973.075	6372061.653	8696229.242	9295899.607	6482576.388	6721867.654	6819611.892	7329988.885
Com_424_pos	TAG (18:2-20:3-22:6)	C63 H100 O6	974.73747	16.059	No match	Invalid mass	2952749.897	7013023.931	3380545.175	9699065.422	5496442.475	3283064.534	4931062.252	4914787.012	252171.8799	1525992.303	2083016.198	4836931.357	12515676.89	6925076.411	3313553.522	5825826.983	3287968.602	7431915.191	596220.5352	7249302.024	4603102.195	26898812.29	6444513.79	15337127.35	8090792.036	3377056.261	8093787.973	6847147.577	7248544.698	6915807.737	7276321.996
Com_481_pos	PC (19:2/18:3)	C45 H80 N O8 P	793.55556	9.391	No results	Invalid mass	7705657.901	5004177.079	5961525.417	5216326.741	13430043.52	4922320.067	6034803.177	11534007.67	1080423.472	5991894.48	2146957.645	9469782.785	7620081.131	5570531.734	9483708.103	7731222.593	7129696.017	7754897.993	2386573.144	4416842.927	13004666.64	1911289.159	17164535.33	6834286.354	6264736.606	2528820.004	5268602.927	7190510.99	8113532.573	8069941.304	7160646.949
Com_984_neg	PC (16:1e/18:2)	C42 H80 N O7 P	787.57156	10.939	No match	Invalid mass	4710858.901	4415023.845	3635764.096	4149474.674	14881565.81	5825680.873	6994033.947	6038644.422	5961168.09	5034844.972	5327290.983	4667964.37	6562275.49	6021642.707	5798159.606	6333644.898	7098401.307	6824184.463	8515494.048	7510899.222	12441342.38	8609511.932	9376102.356	12741575.29	16370061.13	8790162.874	7298704.447	8129082.254	7362847.503	5814594.779	7151307.246
Com_512_pos	PC (18:3/22:6)	C48 H78 N O8 P	805.55069	5.961	No results	Invalid mass	312095.9003	4129404.143	681707.3343	318778.4403	930900.0135	15076979.11	5585121.562	3364052.46	23963415.8	20513128.86	35589336.79	6426995.293	1416709.592	1789251.538	534758.7194	2076278.243	3227214.75	3706669.716	31877148.85	10144817.4	184558.3622	1336394.394	248391.4134	204182.3437	2218480.732	8703625.319	8766889.957	5647949.982	6414036.813	6728838.513	6889428.816
Com_752_neg	OxPC (16:0-20:4+3O)	C44 H80 N O11 P	875.55082	7.27	No results	Invalid mass	1553295.099	6721706.76	1509313.964	2295036.456	2722073.08	11778468.09	7288005.221	4504317.083	33774951.25	20701254.12	23114974.1	7112182.789	2396915.325	2171722.451	2969261.835	3303820.106	5592497.24	3469350.574	33077464.83	6160033.879	1386954.686	6167094.428	2204740.097	2385501.745	4773261.238	16318930.26	6394044.988	7380682.058	7484596.16	6115221.369	6843636.144
Com_493_pos	DG(20:4(5Z,8Z,11Z,14Z)/20:4(5Z,8Z,11Z,14Z)/0:0)	C43 H68 O5	664.50908	10.767	Full match	No results	2823732.112	3567031.76	3538663.37	7493663.722	2044107.823	2031692.863	3033609.853	2610679.229	153735.4036	1370526.479	580334.4127	2638776.322	9558944.668	12322412.48	2456970.277	5022688.889	1671402.049	4994249.599	315240.6996	4036824.213	12227076.94	3583752.454	8876359.657	19055780.08	14952451.85	2136453.424	5311483.107	6816691.754	8522930.707	6651150.814	6825564.096
Com_373_neg	OxPC (16:0-18:1+1O(1Cyc))	C42 H80 N O9 P	819.56184	9.299	No match	Invalid mass	1744776.682	3143820.428	2678567.292	3993210.968	2788696.152	3960628.82	3084523.855	8521446.465	7203811.118	3831477.759	3196525.637	3309320.604	5605877.468	4011128.309	3543183.455	5435430.812	2648056.117	3376306.595	2963080.701	4830010.855	55352424.64	7056445.706	7871914.552	3702448.09	1786321.072	5925273.742	7241327.929	7436854.677	5966943.873	6115842.686	6690242.291
Com_1399_neg	PC (16:1e/16:0)	C40 H80 N O7 P	763.57146	11.841	No match	Invalid mass	6450027.687	5935771.652	5255924.777	5582396.703	9614398.828	6536218.27	4876118.627	5605871.653	5769727.862	6900238.824	4973153.198	5251100.984	5632384.099	5140370.454	8250554.578	8329324.461	6310779.132	7304992.741	8276414.305	7541980.198	5615461.873	5443122.215	4511775.492	6122140.48	9359426.105	6167808.158	6794538.921	6348040.425	6032168.765	7506218.85	6670241.74
Com_1164_neg	PC (15:0/20:4)	C43 H78 N O8 P	813.55084	9.662	No match	Invalid mass	7075680.362	4747310.616	5541987.77	4122510.592	9504256.826	6068188.931	4860533.847	4655403.728	6556741.209	9072732.091	5320891.533	5145928.934	4450299.179	4682552.138	7095281.53	4172012.312	9662007.309	3980237.277	7640556.719	4691473.269	7873726.69	5917934.323	15670134.09	9263622.763	8851028.211	9103706.709	5651284.619	5720037.455	6893712.388	8335820.99	6650213.863
Com_1025_neg	SM (d14:3/28:1)	C47 H89 N2 O6 P	854.65033	11.635	No results	Invalid mass	7306603.948	7880109.508	6239988.221	9416519.979	5232573.624	6660726.843	13436765.01	7958565.008	4588631.929	12842130.06	13765300.85	6153387.74	5374059.566	16505264.21	9487392.092	6207584.291	17925383.8	8068733.038	17575440.68	4471374.857	4908894.839	4652679.239	4990173.941	4335537.057	8663424.196	8158333.707	7773795.256	7326306.906	4960366.381	6465656.08	6631531.156
Com_602_neg	12-hydroxyjasmonic acid	C12 H18 O4	226.12022	1.025	Full match	No results	4983321.041	4075782.039	3567121.902	2637173.698	2895992.456	7875123.952	3361652.927	7525531.877	47905266.34	16764417.08	22251837.85	5506247.22	2754607.652	5505835.189	5306556.313	2463427.146	3465374.306	3674342.448	29556417.98	7544358.939	5737751.088	15142607.73	3086593.877	3098990.072	5686259.234	22352082.42	6238047.348	6099808.115	6965209.23	7095018.541	6599520.809
Com_753_neg	OxPC (18:0-20:5+3O(2Cyc))	C46 H82 N O11 P	901.56678	7.534	No match	Invalid mass	927350.9584	3485890.356	1162751.78	714672.6346	728173.4346	7326342.873	4536244.565	8488376.455	33578065.77	16962332.52	19752491.09	6066373.037	2441006.422	3088012.218	643953.2345	4270425.506	5988540.165	5702717.155	26165680.06	10057951.39	939566.5208	11017302.98	739848.2502	807515.7318	6559523.485	16023209.7	6433850.395	6109764.993	6568578.344	7079614.145	6547951.969
Com_496_pos	PC (19:0/20:5)	C47 H84 N O8 P	821.59623	9.851	Partial match	Full match	17940645.24	4024071.815	9227167.632	11783763.58	3558857.424	4186696.298	3476410.236	9019233.323	1431847.214	3214747.013	4825969.126	10492414.28	6963934.236	6816705.483	16197362.23	15432179.43	10307399.87	8955956.811	1287740.737	7291757.573	7570689.822	2044383.179	25910472.17	13774077.6	11857002.76	2041565.755	6320570.394	3846237.689	7421478.065	8140717.308	6432250.864
Com_1263_neg	PE (16:1e/18:1)	C39 H76 N O7 P	701.53494	12.212	Partial match	Full match	6744051.113	7528040.612	6600337.9	7742476.342	8068433.001	8479822.9	6887718.98	6625588.23	5894979.983	6135403.657	5989725.866	5611487.647	4892067.596	5428961.16	7574551.371	8025006.906	7721481.274	6363402.931	7970603.542	6624348.67	7538217.631	3571026.74	5846616.305	4281022.819	7835386.768	7745406.29	6429154.549	5308601.037	6153448.147	7363111.144	6313578.719
Com_671_pos	TAG (18:1-18:1-22:5)	C61 H104 O6	949.81485	16.424	No results	Invalid mass	1919186.261	13978484.91	6013927.995	10220765.82	3135159.275	5466805.104	4950780.859	6834946.408	1469193.88	1546119.664	1046079.203	14013968.61	10313123.1	5064357.448	1811711.013	3666441.923	1584777.423	6053168.866	774867.5378	4625623.448	3123194.57	12029740.86	3056272.688	10302159.64	3055697.642	983693.5848	6660792.96	6252842.179	5353416.053	6981294.663	6312086.464
Com_319_pos	PC (22:6e/16:2)	C46 H78 N O7 P	787.53951	7.286	No match	Invalid mass	1128861.517	3978611.259	1237421.343	1481820.998	1092638.906	13451626.09	4762195.55	12039789.16	32299644.23	16805824.56	19585916.24	7491230.7	2604226.88	8394358.999	1668298.292	2259364.341	2567079.498	4042372.358	84249650.37	13842621.87	1186857.108	2674812.443	589526.3436	362821.3528	4387533.021	22339739.06	6852901.42	5751760.91	6460366.38	6178165.503	6310798.553
Com_1208_neg	1-[(9Z)-hexadecenoyl]-sn-glycero-3-phosphocholine	C24 H48 N O7 P	493.31568	2.186	Full match	No results	5736801.881	5054682.729	3875012.782	3622019.703	5576666.905	4866276.689	4012380.07	4599732.438	7125169.889	7367510.487	6811509.909	3449093.107	5484004.04	4076762.692	5013583.411	4431351.11	5769711.261	3880542.036	6644821.046	4897565.46	8367054.14	8720754.748	11257489.41	12453633.28	10453803.53	13491497.63	6173571.381	6153016.698	5663038.584	7106910.214	6274134.219
Com_298_pos	TAG (18:2-20:5-22:5)	C63 H98 O6	972.72183	15.698	No match	Invalid mass	1689027.214	3525320.142	1288487.629	4882991.554	3367682.9	1269270.34	1958734.03	1873598.129	144981.5648	886221.2348	1234972.783	2280710.617	5222701.82	3247625.108	2228963.155	3725452.81	1823068.011	4754772.707	301832.9254	3586048.413	5450542.286	45451893.6	8850721.783	9498592.173	9051820.483	3793091.638	6901916.599	5671822.949	6042860.989	6230628.341	6211807.22
Com_183_pos	TAG (18:1-20:5-22:6)	C63 H98 O6	967.76619	15.7	No results	Invalid mass	1073572.607	3035433.947	1014668.451	4191625.065	2178269.257	1013119.822	1782171.824	1675874.584	132232.7639	621621.4453	931789.2064	1605498.574	5749305.849	2690223.616	1402790.101	2954562.743	1571288.519	2958406.021	254692.8622	2975697.45	8822490.015	85284233.89	9773870.024	11790314.84	11426375.2	3906050.085	8070401.832	5715942.354	5250978.305	5732550.221	6192468.178
Com_228_pos	TAG (18:2-20:4-20:5)	C61 H96 O6	946.7062	15.516	No match	Invalid mass	583017.7923	1568870.753	609221.3137	2193532.128	2683097.135	678170.1099	1164324.151	1755430.516	165226.0552	796454.1194	967392.1696	1203769.059	5720300.006	2430937.936	1091929.374	3511610.273	722320.0509	2420218.871	294694.3843	3668071.531	7252149.58	65015570.07	10771934.07	17122495.4	5327358.198	5191960.236	5824759.871	6729727.188	6724175.93	5125986.422	6101162.353
Com_480_pos	PC (18:0/19:2)	C45 H86 N O8 P	799.60259	10.997	No results	Invalid mass	7132342.299	7512773.74	9708004.044	4885649.351	4680176.169	10714081.45	6827655.692	7232596.747	917550.1149	4480021.647	1781356.541	4717472.102	6577969.686	4823507.839	5293424.622	4455418.052	6378215.042	6371177.822	1303589.241	2452439.979	13052855.34	1565712.714	5859331.088	9372487.6	10572218.71	5656384.391	6080096.906	4121363.838	6868236.091	6886832.733	5989132.392
Com_1346_neg	LPC 20:2	C28 H54 N O7 P	593.36826	2.941	No match	Invalid mass	7389216.16	6295086.661	4752409.634	5881882.68	6793353.51	5383378.641	5987421.462	4249792.752	5430217.276	4233237.222	4351957.702	5025919.649	4408150.476	5655188.741	4592083.776	4052209.637	7317374.16	3830833.453	6393496.743	4365782.479	6531868.471	6277328.211	8672521.288	12957117.32	15765391.59	8484054.625	5907704.515	6077960.438	5322457.054	6355041.473	5915790.87
Com_759_neg	OxPC (18:0-22:6+4O)	C48 H84 N O12 P	943.57709	7.57	No results	Invalid mass	948574.6745	1545039.122	992567.8845	1467240.303	1063702.237	14996811.05	4002763.392	5359897.38	33222346.13	22754753.49	18218366.37	9350468.902	1226063.581	1205178.16	1281016.75	1467111.553	2638873.864	2832492.281	29204994.61	13473583.73	907514.4702	9285437.235	1303787.781	1458870.765	3954735.391	22748437.84	7562748.578	5324913.137	6054400.198	4409578.588	5837910.125
Com_1479_neg	SM (d14:2/21:0)	C40 H79 N2 O6 P	760.57189	9.645	No results	Invalid mass	6166104.056	7098764.15	4416034.347	5832082.719	5817847.778	5286865.45	6939129.946	4819018.851	5056554.873	5260447.043	4789068.04	4238015.385	4615983.133	4936895.752	7854461.064	7945826.779	7334829.367	7391518.398	7772439.527	7877328.761	4961752.01	4783343.861	5335924.416	6445561.911	7723426.252	6076241.185	5973577.745	6463559.354	4949829.04	5945462.991	5833107.283
Com_1064_neg	LPE 22:5	C27 H46 N O7 P	527.29982	2.101	Partial match	Full match	6779761.267	5956655.781	6802217.691	6517395.812	7119913.603	4662618.434	6222045.884	12920685.51	1898752.734	3792258.212	1865143.567	5969175.218	11342647.21	7174789.233	9291009.573	10402167.91	7677127.452	8376320.294	1108518.799	5950060.403	10821068.81	3636075.343	8266607.312	5648718.507	4556915.561	2424091.627	6509727.085	5819985.441	5120259.88	5806929.929	5814225.584
Com_1101_neg	HexCer-NDS (d27:0/12:1)	C45 H87 N O8	815.64717	13.463	No match	Invalid mass	4335640.604	5087958.003	2445733.852	3974015.22	3815330.606	3076795.024	4538635.319	4905166.814	5003964.81	6223972.683	6990985.48	3103978.38	6660774.445	9338863.943	5921671.295	3635810.526	3875855.99	4708295.873	7846387.123	6656750.164	10156795.44	9137072.901	5292881.163	5069400.217	5388992.819	11097414.59	6133391.136	5696953.07	5947028.67	5288845.318	5766554.549
Com_1167_neg	Cer-NS (d18:1/25:0)	C43 H85 N O3	709.6572	15.529	No match	Invalid mass	3289820.48	2357947.169	4743444.972	3017161.298	2451293.066	3879945.277	3796161.517	5445426.925	5521373.178	4843429.134	3705778.134	4121635.559	8461196.215	7108952.403	1919001.008	3341659.745	2443195.491	3040441.353	2860643.691	4808636.015	8971035.772	13477267.07	9390365.219	11009516.34	9742863.526	7092996.793	5223140.265	6498605.92	7741183.479	3501171.571	5741025.309
Com_1383_neg	N-(11Z-icosenoyl)-sphingosine-1-phosphocholine	C43 H85 N2 O6 P	756.61334	11.825	Full match	No results	6281005.931	8715382.48	4878052.884	6697402.944	6499893.073	5379723.708	7904525.956	4360902.063	4038075.944	4845366.777	5187499.489	6927548.719	2527692.994	4436764.185	7454291.898	7554482.527	8217598.612	8455986.374	5787373.321	6858601.063	6338001.689	5165766.963	3444192.754	2057882.052	3340795.097	5064856.62	5851856.945	5885765.093	5678160.189	5524445.84	5735057.017
Com_1374_neg	PC (14:0/22:6)	C44 H76 N O8 P	823.53506	8.895	No match	Invalid mass	4695062.907	4342916.812	5251125.483	4737339.648	10151865.72	4658362.095	4189210.837	4918127.797	5044626.675	5977787.584	3255549.941	6320676.166	4157420.327	4169646.266	6936614.141	5545726.804	4742973.539	5214981.105	4638059.683	4359480.372	5488391.953	5604891.241	9947080.25	6590093.725	4390704.077	4479571.942	6227925.029	4852813.218	5498611.803	5729559.097	5577227.287
Com_1546_neg	HexCer-NS (d18:2/22:0)	C46 H87 N O8	781.64232	13.097	Partial match	Full match	3831279.918	5407029.623	2954044.483	5099559.381	7407641.967	4000045.887	4465077.338	4653084.702	4858319.981	6342213.01	6194988.204	4886731.765	5883228.232	7329658.747	5094478.143	4395528.494	5545901.635	6835782.853	8295015.386	7717847.718	4492010.031	6159936.716	5409504.226	5192961.325	5622144.116	5728188.9	5460795.779	5640475.34	6024505.908	5176587.663	5575591.173
Com_1426_neg	PE (18:1e/18:1)	C41 H80 N O7 P	729.56615	13.415	Partial match	Full match	6644693.264	6181323.92	7267747.559	8975616.148	7387700.855	6516376.726	6759518.219	5720560.205	6348208.357	5037936.436	4961374.505	4654687.681	5797249.234	6363283.382	8873107.493	7328133.349	6505046.314	5195392.464	6792206.784	4706139.915	5821257.415	3607202.714	4442137.385	4269418.916	6995470.531	6964952.626	5100306.901	6048196.442	5542351.586	5398306.24	5522290.292
Com_1297_neg	PC (18:1e/18:2)	C44 H84 N O7 P	815.60229	11.118	No match	Invalid mass	6066380.288	4247453.888	3621948.781	5727977.501	5007064.003	5129331.673	4558715.738	4004399.267	3360349.965	4410400.225	3596107.899	3508501.035	6350627.571	5261339.042	5570229.474	5727132.719	3554557.113	7221994.897	4466228.905	5287446.615	7020651.361	6208885.219	8134302.649	8367914.031	14344865.82	8093702.346	5784335.972	5759154.041	4696026.907	5582160.174	5455419.274
Com_955_pos	CE 20:3	C47 H78 O2	691.6292	17.625	No results	Invalid mass	944865.5513	6648697.767	5238659.365	7444820.964	5129370.614	6082110.425	5039319.162	2422460.655	506873.9879	1020687.184	885140.5629	4749164.463	1003562.93	322471.3798	1126452.129	3189034.13	4704492.57	5867975.589	1555782.792	1801374.621	164334.5908	6141854.826	388005.292	141519.5261	216159.1848	321776.4424	4618474.749	5316565.139	5328554.434	6483482.725	5436769.262
Com_341_pos	TAG (16:0-20:4-22:6)	C61 H98 O6	943.76646	16.088	No results	Invalid mass	1963472.767	4838291.99	4532171.591	7205400.721	2744372.362	5229405.275	3443121.165	5472528.465	635018.5408	1664871.613	1153561.757	4783421.243	4847909.259	1957876.01	2007985.415	5119803.632	1944677.099	5480019.626	793044.302	4353260.526	7621650.649	37171478.43	4329276.638	3675055.206	2226210.643	2605671.257	6581863.039	5088273.75	5074583.42	4719615.429	5366083.91
Com_1415_neg	1-[(1Z)-octadec-1-enyl]-sn-glycero-3-phosphoethanolamine	C23 H48 N O6 P	465.32062	2.97	Full match	No results	3954758.137	4588120.828	3001115.618	4088270.807	5553887.708	4615978.625	4274861.148	4125448.333	6257636.004	4982987.49	6590125.728	4300575.626	4772839.703	4051285.316	4394948.324	4293913.611	4138316.67	3877394.04	5535613.857	5177342.835	5980663.516	5626325.886	4585940.73	6865869.245	9205013.715	8020467.14	5242323.129	4499527.494	5391275.056	6243622.128	5344186.952
Com_494_pos	PC	C48 H76 N O8 P	825.53086	8.985	Full match	No results	7209699.429	5502273.985	6396624.471	5427026.947	11591757.82	4129510.756	6538013.826	6598053.503	713695.3201	3922647.176	2962725.148	6378643.027	4731294.476	3929024.187	7420388.459	7817714.514	5851361.942	7417793.929	1184262.416	4062468.032	12224221.83	1491936.88	8978167.909	3002438.167	3842306.876	1304816.941	6579551.791	5244963.137	6078015.271	3248299.531	5287707.433
Com_1179_neg	LPE 20:3	C25 H46 N O7 P	503.29981	2.347	Partial match	Full match	10271285.88	7892423.957	7165779.413	7804648.396	5263652.97	5826948.769	6827071.958	6300244.731	1876917.049	2681850.39	2466808.589	7706252.669	3929461.794	5321805.047	6671327.052	6914209.78	9272630.434	6274075.648	2043702.35	4222770.463	2639340.078	2094179.127	5227254.995	4157274.097	6580394.147	3727672.184	5462308.151	4956257.718	4739677.249	5946354.295	5276149.353
Com_548_pos	TAG (17:1-18:1-20:4)	C58 H100 O6	927.79218	16.488	No results	Invalid mass	920084.5388	6460902.498	4935522.663	7269582.48	3262782.591	4886102.153	4038302.738	5752369.4	752508.0166	1096015.929	683651.2701	6020242.906	5184862.631	1987489.71	713187.0347	2627877.633	1410246.437	6589555.413	498865.8568	3637665.514	4840031.647	17757323.12	4647265.138	2879790.849	1707414.282	3229613.617	4823133.632	4441048.11	6250073.693	5457194.082	5242862.379
Com_1119_neg	PC (18:1e/20:4)	C46 H84 N O7 P	839.6028	11.925	No results	Invalid mass	5836779.548	6170475.482	5893529.667	5165972.022	11572216.09	5668683.642	5804672.835	5196661.695	3187228.587	4097141.786	4082156.252	11247700.36	5917321.901	3577579.069	5444606.543	5635150.24	7626898.166	5364724.228	4617258.229	4931494.555	5385744.612	3179573.268	4124644.646	4758512.707	5367142.347	6069555.637	4595287.788	6225284.574	4821763.193	5294791.85	5234281.851
Com_1487_neg	PC (18:0e/18:1)	C44 H88 N O7 P	819.63376	13.294	No match	Invalid mass	4699507.234	5060182.724	6366588.312	5278174.282	5288886.104	8092997.047	4506667.285	4377766.309	5502538.924	4093991.668	5907845.373	5848068.336	5779596.803	5023001.827	6510328.96	5172971.296	7769460.287	5465589.477	9877014.286	5278371.078	4270299.708	4830300.202	3158494.864	4255096.108	7377609.048	8307335.152	6612478.723	4189149.431	5043039.744	4490116.389	5083696.072
Com_635_neg	OxPC (16:0-18:1+2O)	C42 H82 N O10 P	837.57207	8.463	No results	Invalid mass	299657.0154	1768092.476	355011.4855	502450.1704	421014.4046	7613118.915	3862509.821	3812504.658	43904919.21	9925360.36	6741767.944	4712948.261	643132.8538	487911.345	443752.6414	409259.7742	2014508.42	2337663.965	20317165.28	6461560.419	254024.5237	4669810.03	464365.2955	539174.3616	660976.2829	5969116.399	6414372.087	4577032.74	4217537.783	4936383.528	5036331.535
Com_1033_neg	OxPC (16:0-22:6+3O)	C46 H80 N O11 P	899.55053	7.25	No match	Invalid mass	1505525.71	5348012.309	1462897.153	2224455.863	2590209.69	9960209.383	5558464.819	5447964.946	20361463.53	15678118.07	14536450.74	7465636.314	3242560.68	2104934.206	2193324.256	2407624.724	5070899.832	3028690.11	18350901.11	7106173.762	1344300.86	8211916.044	2136936.441	2312139.02	7236512.05	13391791.19	4670583.403	5383990.34	4587235.349	5289512.978	4982830.518
Com_419_pos	PE (20:4/20:4)	C45 H74 N O8 P	787.51782	9.424	Partial match	Full match	5671417.58	7364920.931	9215707.769	7758542.361	3927505.272	3613350.342	8250168.01	11898154.16	725796.425	3064158.812	971565.0876	3424059.533	7073621.865	7252408.188	6057809.267	4547597.242	2531904.689	8652164.279	877680.713	5458672.26	16500665.92	1149703.932	5223231.616	6430484.951	5225621.065	1477688.602	5688767.208	5654609.43	4122770.009	4418461.416	4971152.016
Com_1363_neg	SM (d14:3/27:0)	C46 H89 N2 O6 P	842.65012	11.971	No results	Invalid mass	4122027.639	4406343.727	3558822.75	3941036.534	4278403.216	4614584.254	4133974.502	4997389.77	5663849.954	5363313.764	4665317.878	3448730.369	3897548.035	3469296.862	4409038.959	4445525.613	5637991.969	5011669.488	3833902.378	5370064.387	6570678.875	5092425.952	4817938.646	4768764.117	7443504.161	5342062.089	4459914.25	5480926.04	5172401.82	4623929.243	4934292.838
Com_1509_neg	PC (16:0e/16:1)	C40 H80 N O7 P	763.57171	10.914	No match	Invalid mass	5447504.673	5270681.774	4124053.209	3234715.759	4655052.731	4705125.331	3055942.473	5199660.772	5737865.296	5434454.385	5420953.839	4464319.287	4839369.557	3905953.638	6069127.985	6165130.728	6221792.41	4706631.145	6792352.625	5060083.683	4963864.586	5524999.265	5631188.45	3837546.315	9158966.641	7176471.857	5349090.379	5360505.361	4548889.062	4354892.984	4903344.447
Com_574_pos	TAG (16:0-18:1-21:5)	C58 H100 O6	909.7815	16.509	No results	Invalid mass	987855.912	6036872.574	4465541.173	6446075.846	2932860.316	4144164.812	3349029.443	5289569.334	568010.6488	885113.7254	658203.8584	5569153.217	5896482.855	2234309.239	692462.0542	2431017.788	1418893.431	5831910.032	465568.4407	3349654.057	4434475.912	15972520.98	4542481.997	2621681.165	1377744.432	2631862.913	4112441.701	4046856.346	5522257.782	5646201.659	4831939.372
Com_1232_neg	PI (18:0/22:5)	C49 H85 O13 P	912.57026	11.084	Partial match	Full match	9402524.996	9458637.878	6294886.94	5106153.784	8046443.936	6460622.688	6021988.999	3337979.326	4400018.284	3847392.646	5726908.278	5030635.966	7498833.711	4845924.133	4096237.746	5569962.56	6378597.493	3416590.525	5879655.332	4955656.428	1357972.55	3245892.503	6603790.544	5658721.8	4303140.404	4235989.484	6886394.903	4323757.272	4156777.075	3913748.799	4820169.512
Com_466_pos	N-hexacosanoylsphinganine-1-phosphocholine	C49 H101 N2 O6 P	844.73784	16.153	Full match	No results	575887.322	2656559.789	3495222.296	4032978.573	2062029.697	4314429.453	2546231.672	4478636.266	1862192.056	1928815.032	828935.4083	2315397.843	4809134.375	1669811.993	960869.6894	2946038.598	710421.3795	3939302.413	514914.0335	3321208.468	7681341.976	23030724.81	6285078.283	1367406.91	1379436.844	2790893.436	5365877.813	4320943.724	4584293.419	4856821.382	4781984.085
Com_1358_neg	PC (14:0/20:4)	C42 H76 N O8 P	799.5352	9.122	No match	Invalid mass	4277850.839	3190728.102	4690414.311	3396201.042	6272215.605	4901964.191	4256816.866	5432387.554	7290659.411	6165589.373	4363989.74	4551989.366	2960009.886	3644360.529	5417343.105	4864053.365	4569390.898	4406552.945	7040244.111	6171046.272	6593459.958	3633629.005	6762188.433	4275578.674	4162832.157	4413593.861	4672173.942	5174421.173	4871324.897	4201785.279	4729926.323
Com_812_neg	OxPI (18:0-20:5+3O(2Cyc))	C47 H81 O16 P	932.52485	7.155	No results	Full match	1317736.42	2202236.964	943372.1833	1243100.946	908304.9098	8699757.844	3458293.479	6883851.944	30139683.68	12787021.78	19531918.35	4855728.724	3245319.64	3030496.849	849129.8525	1949521.091	3801658.258	2520448.562	22947489.56	8660921.101	1415283.29	9279988.14	557315.8263	606680.4876	4358504.547	14188221.34	4979514.946	2981812.631	4774263.244	6173004.068	4727148.722
Com_338_pos	TAG (18:2-20:5-22:6)	C63 H96 O6	970.70641	15.339	No match	Invalid mass	258725.7875	779836.7823	312634.582	1076812.059	791973.0541	236675.7782	534511.9406	598239.1334	49036.41177	244217.9579	327248.6446	534909.745	3021235.459	1570311.913	368803.7496	880517.2721	299347.2259	898684.6677	67388.55204	1293125.714	4279792.738	37427559.39	8059341.734	24300225.98	3915266.377	3606130.918	5111026.918	4569175.092	4417231.9	4594745.151	4673044.765
Com_1457_neg	PC (18:1e/18:1)	C44 H86 N O7 P	817.61872	12.038	No match	Invalid mass	6407118.109	4926174.659	4386219.313	4777500.411	5729712.268	5755704.909	5647989.576	4610032.961	5846923.13	4889031.314	4038196.629	4875629.253	4857048.626	4458623.964	5481385.615	6349730.059	6399922.947	4812598.273	6568834.572	5460451.981	2873758.33	3708753.755	3259357.759	2958808.156	6731040.931	3894872.523	3897810.822	5133609.014	4805004.216	4802742.526	4659791.645
Com_1362_neg	OxPC (16:0-22:5+1O(1Cyc))	C46 H80 N O9 P	867.56107	7.899	No results	Invalid mass	655927.3251	3515191.919	3702563.627	880492.3219	4042445.952	6386131.138	2549518.576	7780242.74	11136278.07	9872753.342	9777420.2	7473134.142	4428394.445	3385264.866	1170333.38	2912539.432	4256770.074	3327368.482	8320742.253	3701619.681	557953.6153	6904699.27	2442303.346	1272649.876	2902060.43	9645505.06	4873805.385	3458795.566	4853227.796	5130424.042	4579063.197
Com_1485_neg	SM (d14:2/25:0)	C44 H87 N2 O6 P	816.63468	11.824	No results	Invalid mass	4971312.181	7542396.31	3704792.02	5765453.356	5378828.599	4512855.546	6647207.897	3737363.738	3357177.822	3755903.581	4443418.32	5713601.735	2073275.944	3651725.413	6181600.62	6013587.468	6798745.432	7361444.111	4431576.756	5959836.523	5174660.57	4167808.655	2691061.596	1779735.339	2759854.172	4275495.212	4449683.703	4714374.877	4553303.055	4556406.903	4568442.135
Com_414_pos	TG(16:1(9Z)/16:1(9Z)/20:4(5Z,8Z,11Z,14Z))[iso3]	C55 H94 O6	850.70798	15.805	Full match	No results	708087.5555	2259726.885	2616242.576	3432003.303	2197343.523	2640067.583	2237961.819	3453746.695	1059058.725	1937937.585	1016590.062	1452995.548	3997831.563	1918530.782	1096403.242	3277934.78	921536.8615	3764245.101	400321.5641	3823271.964	8473971.379	28392143.04	6520156.867	2113803.022	1773522.424	3953284.888	5816116.568	4037310.531	4056031.8	4031058.509	4485129.352
Com_853_neg	OxPC (16:0-20:5+3O(2Cyc))	C44 H78 N O11 P	873.53556	7.184	No results	Invalid mass	957378.965	2422624.852	930271.0359	1414553.891	1205536.836	6690415.479	2690730.875	4135157.128	27868232.24	16107191.5	18519420.51	4521252.485	1466818.178	1802510.754	1394756.989	1629539.571	2727591.963	2217540.199	19617964.19	5073277.66	854854.4588	4632518.581	1358899.409	1470312.494	2574981.04	9070089.582	5013012.289	5004120.561	3692672.477	4158253.27	4467014.649
Com_885_pos	CE 18:1	C45 H78 O2	667.62931	17.965	No results	Invalid mass	723199.4876	7161852.098	3385498.139	5111311.354	1954382.761	2910134.815	2522750.781	2255376.144	608401.6148	1460620.979	1211716.036	3530399.749	3680001.167	1751726.967	781731.9217	2596267.389	2310875.611	3753340.036	1293844.542	2921330.579	347023.459	7166397.717	270668.8545	1187151.732	604450.514	339308.0799	5084511.684	3527900.73	4541238.557	4627598.131	4445312.276
Com_197_pos	1-(1Z-octadecenyl)-2-arachidonoyl-sn-glycero-3-phosphoserine	C44 H78 N O9 P	795.5416	9.303	Full match	No results	1953697.615	1096408.487	2663221.215	2227057.514	1313747.479	3564925.714	2773220.61	7060927.997	661558.6865	3151698.632	1727687.25	3563693.91	1928392.024	1918024.522	18359155.04	2592533.283	3066543.724	4280565.42	1255735.278	4372992.452	46160758.93	490921.5172	3866159.128	554651.8058	1299089.093	1099964.04	5214542.014	3776842.792	4313062.822	4406823.587	4427817.804
Com_248_pos	PC (14:1e/2:0)	C24 H48 N O7 P	493.31856	1.733	Partial match	Full match	4485431.402	3798495.853	3807551.902	28774025.8	3264819.634	4011006.622	2947473.674	5487636.93	3293861.713	4559545.637	7095844.323	3260298.905	2237058.748	260434531.7	4839781.514	4537184.334	3289490.422	4113152.712	3755498.309	4015701.298	3718643.124	1238258.499	3730616.727	1962381.44	3088136.1	5778477.878	5927048.393	3621592.632	3960933.102	3999871.451	4377361.395
Com_1409_neg	LPC 18:1	C26 H52 N O7 P	581.36757	2.701	No match	Invalid mass	7104813.283	4887160.728	5665111.915	4006860.931	5864168.954	5365505.15	4610968.08	4863908.265	5825109.46	4943762.12	6178472.474	3659341.856	5437396.466	4739708.38	4606423.153	3575044.688	7022470.393	5014183.485	5334972.406	5100344.083	4073067.562	2507275.425	4370127.696	3910490.229	4410821.973	4033736.849	4249035.228	4546303.24	4412181.995	4235778.231	4360824.674
Com_1168_neg	OxPC (18:0-18:2+1O)	C44 H84 N O9 P	847.59268	8.899	No results	Invalid mass	381317.2253	1890777.198	457077.1749	821002.5032	517051.1475	3907912.142	2559374.296	7371185.432	16047778.24	4550579.639	6561742.434	4865616.389	2119146.923	1784113.922	529962.1173	1323487.126	1772712.895	1224925.768	7810047.346	4127549.651	1504517.431	13718894.35	601105.1327	765938.6986	6407713.115	8452404.944	4348256.774	4771580.254	3715059.793	4305201.407	4285024.557
Com_1114_neg	SM (d14:1/29:0)	C48 H97 N2 O6 P	874.71265	14.859	No results	Invalid mass	2068436.313	2791471.166	2553496.725	3432347.028	2718348.816	4598724.862	3955286.655	2383719.003	3125251.082	5001105.697	5283175.628	2112176.321	4833483.276	6762561.875	2469441.846	3762236.235	4508678.489	3089133.875	2830435.298	3325682.165	9958026.891	5990178.137	8433521.066	8282474.694	5278089.392	6998924.274	4053366.945	4239113.595	3041675.337	5550179.772	4221083.912
Com_1113_neg	SM (d14:2/29:0)	C48 H95 N2 O6 P	872.6963	13.984	No results	Invalid mass	2929631.816	3777695.759	4217630.469	3752489.855	2630866.533	3455328.875	3080765.39	4502587.673	4194299.822	3228717.509	3844254.06	3827133.495	3256486.902	3507050.864	3585149.858	5375723.639	3712615.568	3097417.943	3064157.16	5223143.928	9960689.473	6942490.742	4516627.299	7693609.506	8622730.162	6606460.955	3669843.151	3647027.363	4525239.563	4848675.373	4172696.363
Com_461_pos	TAG (18:2-22:6-22:6)	C65 H98 O6	996.7221	15.506	No match	Invalid mass	585435.5035	1225107.761	491102.212	1991710.435	924766.6559	453225.5069	843453.6223	748197.0164	43008.35013	324786.8959	487031.9636	894483.6507	3367873.357	1863133.757	671031.4333	1195180.172	596572.6626	1115739.85	134111.5565	1193875.412	2546986.104	23686132.07	5420306.063	33048369.46	7693418.764	2494420.517	4928342.577	3831623.455	4044474.245	3879754.037	4171048.579
Com_1033_pos	PC (14:0e/3:0)	C25 H52 N O7 P	509.35012	2.713	Partial match	Full match	6007613.654	6454177.165	1620781.424	1350422.937	2727039.077	5671628.755	3992849.348	3033914.406	1236048.386	3611863.765	3630971.881	3790601.044	2502100.017	3292868.108	3855815.219	1715718.656	8366154.983	3277635.607	2006990.617	2854711.92	3021836.293	580973.043	3018505.851	3517633.304	4721282.992	4177140.344	3664380.107	3552734.739	3591656.433	5518358.613	4081782.473
Com_1499_neg	PC (18:1e/22:4)	C48 H88 N O7 P	867.63414	11.718	No results	Invalid mass	5963830.737	5927774.173	5527997.049	5547923.943	7983554.276	4433356.579	4052227.676	3578565.029	1671316.846	4281143.408	2796540.513	4303680.686	3982088.573	3274027.86	5747259.516	6383284.774	5218194.671	4199408.059	3076035.742	4382265.205	1883594.692	1824724.366	3138036.978	3573527.217	7343552.632	1595622.76	4193829.896	3878822.36	4224334.434	3883371.24	4045089.483
Com_1432_neg	PE (16:0e/18:1)	C39 H78 N O7 P	703.55061	12.424	Partial match	Full match	2875314.003	3548867.801	3939647.641	3510350.41	4106654.459	3862116.743	3132465.62	2835876.468	2623460.969	2840566.444	2547456.617	2480979.418	3339403.791	3701970.69	3915332.295	3667913.969	4789901.504	4581879.572	5495272.779	3833260.49	5734765.07	3107847.543	4624740.075	3883220.269	4261421.1	5887215.353	4201538.751	3574274.515	3952813.14	4385329.989	4028489.099
Com_1210_neg	PC (17:0/22:5)	C47 H84 N O8 P	867.59771	10.794	No match	Invalid mass	3782050.142	3296452.129	4337837.475	3614478.102	2831629.243	3416795.479	2956738.03	3729134.671	2277200.259	2747063.574	2377166.79	3214995.254	4130208.273	4001104.467	3443633.193	4305808.658	5953936.569	2860869.83	2881140.074	2687618.008	8353364.17	4524344.54	8206170.936	9288707.64	6225670.514	4142757.072	3565542.049	3518265.178	4598023.042	4378780.295	4015152.641
Com_983_neg	PC (16:2/18:2)	C42 H76 N O8 P	799.53499	8.821	No match	Invalid mass	1129638.605	1152315.324	2335915.669	1346772.776	2871423.917	1920283.863	1362039.025	3897246.403	5605657.14	5965535.244	2404107.112	2091638.204	4534613.291	2547836.023	2489084.923	3412400.78	1117346.067	2032026.467	3373096.107	2065623.553	12472082.13	5116888.905	14659465.65	6525566.319	3176621.741	5807586.759	4294807.534	3733142.319	3976106.12	3932572.517	3984157.123
Com_1477_neg	PC (4:0/16:3)	C28 H50 N O8 P	605.33199	1.225	No match	Invalid mass	891534.7548	4945714.386	2579574.612	546673.6975	3458038.033	4310696.725	5333745.475	3975942.175	3472278.767	8571971.254	9933202.767	4398005.838	2656060.147	2599744.101	3798495.876	4904164.28	8144724.286	3355370.59	5576412.756	5859905.079	512251.283	4865545.028	1822499.604	1208217.903	5788728.047	4791418.76	4028239.148	3993228.621	4061863.608	3814514.364	3974461.435
Com_1231_neg	PE (16:0/20:3)	C41 H76 N O8 P	741.52955	10.957	Partial match	Full match	4295965.017	3947605.736	5369754.915	4045627.183	3368520.386	3500387.93	3585154.123	4457227.056	1839468.687	2011043.018	1053826.533	5047499.835	3298197.404	4221544.357	2671488.778	5098094.754	2608169.242	5804091.821	2350386.316	3115142.571	8028790.731	1295968.776	3107579.743	2770762.835	4014736.484	1454280.046	4324160.727	3752660.297	3734820.943	3906346.429	3929497.099
Com_1273_neg	PE (16:0e/22:5)	C43 H78 N O7 P	751.55043	11.292	Partial match	Full match	2950799.72	3157902.583	3008307.996	2655361.332	5344835.623	4862852.602	2057670.979	3242008.566	2288580.605	1517911.817	1914055.459	3731556.118	3136223.823	4332186.468	3891741.928	5571522.361	3325954.468	6552228.403	4340977.428	2285728.512	7356154.194	3600340.749	5412784.74	6084941.358	4376131.528	3723751.345	5053750.67	4703911.402	2619398.251	2962538.622	3834899.736
Com_1488_neg	PGA2	C20 H30 O4	334.21366	1.289	Full match	No results	439405.7468	1461622.459	881929.8266	945391.6209	778856.1731	3613243.847	2133233.938	3646131.803	6607837.009	9457526.145	7294083.546	1699440.647	2633896.145	1715839.315	1301544.315	5274508.804	4093716.283	1819048.867	6980651.689	2988402.6	1005776.14	2540349.462	1589025.421	1034857.674	13254095.58	8276257.351	3481854.102	3533748.984	3537757.874	4780512.304	3833468.316
Com_1516_neg	PC (18:1e/22:5)	C48 H86 N O7 P	865.618	10.976	No results	Invalid mass	3099043.172	2834896.153	3489933.154	4393384.571	6299286.264	2621530.643	3148511.221	4452877.674	1018873.027	3853782.627	2777829.616	3744386.078	4325631.591	4408523.299	5914188.709	4892692.053	4445478.564	4640414.158	1812498.618	4123558.975	4923996.666	4200243.239	7302465.898	5677241.532	8475337.373	2553269.499	3625098.294	3198401.867	4390498.6	3975285.346	3797321.027
Com_766_pos	LPC 20:5	C28 H48 N O7 P	541.31689	1.617	Partial match	Full match	3726930.9	2998615.021	3015959.873	3185434.197	2925275.421	1432758.245	2453716.945	3202012.344	217996.2031	1190849.383	1097147.76	3096638.042	2766998.874	2457581.932	4785027.859	3433442.416	2689380.433	2656042.344	265831.4615	2563116.996	5556141.771	2247371.341	6607759.069	10288443	5923661.572	1749906.438	5153372.93	3562508.622	2723244.99	3537469.516	3744149.015
Com_1548_neg	Cer-NS (d18:2/22:0)	C40 H77 N O3	665.59427	13.878	No results	Invalid mass	5176349.931	6816723.268	2776874.634	4671804.327	5076742.8	3242978.67	4700690.47	3466566.437	3482070.217	5021506.016	3236202.208	3789337.798	2930599.455	4405356.277	3654203.988	1621200.724	4995955.333	5214558.119	6600883.051	3270499.832	1870442.038	2358475.584	2516582.611	2245773.563	1382724.881	2969404.616	3696553.902	4046289.5	3429728.672	3677901.994	3712618.517
Com_1114_pos	TAG (18:2-18:2-19:0)	C58 H104 O6	913.81327	17.089	No results	Invalid mass	1352546.723	4260547.863	1900587.095	2451504.143	2072942.302	2640771.523	2569968.923	2258515.173	1476855.445	924151.7718	418802.3765	3564606.452	2216577.539	3069367.666	291828.1956	2117770.729	1178985.779	4064082.724	454762.5229	1427817.182	446650.7843	4337482.808	1158464.214	1082253.672	1553945.293	761160.9466	3850308.859	2788735.747	4782377.93	3381174.856	3700649.348
Com_892_neg	PE (17:0/20:4)	C42 H76 N O8 P	753.52888	11.089	Partial match	Full match	1009167.534	1579937.421	2010886.05	1935197.103	1878440.266	3086170.048	2546219.365	4546712.667	2706377.946	2447924.293	466291.8821	1250474.931	5710559.971	3212076.323	1968413.44	4450739.983	1603016.093	2443628.294	2612449.294	3525887.01	14617136.62	897353.0473	4537592.268	8326624.868	6171035.72	2622263.909	4300765.294	3265107.68	4460397.537	2770948.403	3699304.729
Com_1402_pos	TAG (18:1-18:1-20:0)	C59 H110 O6	931.86033	17.693	No results	Invalid mass	1967441.597	6672645.826	3158965.588	5265901.204	2459925.064	3753853.594	3618390.782	1508970.505	1296926.248	1485510.972	921136.8666	2164003.635	1491097.424	2220413.999	1625485.255	3126102.438	2273835.776	7225228.123	1588598.682	2977851.134	640865.901	2478024.304	1145881.67	1653034.11	1493217.849	1173911.349	3416450.695	3141911.146	4600430.48	3385682.176	3636118.624
Com_671_neg	PE (16:1/22:6)	C43 H72 N O8 P	761.49806	9.2	Partial match	Full match	3291265.162	2019759.834	2626400.267	3682525.285	4852464.496	1953532.255	2542894.202	2612521.708	434954.2498	2577053.019	364289.7624	1951534.808	6095695.095	3853307.482	1673445.109	5459011.04	1897882.108	3581541.476	1655626.883	2452403.192	22640259.79	1299642.364	6753493.463	3053948.848	2451670.073	470822.1574	2850208.257	3610130.938	4458177.939	3578633.25	3624287.596
Com_1645_neg	DG(14:0/18:3(9Z,12Z,15Z)/0:0)	C35 H62 O5	562.45845	10.249	Full match	No results	1931203.823	3139624.883	2710431.732	2771933.202	2507777.664	1685018.922	3690343.401	3890451.469	3075109.186	3253575.902	4621927.471	1424740.476	3765231.528	3972097.422	2919412.451	2676338.524	3366232.444	2687837.201	4594976.502	4248061.372	3779177.342	4967496.265	3787002.045	4667999.815	6139341.316	2926305.345	2929036.536	3764116.885	4518944.844	3209159.421	3605314.422
Com_1011_pos	LPC 17:0	C25 H52 N O7 P	509.35023	2.982	Partial match	Full match	3214752.222	4133601.022	2022257.472	1728207.023	2015762.935	3824993.01	3102528.216	2918398.17	2798687.864	4002389.058	5324977.222	2370805.388	1786706.504	2374919.666	2891934.082	2158724.867	3316627.951	2658439.066	3229080.206	3159485.608	2286692.915	1126621.404	3003940.559	4343637.221	6412607.488	5801729.59	4243617.581	3143978.549	3349157.156	3609430.973	3586546.065
Com_621_pos	PC (22:5e/18:3)	C48 H82 N O7 P	815.57182	8.187	No results	Invalid mass	374494.0235	2495394.129	415066.1842	664161.3405	288478.8121	8464147.375	3877711.257	5544333.193	16776289.06	9119015.677	13102949.4	4864109.406	921848.8315	4069479.6	378298.119	931022.2367	1770231.588	1821607.443	13026945.83	5815272.838	1346611.506	1074560.976	151549.9514	119183.8113	1804043.262	7260227.666	4003768.342	2797998.694	3419638.073	3220697.613	3360525.681
Com_1054_pos	LPC 17:1	C25 H50 N O7 P	507.33457	2.202	Partial match	Full match	3476330.287	3632960.412	2340759.786	1391998.156	2196166.996	3450470.656	3124619.688	3169333.217	2999967.711	3230946.674	5090190.106	3046174.429	1853667.113	2313675.282	3037494.024	2947106.226	3062527.883	3524509.888	3122891.744	3659818.133	1816301.327	941233.1221	2698269.453	2729403.054	3936658.308	5280079.441	3787641.308	2919418.395	3135778.642	3154728.286	3249391.658
Com_347_pos	PC (18:0/18:3)	C44 H82 N O8 P	783.58061	8.825	Partial match	Full match	65727.97636	1309513.775	161831.1345	83903.4845	116135.1304	5717521.208	2162833.689	10498967.61	44037376.17	6461547.783	3651752.176	4356629.304	380717.5799	401565.3899	113994.2104	567857.3956	520130.0657	1416024.279	4054135.913	8981792.554	110786.7108	1873768.291	58843.30272	76887.16751	1802917.213	26226826.07	3218818.784	2940549.404	3300737.182	3258070.313	3179543.921
Com_1322_neg	PG (18:0/18:2)	C42 H79 O10 P	774.54017	11.029	Partial match	Full match	2858965.224	2650071.79	3235466.134	4903384.766	2739986.3	4132218.1	3765925.907	3232353.333	5086184.265	4025006	1472798.099	3262640.096	3951641.585	3884719.766	1786506.539	2955095.189	2036212.693	3450444.033	2697532.997	2507137.757	6840392.689	2323513.847	3075575.47	3044305.206	4441381.499	2062757.544	3214572.968	4032467.736	2960433.69	2493968.442	3175360.709
Com_803_pos	PC (20:5e/22:3)	C50 H86 N O7 P	843.60211	9.094	No match	Invalid mass	42340.46356	4167855.01	192252.3717	55445.89227	157906.465	9634743.763	6339293.955	5444640.946	5438150.617	6012178.815	6200716.984	17533068.25	209938.2065	87780.34498	105389.8761	622058.9886	2952332.299	2555821.846	10333218.32	7535789.652	18991.8135	272953.5062	20225.05049	37827.443	988146.6056	1600392.436	3172711.69	2784072.203	2662166.583	4017183.935	3159033.603
Com_748_neg	OxPC (16:0-22:6+4O)	C46 H80 N O12 P	915.54593	7.301	No results	Invalid mass	243417.1756	2268221.084	277347.9523	362308.2714	329637.0378	10558251.07	3120899.643	2288993.26	20281646.44	14643376.52	14117131.99	3001745.27	451928.755	320773.9331	301813.7947	432781.8707	2347739.842	1654811.86	36427968.71	6230631.78	212343.5557	4083089.211	405137.8081	438354.1395	1185109.714	14591586.82	2763007.167	3798828.326	2839167.636	3182006.92	3145752.512
Com_603_neg	PE (16:0/20:5)	C41 H72 N O8 P	737.49822	9.795	Partial match	Full match	896153.8048	1021059.485	1422186.018	1467444.941	1603840.201	964690.5867	993327.7992	3316052.182	1192070.719	994490.51	403633.4831	2326771.017	6067878.213	5605357.993	652192.738	2344596.409	364658.561	1431860.532	989539.2125	2014311.462	26514378.22	2936607.1	6690399.834	9095522.141	3244279.755	2383507.836	3044589.702	2816187.67	3363692.748	3320275.411	3136186.383
Com_1589_neg	PE (18:1e/22:5)	C45 H80 N O7 P	777.56605	12.74	Partial match	Full match	5084875.194	4982684.981	5201787.662	5096143.914	6316950.348	4562864.106	4082860.447	3067981.588	1751023.652	2483911.498	2790970.261	2851053.914	3239886.54	3209019.687	4202847.731	5386127.736	4218888.944	4247254.033	4121383.894	3450517.87	2768798.004	1761885.937	2328273.944	2379587.435	2949164.672	1683436.81	3651197.127	2862496.823	2730762.861	3138843.507	3095825.08
Com_600_pos	TAG (16:0-18:2-18:4)	C55 H94 O6	872.69038	15.955	No match	Invalid mass	559617.8761	1970922.262	1876122.62	3025034.845	2137792.477	2112231.388	1951119.563	4106247.026	1281517.907	2035279.415	1211853.063	1262273.874	4233869.261	1698962.058	1126465.716	2583010.892	806031.6529	3316904.243	602619.8921	4637700.714	2729757.142	14733956.27	3385711.341	1114314.399	924813.8329	1633468.464	3716753.45	2902679.967	3113931.885	2621004.966	3088592.567
Com_781_pos	PC (22:3e/16:3)	C46 H82 N O7 P	791.5703	8.204	No match	Invalid mass	224024.7506	2706414.53	607691.1075	355976.9308	664316.5094	6904825.028	2853262.712	5507721.989	11067362.54	7112794.575	9730782.848	3757550.292	1343135.279	1367684.822	495726.2151	1249763.897	1998180.658	2267679.581	11510882.84	5079327.446	95610.77107	800412.3582	196668.1896	162188.2422	3066832.638	5546780.799	3346193.247	2782664.322	3069980.785	3066515.769	3066338.531
Com_1237_neg	OxPC (18:0-18:3+1O)	C44 H82 N O9 P	845.57699	8.896	No match	Invalid mass	242921.2979	1936651.674	330203.056	376574.0712	322100.639	3172392.313	1047621.726	5187077.471	14165481.94	2852741.098	4056723.111	2650224.44	1815730.003	2005561.14	466774.3987	589755.4824	1120522.419	1741937.836	5025268.616	1767002.048	1389359.632	4111329.109	382939.0055	467743.0192	4011038.252	8325940.74	3021092.135	2280533.106	3103552.871	3408234.941	2953353.263
Com_560_pos	PC (20:3/22:6)	C50 H82 N O8 P	855.56457	7.178	No results	Invalid mass	41725.62114	1769756.839	181055.1817	49745.38241	270387.9408	8104693.638	2481868.124	6164584.158	20824651.28	7720280.672	14760635.05	5364598.335	399736.6122	436568.2398	101147.4251	743448.5187	1505144.193	1783254.345	16294916.14	5944361.064	17894.93831	939327.0172	31951.58973	20198.49437	1138759.755	6712649.346	3334011.04	2637740.777	3194431.249	2411133.158	2894329.056
Com_767_neg	PE (18:2/22:6)	C45 H74 N O8 P	787.51352	9.41	Partial match	Full match	3030662.359	2273651.995	2746966.609	4141568.767	3763640.065	1874989.221	1866672.675	3266549.89	278409.4555	1191191.648	787119.3196	2419598.668	4283528.685	2976331.934	2431241.403	3692537.99	1541441.926	2551576.492	711267.0469	1852291.486	18267432.12	2366399.076	8703297.398	6694526.749	7453331.544	1862288.934	2723906.55	2983474.906	2521147.449	3134672.639	2840800.386
Com_1086_pos	TAG (18:1-20:3-22:6)	C63 H102 O6	976.75269	16.269	No match	Invalid mass	1824896.751	5743507.261	1742034.332	5964120.787	2242872.844	1741366.64	3445207.136	2375848.818	149403.6339	804188.5462	1186166.61	2157727.765	5004953.91	2017061.121	1680544.547	3927502.164	2394951.703	4169134.322	449280.3017	3266065.304	685962.6181	4595649.371	1797461.797	4951995.243	3533578.221	1030468.613	3215523.418	2370800.093	3062954.454	2583361.088	2808159.763
Com_858_pos	PC (22:6e/16:0)	C46 H82 N O7 P	791.57052	8.488	No match	Invalid mass	14620.63643	1918747.081	145733.0431	27715.25425	148578.937	5423479.145	2583882.939	4620008.918	9122870.885	6104883.903	7943756.583	3420444.903	477239.3203	115691.1813	21160.42461	473484.434	1034725.845	1445641.193	7921791.953	4402361.216	6186.877388	470031.6911	16253.41379	13286.45721	451612.6447	1214880.159	3063206.67	2485396.552	2924126.917	2717589.655	2797579.949
Com_624_pos	TAG (18:2-18:2-18:3)	C57 H96 O6	898.70584	15.837	No match	Invalid mass	254432.8078	814358.8207	779978.0786	1468133.033	890518.8077	900644.1491	763515.8912	1079872.18	285335.5259	654080.9842	380022.56	455608.3701	2239646.321	1263876.452	384087.8	1027949.329	320285.7591	1301324.156	188576.3708	1341749.629	3744995.969	13635348.18	5259499.789	2648226.484	3364908.089	2720044.655	3254093.902	2618613.576	2608767.098	2420098.055	2725393.158
Com_1580_neg	OxPC (18:0-20:4+1O(1Cyc))	C46 H82 N O9 P	869.5771	8.915	No results	Invalid mass	420667.0744	1562260.155	570956.766	652113.7265	570407.9939	2862651.595	941457.7636	5809164.697	3936934.688	4994249.584	3662692.145	3720391.628	1812866.621	1044084.54	584651.305	782385.27	2260810.29	1401461.143	5581248.962	2961411.955	407420.9019	1498871.436	663135.89	721478.0068	2458330.085	2561937.729	1968047.84	2789579.085	3102437.226	3025643.19	2721426.835
Com_1348_neg	OxPC (16:0-18:2+1O)	C42 H80 N O9 P	819.5617	8.574	No match	Invalid mass	564259.1311	1894389.527	728872.7998	789218.6343	817103.096	3514958.324	2081162.744	2754553.689	11916335	5131778.159	5251338.351	2093696.105	1746125.718	1262604.213	738748.7902	617809.5375	1229894.125	682883.1332	6807341.683	2010579.953	1243991.15	4658910.153	1075405.422	781600.7899	1155266.364	6948989.301	1922923.097	2145941.19	2748825.58	3995925.302	2703403.792
Com_691_pos	TAG (18:2-22:5-22:6)	C65 H100 O6	998.73776	15.9	No match	Invalid mass	665412.714	1247282.021	583851.8364	2450176.195	1013643.695	430720.2128	934944.0335	700631.8201	36408.13121	238380.5367	369281.2026	870956.2346	4722271.426	2804979.013	569853.399	787872.6276	544090.4279	1215680.53	76396.42268	1007312.233	1604709.523	11469062.73	2636999.558	15569090.49	4837984.156	1326659.931	2988705.294	2461655.628	2644501.127	2606603.148	2675366.299
Com_1765_neg	PC (16:0/17:0)	C41 H82 N O8 P	793.58188	11.852	No results	Invalid mass	2232632.265	2726812.23	2893751.069	1623939.656	3129626.646	2515883.216	2655376.698	1835672.333	2725742.11	3057998.19	2587844.233	1897739.889	1798888.827	1586096.783	2029653.798	2094423.174	3966705.929	1624576.616	2208762.225	1787544.627	2876474.452	2942533.704	3730307.542	3256765.754	4624695.433	4282895.325	2677932.823	2754023.928	2234407.642	2820975.862	2621835.064
Com_1473_neg	FAHFA (16:0/2:0)	C18 H34 O4	314.24494	1.371	Partial match	Full match	1021593.301	1028405.82	1092764.074	999586.0435	1344359.765	2370066.208	1222319.42	1725110.845	2435893.752	2020410.154	2294417.255	1049744.739	3354740.182	3707959.733	1613619.343	1900993.241	1077558.801	1418328.968	2479020.413	1837841.638	5335374.3	4468048.186	4074027.254	9762907.568	6683299.464	3917845.147	2619307.302	2541845.387	2296922.958	2897111.096	2588796.686
Com_513_pos	TAG (14:1-16:0-18:2)	C51 H92 O6	817.71862	16.119	No results	Invalid mass	519308.6405	2061823.837	2607489.148	2758184.207	1028017.921	2913217.859	1882661.254	5424522.507	1429900.932	1480707.817	687511.3425	1656730.927	3129066.15	1192078.896	730128.6724	2373173.265	588263.1773	2924103.33	383801.4502	2572585.796	7323014.519	19659581.41	3559867.304	651092.6738	619046.5244	1327428.14	2897602.713	1994525.897	3155321.328	2041965.882	2522353.955
Com_833_pos	PE (18:3e/22:4)	C45 H78 N O7 P	775.5542	10.942	Partial match	Full match	9560016.768	10763140.5	8742194.091	9789867.314	9905426.837	2371208.967	12913195.21	2349512.386	1391988.956	5250460.501	3615358.338	8396815.021	14008059.06	2501576.828	3597080.525	11527822.24	9116387.504	16337801.66	3918271.29	2278627.784	4689648.84	1398326.514	1196204.474	5504125.526	2614743.072	3999418.854	2093122.099	1979179.524	2477999.789	3191390.76	2435423.043
Com_1768_neg	1-stearoyl-2-arachidonoyl-sn-glycero-3-phosphoethanolamine	C43 H78 N O8 P	767.54628	10.991	Full match	No results	3024752.416	2816247.577	2428711.96	5155700.479	2614349.749	3081856.884	2691674.858	2091122.114	897894.9676	1518848.789	1280641.595	2666072.555	1526512.266	1861361.323	2113328.094	2667749.086	2072196.601	2060598.945	1920997.142	2013628.212	720183.871	554071.3463	1544714.125	1282412.877	4059214.238	1607062.007	2681268.3	2249570.597	2736636.475	1780444.572	2361979.986
Com_1065_pos	PC (20:2/20:2)	C48 H88 N O8 P	837.62982	11.608	No results	Invalid mass	5848281.215	5794606.683	2709640.308	4266280.437	6279383.685	2706420.541	5877378	1990382.171	775588.1667	2635527.844	2343844.565	2818059.425	5762102.543	4903256.102	3513130.488	3982118.857	3934943.361	2430609.097	1524176.768	3658992.701	1039930.132	805459.021	6049502.708	3235112.303	2614577.704	1112930.164	1904635.68	2044286.702	1961677.137	3527472.068	2359517.897
Com_1093_pos	PC (2:0/3:0)	C13 H26 N O8 P	355.1408	0.977	No results	Full match	1815292.14	1558005.241	162496.5478	269802.871	176856.523	2726547.111	1421287.191	2234558.927	5541020.175	5112344.068	8210020.099	1825107.403	115949.0934	345429.4661	1983689.423	405649.5459	2126258.415	1608496.864	6174814.987	2302873.03	406994.0129	481993.9009	75782.24192	205585.6353	1103606.957	3207463.807	3197275.177	1630268.306	2069173.17	2100710.472	2249356.781
Com_1817_neg	PC (4:0/18:5)	C30 H50 N O8 P	629.33143	1.188	No results	Invalid mass	665506.9007	2471783.988	1708494.672	1106961.962	3570489.543	2324143.765	3745696.894	1684968.734	1026566.748	2979495.523	2253273.189	2246778.784	2960470.788	2781535.841	1839252.613	2332178.117	3143350.021	3705039.145	1188286.285	1892791.426	778865.5088	3888796.294	2321622.934	3273461.182	5348733.891	1942047.116	1766003.071	3027104.204	2382312.983	1570622.355	2186510.653
Com_1403_neg	PE (18:1/22:5)	C45 H78 N O8 P	791.54469	10.567	Partial match	Full match	1594340.825	1488046.626	1600350.496	2593226.489	2303589.591	1716257.102	2115075.132	2174389.785	921645.1628	1568709.187	1364069.521	1941646.833	3484582.515	2493436.218	2195076.879	1986896.303	1803971.54	1886695.631	1533511.034	1857756.701	6106429.118	1154331.118	2866365.906	2308866.93	1360286.77	1858915.619	1860262.962	2181788.071	2282307.773	2407009.992	2182842.2
Com_1160_pos	PE (20:2/20:3)	C45 H80 N O8 P	793.56532	12.149	Partial match	Full match	3541118.351	4423642.819	3183152.94	2216159.481	2593168.246	4499865.238	3129326.735	2116062.228	340867.4832	1586451.711	1094724.251	1669627.679	1620332.994	1937426.436	2923081.716	2857026.974	2471127.763	5827518.804	1552427.292	2334234.89	2348844.234	452443.1168	1620603.213	2424164.063	2700259.277	1379978.694	2564852.272	1869383.961	2044921.147	2176178.679	2163834.015
Com_1235_neg	PE (18:2/20:4)	C43 H74 N O8 P	763.51344	9.67	Partial match	Full match	1742987.133	1216218.177	1192985.355	1348863.977	1787308.795	710599.0552	910251.2177	1985999.474	297496.7815	637277.9315	273490.9044	1359102.505	4036946.777	3121425.007	1292218.67	2037957.175	1035067.338	1015333.638	423887.9798	2015987.188	7945999.339	1498561.626	5971598.145	9636741.686	7082023.817	1391931.909	1944388.795	2344286.03	2318225.183	1985150.259	2148012.567
Com_1388_pos	TAG (18:1-18:2-19:0)	C58 H106 O6	915.82836	17.325	No results	Invalid mass	409826.6028	1282678.254	1664126.307	1282877.631	738568.5017	1965531.137	2034810.998	629859.9325	858817.3847	801650.1715	187420.4326	1128453.787	736212.876	617393.6766	874268.2082	394519.6115	543998.8109	2281144.261	1001379.942	1447982.003	534172.1694	2533030.079	670852.2202	989191.1897	1103526.219	988537.0504	1785703.574	1385326.209	2795509.678	2593151.799	2139922.815
Com_1550_neg	PC (18:0e/20:3)	C46 H88 N O7 P	843.63435	12.674	No results	Invalid mass	1990133.203	3589870.073	2105942.272	1687938.561	3510882.635	2074352.88	3458868.178	1768368.728	1570889.147	2507047.317	1759046.237	1759643.855	1387971.241	2967866.423	3523222.189	2058474.39	3086296.81	1944121.502	3444853.808	1729380.394	4700163.823	1515538.172	2058783.601	2029156.127	4672792.806	1913198.722	1623156.315	1597431.441	2732814.527	2583960.986	2134340.817
Com_580_pos	TAG (18:2-20:5-20:5)	C61 H94 O6	944.69067	15.157	No match	Invalid mass	61973.47385	153282.6434	63169.84805	275332.077	237807.4059	55752.82702	125601.7319	216215.2564	11419.60948	95122.49063	118341.3723	166001.1456	751211.5054	465473.5676	133834.2261	264027.017	54871.34298	284726.3131	16333.67965	548277.0773	2356471.551	15620540.08	3874140.302	5358658.751	631013.5093	1562582.678	2475154.44	1958659.739	1853507.186	2196442.405	2120940.943
Com_1069_pos	PC (17:0/17:0)	C42 H84 N O8 P	761.59735	12.169	No results	Invalid mass	2436447.582	3557191.184	2117544.936	1940174.603	2524338.379	3464553.28	2987614.023	1850236.352	353819.6974	1892308.967	1209062.788	840128.9153	1612497.58	1963072.509	2613588.222	1792187.48	2497255.658	3589258.225	1753681.732	2471914.686	2814124.768	887749.8146	1958705.52	2889016.667	3702603.851	1687268.215	1893913.14	2086511.187	2045230.586	2403888.405	2107385.83
Com_625_pos	TAG (18:2-18:3-20:5)	C59 H94 O6	920.69034	15.353	No match	Invalid mass	114284.8525	336162.8959	164695.8206	465698.1495	392129.8842	149780.5426	234747.5311	467243.9506	81994.07981	269230.4757	256429.6668	232744.4162	1486712.484	664177.684	214532.007	630046.7481	143419.0096	495817.0338	72928.0315	963875.0928	3139496.886	13569965.85	3739868.86	3157502.231	590960.9357	1815208.712	1848160.74	2160236.929	2221835.491	2181065.096	2102824.564
Com_1683_neg	Cer-NS (d18:1/23:1)	C41 H79 N O3	679.6102	14.013	No results	Invalid mass	1853354.029	2025982.267	2199038.761	1241938.09	2105361.913	2574079.573	1835426.361	3146907.78	3056384.717	2314747.526	2266113.725	2293385.519	1587840.006	1231686.437	2283530.506	1556679.492	3392565.934	2988677.925	2368434.907	2008285.789	3525397.924	1703920.669	3487704.749	2499918.899	2281366.736	2584228.215	1968211.873	2135826.667	2217023.347	2089472.691	2102633.645
Com_620_pos	TAG (16:1-17:1-18:2)	C54 H96 O6	857.74911	16.289	No results	Invalid mass	348300.2301	1571766.047	1379097.579	2075338.464	1076475.894	1863068.116	1081850.967	1545568.887	457634.111	638794.822	349308.4713	868591.7341	1415552.909	746195.1704	381043.2169	999046.4653	340221.0871	1867809.017	276602.3773	1095942.936	2107716.811	13841087.18	2403351.839	1403345.316	1437372.74	1956628.049	2524927.908	1922637.599	2059859.687	1884166.288	2097897.871
Com_841_pos	TAG (16:2-18:2-18:3)	C55 H92 O6	870.67449	15.587	No match	Invalid mass	304372.2985	1085163.84	749150.6657	1441994.91	650474.6399	842328.0076	894001.2957	2521336.983	258486.5328	618705.5304	477688.9912	752162.8631	1989175.158	968028.0633	788525.6277	2572441.189	420045.3513	2042253.851	246719.3253	2588756.141	3135334.455	7854564.945	1799082.601	931337.2109	493162.8594	925001.4551	2415352.777	2087696.836	2000455.628	1874639.108	2094536.087
Com_485_pos	PC (21:2/20:4)	C49 H86 N O8 P	847.60771	7.946	Partial match	Full match	17152.71538	176616.7243	20155.10516	36105.28072	20365.67289	6879961.376	665884.9177	4634215.482	26253137.85	19772365.48	30111165.37	3181241.304	35642.38125	32387.06041	24460.16898	37553.07648	104144.1637	84407.40426	30648913.92	6093016.074	5072.347588	618702.142	10765.05374	15075.34504	226805.4618	22803737.78	1885101.84	1866919.299	2206076.83	2044396.468	2000623.609
Com_1825_neg	5-PAHSA	C34 H66 O4	538.49497	10.925	Full match	No results	2627193.031	2477808.505	1412707.411	2224055.489	2956009.473	3567927.222	2317377.684	2871136.386	2759338.624	2892022.915	3771564.699	2693328.983	2535174.955	3003912.881	2374220.595	2217056.527	3126036.715	2294429.751	3904299.565	1971497.43	338491.8563	710554.0153	489424.1599	512430.1095	708746.7229	511092.559	2171155.625	2154046.117	1761452.347	1909714.327	1999092.104
Com_433_pos	PE (18:2/18:2)	C41 H74 N O8 P	739.51835	9.849	Partial match	Full match	638883.3713	322087.8569	937358.2326	2054716.917	760160.8106	394489.5508	724508.6665	1662554.857	211653.9712	229564.4756	308206.9221	1502661.105	1983163.65	2820911.969	1032043.964	2671711.232	212787.4636	1575526.376	300506.3163	967525.5252	15253507.42	412871.5838	7249512.219	6958094.367	2771757.522	467525.9021	2007771.311	1623547.584	1848963.843	2350670.194	1957738.233
Com_1280_neg	PS(18:1(9Z)/22:6(4Z,7Z,10Z,13Z,16Z,19Z))	C46 H76 N O10 P	833.51662	10.968	Full match	No results	1825532.614	1982986.242	1866533.341	2191867.971	1260588.908	1523463.645	2237516.137	2236529.088	1868750.271	1418434.15	363140.375	2089107.231	3018762.829	2929631.679	1116854.763	2932981.761	1621730.115	3104958.332	2571107.907	2492131.105	7225409.765	1159686.834	1788103.248	2793246.644	1469422.752	471883.5851	2549013.772	1824400.739	1631296.914	1644032.093	1912185.88
Com_1589_pos	TAG (18:1-18:1-22:3)	C61 H108 O6	953.84441	17.352	No results	Invalid mass	635754.2712	6400887.525	2183699.254	3094736.35	1543895.147	3392501.604	2704165.113	850688.9182	469791.0916	584990.9527	110727.7869	3374625.725	820948.608	1280325.107	906302.8319	2065392.937	1414884.269	4885475.11	252295.9507	1612010.923	285533.2207	1561896.232	725557.8511	685262.6432	739770.4291	486047.0323	2618936.402	1876390.426	1265152.295	1878828.153	1909826.819
Com_752_pos	PC (16:1/17:2)	C41 H76 N O8 P	741.53488	9.658	No results	Invalid mass	1367093.638	2322951.01	1446646.09	2135040.734	1093747.033	1429825.553	2104504.586	2472154.363	282283.2237	934647.4022	842560.6206	1542977.011	5550243.721	4246038.953	1899006.581	2217890.18	1261481.26	2911327.298	597067.829	2168533.42	5759620.52	420604.8319	3792724.907	5180915.664	4445902.379	1015906.743	1747442.856	1415960.537	1819289.524	2537980.196	1880168.278
Com_842_pos	TAG (16:0-22:6-22:6)	C63 H98 O6	972.722	15.932	No match	Invalid mass	688632.4248	1400137.205	976936.9941	2514297.531	904446.8558	1194096.046	1481405.632	1141974.343	139973.0499	578110.4787	481916.8712	969207.2858	2093435.751	1523622.946	689860.6236	1423160.002	671807.7866	1693877.59	229623.8809	1407813.271	1705915.557	7846772.219	1741788.858	2526587.617	1868839.528	1339859.533	2121457.944	1746242.25	1878586.331	1742870.374	1872289.225
Com_1260_pos	TAG (18:0-20:4-22:6)	C63 H102 O6	976.75307	16.509	No match	Invalid mass	829366.9284	1577912.807	1838821.603	3388633.099	1335807.517	1819914.923	2738510.757	1182612.125	221671.1089	606050.1977	315666.9131	2157727.765	2476084.174	1679141.865	577443.4616	1533885.047	702096.8943	2256249.938	201113.5724	1043960.19	704025.355	3226463.7	646718.7193	2839347.123	1531010.155	1062988.493	1621133.432	1702559.367	2697589.878	1331706.045	1838247.181
Com_930_pos	PC (17:2/17:2)	C42 H76 N O8 P	753.53366	8.8	Partial match	Full match	641889.8987	845410.5832	878032.1263	708847.9178	941182.5846	1277191.504	973884.5382	3448097.41	5789726.378	2736396.086	1638043.682	1453364.931	823534.5772	1293554.491	1430118.534	2145129.876	690541.0527	1422324.845	2962519.972	1838398.561	3852874.952	776336.4311	1985806.9	1870136.972	1898560.854	4872956.767	2044385.653	1724686.16	1614012.756	1882249.481	1816333.513
Com_732_pos	TAG (16:0-18:3-22:6)	C59 H96 O6	922.70635	15.952	No match	Invalid mass	996553.9546	3747331.37	2121003.585	4299622.724	1180511.449	1347150.085	1278188.807	3136090.694	385258.8738	939792.7103	621323.2409	1908773.076	2317377.925	1145007.004	766002.3609	1549684.061	662479.863	1938478.731	261012.5587	4181114.029	6003863.195	7557696.267	6035999.68	6259031.353	892275.3748	1272920.975	2034311.203	1689453.546	2002169.492	1533745.365	1814919.902
Com_1794_neg	OxPC (18:0-20:3+1O(1Cyc))	C46 H84 N O9 P	871.59292	8.979	No results	Invalid mass	304593.3974	1730186.823	520817.5448	595080.6735	413016.657	2779569.353	1334043.82	1825596.746	4193665.871	4918304.147	3488230.9	2989569.343	1196504.72	704605.2031	410579.9169	827893.5654	1780520.917	926492.0431	4176768.129	3226152.494	353239.8286	2983058.407	456252.4826	522802.1171	1175188.099	2554319.013	1582216.489	1899436.854	1713836.035	2042660.014	1809537.348
Com_1052_pos	PC (16:3/16:4)	C40 H66 N O8 P	719.44066	4.144	No match	Invalid mass	2438079.628	1748197.791	978776.4769	2528803.965	1500811.231	2333382.28	1330122.275	2913765.31	5991649.706	5227736.436	2833677.184	2469642.162	395256.1985	1441312.436	1391883.202	1275292.087	2222514.849	3658673.222	6400217.329	637305.9234	543441.2447	332456.3924	676069.0692	1054392.347	1652765.956	690537.1606	2582693.852	1627829.187	1490914.901	1535543.886	1809245.457
Com_1703_neg	PS (20:4/20:4)	C46 H74 N O10 P	831.50364	8.775	Partial match	Full match	1967170.832	3036190.327	2076841.966	2891816.881	2207157.691	1928693.942	1749874.101	3299267.578	1351141.678	1579758.393	1500980.831	1844146.195	2583579.039	2465066.031	1316171.635	1928756.594	1835155.754	2189287.106	1013139.926	1898795.759	2759682.025	2693654.699	5874471.91	2628016.836	3673117.55	2521676.028	1884021.692	2004579.684	1649455.615	1679517.766	1804393.689
Com_1302_neg	PE (19:0/20:4)	C44 H80 N O8 P	781.56093	12.331	Partial match	Full match	647670.2743	1642333.77	997916.4544	865446.7128	1086804.523	1688128.095	1341806.931	1376248.292	4187526.789	3097514.078	469894.9422	1040031.525	1924315.826	1383954.298	1100376.831	1661382.975	1105465.769	1111779.636	3664437.175	1559934.66	6983596.005	3258612.552	2501968.381	4760771.245	3683083.355	2573046.849	1700749.598	2153156.486	1669397.717	1609431.654	1783183.864
Com_546_pos	TAG (16:1-18:2-20:5)	C57 H94 O6	896.69051	15.624	No match	Invalid mass	230208.0179	917001.9324	552117.9169	1279882.704	812448.0108	510088.8914	712157.8922	1142570.824	178920.4898	489868.3712	401259.3548	688899.2112	1476328.116	1087468.659	503257.8452	1332922.005	288272.6868	1490465.466	129718.3762	1655144.265	2133889.225	17866979.96	2849869.798	1429018.299	564810.41	984717.8066	2250404.493	1861608.914	1833831.791	1121214.878	1766765.019
Com_1807_neg	PC (20:0/20:3)	C48 H90 N O8 P	885.64487	13.087	No match	Invalid mass	2925956.158	3517077.151	2145173.057	2469764.95	2436180.159	2157145.613	2368291.65	1166581.652	491406.9182	1006831.388	972021.7629	2399019.466	1365308.281	1621552.364	1775734.373	1564243.022	2213742.516	2363766.019	1946174.317	1660435.258	569711.6037	502911.0173	2180181.591	2070629.054	1506623.398	1293062.963	1520047.678	1514738.761	1981011.036	2033440.698	1762309.543
Com_1622_neg	OxPC (16:0-20:3+1O(1Cyc))	C44 H80 N O9 P	843.56126	8.731	No results	Invalid mass	215363.741	1389121.303	350631.4807	303679.5576	773954.6058	2496620.375	1608973.259	1939717.509	7015348.379	6974618.701	5041967.994	2468593.516	454451.827	319471.4883	424442.3588	760914.0892	1161600.347	1024836.168	7041374.388	1258848.269	222389.9212	2904275.02	311583.5026	325249.0241	815268.3505	3173422.805	1868367.325	1522958.77	1825455.867	1737366.661	1738537.156
Com_1227_neg	PE (18:0e/20:1)	C43 H86 N O7 P	759.61287	14.361	Partial match	Full match	1451181.125	1446566.594	1948920.187	1661235.567	2649648.855	3027744.788	2121068.728	834401.5096	1014511.598	590524.6724	987353.0697	998101.9705	1145251.543	1584548.685	2199884.001	1415349.322	773275.8904	2161555.078	3508872.56	1773123.302	8106912.199	3025018.65	2882799.365	1942066.133	3836160.608	5396594.915	1744756.546	2088141.148	1144894.265	1879741.268	1714383.307
Com_1646_pos	PC (14:0e/24:2)	C46 H90 N O7 P	799.64808	13.694	Partial match	Full match	1929366.903	3687467.149	1581797.611	2205676.329	3967279.739	1555356.028	3099771.868	922237.2787	238070.3296	764016.744	1094895.156	1812427.892	3353451.524	2806405.214	2069687.651	2138134.758	2266068.812	3192857.784	2458166.328	4777505.442	611984.6324	523691.7371	511262.2566	700113.1204	467207.4316	764740.8832	1839666.556	1198432.084	1777203.176	2017808.442	1708277.565
Com_949_pos	TAG (14:0-16:0-22:6)	C55 H94 O6	867.7348	16.197	No results	Invalid mass	338196.2568	1043684.376	1684063.915	2222597.781	721143.6521	1992377.148	1252893.645	1840805.571	406089.4275	609086.1291	216026.2001	1051868.982	1644673.653	604994.9748	355370.131	1333418.445	280881.6358	1771743.274	148274.5977	1201151.821	2455352.168	6222995.403	1086689.558	586602.9909	413191.7992	594511.4304	1736423.607	1368305.714	1701467.911	1887289.312	1673371.636
Com_864_pos	PC (16:0/17:2)	C41 H78 N O8 P	743.54823	9.612	Partial match	Full match	1032675.689	1091654.888	1120475.3	820076.2967	1005186.7	1019761.493	1185389.392	1816644.841	572314.7729	1406969	1208434.308	1044426.682	1064920.331	1346353.527	1392173.728	1576503.972	987424.7414	1447495.734	752759.0829	1248738.187	4357396.013	1311298.435	4982934.074	1654689.834	3815068.888	1961099.612	1831411.604	1780248.916	1513354.442	1441326.604	1641585.392
Com_1142_pos	1-O-(1Z-Tetradecenyl)-2-(9Z-octadecenoyl)-sn-glycerol	C35 H66 O4	550.49817	16.592	Full match	No results	574230.6904	1471150.289	3614106.992	3093319.649	748010.8559	4847003.797	1295824.31	1766348.794	529357.7415	1000832.891	380616.7231	1974471.585	1414083.678	709397.2242	578210.2546	1807140.941	654543.2188	3583980.307	360020.9223	1639793.366	619744.7251	4109293.698	819213.8701	313791.7413	361906.5797	439795.8698	1722882.13	1391792.036	1807044.861	1575894.311	1624403.335
Com_890_pos	PE (16:1/20:4)	C41 H72 N O8 P	737.50231	9.479	Partial match	Full match	1428174.854	1738946.968	1576123.656	797526.5971	2318598.993	888247.9934	1416878.74	3775269.241	174165.2443	971393.2249	392690.2425	1153723.764	2384396.904	3090601.555	656602.1942	5268428.92	699552.8186	3847838.353	321821.4324	1721183.731	4169925.552	109948.2012	3043916.281	1628769.954	1263701.014	142924.0536	1425759.078	1155803.967	1477528.387	2406152.048	1616310.87
Com_961_pos	PC (18:4/20:5)	C46 H74 N O8 P	799.51641	8.892	Partial match	Full match	1151497.879	1258074.03	1248956.682	1078451.163	1236401.405	2090247.598	1381981.577	2687822.259	1182844.712	1910829.956	1398459.702	2375428.444	775143.0267	785666.5883	1115953.691	1617941.22	1140336.998	1795396.971	1435714.035	1909262.937	3592806.812	298127.5047	1017798.002	606137.7632	776662.8113	1275193.362	1723519.451	1371282.839	1575101.266	1640546.597	1577612.538
Com_601_pos	TAG (18:0-22:6-22:6)	C65 H102 O6	995.79734	16.101	No results	Invalid mass	401007.591	1232633.014	508110.5419	1554156.442	527414.6795	454699.464	982257.0665	911291.0452	19061.23143	118256.4969	142870.9928	1049321.107	2965019.358	1082841.645	374890.8764	750572.8694	423883.5415	855096.6646	60283.489	755536.529	925348.1019	14717398.67	954560.3066	1635937.695	2130105.115	926386.7554	2074237.986	1423146.285	1504300.658	1156548.066	1539558.249
Com_647_pos	PC (18:2/20:5)	C46 H78 N O8 P	803.54951	8.038	Partial match	Full match	120413.5826	906126.1229	238210.9657	177998.1794	396646.2382	1892540.146	1163498.981	5218644.456	2519939.226	37363212.39	5466290.621	6536398.23	692317.8114	383238.2992	354850.5361	881084.8588	715502.9667	904591.2375	16561160.69	6208220.948	137824.8672	207259.0449	132981.0893	120607.4091	735105.7401	1918086.683	2208938.54	1471978.106	1254073.122	1164645.649	1524908.854
Com_965_pos	PC (17:2/22:6)	C47 H78 N O8 P	815.54636	9.82	Partial match	Full match	1471768.085	1162946.836	955953.9966	816681.5859	1297956.425	1238031.361	1899115.898	1179985.432	205020.8249	819285.6528	585408.2498	578903.8942	1084948.457	848466.8647	1225876.053	1005379.063	1341286.255	1789369.444	343572.8603	812741.3512	1759892.044	323285.1406	7557268.26	2976419.089	1716676.075	693024.6859	1524824.262	1519275.176	1437378.187	1601485.22	1520740.711
Com_1159_pos	TAG (16:0-16:1-20:4)	C55 H96 O6	874.70568	16.485	No match	Invalid mass	287819.0584	1369261.547	1476100.231	2395594.129	1215336.239	1325825.507	1383736.143	2147364.697	431196.0764	722720.4963	358982.7325	1610482.916	1424411.912	953974.0615	335792.4467	1295437.879	468739.1891	2111973.524	247971.217	1657437.623	774975.0315	3981679.306	1136856.745	617300.6027	279460.0111	321075.3702	1526736.031	1420458.467	1250553.079	1658578.79	1464081.592
Com_1556_pos	TAG (16:1-18:0-18:1)	C55 H102 O6	880.73328	16.507	No results	Invalid mass	339062.946	898935.3168	988552.6642	1645311.689	1050131.248	2151749.747	1320311.408	1152036.555	379072.9459	518347.7163	279039.3875	870902.5644	1466853.365	837779.3091	281535.4515	1114429.054	423676.4734	1651216.269	239950.6236	864361.0258	481051.0534	1810501.237	1184989.013	627987.1659	496992.3229	1185189.56	1556494.651	1380429.776	1778473.036	1138515.813	1463478.319
Com_1552_pos	PC (22:6/22:6)	C52 H80 N O8 P	877.56566	8.745	Partial match	Full match	2243394.686	1395911.882	1350458.847	1890088.413	2642219.185	752227.2021	1305393.004	932852.3265	41362.13486	422686.8917	292880.2825	983899.9353	2152896.114	1991123.559	1303985.305	1100693.609	1301775.893	1334425.629	68435.43111	693152.439	995323.392	357796.6764	1265104.529	3164713.179	2473201.716	207786.1364	1405176.808	1335976.893	1525323.892	1521528.665	1447001.565
Com_1820_pos	TAG (18:1-18:1-22:1)	C61 H112 O6	957.87611	17.631	No results	Invalid mass	638741.8851	3093238.839	983445.8505	1652951.242	650803.5018	1489326.38	1518402.651	351534.0273	399044.5797	309159.9685	147695.2264	1075558.243	888201.0588	696280.4128	332051.8211	1556347.478	635702.2981	3239585.762	654304.4963	1219659.69	559534.982	1085409.106	222676.1183	308782.2366	409211.1018	419261.3831	1392233.843	1876327.069	1514232.423	901157.5708	1420987.726
Com_678_pos	TAG (14:0-18:2-22:6)	C57 H94 O6	891.73516	15.81	No results	Invalid mass	328456.2296	872004.6489	776512.0727	1338945.299	528604.1813	711966.3476	713646.6317	1265507.376	160317.9867	434517.5874	247139.9903	616993.5808	1337817.121	510654.0285	405783.595	1096655.672	343908.4414	1242066.853	133019.534	1280124.858	3406167.594	11833822.07	1824259.443	1359604.771	660320.3256	806733.462	1891279.293	1294902.854	1243002.765	1157431.944	1396654.214
Com_1937_neg	PC (16:0e/24:4)	C48 H90 N O7 P	869.65028	12.663	No results	Invalid mass	1525157.398	1480302.526	1308600.534	1163943.566	1932774.567	1157109.165	1379911.197	1130062.199	628420.8233	855303.7767	1163851.153	1536131.214	953398.0042	860843.1725	2061167.689	1519695.105	1801962.028	1156442.437	1192718.524	1158242.586	410515.1606	533001.8326	765164.7384	1028147.558	1652575.99	868194.9347	1684756.337	1334204.238	1274332.361	1205293.181	1374646.529
Com_1035_pos	PE (18:1/20:5)	C43 H74 N O8 P	763.51817	9.645	Partial match	Full match	1281188.315	1807082.628	917908.0736	1764942.912	1028749.681	749929.2225	1758871.584	1828493.192	120560.8991	485395.3023	300230.0137	1433963.49	3553379.619	3084204.664	996959.9928	1540139.749	1072197.546	2264987.371	219738.6113	1601719.677	3007820.286	318388.3511	2082426.702	3827203.188	4252037.039	347972.0837	1358784.758	1102852.516	1379990.808	1587498.655	1357281.684
Com_1721_pos	TAG (16:0-18:0-18:0)	C55 H106 O6	879.82899	17.918	No results	Invalid mass	686006.2072	1676289.008	2184377.295	2204028.639	955857.2701	1301102.08	1378593.822	779528.679	658649.2365	1255964.73	1015396.617	616418.915	718316.5662	1129393.57	1231136.789	1499693.681	1488259.826	2247182.81	911337.905	1362580.264	183304.4385	1345972.9	958642.1119	1148211.868	1391742.487	707791.5487	1421514.569	1218948.56	1403989.984	1365430.904	1352471.004
Com_995_pos	TAG (17:1-18:2-20:4)	C58 H98 O6	912.72135	16.212	No match	Invalid mass	166273.7871	647320.1504	339315.2433	821309.1061	406453.1408	456711.4397	415473.7411	496828.9027	77289.48366	239093.7498	168837.2576	457860.5072	678083.1332	377860.026	217110.3963	674499.0999	242569.7471	835766.2093	92291.4921	638610.2926	879042.3377	5601477.884	1398269.165	1560012.624	1395715.251	1641818.462	1465429.438	1121463.214	1327029.264	1490131.528	1351013.361
Com_1129_neg	PE (16:1/18:2)	C39 H72 N O8 P	713.498	9.628	Partial match	Full match	425556.3637	375882.5592	897825.0205	617197.0736	644771.0404	857814.3263	523998.4451	1470581.523	989343.9425	1681659.399	405250.0509	578254.7526	1493882.979	1560582.563	615388.7712	1746810.908	353611.7884	870715.1341	412226.4287	631818.5669	9683735.222	923333.6605	4878281.68	2698779.397	1029934.693	1038487.483	1397060.444	1186396.998	1237473.626	1545588.091	1341629.79
Com_1156_pos	PC (22:6e/17:1)	C47 H82 N O7 P	803.57035	8.389	No match	Invalid mass	68805.63309	574325.515	85990.76356	162405.3612	73658.91206	2011325.482	892444.1443	1503973.524	4404424.586	2639943.826	3801971.298	980090.946	208886.9756	196329.5157	97628.59427	215474.6042	353189.2964	410853.5148	3514064.33	1842920.739	42328.53701	683750.9447	49097.18814	59616.64437	987341.1946	4315334.771	1376435.457	1197532.767	1425245.333	1260534.813	1314937.093
Com_1528_pos	PC (20:4/20:5)	C48 H78 N O8 P	827.54996	8.64	Partial match	Full match	1023035.49	1045406.233	772986.4031	1156995.427	1465188.297	649969.5175	890409.8058	863642.9389	126207.9579	646272.863	531367.3922	907685.529	1364330.963	1254985.618	1322893.404	1181186.799	904332.5094	987843.2922	157905.9497	884199.3178	806935.5638	408451.5215	2410124.617	2554780.346	2216228.583	327460.1239	1409075.602	1219522.88	1292396.54	1258002.859	1294749.47
Com_1344_pos	PC (16:0e/20:3)	C44 H84 N O7 P	769.60121	12.153	Partial match	Full match	906245.3097	1472069.392	1050714.014	742909.3942	1171703.202	1243872.825	1191559.899	948128.4356	260042.9445	676359.166	666581.9676	837711.761	951784.9949	1021639.646	1568222.715	1250196.502	1149494.765	1742776.627	874741.8377	1265533.548	1613289.923	650355.6754	1699985.232	2688914.448	2770052.837	2220135.199	1330067.891	1101469.472	1243071.305	1276825.219	1237858.472
Com_855_pos	TAG (17:1-18:1-22:6)	C60 H100 O6	933.78175	16.437	No results	Invalid mass	220087.3844	605707.6344	643917.4925	877131.1632	336140.9753	1077591.587	793766.9305	610392.902	116880.0102	248445.4676	47147.65811	703894.014	1199256.881	378140.2582	88133.17851	413964.942	239510.2008	686130.9945	101440.098	368306.6006	1190182.373	7566253.129	1704941.497	1837917.336	1100168.481	687170.4936	737251.7595	1171261.878	1742851.932	1225722.011	1219271.895
Com_1223_pos	PC (18:0/19:1)	C45 H88 N O8 P	801.61839	11.937	No results	Invalid mass	827783.2564	1667950.635	1434998.105	569788.5502	875497.1807	1145455.903	1643255.448	1049319.336	197801.1591	707885.5011	519512.9365	672313.7638	519831.5626	864686.6663	981113.5656	867277.1555	770799.4595	1524451.22	475808.0426	1060812.871	2070107.507	350887.2799	1323299.526	2164021.004	1988607.599	1324731.215	1272725.179	1027055.436	1275467.59	1297399.612	1218161.954
Com_1754_neg	OxPI (18:0-20:4+4O(2Cyc))	C47 H83 O17 P	950.53437	6.075	No results	Full match	396531.2194	468753.818	487423.0796	527637.9549	505411.648	2570837.057	1676857.079	2168142.652	3832550.329	3769670.821	4376848.128	1745069.215	792024.9091	539171.961	602391.3224	719680.9315	939394.6255	526710.3544	5758535.44	2168060.482	356020.7144	2449889.038	546124.8647	599588.3476	735576.5986	4986303.944	936783.4028	972058.8927	1317243.916	1633392.172	1214869.596
Com_1176_pos	DAG (18:2/18:3)	C39 H66 O5	631.51976	10.718	No results	Invalid mass	1479753.452	2952095.374	1919021.695	2717210.65	2008361.89	1451351.089	3056377.38	1162353.966	488592.7522	1450238.533	1609811.663	1225866.33	1263989.458	2617673.975	1082585.747	1335401.099	2490923.38	2387373.693	938631.0717	1186520.016	2243783.642	165772.8438	1407714.625	1157109.002	946871.3239	647447.4155	1190170.668	990598.6711	924986.6141	1710380.674	1204034.157
Com_1657_pos	TAG (18:1-18:2-22:1)	C61 H110 O6	955.86064	17.399	No results	Invalid mass	643071.7842	2472212.054	1095179.18	1823134.724	558673.6415	1090315.815	1049217.936	402502.511	403240.7232	297486.4496	170545.5853	1533672.999	626707.4393	722620.2442	510285.8162	765135.0263	541165.1321	2244470.264	542512.6763	1004210.266	456712.5214	1506542.301	793924.3796	984038.401	1056479.835	883407.7275	1480731.144	1038661.975	1247197.336	882697.7263	1162322.045
Com_831_pos	TAG (16:0-20:5-22:6)	C61 H96 O6	946.70591	15.791	No match	Invalid mass	232354.5697	612636.2267	443439.4602	1022883.231	388563.8976	498424.0998	575130.9369	735069.0069	120837.9604	387508.8494	190955.9688	507550.6291	788969.1177	505689.3293	274116.5639	802165.3196	193926.7461	972002.8546	91731.54016	856980.9477	2206891.451	7937895.444	1095081.121	1331191.415	454081.0985	811296.5574	1311665.728	939057.2878	1187725.096	1017070.776	1113879.722
Com_1638_pos	TAG (16:0-18:1-19:0)	C56 H106 O6	891.8289	17.624	No results	Invalid mass	398088.7592	1013426.131	816017.0973	1406442.143	607548.5685	1642316.045	858774.0738	188810.6557	1004799.218	728689.9021	150495.1843	873606.6288	631542.6658	490075.1048	257346.6751	879518.2701	586074.0383	2163686.517	294810.1503	668148.8535	219551.9603	1555606.473	365505.749	368527.8489	381328.5891	416076.546	1148428.823	1311743.884	1324176.303	573969.012	1089579.506
Com_1005_pos	PC (20:4/22:6)	C50 H80 N O8 P	853.54961	6.929	No results	Invalid mass	84962.72528	1039999.335	169579.4011	125655.9435	233532.0138	2394115.856	1230415.755	1582380.874	6595886.933	4667212.554	4752673.639	1850808.04	293689.3205	355086.8668	126220.6833	413797.2829	856687.2731	731130.4813	6489420.885	2319611.845	27910.42544	230935.2648	39445.91561	38994.84595	603828.6966	1732725.85	1059766.871	1120114.939	1030747.649	1038251.66	1062220.28
Com_792_pos	PC (16:0/18:5)	C42 H74 N O8 P	751.51599	9.047	Partial match	Full match	1478350.7	1276878.465	1361998.761	1098269.422	707253.2745	623388.6126	846024.9758	2164389.618	80147.81723	343214.6197	93503.18716	1036554.706	837736.4903	1244708.587	778442.5001	1568152.115	626493.4954	1593751.947	60196.68641	882698.6241	5219674.42	156879.9146	631605.7506	588013.7445	634761.6203	164150.338	1052704.213	886903.1756	1343946.503	963567.3531	1061780.311
Com_1063_pos	TAG (17:0-18:2-18:3)	C56 H98 O6	888.72151	16.305	No match	Invalid mass	173280.0084	644136.3761	583541.7714	940802.0049	478328.7776	680577.3999	585698.3811	617123.2773	252267.6573	324312.1332	175865.0877	1108304.337	587448.1903	490914.8787	217055.9926	603613.3368	238414.9663	978789.1325	123580.4148	693351.9192	767147.8386	4791635.27	1457272.335	735945.9944	975491.9591	949729.6188	1210774.912	993240.553	1001143.068	1024499.503	1057414.509
Com_1518_pos	TAG (18:1-18:2-19:1)	C58 H104 O6	913.81335	16.951	No results	Invalid mass	368963.0194	1358906.616	1001807.826	1210037.896	398651.5793	964631.2209	863363.8314	729454.8469	381936.7445	519734.7664	276337.738	614755.7778	1027881.719	459232.123	230771.0291	977291.6309	395620.2303	1283011.475	193689.4374	576348.6498	571414.4252	1971489.597	918441.9726	1055986.918	1628146.254	698737.4802	1304378.143	941823.1683	1070063.538	903051.4107	1054829.065
Com_962_pos	TAG (17:1-18:2-18:2)	C56 H98 O6	883.76545	16.279	No results	Invalid mass	159212.6932	555923.8779	585752.2448	789661.0852	441785.982	766426.3786	523693.114	639539.429	207504.8142	237503.6705	108104.0342	389211.0739	650630.0387	373416.0093	185431.9683	460702.7785	150355.0552	880104.9326	87757.2229	569318.8385	675686.4292	6051142.512	2205977.544	1278591.298	858444.384	584398.2227	1121249.478	898061.3881	999930.2128	952758.1443	992999.8058
Com_1929_neg	OxPC (18:0-20:4+1O)	C46 H84 N O9 P	871.59181	9.758	No results	Invalid mass	156365.8276	857542.6135	205149.6727	246882.2653	254165.2427	1513482.09	868453.6572	1684458.817	2688147.636	1783635.758	2170676.046	1731297.93	574319.1204	246980.1438	213671.6242	536062.5579	877286.1566	351926.0249	2757408.565	1025682.066	193283.3501	2045713.6	259540.0002	315628.9393	1282616.404	1414582.573	943827.4634	929391.2817	1006845.462	1031720.529	977946.184
Com_1515_neg	PE (18:0/18:3)	C41 H76 N O8 P	741.52931	11.305	Partial match	Full match	953826.3931	1256203.233	1042021.848	1394334.922	1061778.354	990716.8597	1170421.192	804027.0885	1203257.039	976801.8373	935504.7276	681820.0098	897797.651	919599.9987	866779.6069	1871628.931	1172040.996	995572.4498	937684.7991	1022860.376	4934041.144	708430.0468	568066.0187	709574.509	683648.7112	562082.9794	915878.4392	939591.9389	1106314.343	890815.4882	963150.0523
Com_1034_pos	PC (22:6e/20:4)	C50 H82 N O7 P	839.57127	7.502	No match	Invalid mass	24099.23172	1070376.016	153386.2816	95548.87276	168873.8854	2757757.304	1013632.786	1033897.603	5245415.561	2670882.131	7768818.098	1375825.207	208991.35	166467.0967	89104.77372	404662.5054	779013.2911	660456.608	10383379.66	1718968.679	8379.31762	135526.4238	45658.21041	33693.64466	550340.6289	1573358.354	1147558.912	871797.3415	887594.8663	935024.5032	960493.9058
Com_1896_pos	PC (18:3e/24:4)	C50 H88 N O7 P	845.63291	12.822	Partial match	Full match	823826.8932	1240587.994	604290.6967	1709345.194	1838929.785	983435.8583	1308552.918	557139.6569	129182.4203	469102.878	583399.75	654020.9516	814015.0196	1306611.523	1070640.611	1185060.109	814210.9028	1431170.553	452517.4637	1259679.821	342016.2734	587337.9484	1153813.188	1421353.33	1571057.461	779867.2829	916578.2161	803547.2999	907435.9782	932071.564	889908.2646
Com_1440_pos	PC (18:0/20:5)	C46 H82 N O8 P	807.58118	9.31	Partial match	Full match	801526.8726	1024357.61	654063.5308	653527.867	721153.0148	873215.5558	983648.1489	828055.9134	188287.6437	515239.183	534593.7954	584928.328	649365.6929	831305.3333	647790.2977	710524.9681	551753.1483	853252.2495	1099286.243	767678.2039	1362393.401	259205.5045	1379723.523	1393348.089	951275.8959	606400.0461	1189287.565	728119.6787	812556.5307	817732.109	886923.9709
Com_1091_pos	TAG (16:0-16:3-18:2)	C53 H92 O6	841.71898	15.985	No results	Invalid mass	152628.4169	619957.8718	593507.5414	862963.5629	380709.0487	856306.3308	535005.4409	1167759.895	370448.0151	480984.0367	236088.2297	401332.7145	621784.9904	271588.1425	273600.9286	749347.2638	206486.982	937128.786	143641.9223	879891.5093	1375372.688	4563830.892	383581.9264	198587.4022	159505.6225	463795.3984	1128405.112	785270.3321	735043.9473	757305.7263	851506.2794
Com_1101_pos	TAG (16:3-18:2-20:4)	C57 H92 O6	894.67442	15.385	No match	Invalid mass	109422.3679	380785.7812	285188.1366	484612.9387	242019.1929	193130.0482	253816.2165	613120.0189	53223.8168	180231.1601	210269.2425	271847.5957	608360.7567	391582.5953	260297.2044	653149.5679	180129.3448	453238.2933	49936.19622	705944.1436	1037242.896	4477676.299	706449.054	625760.6287	226069.8636	365435.0813	915008.058	758257.0829	853914.5021	842569.3338	842437.2442
Com_1076_pos	PC (18:3/20:5)	C46 H76 N O8 P	801.51841	6.197	No results	Invalid mass	37701.19183	379833.605	139943.3356	75608.94082	107438.0091	1080182.247	351555.1854	1040418.583	5698686.227	2192893.936	2412695.432	496159.1152	166150.6151	342408.4833	107672.2613	233360.0335	246074.0326	333553.1808	3094959.889	990940.1806	33768.61244	225412.8866	57903.61568	39420.62168	251556.9448	1936610.759	963932.3764	689039.5643	733401.2451	867664.2452	813509.3578
Com_1154_pos	TAG (15:0-16:1-18:2)	C52 H94 O6	831.73441	16.234	No results	Invalid mass	108574.1897	638803.6772	416810.2401	588864.5473	325484.221	721833.1002	413707.8785	647876.9661	257847.8345	256584.2545	198359.2793	292756.7464	1137189.039	363884.9898	160145.2248	450816.5886	153560.302	656418.9495	132686.7107	491773.1133	1223530.561	4026487.041	550867.9386	241640.2338	152800.5955	716391.478	900579.8535	707040.9967	793183.8997	789085.8854	797472.6588
Com_1698_pos	LPC 19:1	C27 H54 N O7 P	535.36612	3.34	Partial match	Full match	884019.5972	826777.4875	487914.8294	405164.3962	381864.2465	724272.8687	671373.7301	819409.218	353199.4948	543130.3599	740579.2895	554933.6087	563991.1123	737350.2774	573059.3854	663385.8637	584540.2704	732964.5713	439468.6066	759416.8447	664030.6088	263957.3274	660757.5569	1062744.164	1531597.347	1495295.755	927082.2894	682331.6497	810843.448	762656.8435	795728.5577
Com_854_pos	1-O-palmitoyl-2-O-(9-oxononanoyl)-sn-glycero-3-phosphocholine	C33 H64 N O9 P	649.43458	7.966	Full match	No results	11000.2772	160321.1001	12925.75192	23154.82345	14166.34103	2356924.826	355046.5592	846293.3214	9223370.841	3677344.289	5853014.359	1194837.456	58625.03863	21365.82769	15686.64979	27814.46172	125221.2479	158013.8998	9286038.03	1514644.56	3389.249162	310055.9087	6903.780109	9668.030436	158914.6493	7415498.253	772435.8062	610883.0887	918332.567	836702.5764	784588.5096
Com_1943_neg	PI (18:0/20:2)	C47 H87 O13 P	890.58772	12.087	Partial match	Full match	1475608.487	1571685.366	940131.3289	626484.6974	1152677.017	779631.9757	846652.4458	517122.4768	283507.6412	198907.0405	583363.4506	639809.7706	613929.8986	909378.3009	789945.7732	418689.3205	884605.7273	647270.8345	417957.8799	315425.0463	381819.7919	269708.6222	1191197.935	993678.7028	942873.5706	821459.6484	804966.5368	819367.4951	643777.7855	779834.5617	761986.5948
Com_1472_pos	PC (22:6e/18:5)	C48 H76 N O7 P	787.53932	6.173	No match	Invalid mass	71978.49389	594697.0506	150198.3794	83367.08046	128170.144	1466886.694	604791.8056	1316828.378	2653801.595	1706016.195	2444802.729	763529.6639	198868.9029	384521.3614	127266.7563	473958.4543	374453.8827	590367.5885	2355583.563	1100954.793	25854.98114	249092.0132	78836.0973	85156.05172	373073.9353	1079299.931	864798.8486	650522.864	772764.1989	752145.3564	760057.817
Com_1233_pos	PC (2:0/16:1)	C26 H50 N O8 P	535.32964	1.627	Partial match	Full match	662921.0429	509130.0719	443890.6586	191359.4657	594935.6569	305766.178	273821.0662	572766.711	54650.76319	277314.4329	223036.4931	653435.4833	346875.0566	273342.2333	28463.50914	622994.6115	458656.8741	361612.2776	74259.43825	562896.416	2032538.762	463421.0614	1109454.994	1920549.778	1073570.485	281378.9747	966812.4294	679814.1492	694442.2933	673414.8114	753620.9208
Com_1067_pos	TAG (18:1-22:5-22:6)	C65 H102 O6	1000.75277	16.091	No match	Invalid mass	230019.649	662413.9325	276071.5692	833807.9189	415317.4521	249830.8456	378751.2573	420671.4997	9593.32785	100555.2289	185075.9461	440573.5776	1877881.069	712162.1481	216424.6501	490055.5566	244069.8104	606133.2126	20131.45955	442502.1071	417196.0652	4772727.733	315321.6264	1285623.43	1371043.451	376114.5648	905421.3508	738918.6413	777986.1029	587630.7846	752489.2199
Com_1853_pos	TAG (18:1-18:1-19:1)	C58 H106 O6	915.8288	17.216	No results	Invalid mass	274010.7803	1459420.013	827693.0567	716523.3677	283219.9338	852989.4631	658520.8	399978.9875	794540.7624	355801.5219	288585.0124	512445.7871	809684.0596	398850.5772	242556.61	471352.9495	326394.8603	936058.1929	165132.2117	543056.9375	192720.9463	1005757.566	383193.8148	626371.7036	1059825.557	603790.2107	920918.6807	619545.2245	672358.462	635775.8607	712149.557
Com_1893_pos	SM (d15:0/24:2)	C44 H87 N2 O6 P	770.63272	12.15	Partial match	Full match	697626.9128	1376653.691	571980.6769	580807.9581	742607.5515	1029845.61	916129.6515	592346.5886	312436.4447	883998.0146	610938.887	552985.5977	408796.0659	568871.1954	1012118.511	898058.4279	710052.08	1269167.181	555475.4296	903277.6767	545953.7626	166209.755	284132.8161	321942.9171	545316.8791	511403.1884	669558.5354	595738.1	762374.3201	786399.8288	703517.6961
Com_1712_pos	TAG (16:0-17:1-22:6)	C58 H98 O6	912.72114	16.367	No match	Invalid mass	222085.5992	666795.5717	620967.0254	975877.409	336370.5756	784015.7543	668945.2515	590024.9973	163612.7691	344451.5385	180124.0704	431277.3734	670205.7514	470509.8268	178651.8166	578606.5897	275157.7469	793205.3124	124885.0306	434759.3449	318740.9437	1359407.924	517037.945	527369.8248	345683.6232	336471.6433	787071.3104	701634.9086	653783.1914	658066.8919	700139.0756
Com_1334_pos	TAG (14:0-16:1-18:1)	C51 H94 O6	819.72551	16.123	No results	Invalid mass	102777.3419	336566.1411	386126.6784	477581.7256	191549.2443	564757.4651	295175.486	800424.7802	242624.9771	256227.2833	170201.5627	242377.3114	478566.8683	197111.0507	109848.1047	477817.595	104886.5461	479997.095	71195.58028	422070.7398	1100187.473	2783463.165	607036.6902	110214.9583	99646.9329	315397.9204	807093.0183	699851.3875	604686.6966	608164.6636	679948.9415
Com_1454_pos	CE 20:5	C47 H74 O2	687.59813	17.011	No results	Invalid mass	75812.55958	461102.4299	304502.3816	480633.887	319695.8922	298074.8533	273553.6017	406009.5535	96719.41317	180191.577	136463.3534	862711.4437	368701.4421	184703.2768	162355.886	417557.5832	189954.1586	645233.1331	120342.8569	463001.3101	447194.4663	2255260.209	206830.3738	278396.1959	112070.5576	178055.5296	578734.8901	615053.7216	816103.5746	691399.3856	675322.893
Com_1352_pos	SM (d25:1/13:0)	C43 H87 N2 O6 P	758.63152	13.495	Partial match	Full match	1026207.574	1895772.852	1287967.681	2803229.503	609603.7531	1069880.048	2232750.667	1454225.352	165076.456	594556.0264	483716.9168	5421925.139	593974.1489	1322421.974	857354.2817	2134537.573	657681.2409	1924063.73	665812.3538	1181569.682	230873.0287	206418.4525	313257.8534	441818.2056	524608.0145	248997.3211	489980.0591	581975.8568	723069.1392	814250.6629	652318.9295
Com_788_pos	PC (20:3/20:4)	C48 H82 N O8 P	809.59788	8.807	No results	Invalid mass	66561.32768	697949.6834	179147.4659	141430.7884	168975.4121	1302570.055	667473.3654	1187847.224	10782663.32	1141733.907	1564890.171	1182343.633	264258.8462	245494.9597	172564.0778	429019.5392	468976.5884	696752.4313	1581143.555	1347284.084	40466.45346	211694.6431	53951.76551	69952.95939	544784.355	2031650.736	626450.2204	576035.0076	670335.6003	676162.3152	637245.7859
Com_1345_pos	LysoPC(18:3(9Z,12Z,15Z))	C26 H48 N O7 P	517.31882	1.845	Full match	No results	1062355.54	1159520.172	924279.7323	162156.0423	1275778.083	456409.7576	719840.8491	875822.6042	104142.4038	462018.1589	184482.8327	51781.3889	486630.1054	297068.4486	1877693.42	768506.583	590988.0726	198356.1782	108403.5625	407836.2102	1610955.165	179058.0554	1970731.582	30468.80238	549486.0088	150831.1479	853055.4388	542549.2783	464196.1469	593894.8923	613423.9391
Com_1537_pos	PC (18:3/18:3)	C44 H76 N O8 P	777.53203	8.615	Partial match	Full match	220817.6681	353506.4412	271963.1897	319082.8671	425003.6986	365759.0687	388035.3629	459775.8097	369918.6842	1140067.013	774887.6062	432769.2845	420920.3661	405988.7518	483156.9073	600398.4576	337954.5694	359350.8591	631827.9773	572205.0056	1120047.963	259883.5099	999227.7859	699215.3995	384586.1656	370361.8952	681857.3467	555370.7077	571883.7888	622542.15	607913.4983
Com_1683_pos	PC (18:3e/14:0)	C40 H76 N O7 P	713.53877	9.804	Partial match	Full match	446380.2355	462340.8994	386735.7131	280851.0615	839989.5716	1006847.826	536325.0789	460639.3692	148110.1808	479297.152	294323.2723	341766.7673	705046.0079	453686.195	411823.9409	484812.6631	226979.0001	602431.1388	226715.2024	401657.3166	850668.04	206635.8181	1256477.512	784205.0994	755011.9876	418765.4591	542490.3775	446079.5964	666740.9872	747045.1183	600589.0199
Com_1904_pos	PE (16:0e/18:2)	C39 H76 N O7 P	701.53837	12.173	Partial match	Full match	812945.5006	930685.5058	704308.2699	649803.934	563753.5167	886420.8103	773521.4805	563552.0925	169049.233	449639.2631	420816.1747	443994.5446	330114.2569	532427.3299	916016.8427	795212.3345	730056.2206	876122.7428	359833.5697	642200.1243	529534.8668	153881.5203	376718.3649	367991.9536	547860.6295	539994.4063	631079.2749	513309.018	546119.8617	656915.715	586855.9674
Com_1263_pos	TAG (14:2-18:2-20:4)	C55 H90 O6	868.65889	15.207	No match	Invalid mass	16640.63835	74832.56845	65818.65652	167529.1963	66249.67059	96557.59699	69057.47959	300138.8404	21510.35456	68747.43566	35412.10884	69282.48633	282153.0308	147167.9701	95008.77675	281904.9386	25940.7195	148763.9439	24639.77942	325542.2335	1699056.754	3200996.058	434365.011	283475.6563	92568.18634	203940.1078	661359.0487	486735.9236	555061.9931	576096.592	569813.3894
Com_1424_pos	TAG (12:0-18:2-18:2)	C51 H90 O6	820.65862	15.686	No match	Invalid mass	68295.90739	285077.3698	283240.1794	387565.3837	137545.0295	350420.1697	263228.9657	593372.1607	169618.8358	234099.1343	124065.0807	171742.3892	513101.6158	302338.3486	168127.5378	461931.3153	77906.81336	406940.9778	78237.28624	515356.5068	828408.1297	2350607.844	387786.8369	126324.3722	122832.7601	226384.3495	631294.9953	520141.917	542831.1078	502376.0555	549161.0189
Com_1061_pos	TAG (15:0-18:2-20:5)	C56 H94 O6	879.73361	15.844	No results	Invalid mass	55740.84103	178852.5437	323374.542	238291.899	181945.462	221362.6529	123376.4144	291870.2241	74024.71011	99318.5293	95332.49257	164592.0057	415450.2163	185185.6622	106240.809	230770.2307	68088.22941	317381.6089	51078.34668	165853.916	1112285.562	4839186.604	1155289.106	830780.5383	311543.943	453198.8809	778300.2203	466221.49	426226.1717	454757.9938	531376.469
Com_1834_pos	PC (18:2e/24:4)	C50 H90 N O7 P	847.64815	12.164	Partial match	Full match	653337.2774	971247.8145	556734.3013	439110.3921	700690.5204	694745.8505	602099.3143	286490.4433	58680.23698	439844.8365	225160.7199	366345.0246	270189.2613	382272.4885	1134165.59	548962.5573	541037.9327	764059.8365	230468.3616	520247.7433	624774.3232	163615.7751	965791.0564	898261.4046	2238937.355	451059.075	527097.3088	461449.6426	512334.7683	609941.4723	527705.798
Com_1829_pos	LPE 20:5	C25 H42 N O7 P	499.27185	1.674	Partial match	Full match	244592.1439	336402.3141	327421.128	222095.6819	244909.1379	179982.9599	258971.2881	610343.4244	39163.87248	121929.624	76846.01763	514982.706	583284.1609	629600.9496	459561.0719	566162.9942	198768.6299	554662.526	27332.29732	401630.8798	632831.7499	204991.287	928642.4272	1390688.917	760037.3445	236838.8136	664192.6275	467134.9111	471466.3426	487139.1392	522483.2551
Com_1175_pos	TAG (20:4-20:5-22:6)	C65 H96 O6	994.70644	15.167	No results	Invalid mass	91729.42258	178946.4919	76607.96582	276513.3333	148814.2886	79288.93657	135863.2287	209196.8782	9893.604382	76186.57924	85739.00123	181247.4781	383185.7051	243178.174	174471.3868	322403.4548	107820.1391	283821.2865	17905.34787	289929.4008	659015.878	3795535.872	591357.9757	1217140.846	375920.833	310620.7366	558819.5942	485148.8341	518645.0587	517602.8902	520054.0943
Com_1109_pos	TAG (16:2-18:2-20:5)	C57 H92 O6	889.71909	15.378	No results	Invalid mass	87465.1424	272579.2283	142754.8175	348381.1859	128322.5759	155645.1741	171330.4102	347792.3477	36971.47728	98359.29603	123079.1949	140460.783	349381.6894	199776.2797	134451.8553	323687.4309	61605.74744	318156.5096	27995.06574	352905.0719	953665.8228	4396629.511	483462.3104	552118.0115	147659.7297	237935.2056	710642.6623	483227.6723	433048.9598	445060.9817	517995.069
Com_1900_neg	PI (16:0/18:3)	C43 H77 O13 P	832.50862	9.197	Partial match	Full match	336235.887	141417.017	448983.7963	279973.6109	342930.7796	795854.4383	133184.0981	493701.0997	1098646.418	1108259.538	687724.1233	330216.1505	1331172.317	510810.8574	588548.6634	282089.1152	437668.012	260042.0774	947590.7919	434034.1689	1774992.761	489041.1453	2481256.407	527231.4491	461015.9453	1268964.052	631509.8485	346452.0126	579666.6833	508497.0047	516531.3873
Com_1811_neg	OxPE (16:0-22:6+3O )	C43 H74 N O11 P	811.49843	6.862	No results	Full match	119809.7594	339899.5832	147305.0818	230802.0082	162131.9026	1622511.022	601883.4349	761433.9036	4402113.632	2151868.373	1780493.741	862514.6231	358475.9071	182016.8732	171111.4186	209759.1271	295910.5927	336484.1598	3975946.33	1182957.249	114144.5168	1260423.193	194432.2957	197677.0922	315013.4385	2326380.381	523297.0126	404755.1395	580250.4591	519967.4498	507067.5153
Com_1907_pos	TAG (16:0-22:5-22:6)	C63 H100 O6	974.7379	16.226	No match	Invalid mass	271197.0798	690182.5295	502771.4633	1014142.559	295004.141	554563.207	612715.2081	493575.5245	51845.62316	197954.9733	110638.5277	418726.3486	569043.2159	379504.727	269536.9527	475896.0856	288404.8125	579793.7917	85690.91663	422424.6001	218415.9685	891447.0488	90891.13315	93357.72894	228980.7672	128220.2297	568578.8928	527681.1355	568362.0474	358120.063	505685.5347
Com_1709_pos	PC (16:1e/14:0)	C38 H76 N O7 P	689.53935	9.831	Partial match	Full match	341892.9481	504000.6306	293888.0858	454323.2562	374409.2664	908935.5874	549164.8162	584011.753	131708.7561	465076.5724	205787.8621	379827.1137	1010395.715	746040.2995	495649.1225	545567.324	338977.1006	497691.4798	238970.6088	407713.0215	810247.7182	138162.2183	792652.0484	287929.1489	329038.7953	233511.0951	465497.8611	378753.6572	616070.6682	489861.1502	487545.8342
Com_1406_pos	TAG (16:0-18:4-22:6)	C59 H94 O6	920.69036	15.678	No match	Invalid mass	117884.8976	304502.7596	218724.5781	497615.7805	218357.8368	281841.0302	215485.0867	344158.5024	81801.31674	207049.4533	123197.4869	184882.115	440398.8309	289017.8612	190407.021	389116.0268	156745.7659	433347.7632	49595.12948	527151.8615	676126.6059	2442523.151	440970.2618	446931.8521	252722.1005	250039.5639	563433.2231	439024.5313	464777.549	477247.3433	486120.6617
Com_1475_pos	PC (22:6e/17:2)	C47 H80 N O7 P	801.55415	7.613	No match	Invalid mass	24573.25313	197585.7349	25970.82277	48156.28215	32928.12513	726767.6346	226789.9192	410083.7614	1258612.495	806822.6438	1385139.368	276651.4249	73308.80687	63517.57039	33963.83062	46786.74454	147411.5413	76646.57843	1176844.083	870956.0865	18332.23691	181299.0522	14225.09391	21525.97239	411409.496	2316977.953	549270.0796	488212.8863	472031.5429	424312.8229	483456.8329
Com_1290_pos	TAG (16:3-18:1-22:6)	C59 H94 O6	915.73485	15.671	No results	Invalid mass	76194.23735	272101.2559	151759.524	275787.7583	172032.9108	200242.1595	138573.8508	241759.0606	57389.98886	128117.4495	69306.78254	154040.3344	360840.689	184252.9965	136786.256	235376.0731	100988.3339	299496.8963	28758.17728	296934.3729	1106777.77	3056645.25	688818.8411	767524.4586	236695.6506	281631.3804	561804.2437	412978.7471	475102.342	436402.6781	471572.0027
Com_1268_pos	TAG (20:4-22:6-22:6)	C67 H98 O6	1020.72215	15.343	No results	Invalid mass	163063.8508	367046.1465	136320.8035	533085.3633	214695.7243	96939.81713	171011.4405	216401.7459	6829.03574	60325.84889	127364.4643	209884.8298	570668.268	292878.6218	170751.5313	294810.1165	161088.6833	333677.2917	21473.19201	313509.7303	441915.9697	3189517.333	343220.0644	1285944.664	591037.2081	268168.1324	503223.2381	420081.9859	494456.7353	414556.8644	458079.7059
Com_1737_pos	PC (17:0/17:1)	C42 H82 N O8 P	759.58028	9.688	Partial match	Full match	364005.7151	640164.5187	291021.7532	424809.7373	420381.6048	366983.3996	409008.8809	434065.03	72246.20141	274822.5193	311342.5853	192111.2434	433918.0607	537426.7971	356000.7722	426519.6472	369380.6716	509627.1826	222862.7564	399102.1201	772268.4006	211351.6948	1122747.16	1205621.329	814450.6705	411868.7575	379679.5683	450388.2789	491611.9295	506945.4874	457156.316
Com_1314_pos	PC (17:0/18:5)	C43 H76 N O8 P	765.53179	9.028	Partial match	Full match	368508.5618	295569.0786	314865.2682	292607.3945	353169.8786	409601.4201	286953.3335	517833.0203	148660.2077	262338.2387	146119.3989	440005.6326	335988.3163	401610.6519	360224.6547	448306.0042	248403.256	431339.7894	173435.5974	580982.5103	1707697.798	208541.9427	958283.1123	609107.2731	507686.6329	310516.1873	406626.307	401234.9608	505207.5373	451461.6144	441132.6049
Com_1446_pos	1-oleoyl-2-linoleoyl-sn-glycero-3-phospho-L-serine	C42 H76 N O10 P	785.52349	7.148	Full match	No results	39967.6238	296561.1987	138632.4315	83165.97991	106917.931	1015239.559	369300.7307	1055107.238	2768606.017	1848075.587	2271825.318	742112.2193	184188.5578	225489.9384	156584.5111	321210.9021	211010.9831	296579.3697	2285073.564	817511.4141	43442.15327	89669.89849	83542.53154	38699.01863	223170.7325	1119788.359	519926.3253	404935.5451	336340.6689	421104.9172	420576.8641
Com_1641_pos	PC (22:5e/14:1)	C44 H78 N O7 P	763.53986	7.745	No match	Invalid mass	27010.87931	236647.6186	36458.38306	46918.42948	32923.54685	741865.5836	243042.5404	726720.9832	1878511.542	1284240.442	1158664.65	536894.1544	95071.97483	60847.82203	43203.42615	118888.9476	190763.0004	287128.9515	1577095.798	461003.1516	26425.51882	93376.01882	24068.69767	21231.00987	137054.2973	761580.0579	391617.3249	412425.3317	431190.6507	382723.0865	404489.0985
Com_1767_pos	PC (20:2/22:6)	C50 H84 N O8 P	857.59636	9.743	Partial match	Full match	392559.6773	480825.4404	339622.6325	416762.8558	543802.2098	172191.5921	349144.373	348416.5775	7102.138629	115310.0163	96701.41792	252965.5228	421583.1553	516609.7144	422041.129	578749.2542	228203.7855	457084.6395	22029.61979	307023.8949	711937.7928	82314.55783	744348.031	1062063.624	1683541.464	49703.51046	462101.1785	329258.8845	380844.0166	423260.3961	398866.1189
Com_1095_pos	TAG (14:2-16:0-18:2)	C51 H90 O6	815.70317	15.825	No results	Invalid mass	54067.9223	137246.8923	142409.6834	215747.2541	80029.9824	207048.9214	101456.1671	384700.8625	104111.7124	113162.8703	74599.29512	107483.2391	286434.4113	139020.5095	74611.0682	249323.7441	41391.10111	204022.1567	53154.58817	271014.462	1270302.683	4532321.482	439590.4086	164324.8257	118751.0738	241766.3122	474971.2244	349594.8082	357104.6714	387647.7367	392329.6102
Com_1392_pos	TAG (14:2-18:2-18:2)	C53 H90 O6	839.70329	15.501	No results	Invalid mass	49597.56945	248931.5878	158022.8155	243296.8805	110400.9068	180634.8321	175219.7548	492396.1091	104805.5677	143930.6259	68999.85378	162562.0943	326823.8566	165849.075	102662.465	301306.6936	64843.99461	254898.6206	42782.12727	353088.5456	967671.095	2506464.082	280585.3938	83883.35198	93428.32061	170083.287	562385.2308	347829.5248	296653.4201	355826.3664	390673.6355
Com_1818_pos	PC (22:5e/19:2)	C49 H86 N O7 P	831.60169	9.288	No match	Invalid mass	49877.4763	149071.4955	49669.07807	69219.05495	58246.25577	469058.279	148703.1156	297389.2948	730020.2327	591336.7344	775529.3018	167191.2348	54408.14533	66891.51922	65017.93418	84094.77165	85213.48874	112909.9076	687182.8716	406393.3761	62024.39534	187077.3655	36463.54197	40666.60961	253911.9993	1185459.836	342637.3839	376627.1246	421112.1413	357994.539	374592.7972
Com_1626_pos	PC (22:6e/7:0)	C37 H64 N O7 P	665.42957	3.391	No match	Invalid mass	18012.15867	157278.7954	25278.69099	46029.04848	21235.21284	314940.7942	147933.6643	704617.6558	1936816.649	407140.6349	885773.3196	250238.8995	74971.01529	101336.6079	25239.45838	36817.08765	56386.34668	116066.8085	2424831.25	281684.5499	10543.40324	148289.0214	7386.705138	8901.464049	96690.92197	1650456.845	414499.1381	340294.9562	376989.8278	361532.4446	373329.0917
Com_1962_pos	PC (20:5/22:6)	C50 H78 N O8 P	851.55012	8.393	Partial match	Full match	162038.5906	146886.9984	131373.2937	293385.5377	348326.1957	40187.9922	175743.8524	149938.5345	8033.54833	59720.2229	24600.7379	160747.6703	308012.0641	304524.0216	196405.4894	204187.1108	108322.6322	181726.0033	13346.9675	148219.6275	447416.1595	102655.4973	567549.9962	1044141.644	476207.4646	34767.01302	341578.1184	284886.7193	372621.8354	313094.697	328045.3425
Com_1598_pos	TAG (17:1-18:2-22:6)	C60 H98 O6	936.72118	15.993	No match	Invalid mass	48040.25239	150470.2471	96732.28399	230129.949	132283.1981	75461.95482	127609.0653	115812.5565	14110.40396	50763.48925	54449.57769	103520.5072	217043.5509	172764.4712	71249.34021	196302.6007	74966.84376	207385.3754	11743.75206	183345.9315	262948.9664	1705127.233	516246.4952	784237.0716	372201.1911	284923.8673	352201.71	316783.4965	303865.4587	313581.6263	321608.0729
Com_1892_pos	PC(18:3(9Z,12Z,15Z)/18:2(9Z,12Z))	C44 H78 N O8 P	779.5487	8.617	Full match	No results	9305.640225	184270.7973	10504.86172	17578.54091	25967.40591	850299.9828	276305.8904	203731.8538	1123395.299	1226100.282	1142937.468	303461.182	10611.9781	16485.24414	13822.16164	56551.86628	196631.61	136575.0711	1613339.286	629557.0728	2920.249389	44632.03811	7504.416741	8936.296337	105145.2393	380257.1274	333214.1407	279351.2163	311469.3567	306507.233	307635.4867
Com_1870_pos	ACar 18:3	C25 H44 N O4	421.32076	1.633	No match	Invalid mass	219756.634	240988.2628	349937.2463	123126.6271	164338.8525	233614.5128	217780.0287	511228.6997	58685.03662	208478.744	217257.4413	239947.6058	156571.1826	180307.2302	485290.854	292482.5426	231316.3386	321980.064	74759.68378	331306.0942	572358.3967	80796.37709	297872.797	371433.9332	347341.9224	189549.3984	379803.596	258073.7498	285423.9307	288053.3863	302838.6657
Com_1471_pos	1-Myristoyl-2-arachidonoyl-sn-glycero-3-phosphocholine	C42 H77 N O8 P	754.53942	7.202	Full match	No results	29676.37145	126411.5238	39206.64107	74600.29171	33831.14386	635492.4106	180017.4698	438690.0037	2656928.267	856297.68	1559233.808	279009.0138	63557.50232	57039.27918	42828.05392	70759.80151	128686.8761	95726.92776	1794541.378	651428.7944	8624.179808	102927.2557	17823.02952	27129.104	111586.4047	1340382.338	312788.0687	231256.0646	318777.5001	322560.6199	296345.5633
Com_1808_pos	TAG (15:2-16:0-18:2)	C52 H92 O6	829.71929	15.895	No results	Invalid mass	34907.0098	238881.4823	85449.15881	199715.1272	79838.22811	231811.9122	105975.071	168039.2065	52731.50879	49711.64523	54757.32393	60918.78703	541952.6545	198487.5831	53504.37914	130222.5519	40461.20414	214483.7587	69079.04003	210940.4614	420278.9044	1123641.808	296876.9908	318222.5708	119759.6033	160790.1633	357843.4316	252817.8125	286834.8387	236298.6562	283448.6848
Com_1531_pos	TAG (14:2-18:2-22:6)	C57 H90 O6	892.65906	14.985	No match	Invalid mass	10190.15148	32768.89239	27648.97145	76256.39881	23322.90875	23796.81479	21641.01345	105877.3579	7002.889153	35557.25703	23029.56531	42304.29441	94162.63313	68808.0272	35529.25061	120801.8999	11923.55677	69634.21167	8735.589723	152425.4731	649806.5051	1905396.089	357813.475	217936.6983	56992.42127	127543.3301	298266.9574	254967.7776	270250.2708	257267.6502	270188.164
Com_1259_pos	PC (22:6e/14:1)	C44 H76 N O7 P	761.52361	7.113	No match	Invalid mass	38112.58589	90520.08117	50528.82097	68024.75085	40391.61422	522355.5322	120274.4197	410693.3579	3932629.173	1003081.956	1470109.837	282500.4481	56238.72241	75741.87705	53563.41142	82740.67295	80591.14187	128071.0614	2065392.124	474262.4827	10595.30677	75653.97767	21558.60504	34501.44991	93967.92251	1117498.997	313185.9127	232629.2039	271136.4349	255024.4607	267994.0031
Com_1729_pos	TAG (12:1-16:0-18:2)	C49 H88 O6	789.68735	15.696	No results	Invalid mass	45183.18903	132275.4323	108039.025	136457.247	45335.06173	163792.0183	132897.9954	279304.0411	101988.778	97757.22415	105957.225	63598.74299	185049.492	104495.691	81765.90815	165940.4687	47649.19604	187399.4334	45739.93061	209518.3546	478900.287	1319958.425	228925.9382	118510.5012	73442.24148	154953.0151	354405.302	242567.685	207268.625	235298.335	259884.9868
Com_1631_pos	TAG (18:3-20:5-22:6)	C63 H94 O6	968.69089	14.985	No results	Invalid mass	30635.12749	72040.73363	15562.59149	81590.94314	54348.39458	34861.93431	39691.09748	50143.50217	8297.078576	19602.67924	27248.17045	47742.54386	163006.5409	71041.93996	53965.33517	103429.9221	14257.25991	66553.57743	8280.36072	128545.3948	324154.203	1577155.22	300006.0935	374969.2697	93716.74134	149621.8323	263838.2823	258212.2237	243897.587	239747.7766	251423.9674
Com_725_pos	PC (21:0/22:6)	C51 H90 N O8 P	875.63919	8.834	Partial match	Full match	17627.98475	58652.10149	20193.07379	31851.63961	21039.3933	740332.2152	114618.2611	1171477.67	12438355.82	1215745.979	2015983.077	790782.2661	23793.09254	35270.886	23925.3256	38093.88882	24976.17289	42288.16316	4882161.72	959491.8	6424.634669	112930.0665	11051.14951	17699.96549	39671.25139	7951902.377	215196.1205	251008.5159	298847.1616	216593.7962	245411.3986
Com_1533_pos	TAG (20:5-22:6-22:6)	C67 H96 O6	1018.70663	14.973	No results	Invalid mass	23712.09524	46770.93217	9905.967926	71844.6226	37358.56441	13344.96954	26915.95978	34721.10781	3352.044757	9605.654008	12610.06922	35146.78299	84805.37038	52397.54047	24575.27226	26774.98979	12013.10595	55303.17135	5847.327632	69231.21878	331814.7255	1898620.786	251486.443	459149.5036	134923.9104	134778.9821	246943.2418	233360.5751	222816.3145	206572.2717	227423.1008
Com_1325_pos	TAG (18:2-20:4-22:6)	C63 H98 O6	967.76616	15.537	No results	Invalid mass	20029.84051	53357.33686	23359.17568	90668.948	42906.50982	27647.71186	42074.16472	68141.04913	6280.2956	57118.48404	51712.71826	48560.43082	161256.3233	93777.08891	36768.01923	57897.13609	25119.6918	71968.9197	8486.427457	141866.9702	440880.8569	2819490.972	380377.0411	967299.4535	181215.3608	175488.5308	283330.6669	202563.7177	191418.9949	224231.952	225386.3329
Com_1723_pos	TAG (17:1-18:2-20:5)	C58 H96 O6	910.70635	15.852	No match	Invalid mass	17608.9949	108234.993	37480.74645	114831.4651	89112.20123	31655.70536	71127.18666	76606.63854	20772.59672	44644.48888	29796.27164	49417.30609	142845.3245	112655.3526	37238.2884	119424.5176	64445.17057	93822.1106	23791.79415	132301.4856	330911.2086	1339222.568	413509.0662	313501.2073	126849.0109	187984.2323	269241.9695	179870.0877	224482.844	218001.5291	222899.1076
Com_1990_pos	1-O-palmitoyl-2-O-(5-oxovaleryl)-sn-glycero-3-phosphocholine	C29 H56 N O9 P	593.37164	5.956	Full match	No results	34408.82034	186803.8067	27438.70009	42879.00178	67219.30231	410222.9828	238886.89	267172.1415	843866.5762	553702.2322	763509.1414	225826.3049	54647.30765	50708.78549	41851.73757	116557.5427	135374.6673	196293.8274	1086534.873	324075.6131	10473.43399	39257.76963	17289.66676	23173.07475	104671.297	389084.3882	257768.5144	191116.6019	273761.1642	159643.3593	220572.41
Com_1655_pos	PC (10:0/22:6)	C40 H68 N O8 P	721.45583	3.354	No match	Invalid mass	7817.616471	76866.56568	9220.123237	15291.88969	8908.48726	242959.458	87500.74756	263196.9755	1837927.166	303353.5747	629054.9991	117961.6674	21836.52361	14711.93067	11588.81729	17700.18446	33226.148	69527.62195	882144.4386	180068.4665	3051.007453	28204.20447	4385.76747	6916.303727	48771.06924	609780.187	283469.4178	173102.6903	196770.1181	222939.7447	219070.4927
Com_2082_pos	LPC 16:2	C24 H46 N O7 P	491.30327	1.549	No results	Full match	139351.0381	112621.5585	93126.13317	79214.3551	128004.3791	127111.7489	135693.5685	215028.5751	45385.49491	124184.0601	160988.8058	134120.8928	87674.83977	113815.2464	201860.9432	205698.6493	105861.2804	170604.4273	85078.59155	182150.3393	340637.8716	102805.2292	254973.1229	221604.3934	350067.3142	183826.9027	250272.9865	185905.947	198019.7359	207654.4353	210463.2762
Com_1858_pos	PC (22:6e/15:1)	C45 H78 N O7 P	775.53935	7.512	No match	Invalid mass	11012.87231	49044.37953	12369.30232	41601.76924	12510.26774	267117.4649	82441.34295	182403.1263	1203840.673	427176.7448	578724.541	113088.1186	19651.38082	20111.66685	16144.89698	22961.65931	45809.39519	63628.74317	512816.213	277758.4111	3324.78876	88949.33178	6863.209037	11063.42317	118370.4083	708848.5421	206627.3147	168513.7655	234553.2905	225894.0546	208897.1063
Com_1780_pos	PC (22:6e/2:0)	C32 H54 N O7 P	595.36596	2.328	No results	Full match	2463050.385	1423655.605	48096.26761	693977.052	582399.1709	264538.3178	1349909.005	214096.4284	92288.10717	192613.2585	254773.7424	846638.0643	681757.5929	1174614.206	1460584.935	493624.7612	772359.2146	361337.0934	80975.93387	313526.3281	89304.59882	34143.89911	294511.2246	1144140.763	1036511.54	123697.2825	229640.2079	127549.2585	252748.3277	171804.0125	195435.4517
Com_2003_pos	PC (18:5/20:5)	C46 H72 N O8 P	797.48624	3.924	No results	Invalid mass	10189.26232	121922.0663	34455.19099	12395.18667	14257.44499	549928.1991	160569.3012	387459.7564	828672.9589	565075.6286	637049.6923	285141.5562	13975.06638	23606.48904	17266.32008	50406.47902	67336.34236	76042.39411	986366.173	250483.3226	6541.62653	55530.47007	5139.751829	6351.979799	38237.87615	441855.3784	282732.1431	168699.9833	162618.8591	157538.3588	192897.3361
Com_2029_pos	PC (21:2/20:3)	C49 H88 N O8 P	849.62749	12.002	Partial match	Full match	141646.0131	288768.9334	127124.1105	134400.2359	171954.5505	226819.5249	200203.0683	149645.9829	51059.90376	185857.266	136968.7572	125428.4697	156153.1829	216328.2593	268118.766	223517.1086	162676.4347	211951.5266	96651.47712	247799.9055	381191.0889	81143.56998	220532.6339	386737.1011	248105.8702	228671.5829	201225.278	214104.3833	156034.2582	190946.6252	190577.6362
Com_1919_pos	PC (16:3/18:5)	C42 H68 N O8 P	745.45556	6.174	No match	Invalid mass	11974.77646	123432.1541	11467.15559	20110.69369	11556.33636	391541.6408	140256.6618	262590.2226	1032451.294	483243.9726	681440.1878	220460.6441	19402.82727	18041.95957	14496.70892	54048.10375	65247.11191	48806.88358	1042203.946	276060.8378	3000.868374	25593.90274	6216.84113	9561.168133	41901.88478	251548.601	183106.5237	185392.0305	189829.0887	198537.764	189216.3517
Com_1817_pos	TAG (18:2-18:4-20:5)	C59 H92 O6	918.67461	14.977	No match	Invalid mass	11939.1732	46115.22358	17926.9429	31558.97042	44123.13894	17896.83973	25116.08504	67807.12178	8795.494972	34567.02174	30572.88652	30484.17855	146997.8267	55596.99876	28885.29104	84183.68816	11769.11799	44480.62034	23074.92841	96078.56904	231597.0623	1104135.656	406973.3873	196228.8957	49008.45079	128052.6048	214439.5411	200233.0768	167987.6149	159133.2166	185448.3624
Com_1791_pos	TAG (14:2-18:2-20:5)	C55 H88 O6	866.64332	14.774	No match	Invalid mass	6840.362687	15468.25455	7977.321596	17846.73352	9634.678742	10999.7802	17671.15151	55068.99275	4862.942908	12823.8268	15201.41194	12051.13489	53098.56862	22108.18759	13133.28389	41034.45555	9674.6968	29882.21822	7304.669327	68922.16304	498066.3475	1148260.67	166593.7281	102362.2253	13196.16047	89282.09259	197815.3539	166950.2667	173836.2215	169197.079	176949.7303
Com_1547_pos	TAG (16:0-18:2-22:7)	C59 H96 O6	922.70598	16.076	No match	Invalid mass	47717.4452	102906.4585	93549.18212	162858.0137	119933.9699	99770.3746	112214.4045	152677.6057	15772.34208	57663.01104	33271.48703	72393.26087	2317377.925	144352.9668	70790.88016	129039.6957	53271.84154	148680.2559	12923.58404	136714.352	1093681.427	258463.1726	173422.4196	116623.0509	36913.15724	1272920.975	199060.7034	160831.3812	180099.6387	160594.4266	175146.5375
Com_1852_pos	3-hydroxylinoleoylcarnitine	C25 H45 N O5	439.33153	1.562	Full match	No results	120749.9188	146926.566	151446.1159	100964.6623	65636.36575	153778.4794	131555.0942	272545.7923	43527.35417	117345.9051	124059.1528	121897.2931	73974.97374	114501.8094	226555.0265	190146.3343	104664.1523	184698.4142	60535.23934	176716.5828	596663.9325	89615.49474	100593.5104	207242.9102	193847.0933	189079.0057	230329.0166	154982.1765	145017.8035	164332.4732	173665.3675
Com_2198_pos	LPE 18:3	C23 H42 N O7 P	475.27175	1.78	Partial match	Full match	151905.5158	113717.9983	121860.6514	237818.9153	87860.06627	105843.4597	104859.938	226398.4103	54330.74518	107559.3129	56596.62839	99042.01171	148108.6093	69091.53121	206668.1275	213317.0904	119740.5931	149411.9696	39827.59475	112395.4764	211238.4855	39049.77745	265856.0583	167150.207	144346.7086	116598.1282	231874.6442	137099.1176	145643.4195	156450.2864	167766.8669
Com_1759_pos	TAG (22:6-22:6-22:6)	C69 H98 O6	1044.72218	15.162	No results	Invalid mass	23582.97273	37507.87707	8049.814395	67824.91783	27038.32463	11657.70575	29282.70823	11194.53512	4318.371138	10304.26963	14370.16108	44197.16294	112755.5565	54175.40304	16801.5677	13557.47955	24861.9434	14511.15273	7454.606292	24860.70539	148548.0177	1218424.405	181709.3976	778082.3268	311369.9736	102995.2755	199603.0796	153417.9038	166266.3541	142252.8197	165385.0393
Com_1769_pos	TAG (16:0-16:3-22:6)	C57 H92 O6	889.71911	15.671	No results	Invalid mass	38033.77134	101260.3082	108919.6221	153993.7492	48697.64857	116912.5648	75318.16432	160694.9903	32324.07579	83440.05112	23661.39036	78764.85361	104124.0413	42907.51129	48006.17145	131511.1125	28897.39402	169458.9232	22197.1883	113267.8662	412801.2894	1199427.385	133302.983	55167.12086	21241.95217	62608.15464	194054.5892	137703.6951	136801.0917	131208.5078	149941.971
Com_2151_pos	1-[(8Z,11Z,14Z)-icosatrienoyl]-sn-glycero-3-phosphocholine	C28 H52 N O7 P	545.34813	5.96	Full match	No results	240717.4678	354323.8062	235491.1145	195952.4649	158883.9728	266467.5598	1780554.225	276882.0408	73033.23209	139441.8683	222828.2731	216449.6608	138981.0665	246469.6054	212179.7706	263950.1855	184912.3754	307019.2122	113641.9402	309541.6082	68455.34225	37762.09298	76706.43559	141631.2354	153630.9869	116520.4378	122231.2821	173174.7326	157628.4161	138471.0592	147876.3725
Com_1789_pos	TAG (20:5-20:5-22:6)	C65 H94 O6	992.69103	14.763	No results	Invalid mass	6209.329337	13497.84583	7462.163255	18340.23601	12345.16205	9503.986544	11558.35066	23662.07673	4562.671936	10633.91503	13134.26377	10910.94795	57965.09255	19232.78487	16999.80004	28649.40074	8539.618513	26953.7553	6311.351475	35372.45801	220894.3974	1151193.839	140779.1767	190434.0512	15662.66839	86251.72112	148858.9163	121810.836	137144.9296	136539.3981	136088.52
Com_2096_pos	ACar 20:5	C27 H44 N O4	445.32103	1.555	No match	Invalid mass	94947.71422	97482.25265	92082.66071	36643.60272	69822.18131	52919.04819	70208.90468	172119.9287	6787.842744	44151.5751	19290.39114	117442.0749	55658.0113	53759.4823	111033.0591	113316.6137	53023.60139	95822.78146	12429.20692	99537.50875	328238.8761	72719.28114	176035.6495	313377.3703	272591.2129	65881.08824	153562.0196	121203.4444	127275.8238	132794.4963	133708.946
Com_2114_pos	PC (18:5e/13:1)	C39 H68 N O7 P	693.46086	5.567	No match	Invalid mass	8655.534579	49745.12723	11599.20691	22581.81015	10183.17637	126317.3093	70545.92892	335155.5917	634379.7991	120042.4449	279546.8229	145507.6046	12415.78495	74321.40761	14015.39191	22185.06413	12297.46894	34706.11011	268467.5756	112307.1851	4798.054701	48202.32335	5382.299657	7957.247128	66598.74112	227118.1861	139201.0736	98663.04137	124770.5043	132270.638	123726.3143
Com_2105_pos	PC (13:0/16:3)	C37 H68 N O8 P	685.47072	5.925	Partial match	Full match	13178.74987	116928.5741	12173.7737	19460.28968	15639.89868	245484.6108	119749.8533	139473.0363	653955.2585	277120.7475	631786.0796	173123.9572	31486.07856	24749.44842	16464.04106	46651.89013	54664.47489	104501.7338	840294.6808	308924.2558	3545.428971	17732.38568	5839.879091	10864.43887	95299.32696	166496.6872	83266.12241	107575.1845	153344.8319	142528.8709	121678.7524
Com_2071_pos	TAG (12:1-18:2-20:5)	C53 H86 O6	840.62759	14.622	No match	Invalid mass	36464.35335	71791.14	38224.68174	57731.41249	30481.83326	37185.39325	62412.13328	63392.59502	16331.50875	33236.72462	33471.314	50346.98606	99189.48892	118947.0102	39516.23603	55322.29448	37045.75766	97686.81432	21276.78386	55037.57442	347888.2908	489806.427	59781.78386	59007.08354	36818.13652	55046.23232	98740.07965	91717.01971	107063.7935	91161.5084	97170.60032
Com_2059_pos	TAG (14:2-16:0-22:6)	C55 H90 O6	863.70366	15.504	No results	Invalid mass	12310.27305	26698.7138	42384.43777	78639.71863	16484.66589	42336.07797	28610.30969	75556.98063	48745.91639	24249.68873	20939.12529	24358.97244	44768.04194	24432.19387	16212.53735	57823.04829	12073.72059	34760.8516	18645.1109	66896.90303	192076.8343	607079.2149	50839.6805	27718.38547	19650.19375	39471.94669	72733.21611	61659.62232	66803.02933	87167.79679	72090.91614
Com_2231_pos	O-(17-carboxyheptadecanoyl)carnitine	C25 H47 N O6	457.34249	19.27	Full match	No results	10969.28742	16788.43514	447496.9954	105172.1006	63902.13748	120916.845	16299.82858	55254.63459	17248.48494	68729.07755	26679.48953	22127.96005	56832.07706	110313.3048	98331.90755	92837.04136	63979.40089	118281.7602	44500.4122	257041.8197	15361.23143	17111.10081	52006.42243	35838.97831	87598.4252	37489.30178	43512.80519	54484.75528	67087.33408	53429.07543	54628.4925
Com_2176_pos	PC (21:2/22:6)	C51 H86 N O8 P	871.60842	8.616	No results	Full match	7692.697975	13215.9303	8684.058969	14531.66067	8553.755883	115722.0206	18927.30292	12497.52973	493805.2991	355504.8288	401324.542	18116.19608	8772.608923	13349.49365	11426.37285	16017.78314	11089.34405	17789.32602	789910.4326	71476.14922	2414.083934	4029.480929	4677.619463	7387.372289	12363.94826	81540.21208	14791.58013	13469.16483	13233.89935	14457.3328	13987.99428
