# Supplementary material for: Berberine ameliorates high-fat diet-induced metabolic disorders through promoting gut Akkermansia and modulating bile acid metabolism
Source: Chin Med. 2025 Nov 17;20:190. doi: 10.1186/s13020-025-01251-6 (PMC12621396; doi:10.1186/s13020-025-01251-6)
Supplement: Supplementary file 3 [file 13020_2025_1251_MOESM3_ESM.xls]

Taxonomy	ND1	ND2	ND3	ND4	ND5	HFD2	HFD3	HFD4	HFD5	HFD6	H.B.T.1	H.B.T.2	H.B.T.3	H.B.T.4	H.B.T.5	H.B.P.1	H.B.P.2	H.B.P.3	H.B.P.4	H.B.P.5
Others	235421	115492	162834	154372	181372	155492	182428	108404	115557	131877	104647	84431	90880	90532	116645	97854	136218	118075	132238	67877
g__Unclassified;s__Firmicutes bacterium ASF500	13560	1088	5132	4595	3858	8949	9142	3054	4089	4586	5266	4671	3729	2492	6015	6814	8553	6939	8266	4719
g__Unclassified;s__Lachnospiraceae bacterium 28-4	9520	950	5353	4893	3533	2027	6917	1683	1139	4709	2871	2360	668	376	2811	2551	3564	3145	3454	2840
g__Oscillibacter;s__Oscillibacter sp. 1-3	8673	694	3797	3087	2924	6129	6729	2776	3862	3899	3962	3688	2797	3897	4706	4274	6688	4794	5754	2541
g__Unclassified;s__Lachnospiraceae bacterium 10-1	6195	1412	5559	6223	7243	1223	5894	668	672	4629	1409	498	541	334	1158	733	1840	1294	2459	1402
g__Dorea;s__Dorea sp. 5-2	6798	2612	4053	3298	4538	5010	5734	2598	2168	4526	2914	2392	3056	3036	3266	3698	4909	4435	4914	2829
g__Eubacterium;s__Eubacterium plexicaudatum	5962	885	2510	1454	2283	1387	1930	813	957	1355	864	611	694	583	931	770	1541	1280	1733	909
g__Hungatella;s__Hungatella hathewayi	3005	708	2108	1569	2413	2467	2704	933	1279	2757	4867	5551	5777	5456	5826	4096	3325	4803	4195	984
g__Anaerotruncus;s__Anaerotruncus sp. G3(2012)	5783	431	3708	1372	2515	4304	4958	2277	1964	2833	3496	3566	1187	4130	4176	3071	4322	3966	4721	855
g__Unclassified;s__Lachnospiraceae bacterium A4	5754	1671	5292	2189	4697	1614	2485	857	950	1628	1033	571	701	467	1074	859	1992	1548	2198	1021
g__Clostridium;s__uncultured Clostridium sp.	4757	1003	2312	2070	2719	1803	3278	1004	979	2220	1551	1083	1143	774	1571	1222	2245	1774	2508	1186
g__Bacteroides;s__Bacteroides sp. CAG:927	2828	3519	3875	3897	3877	4530	3795	4372	4399	3077	1347	819	1446	1484	1504	1251	2019	2167	1163	1136
g__Clostridium;s__Clostridium sp. ASF502	4061	1302	2326	2637	3165	3195	3611	2597	2510	3041	862	717	844	755	1021	1979	2614	2026	2931	1468
g__Enterorhabdus;s__Enterorhabdus caecimuris	2307	3383	3412	3546	3959	2882	3007	3066	3227	2680	2748	2467	2690	2213	2616	2543	2927	3187	2457	1391
g__Unclassified;s__Bacteroidales bacterium 52_46	2478	2760	3277	3312	3281	3958	3009	3787	3845	2100	928	395	1044	1087	1110	707	1511	1732	786	635
g__Enterorhabdus;s__Enterorhabdus mucosicola	2004	3320	3713	3635	3944	2208	2242	1822	2542	2383	815	708	840	357	761	1403	2362	2853	2014	1054
g__Unclassified;s__Lachnospiraceae bacterium A2	3719	896	1584	1348	1787	1753	2206	1244	1344	1717	1211	1161	1265	1091	1545	1235	2031	1846	2185	1204
g__Unclassified;s__Lachnospiraceae bacterium 3-2	2779	2729	2525	3016	3295	3601	3396	2537	2513	1959	1900	513	1355	2176	2397	625	1311	1220	2415	1265
g__Unclassified;s__Lachnospiraceae bacterium M18-1	3601	1463	2250	2598	3251	3017	3378	2482	2401	2805	697	539	650	548	803	1905	2450	1788	2677	1040
g__Unclassified;s__Lachnospiraceae bacterium 3-1	3441	847	1421	1221	1634	1951	2308	1526	1580	1812	1187	1334	1427	1265	1807	1514	2339	2215	2460	1508
g__Unclassified;s__Lachnospiraceae bacterium COE1	3011	877	2167	1591	2285	1256	1877	649	794	1360	959	498	612	316	877	644	1487	1107	1525	790
g__Eubacterium;s__Eubacterium sp. 14-2	2730	443	862	753	998	1238	1560	918	988	1168	1065	842	852	791	1311	907	1534	1473	1681	969
g__Clostridium;s__Clostridium sp. ASF356	1135	335	1764	315	669	180	189	64	116	115	426	1599	770	1604	1256	394	1947	372	2588	126
g__Angelakisella;s__Angelakisella massiliensis	2505	54	299	643	329	1637	1603	132	348	892	708	1116	1170	1286	1219	709	1092	472	1292	436
g__Faecalibaculum;s__Faecalibaculum rodentium	1189	2227	1381	2199	2298	847	2010	2485	2068	2457	337	36	188	18	186	36	66	164	44	15
g__Mucispirillum;s__Mucispirillum schaedleri	2157	56	23	254	114	2404	2178	1148	2046	1958	1	0	1	2	0	2371	2332	2260	2180	1388
g__Lachnoclostridium;s__Lachnoclostridium sp. An196	2345	446	590	1117	1216	1308	1047	436	779	357	149	102	91	80	168	205	342	236	1212	316
g__Eubacterium;s__uncultured Eubacterium sp.	2342	978	729	821	1435	2085	1876	337	677	730	629	592	604	639	655	638	778	735	817	638
g__Romboutsia;s__Romboutsia ilealis	88	2063	2125	1833	2098	3	5	20	1	18	2004	12	1936	82	1545	96	2131	2176	17	2
g__Pseudoflavonifractor;s__Pseudoflavonifractor sp. Marseille-P3106	1555	1009	2154	1531	2027	734	1033	473	271	921	118	78	76	97	132	888	1041	1014	169	83
g__Ruminococcus;s__Ruminococcus flavefaciens	2115	383	2008	342	902	143	417	81	69	122	100	84	68	61	116	77	149	128	141	78
g__Prevotella;s__Prevotella sp. CAG:873	1494	1703	1956	1969	1962	2087	1906	2040	2049	1506	565	110	652	857	846	393	1161	1194	525	374
g__Prevotella;s__Prevotella sp. CAG:1031	1500	1677	1855	1866	1851	2038	1708	1864	1896	1356	699	430	745	811	809	642	1056	1134	530	598
g__Erysipelatoclostridium;s__[Clostridium] cocleatum	1984	216	49	198	435	1512	1668	1912	1996	1970	2007	1987	2002	1970	2004	2011	1998	1985	1985	1887
g__Mycoplasma;s__Mycoplasma sp. CAG:776	2007	1575	1412	1263	1525	3	1198	3	1	20	1	0	0	0	0	0	1	0	0	0
g__Prevotella;s__Prevotella sp. CAG:485	1886	1900	1927	1927	1924	1371	1315	897	865	172	650	603	650	651	658	81	143	144	68	60
g__Clostridium;s__Clostridium sp. KNHs209	1694	248	1603	1293	1891	293	1265	174	173	961	379	130	144	30	353	275	694	527	616	437
g__Lactobacillus;s__Lactobacillus murinus	1553	1730	1706	1775	1744	1197	1545	1561	1699	1552	1441	1347	1558	1324	1533	1438	1364	1471	1273	719
g__Clostridium;s__Clostridium sp. CAG:452	979	1718	614	819	1774	1	14	0	1	2	0	0	0	0	0	1	1	1	0	1
g__Adlercreutzia;s__Adlercreutzia equolifaciens	541	1327	1488	1469	1620	582	646	542	600	478	423	283	386	138	368	315	504	681	379	137
g__Enteractinococcus;s__Enteractinococcus helveticum	57	0	856	1616	1163	0	0	0	0	0	0	0	0	0	0	0	0	0	0	0
g__Roseburia;s__Roseburia sp. CAG:309	1611	1056	1257	128	1166	1099	1084	888	955	946	1078	1061	1082	3	1077	946	1087	1077	1102	1075
g__Unclassified;s__Firmicutes bacterium M10-2	1478	1582	1585	1582	1588	23	108	1555	85	1533	1555	1499	1547	580	1548	1526	1553	1554	1493	110
g__Lachnoclostridium;s__Lachnoclostridium sp. An138	1283	56	303	198	335	195	864	197	116	639	489	563	388	358	534	521	594	544	625	342
g__Eubacterium;s__Eubacterium sp. CAG:115	443	629	1266	681	1271	16	20	4	9	14	23	67	8	7	42	11	82	62	16	8
g__Lachnoclostridium;s__[Clostridium] clostridioforme	1251	348	788	667	852	834	969	462	664	749	612	516	563	466	647	532	731	569	850	397
g__Bifidobacterium;s__Bifidobacterium pseudolongum	492	1247	1244	1247	1249	55	977	1117	305	977	17	3	5	2	7	1	4	40	1	2
g__Lactobacillus;s__Lactobacillus johnsonii	475	1230	998	1085	1220	35	32	932	26	112	722	58	630	26	424	295	488	691	37	0
g__Unclassified;s__Firmicutes bacterium CAG:534	1145	352	601	874	1178	117	489	90	53	364	146	14	48	20	127	89	275	192	219	162
g__Lactobacillus;s__Lactobacillus reuteri	14	1160	949	1041	1159	34	48	525	45	98	313	55	251	17	166	67	146	202	13	3
g__Mycoplasma;s__Mycoplasma sp. CAG:877	719	1100	1154	102	692	3	671	16	7	545	0	1	0	0	0	0	1	0	2	0
g__Lachnoclostridium;s__Lachnoclostridium sp. An131	1135	69	288	172	342	182	781	174	132	513	393	459	332	294	458	422	495	435	535	279
g__Pseudoflavonifractor;s__Pseudoflavonifractor sp. An85	1134	88	531	566	517	652	788	261	424	407	473	209	256	429	480	373	458	409	481	371
g__Clostridium;s__Clostridium sp. CAG:510	509	558	517	959	1133	132	379	83	53	218	109	23	43	13	90	102	321	250	338	206
g__Clostridium;s__Clostridium sp. CAG:343	236	1132	456	1027	582	2	3	1	1	2	0	0	0	0	0	1	1	1	0	0
g__Eubacterium;s__Eubacterium sp. CAG:180	1029	530	1009	936	617	25	40	5	13	222	16	14	17	18	17	17	30	27	40	21
g__Unclassified;s__Firmicutes bacterium CAG:475	1027	44	78	215	890	6	58	0	0	2	0	3	3	0	2	37	54	59	22	57
g__Ruminococcus;s__uncultured Ruminococcus sp.	1023	254	583	441	525	339	472	195	182	294	179	135	146	134	218	159	351	280	341	182
g__Eubacterium;s__Eubacterium sp. CAG:786	340	494	984	541	989	13	16	5	6	13	12	43	5	6	27	7	54	32	9	6
g__Faecalibacterium;s__Faecalibacterium prausnitzii	989	182	533	446	520	665	734	317	374	425	352	221	243	350	434	309	517	378	535	219
g__Clostridioides;s__Clostridioides difficile	478	247	332	313	388	312	377	237	268	337	963	334	438	808	839	957	973	960	438	191
g__Marvinbryantia;s__Marvinbryantia formatexigens	922	240	490	499	635	486	623	262	286	448	298	159	211	194	299	256	460	375	542	284
g__Flavonifractor;s__uncultured Flavonifractor sp.	919	83	385	334	310	565	642	203	262	276	294	228	224	241	355	351	476	388	510	252
g__Clostridium;s__Clostridium sp. CAG:58	867	501	595	298	631	879	900	361	540	825	805	600	799	96	737	79	287	76	689	56
g__Unclassified;s__Firmicutes bacterium CAG:102	870	12	37	95	32	890	854	358	797	631	13	11	16	17	17	15	18	15	23	11
g__Flavonifractor;s__Flavonifractor plautii	868	111	407	351	352	518	562	231	304	344	285	233	242	260	331	316	438	353	439	229
g__Neglecta;s__Neglecta timonensis	513	731	856	849	865	286	268	69	107	150	406	403	263	152	413	195	291	173	481	92
g__Anaerotruncus;s__Anaerotruncus colihominis	859	97	293	305	292	569	604	148	225	279	252	307	261	304	350	258	423	277	510	182
g__Alistipes;s__Alistipes sp. CHKCI003	671	578	664	715	695	824	789	793	817	753	90	6	8	10	72	4	8	11	5	5
g__Unclassified;s__Firmicutes bacterium CAG:582	89	816	822	123	778	6	52	4	5	21	2	1	1	1	1	1	3	3	2	2
g__Helicobacter;s__Helicobacter rodentium	3	0	1	1	1	336	16	716	817	815	0	0	0	0	0	0	0	1	0	2
g__Roseburia;s__Roseburia sp. 40_7	811	110	115	166	265	246	337	253	298	262	9	8	4	2	11	22	337	335	338	328
g__Unclassified;s__Firmicutes bacterium CAG:822	84	772	553	355	445	6	36	5	3	17	3	5	5	2	4	6	7	10	6	4
g__Unclassified;s__Clostridiales bacterium 1_7_47FAA	252	45	101	82	119	284	359	380	680	629	735	735	740	725	751	716	591	251	760	533
g__Lachnoclostridium;s__Lachnoclostridium sp. An14	748	198	502	406	633	732	740	295	401	443	203	144	195	172	225	206	271	164	262	118
g__Roseburia;s__Roseburia sp. 499	740	99	202	180	270	184	308	131	137	236	333	104	96	74	274	123	436	453	453	190
g__Unclassified;s__Firmicutes bacterium CAG:137	696	60	119	411	193	204	516	188	104	460	503	484	486	496	530	452	543	473	587	285
g__Eubacterium;s__Eubacterium sp. CAG:192	657	514	675	442	663	520	595	5	5	68	6	4	5	3	6	5	9	10	9	5
g__Blautia;s__Blautia schinkii	675	197	329	322	419	281	448	157	153	301	177	152	213	183	224	167	281	225	390	149
g__Emergencia;s__Emergencia timonensis	581	141	368	60	78	468	361	99	441	533	511	514	502	556	528	538	642	606	666	535
g__Bacteroides;s__Bacteroides uniformis	425	461	538	539	530	654	519	596	610	360	173	117	187	195	198	131	240	270	124	116
g__Dorea;s__Dorea sp. CAG:317	649	82	130	118	161	581	631	530	446	587	105	392	513	60	519	321	546	524	573	212
g__Unclassified;s__Bacteroidales bacterium 43_36	386	428	493	498	494	636	451	623	634	314	163	65	180	183	189	101	243	276	128	95
g__Oscillibacter;s__Oscillibacter sp. PC13	606	53	251	188	186	446	532	241	294	316	347	312	199	322	410	327	452	349	481	182
g__Flavonifractor;s__Flavonifractor sp. An306	595	55	222	228	193	370	388	162	198	195	190	140	139	180	230	195	273	214	290	136
g__Gordonibacter;s__Gordonibacter massiliensis	143	486	531	518	589	144	152	138	158	125	54	16	50	26	46	19	90	131	105	23
g__Akkermansia;s__Akkermansia muciniphila	572	582	582	535	585	49	111	456	23	565	586	582	584	584	587	583	384	456	24	103
g__Yaniella;s__Yaniella halotolerans	25	0	345	585	414	0	0	0	0	0	0	0	0	0	0	0	0	1	0	0
g__Unclassified;s__Firmicutes bacterium CAG:145	573	262	335	217	146	216	196	170	114	331	111	46	49	191	109	114	336	256	510	185
g__Clostridium;s__Clostridium sp. CAG:417	172	557	404	108	249	1	110	4	0	82	0	0	0	0	0	0	0	0	0	0
g__Pseudoflavonifractor;s__Pseudoflavonifractor sp. An184	557	42	208	174	174	352	385	161	199	185	187	135	114	133	222	192	278	222	265	106
g__Prevotella;s__Prevotella sp. CAG:279	437	475	524	525	520	548	470	473	473	260	177	112	185	198	203	102	196	215	117	96
g__Flavonifractor;s__Flavonifractor sp. An100	548	49	212	182	183	365	394	144	181	169	195	151	131	103	221	247	316	279	307	176
g__Unclassified;s__Ruminococcaceae bacterium D16	539	49	242	205	215	362	393	124	151	187	199	136	140	85	207	210	287	240	283	146
g__Butyricicoccus;s__Butyricicoccus pullicaecorum	532	74	203	158	236	329	379	113	158	154	168	159	163	130	197	172	281	231	245	90
g__Lachnoclostridium;s__Lachnoclostridium sp. An181	530	470	391	486	498	55	493	152	51	483	462	3	51	5	464	8	454	87	466	469
g__Unclassified;s__Lachnospiraceae bacterium 7_1_58FAA	527	61	253	272	182	382	376	143	160	180	133	90	115	164	171	123	170	133	276	92
g__Oscillibacter;s__Oscillibacter sp. CAG:155	524	12	144	122	136	372	456	177	210	228	298	269	181	268	334	275	403	300	426	125
g__Clostridium;s__Clostridium sp. CAG:571	311	518	272	386	453	1	13	3	1	8	0	0	0	0	0	0	2	2	1	0
g__Mailhella;s__Mailhella massiliensis	19	36	49	44	47	104	54	489	512	504	43	48	51	43	57	45	46	38	45	27
g__Clostridium;s__Clostridium phoceensis	497	39	186	176	150	335	341	102	131	157	174	136	116	116	202	223	266	227	243	142
g__Unclassified;s__[Eubacterium] rectale	487	137	250	174	310	262	289	96	143	204	133	62	69	47	127	121	250	204	277	116
g__Roseburia;s__Roseburia intestinalis	474	70	188	157	209	189	314	109	130	189	117	82	90	70	123	130	273	232	285	173
g__Clostridium;s__Clostridium sp. 26_22	262	466	231	328	404	2	16	1	0	7	2	1	2	0	3	1	4	4	3	2
g__Unclassified;s__Firmicutes bacterium CAG:95	466	88	342	332	442	78	311	63	36	206	87	13	38	12	63	58	169	121	160	100
g__Gordonibacter;s__Gordonibacter urolithinfaciens	108	382	423	426	462	104	117	109	121	108	51	14	39	26	46	20	82	117	83	14
g__Flavonifractor;s__Flavonifractor sp. An10	448	44	204	175	186	294	303	128	145	150	138	101	107	141	180	153	200	175	208	111
g__Unclassified;s__Firmicutes bacterium CAG:124	444	31	202	191	174	281	336	139	173	153	173	137	126	141	207	169	236	192	272	70
g__Unclassified;s__Clostridiales bacterium VE202-28	292	61	148	125	189	244	289	219	373	385	402	387	387	373	404	377	371	174	442	302
g__Clostridium;s__Clostridium sp. CAG:440	168	436	203	344	316	2	10	0	1	2	1	0	0	1	1	1	3	3	1	0
g__Clostridium;s__Clostridium sp. CAG:167	115	344	433	293	428	62	70	44	50	54	58	52	58	11	60	50	69	64	70	64
g__Bacteroides;s__Bacteroides caecimuris	103	127	145	146	137	188	428	150	149	100	72	58	76	68	70	37	47	88	32	35
g__Clostridium;s__Clostridium sp. KLE 1755	427	71	275	219	316	139	296	68	78	197	128	36	49	25	115	79	205	144	199	89
g__Turicibacter;s__Turicibacter sanguinis	92	421	418	404	373	14	20	13	9	17	13	2	6	1	9	3	12	12	11	8
g__Unclassified;s__Firmicutes bacterium CAG:114	421	101	222	166	276	324	336	123	184	257	166	21	23	24	80	40	64	47	252	85
g__Intestinimonas;s__Intestinimonas butyriciproducens	416	72	228	185	196	277	299	119	157	184	157	142	137	157	202	162	225	187	267	124
g__Lachnoclostridium;s__[Clostridium] symbiosum	413	80	189	178	250	248	248	113	157	250	136	109	129	148	159	135	205	146	215	77
g__Anaeromassilibacillus;s__Anaeromassilibacillus sp. An200	413	49	161	173	159	236	292	102	106	148	139	95	92	94	147	124	209	166	229	102
g__Oscillibacter;s__Oscillibacter valericigenes	410	27	141	125	135	275	303	122	152	136	143	120	122	151	185	149	228	190	252	81
g__Roseburia;s__Roseburia inulinivorans	404	76	202	153	225	147	226	97	106	152	96	61	67	56	112	104	212	171	225	110
g__Clostridium;s__Clostridium sp. CAG:43	399	53	104	129	225	187	132	70	287	285	29	20	24	25	36	29	46	31	36	19
g__Blautia;s__uncultured Blautia sp.	391	98	194	184	218	222	291	130	132	184	94	85	102	83	134	105	187	150	253	100
g__Oscillibacter;s__Oscillibacter ruminantium	388	34	149	132	120	278	305	126	159	143	152	137	135	155	191	172	231	189	251	113
g__Blautia;s__Blautia sp. An249	386	155	144	195	229	114	132	55	59	85	127	47	131	116	164	51	101	82	207	44
g__Blautia;s__Blautia producta	384	108	198	201	247	209	257	102	130	192	222	175	173	169	227	191	247	201	279	108
g__Unclassified;s__Firmicutes bacterium CAG:129	381	19	118	121	136	292	314	148	166	110	138	101	141	168	183	121	200	154	293	87
g__Eisenbergiella;s__Eisenbergiella tayi	378	67	209	175	236	148	240	56	70	133	116	79	75	52	125	81	176	133	215	65
g__Clostridium;s__Clostridium sp. CAG:798	205	372	238	298	353	6	19	3	2	5	5	3	3	2	4	1	4	5	5	3
g__Clostridium;s__Clostridium sp. CAG:1013	290	272	356	353	348	167	151	44	75	81	236	246	179	108	260	112	186	123	304	64
g__Eubacterium;s__Eubacterium sp. CAG:161	356	270	352	256	339	273	330	12	8	52	5	5	7	3	7	6	11	15	13	14
g__Ruminiclostridium;s__[Eubacterium] siraeum	270	151	352	168	340	51	59	16	22	38	54	131	37	32	99	47	149	110	52	19
g__Bacillus;s__Bacillus sp. CAG:988	76	349	257	65	126	5	60	3	3	19	2	3	4	3	5	2	4	4	3	1
g__Clostridium;s__Clostridium sp. AT4	344	114	225	202	296	270	291	141	151	196	111	79	115	121	124	116	142	93	139	76
g__Unclassified;s__Clostridiales bacterium 59_14	342	49	175	189	157	236	268	94	123	135	153	114	109	106	161	159	212	172	197	101
g__Roseburia;s__Roseburia sp. CAG:182	341	72	126	141	216	135	194	100	113	139	28	21	28	17	38	49	136	130	153	116
g__Unclassified;s__uncultured Clostridiales bacterium	341	113	234	191	227	185	217	98	91	135	111	63	64	79	124	102	144	121	128	76
g__Unclassified;s__Firmicutes bacterium CAG:110	341	44	99	196	140	131	268	115	66	220	232	194	190	193	243	194	243	209	278	124
g__Helicobacter;s__Helicobacter sp. MIT 05-5294	1	2	2	2	3	127	7	292	336	336	1	0	0	0	1	0	0	0	0	1
g__Eggerthella;s__Eggerthella sp. CAG:298	81	241	299	301	334	71	80	67	69	50	25	7	14	8	23	9	41	67	26	15
g__Acetivibrio;s__Acetivibrio ethanolgignens	326	86	182	157	192	142	216	65	73	147	88	60	67	58	98	77	149	106	163	80
g__Lachnoclostridium;s__Lachnoclostridium sp. An169	317	89	171	167	221	168	236	108	118	146	75	45	62	41	83	81	184	142	199	106
g__Clostridium;s__Clostridium celatum	21	315	104	285	254	1	3	3	0	7	2	0	1	1	3	1	2	6	4	2
g__Arabia;s__Arabia massiliensis	95	254	294	289	314	93	112	84	92	82	65	48	61	35	59	43	67	94	63	17
g__Escherichia;s__Escherichia coli	27	3	5	6	3	9	55	253	194	89	191	265	116	77	198	314	51	60	66	3
g__Lachnoclostridium;s__[Clostridium] bolteae	312	76	170	139	182	201	236	94	143	186	121	114	100	101	128	124	166	118	185	87
g__Unclassified;s__Firmicutes bacterium CAG:170	310	13	84	134	109	169	228	98	95	106	133	96	103	110	145	100	154	125	190	75
g__Prevotella;s__Prevotella sp. CAG:891	162	304	305	305	305	306	303	66	19	17	11	7	11	11	13	6	13	294	6	6
g__Clostridium;s__Clostridium sp. CAG:7	284	114	229	195	303	285	279	138	173	188	70	45	61	72	90	85	99	81	87	51
g__Roseburia;s__Roseburia hominis	302	65	142	124	177	95	172	81	73	131	34	15	26	17	35	29	120	105	113	92
g__Lachnoclostridium;s__[Clostridium] scindens	301	108	150	147	197	220	252	134	130	217	119	127	168	121	180	156	227	203	243	134
g__Flavonifractor;s__Flavonifractor sp. An82	299	35	118	121	116	187	200	77	86	95	85	47	46	58	92	67	105	85	107	53
g__Bilophila;s__Bilophila wadsworthia	4	224	264	258	267	282	278	148	251	267	262	246	254	273	299	272	277	251	267	173
g__Dubosiella;s__Dubosiella newyorkensis	248	287	295	286	294	13	28	262	19	262	258	244	254	88	260	248	259	261	245	24
g__Clostridium;s__Clostridium sp. CAG:273	156	293	181	243	266	3	11	5	2	9	0	0	0	0	0	0	0	0	0	0
g__Unclassified;s__Clostridiales bacterium 42_27	291	20	119	101	95	180	198	78	113	86	106	84	69	82	111	95	132	109	133	55
g__Bariatricus;s__Bariatricus massiliensis	289	107	158	144	186	170	234	126	78	179	109	70	87	75	133	95	167	130	173	102
g__Roseburia;s__Roseburia sp. 831b	289	54	80	88	142	125	171	89	91	124	39	29	31	25	49	42	146	135	153	105
g__Odoribacter;s__Odoribacter splanchnicus	18	12	15	15	15	287	267	281	282	11	8	8	9	7	8	7	8	8	7	8
g__Lactonifactor;s__Lactonifactor longoviformis	285	121	163	165	204	115	165	59	73	105	60	48	109	91	113	56	107	85	183	60
g__Unclassified;s__Clostridiales bacterium 52_15	284	38	171	108	147	133	147	52	82	82	108	80	74	59	102	99	148	104	130	61
g__Eggerthella;s__Eggerthella sp. YY7918	85	240	261	259	282	86	98	83	75	89	38	18	25	20	26	23	64	86	53	27
g__Alistipes;s__Alistipes sp. CAG:268	135	196	219	232	215	235	281	213	272	268	95	3	9	7	83	9	12	12	6	9
g__Faecalibacterium;s__Faecalibacterium sp. CAG:1138	280	19	72	141	225	14	108	2	1	2	3	5	5	2	7	73	103	105	46	100
g__Clostridium;s__Clostridium sp. CAG:389	118	275	155	212	220	2	12	2	2	12	2	1	1	1	2	1	3	3	5	2
g__Candidatus Stoquefichus;s__Candidatus Stoquefichus sp. KLE1796	122	90	166	106	108	7	13	171	6	15	12	9	8	6	15	226	270	273	21	13
g__Lachnoclostridium;s__[Clostridium] asparagiforme	265	72	154	106	174	163	175	76	94	117	72	59	78	60	104	61	141	106	147	76
g__Pseudoflavonifractor;s__Pseudoflavonifractor capillosus	263	28	128	109	135	158	184	83	119	108	109	65	64	72	118	90	128	115	135	92
g__Clostridium;s__Clostridium sp. 27_14	111	258	138	223	201	4	17	2	1	5	2	2	2	1	2	3	3	3	3	2
g__Unclassified;s__Firmicutes bacterium CAG:103	256	70	238	187	122	31	173	65	23	102	21	13	18	16	24	18	29	26	31	11
g__Ruminococcus;s__Ruminococcus gauvreauii	255	96	115	143	164	87	135	67	50	94	86	68	103	82	117	56	97	73	167	59
g__Alistipes;s__Alistipes senegalensis	99	162	178	179	173	235	254	202	248	232	88	2	4	2	85	4	6	7	2	4
g__Clostridium;s__Clostridium sp. CAG:349	252	11	82	158	238	20	96	7	2	2	4	2	2	2	5	65	93	96	44	94
g__Clostridium;s__Clostridium sp. CAG:575	76	252	131	176	167	2	7	0	1	0	1	0	1	0	1	1	1	1	1	1
g__Bacteroides;s__Bacteroides fragilis	176	184	200	207	202	251	237	226	231	160	105	74	110	110	115	79	108	127	87	79
g__Ruminococcus;s__Ruminococcus albus	251	107	208	147	194	86	106	40	53	53	42	60	37	35	60	41	98	77	80	42
g__Lachnoclostridium;s__[Clostridium] lavalense	250	72	160	128	204	209	219	84	116	146	101	74	92	76	107	76	103	73	115	57
g__Massilimaliae;s__Massilimaliae massiliensis	246	49	131	67	132	154	191	59	68	93	53	59	55	49	67	54	76	67	67	34
g__Unclassified;s__Clostridiales bacterium 41_12_two_minus	246	48	96	93	137	100	134	54	63	93	51	26	36	33	54	43	108	89	119	65
g__Ruminiclostridium;s__[Clostridium] methylpentosum	245	75	141	112	131	180	209	73	73	85	87	66	66	59	86	66	106	90	110	50
g__Phoenicibacter;s__Phoenicibacter massiliensis	84	192	214	208	243	64	57	49	62	42	48	2	35	3	39	6	78	86	29	23
g__Clostridium;s__Clostridium sp. CAG:354_28_25	100	243	170	200	241	2	11	0	0	3	0	0	0	0	0	0	0	0	0	0
g__Unclassified;s__Proteobacteria bacterium CAG:139	34	232	238	230	227	218	232	41	21	224	241	238	240	238	241	238	242	243	237	221
g__Clostridium;s__Clostridium sp. CAG:451	70	242	207	44	106	0	54	1	0	34	0	0	0	0	0	0	0	0	0	0
g__Unclassified;s__Lachnospiraceae bacterium Marseille-P3773	242	53	150	124	189	76	123	55	58	105	67	37	38	35	74	51	122	102	115	82
g__Unclassified;s__Firmicutes bacterium CAG:83	242	16	82	72	83	175	186	99	96	75	91	55	80	88	115	56	128	86	177	45
g__Clostridium;s__Clostridium sp. CAG:710	47	239	158	51	98	1	27	0	0	17	0	0	0	0	0	1	1	1	0	0
g__Unclassified;s__Lachnospiraceae bacterium XBB2008	221	28	212	164	237	45	160	33	36	121	47	14	27	11	51	22	82	57	76	55
g__Eubacterium;s__Eubacterium xylanophilum	231	141	175	45	167	136	130	110	118	126	135	130	130	4	133	118	137	137	136	129
g__Lachnotalea;s__Lachnotalea glycerini	231	59	145	106	155	94	133	50	45	102	34	20	30	25	41	39	96	82	115	56
g__Alistipes;s__Alistipes sp. An31A	108	145	163	171	164	217	207	203	229	168	49	5	11	10	49	8	18	21	6	9
g__Unclassified;s__Clostridiales bacterium CHKCI001	229	93	149	152	209	147	183	81	89	119	56	45	63	24	71	56	87	73	90	52
g__Lachnoclostridium;s__[Clostridium] amygdalinum	227	54	137	123	177	137	156	67	99	113	49	29	39	33	52	46	76	56	82	47
g__Eubacterium;s__Eubacterium ventriosum	224	156	214	150	208	174	204	25	33	61	31	30	28	20	33	31	48	42	37	38
g__Unclassified;s__Firmicutes bacterium CAG:646	222	32	76	71	97	118	168	39	51	84	51	34	37	38	54	57	115	89	143	53
g__Bacteroides;s__Bacteroides sartorii	159	161	184	185	183	220	195	204	205	158	144	118	145	149	144	112	159	164	116	113
g__Clostridium;s__Clostridium botulinum	219	85	174	120	184	100	131	55	62	75	65	82	54	44	83	56	128	95	101	57
g__Clostridium;s__Clostridium sp. KNHs205	218	45	110	94	128	68	128	26	33	73	38	17	24	18	37	37	105	86	107	53
g__Hespellia;s__Hespellia stercorisuis	215	61	93	94	118	108	138	65	64	104	62	54	61	34	76	63	112	87	121	54
g__Acidaminococcus;s__Acidaminococcus sp. CAG:917	210	8	63	100	201	14	84	4	2	2	0	2	2	0	2	49	80	84	26	85
g__Lachnoclostridium;s__[Clostridium] methoxybenzovorans	207	72	107	122	145	114	122	53	65	93	84	93	108	104	115	86	120	129	137	57
g__Unclassified;s__Firmicutes bacterium CAG:94	205	150	201	202	206	119	90	33	48	46	159	165	102	62	162	79	129	77	207	37
g__Alistipes;s__Alistipes putredinis	136	130	154	165	156	206	192	104	119	98	46	7	30	28	42	24	29	33	26	24
g__Clostridium;s__Clostridium sp. Marseille-P2415	206	87	152	138	199	178	189	76	103	121	50	37	49	37	48	64	92	63	85	41
g__Clostridium;s__Clostridium sp. CAG:62	95	169	204	119	205	62	64	49	54	52	64	57	56	4	59	43	63	57	69	54
g__Lachnoclostridium;s__[Clostridium] citroniae	204	65	129	116	158	155	174	83	132	162	105	101	110	119	123	116	131	98	149	83
g__Oscillibacter;s__Oscillibacter sp. 57_20	204	6	54	57	51	157	169	74	84	81	104	87	68	91	127	84	145	104	168	36
g__Clostridium;s__Clostridium sp. CAG:492	94	203	105	160	184	1	9	0	1	2	0	0	0	0	0	0	1	2	0	0
g__Dorea;s__Dorea longicatena	203	84	115	112	146	139	166	93	84	114	76	58	74	56	95	74	134	116	156	79
g__Lachnoclostridium;s__Lachnoclostridium phytofermentans	203	43	105	71	112	82	128	28	29	64	48	19	14	15	44	30	90	68	105	59
g__Anaerotruncus;s__Anaerotruncus rubiinfantis	202	48	103	87	128	180	177	43	63	78	59	55	57	64	74	49	68	44	82	17
g__Clostridium;s__Clostridium sp. 7_3_54FAA	201	41	84	68	127	72	87	33	56	54	26	84	56	26	70	33	66	43	124	23
g__Unclassified;s__uncultured bacterium	200	122	170	145	167	154	143	124	134	126	77	68	74	71	86	77	104	99	88	75
g__Alistipes;s__Alistipes sp. An66	103	131	141	144	140	176	193	161	194	173	67	3	8	11	65	4	13	14	5	5
g__Gordonibacter;s__Gordonibacter pamelaeae	53	147	178	174	192	60	59	50	53	36	22	8	15	6	14	7	37	54	32	6
g__Clostridium;s__Clostridium sp. CAG:433	80	191	164	78	139	1	57	0	0	19	0	4	4	0	4	1	0	2	1	1
g__Unclassified;s__Clostridiales bacterium NK3B98	189	26	84	77	84	100	143	57	67	71	56	33	32	43	61	54	87	75	97	50
g__Hydrogenoanaerobacterium;s__Hydrogenoanaerobacterium saccharovorans	187	17	58	61	46	124	135	25	29	55	37	46	49	60	58	36	68	40	63	27
g__Alistipes;s__Alistipes obesi	46	63	69	73	68	172	98	174	186	59	25	4	14	15	23	12	16	16	12	12
g__Roseburia;s__uncultured Roseburia sp.	185	60	83	90	119	98	105	70	62	79	44	24	37	26	49	31	77	66	69	35
g__Candidatus Stoquefichus;s__Candidatus Stoquefichus sp. SB1	99	98	140	92	110	20	32	129	16	25	19	20	21	15	23	150	185	183	29	19
g__Butyrivibrio;s__Butyrivibrio fibrisolvens	184	57	104	111	141	78	126	55	48	80	58	34	36	27	58	48	81	72	110	58
g__Lachnoclostridium;s__[Clostridium] hylemonae	181	54	70	65	92	119	150	86	65	122	57	72	86	37	103	69	118	107	122	57
g__Romboutsia;s__Romboutsia timonensis	14	151	168	136	160	2	6	0	1	5	123	0	114	6	81	5	173	181	2	1
g__Anaerofilum;s__Anaerofilum sp. An201	181	24	78	67	67	109	121	29	45	59	36	42	41	42	59	52	77	60	84	27
g__Merdimonas;s__Merdimonas faecis	179	70	95	83	105	92	125	49	41	86	45	43	56	44	72	54	85	72	102	54
g__Gemmiger;s__Gemmiger sp. An120	179	27	85	83	75	113	131	48	51	70	69	50	58	56	82	54	90	65	100	37
g__Unclassified;s__Firmicutes bacterium CAG:424	179	46	93	76	101	86	126	54	43	84	57	36	48	37	68	51	81	64	100	41
g__Parabacteroides;s__Parabacteroides goldsteinii	134	153	131	178	168	166	154	147	151	134	120	115	120	119	121	112	122	126	112	109
g__Anaerovorax;s__Anaerovorax odorimutans	178	82	64	82	139	143	108	71	60	44	17	11	14	14	18	10	22	15	32	9
g__Libanicoccus;s__Libanicoccus massiliensis	66	174	78	159	177	19	42	163	140	159	153	1	77	0	112	3	7	7	3	1
g__Senegalimassilia;s__Senegalimassilia anaerobia	41	143	160	164	177	41	51	36	30	27	17	5	11	4	13	5	27	35	16	10
g__Anaerobium;s__Anaerobium acetethylicum	177	32	93	79	96	79	103	41	50	73	64	34	35	31	66	48	97	89	114	68
g__Anaerotruncus;s__Anaerotruncus sp. CAG:390	177	75	141	60	139	34	62	25	23	135	30	27	25	20	33	31	45	150	43	22
g__Butyricicoccus;s__uncultured Butyricicoccus sp.	176	31	75	72	69	116	117	50	73	51	74	53	48	48	73	57	83	63	102	51
g__Blautia;s__Blautia wexlerae	175	45	87	83	100	87	125	51	54	87	50	38	39	29	57	39	69	47	77	49
g__Unclassified;s__Clostridiales bacterium	175	35	94	82	93	85	112	40	53	66	39	29	32	37	50	34	75	66	103	51
g__Anaerotignum;s__Anaerotignum lactatifermentans	174	30	62	50	58	122	132	71	126	86	22	28	31	24	30	29	45	38	51	25
g__Clostridium;s__Clostridium sp. Marseille-P3244	170	45	96	98	107	85	125	84	65	112	33	24	34	24	44	59	74	58	87	35
g__Anaeromassilibacillus;s__Anaeromassilibacillus senegalensis	168	16	70	56	65	79	96	21	26	55	46	44	40	49	62	36	63	46	84	26
g__Lachnoclostridium;s__Lachnoclostridium sp. An76	167	48	89	85	109	105	139	68	68	90	43	46	57	46	64	54	89	73	110	51
g__Lachnoclostridium;s__[Clostridium] saccharolyticum	167	44	92	69	104	103	124	47	63	89	48	33	46	43	53	48	70	52	80	31
g__Clostridium;s__Clostridium sp. CAG:269	56	165	104	138	150	2	8	1	1	1	0	0	0	0	0	0	1	1	2	1
g__Anaerocolumna;s__Anaerocolumna jejuensis	164	49	103	93	118	84	121	37	55	74	39	27	34	28	40	38	86	62	93	38
g__Blautia;s__Blautia sp. KB1	139	45	73	63	87	60	82	34	33	76	158	145	132	132	164	145	154	142	154	63
g__Provencibacterium;s__Provencibacterium massiliense	164	27	63	73	75	122	140	59	55	71	60	46	57	57	72	61	77	59	80	42
g__Unclassified;s__uncultured delta proteobacterium	12	23	32	28	32	45	39	103	164	39	29	18	21	28	32	33	36	26	31	22
g__Candidatus Stoquefichus;s__Candidatus Stoquefichus massiliensis	92	84	114	85	85	12	22	102	10	18	8	8	8	6	12	142	163	162	17	10
g__Alistipes;s__Alistipes timonensis	79	114	118	120	119	142	162	126	154	149	57	5	15	12	57	8	12	13	8	9
g__Parabacteroides;s__Parabacteroides distasonis	110	122	134	135	131	161	144	140	140	95	61	41	58	58	57	47	64	79	46	46
g__Clostridium;s__Clostridium sp. CAG:567	92	161	90	129	140	0	5	1	0	2	0	0	0	0	0	1	1	1	1	1
g__Eubacterium;s__Eubacterium sp. An11	161	54	91	78	106	82	107	33	40	71	47	29	26	33	45	36	70	56	82	31
g__Clostridium;s__Clostridium sp. Marseille-P299	160	32	77	67	84	71	106	31	36	67	45	21	26	17	49	40	70	63	93	42
g__Roseburia;s__Roseburia faecis	159	29	82	67	85	57	92	33	34	58	37	35	32	30	51	47	71	63	74	35
g__Sporobacter;s__Sporobacter termitidis	159	51	93	79	87	74	120	48	44	72	39	19	25	30	40	31	63	54	77	35
g__Parasutterella;s__Parasutterella excrementihominis	18	142	157	150	145	128	140	22	15	132	159	157	157	157	159	157	159	159	157	140
g__Unclassified;s__Burkholderiales bacterium 1_1_47	14	154	158	153	151	140	153	17	13	146	159	157	159	158	159	157	159	159	157	145
g__Unclassified;s__Lachnospiraceae bacterium G11	158	24	118	98	122	68	143	23	25	87	24	9	13	2	26	17	69	47	88	44
g__Butyrivibrio;s__Butyrivibrio proteoclasticus	157	49	99	86	137	63	101	36	33	63	32	19	14	14	36	40	86	66	86	45
g__Anaerosporobacter;s__Anaerosporobacter mobilis	156	57	87	90	113	70	107	34	42	78	49	41	49	34	54	38	77	71	84	53
g__Unclassified;s__Clostridiales bacterium 45_37	155	34	92	32	53	83	102	40	38	68	49	55	27	42	53	54	90	51	67	26
g__Clostridium;s__Clostridium sp. CAG:299	154	49	84	75	114	118	125	69	92	102	51	37	53	43	63	45	60	40	74	35
g__Anaerotignum;s__Anaerotignum neopropionicum	154	16	32	37	32	131	135	59	116	94	13	11	8	10	19	14	25	12	25	7
g__Akkermansia;s__Akkermansia muciniphila CAG:154	147	154	151	138	154	7	30	127	0	150	154	154	154	154	154	154	109	124	0	22
g__Bacteroides;s__Bacteroides vulgatus	101	106	113	115	113	149	153	133	134	94	66	60	64	71	71	53	67	77	53	45
g__Clostridium;s__Clostridium sp. CAG:780	73	152	84	112	122	1	5	0	1	5	1	0	0	0	1	2	2	1	1	0
g__Lachnoclostridium;s__[Clostridium] fimetarium	152	37	99	67	98	55	96	27	32	65	32	28	32	21	38	37	70	67	76	45
g__Desulfitobacterium;s__Desulfitobacterium hafniense	152	41	90	73	79	70	88	31	39	41	45	36	30	40	49	35	62	50	67	33
g__Unclassified;s__Bacteroidales bacterium WCE2008	18	150	150	150	151	21	16	16	18	10	6	4	8	8	7	2	10	11	3	1
g__Unclassified;s__Firmicutes bacterium CAG:176_63_11	151	11	54	53	50	99	123	50	58	45	45	37	46	45	56	36	71	61	109	28
g__Gordonibacter;s__Gordonibacter sp. An230	61	123	142	141	150	49	59	51	46	45	30	20	28	17	25	25	49	53	40	18
g__Prevotella;s__Prevotella sp. P3-122	90	90	97	94	95	149	139	95	99	51	97	88	93	93	95	25	36	42	22	21
g__Butyricicoccus;s__Butyricicoccus sp. BB10	149	42	75	67	86	82	103	47	55	60	26	29	38	36	47	30	57	41	71	27
g__Dorea;s__Dorea sp. CAG:105	149	28	32	29	33	135	144	121	103	133	35	82	113	22	114	73	120	118	132	49
g__Unclassified;s__Firmicutes bacterium CAG:555	149	24	141	103	85	20	96	32	7	55	16	10	12	15	18	12	16	18	16	11
g__Acholeplasma;s__Acholeplasma sp. CAG:878	31	149	128	49	83	0	19	1	0	6	0	0	1	0	1	0	1	1	2	1
g__Unclassified;s__Clostridiales bacterium VE202-27	148	27	75	62	73	64	89	14	28	48	45	11	13	18	31	24	66	48	72	21
g__Unclassified;s__Firmicutes bacterium CAG:882	148	49	76	77	87	67	99	32	42	51	45	14	18	22	44	34	96	84	85	44
g__Anaerotignum;s__Anaerotignum propionicum	147	12	26	20	25	132	137	41	108	100	13	12	8	12	19	6	23	7	27	6
g__Unclassified;s__Firmicutes bacterium CAG:272	147	73	115	59	111	36	59	19	21	112	25	13	12	14	28	19	29	113	36	21
g__Unclassified;s__unidentified phage	147	31	100	75	72	86	95	34	57	35	52	31	48	31	68	60	72	66	93	31
g__Clostridium;s__Clostridium sp. CAG:678	146	41	90	92	88	50	65	17	20	29	7	14	19	8	13	25	36	36	42	24
g__Clostridium;s__Clostridium sp. W14A	146	25	69	65	66	103	123	39	52	74	69	65	58	41	79	57	76	72	96	30
g__Oscillibacter;s__Oscillibacter sp. ER4	146	20	81	55	56	80	108	42	50	58	51	34	39	47	61	52	79	63	81	32
g__Blautia;s__[Ruminococcus] torques	145	59	123	96	140	90	112	56	47	87	58	41	59	34	71	50	101	82	100	54
g__Oscillibacter;s__Oscillibacter sp. CAG:241	145	17	46	52	57	88	111	35	42	47	43	28	38	43	48	43	71	54	90	30
g__Selenomonas;s__Selenomonas ruminantium	144	49	93	80	108	83	106	49	56	64	35	23	30	26	43	34	59	49	81	31
g__Blautia;s__Blautia obeum	143	28	86	77	91	79	99	44	49	76	41	36	44	24	45	53	80	64	93	41
g__Clostridium;s__Clostridium sp. CAG:628	29	58	142	26	124	0	7	0	0	3	0	0	0	0	0	0	0	0	0	0
g__Phocea;s__Phocea massiliensis	142	15	36	45	44	95	101	23	37	56	43	53	54	56	59	34	60	28	70	20
g__Unclassified;s__Ruminococcaceae bacterium D5	142	14	49	51	46	97	97	20	27	46	123	54	66	116	105	93	93	64	76	38
g__Unclassified;s__Ruminococcaceae bacterium Marseille-P2935	142	22	45	45	56	93	98	11	19	44	33	34	38	43	41	28	42	32	44	19
g__Clostridium;s__Clostridium sp. CAG:508	68	141	71	113	124	4	3	2	2	2	0	0	0	0	0	1	1	0	0	0
g__Unclassified;s__Clostridiales bacterium VE202-06	141	33	84	65	80	73	89	54	49	67	76	82	78	71	94	77	95	78	115	43
g__Bacteroides;s__Bacteroides thetaiotaomicron	87	105	110	113	111	140	136	105	107	69	45	16	36	38	46	24	42	62	32	24
g__Coprobacillus;s__Coprobacillus sp. CAG:605	58	115	140	47	104	0	32	0	1	15	0	0	0	0	0	0	0	0	0	0
g__Alistipes;s__Alistipes finegoldii	100	119	134	138	132	132	130	108	121	85	20	3	22	6	32	17	21	20	18	18
g__Clostridium;s__Clostridium sp. CAG:354	72	138	83	114	136	4	6	0	0	2	0	0	0	1	1	0	2	2	2	2
g__Anaerocolumna;s__Anaerocolumna xylanovorans	138	31	73	66	82	66	88	23	30	45	45	14	25	19	47	24	62	41	67	25
g__Ruthenibacterium;s__Ruthenibacterium lactatiformans	138	19	46	61	53	88	99	25	30	45	49	50	46	47	65	48	67	52	83	34
g__Unclassified;s__Clostridiaceae bacterium BRH_c20a	137	6	9	6	7	12	16	4	4	11	2	2	2	2	3	2	5	4	2	3
g__Ileibacterium;s__Ileibacterium valens	129	136	137	136	136	12	101	135	79	135	2	0	7	0	2	0	3	19	0	5
g__Unclassified;s__Firmicutes bacterium CAG:176	137	9	37	37	36	106	111	55	57	53	53	32	50	44	63	40	71	55	98	33
g__Unclassified;s__Firmicutes bacterium CAG:65_45_313	135	15	55	63	55	52	103	26	19	67	31	1	6	2	25	45	94	76	115	67
g__Clostridium;s__Clostridium sp. C105KSO14	134	50	104	98	120	95	112	51	71	95	60	41	52	47	63	47	70	62	87	31
g__Clostridium;s__Clostridium sp. CAG:413	134	30	76	54	69	49	67	24	22	38	25	16	22	20	31	29	38	37	52	15
g__Clostridium;s__Clostridium sp. Marseille-P2538	134	43	57	59	73	94	108	62	49	81	30	41	52	26	56	50	77	78	80	37
g__Erysipelatoclostridium;s__[Clostridium] innocuum	46	18	23	15	23	18	17	97	112	98	124	125	124	125	126	131	126	96	127	21
g__Akkermansia;s__Akkermansia sp. 54_46	124	131	130	119	131	7	17	96	8	129	127	127	127	129	128	128	75	85	1	20
g__Prevotella;s__Prevotella sp. CAG:755	68	113	114	114	114	130	125	39	21	13	3	2	5	6	5	3	7	112	5	2
g__Anaerocolumna;s__Anaerocolumna aminovalerica	130	30	67	57	66	59	89	30	27	51	35	18	18	17	35	35	65	44	65	38
g__Papillibacter;s__Papillibacter cinnamivorans	129	10	43	43	39	72	79	36	40	42	45	26	30	23	43	26	53	39	67	19
g__Prevotella;s__Prevotella sp. P2-180	128	125	127	128	128	39	32	35	35	20	14	8	15	16	16	10	18	19	7	8
g__Clostridium;s__Clostridium sp. CAG:245_30_32	73	127	87	108	104	2	7	1	2	2	1	1	1	0	1	3	3	2	2	1
g__Unclassified;s__Peptococcaceae bacterium BICA1-8	127	1	6	2	6	9	14	3	2	8	1	1	0	1	1	0	2	1	4	1
g__Clostridium;s__Clostridium sp. CAG:62_40_43	49	110	126	79	120	51	47	35	40	40	44	39	40	4	44	38	43	41	43	40
g__Fusicatenibacter;s__Fusicatenibacter saccharivorans	125	33	73	66	94	79	102	39	50	63	54	26	29	29	54	37	80	62	89	37
g__Oscillibacter;s__Oscillibacter sp. CAG:241_62_21	125	7	37	43	45	87	96	48	46	30	40	26	42	41	50	22	55	42	87	24
g__Anaerotruncus;s__uncultured Anaerotruncus sp.	125	33	75	68	65	87	99	40	39	52	38	34	45	36	50	44	63	48	60	28
g__Unclassified;s__Firmicutes bacterium CAG:238	125	49	71	47	49	69	66	34	47	70	44	40	39	63	47	47	77	69	100	54
g__Clostridium;s__Clostridium beijerinckii	124	40	70	63	74	58	75	37	38	49	38	28	30	21	40	38	63	57	68	36
g__Clostridium;s__Clostridium sp. CAG:1024	124	9	51	60	59	89	104	52	56	50	58	33	46	51	61	33	63	50	101	16
g__Anaerostipes;s__Anaerostipes sp. 992a	124	38	69	56	84	61	68	33	42	43	36	24	36	25	41	25	51	44	64	31
g__Peptococcus;s__Peptococcus niger	124	3	4	4	3	14	17	3	0	4	1	2	0	2	2	1	2	2	0	0
g__Unclassified;s__Candidatus Saccharibacteria bacterium	2	122	119	109	119	0	0	0	0	0	0	0	0	0	0	0	0	0	0	0
g__Ruminococcus;s__Ruminococcus bromii	122	45	85	71	95	59	77	22	23	39	18	30	26	24	34	35	56	57	56	39
g__Alistipes;s__Alistipes sp. Marseille-P2431	45	72	77	78	77	113	120	103	121	107	43	1	4	3	44	3	4	5	2	3
g__Clostridium;s__Clostridium sp. C105KSO13	121	38	73	64	77	73	97	41	38	66	27	27	29	20	33	29	51	42	63	23
g__Clostridium;s__Clostridium sp. CAG:448	121	52	95	25	97	18	37	10	7	87	10	14	15	11	13	12	22	103	29	13
g__Intestinibacillus;s__Intestinibacillus massiliensis	121	21	56	56	54	72	81	26	25	57	47	33	33	40	54	39	58	45	54	24
g__Anaerostipes;s__Anaerostipes hadrus	121	86	90	84	100	41	68	21	26	42	31	24	27	14	35	25	43	41	53	27
g__Unclassified;s__Lachnospiraceae bacterium V9D3004	121	44	59	41	68	61	75	37	48	59	39	34	37	8	45	38	69	65	74	44
g__Unclassified;s__Firmicutes bacterium CAG:129_59_24	121	7	50	50	41	87	102	41	47	45	42	27	28	38	55	36	51	39	73	28
g__Lachnoclostridium;s__Lachnoclostridium sp. An298	120	33	72	76	97	66	79	43	36	62	37	21	25	17	36	35	64	50	62	31
g__Acutalibacter;s__Acutalibacter muris	84	15	43	48	40	119	100	24	48	46	51	63	64	100	100	43	62	51	72	42
g__Agathobaculum;s__Agathobaculum desmolans	119	19	48	43	48	73	86	24	41	49	44	43	27	32	50	42	65	41	80	27
g__Clostridium;s__Clostridium sp. HGF2	2	0	1	1	1	1	1	83	97	101	108	111	111	111	111	118	116	102	107	25
g__Pseudoflavonifractor;s__Pseudoflavonifractor sp. An187	118	9	56	48	49	65	84	32	57	43	44	27	34	40	49	36	46	49	60	36
g__Lachnoclostridium;s__[Clostridium] populeti	117	35	72	57	79	50	63	27	31	37	30	22	26	16	32	22	43	30	47	24
g__Clostridium;s__Clostridium sp. CAG:594	44	115	92	37	71	1	27	1	3	18	1	1	1	0	1	2	1	2	1	4
g__Blautia;s__[Ruminococcus] gnavus	115	39	65	63	76	59	90	39	39	68	54	35	44	35	60	38	72	59	63	45
g__Anaeromassilibacillus;s__Anaeromassilibacillus sp. An250	115	25	77	50	60	58	78	21	30	42	41	27	29	29	48	32	52	40	57	16
g__Clostridium;s__Clostridium sp. CAG:793	44	114	57	83	89	0	5	0	0	3	0	0	0	0	0	0	0	0	1	0
g__Unclassified;s__Firmicutes bacterium CAG:552_39_19	114	24	68	48	92	29	61	15	7	15	5	11	11	4	14	13	33	49	15	50
g__Tyzzerella;s__Tyzzerella sp. An114	112	26	55	38	60	65	76	25	45	43	15	16	13	18	19	12	38	25	42	12
g__Unclassified;s__Lachnospiraceae bacterium YSD2013	112	14	87	57	67	29	87	18	14	54	18	10	13	7	19	25	76	61	75	44
g__Eubacterium;s__Eubacterium sp. CAG:841	110	47	82	45	87	15	36	6	13	65	16	11	10	4	15	12	22	72	27	15
g__Roseburia;s__Roseburia sp. CAG:303	110	36	72	49	83	37	57	23	31	43	25	22	20	14	33	23	46	46	46	34
g__Unclassified;s__Firmicutes bacterium CAG:137_57_8	110	6	15	63	33	31	78	34	14	70	79	76	75	83	85	79	85	76	90	39
g__Butyricimonas;s__Butyricimonas synergistica	38	49	57	56	53	109	95	107	108	30	14	5	15	14	16	17	26	33	12	15
g__Eubacterium;s__Eubacterium sp. An3	109	35	55	52	62	58	69	32	35	46	26	24	31	20	31	28	45	39	57	26
g__Dorea;s__Dorea sp. D27	109	25	44	45	52	90	104	60	52	79	31	41	56	28	69	43	69	68	80	40
g__Subdoligranulum;s__Subdoligranulum sp. CAG:314	109	7	49	72	85	23	54	0	0	2	3	3	2	3	4	25	50	52	21	52
g__Parasutterella;s__Parasutterella excrementihominis CAG:233	15	105	108	107	105	99	104	13	7	103	108	107	109	108	108	108	108	108	108	103
g__Eggerthella;s__Eggerthella lenta	40	93	97	96	108	39	31	35	38	32	18	10	17	5	15	12	33	42	23	16
g__Alloprevotella;s__Alloprevotella rava	60	102	105	105	102	108	107	31	14	7	3	0	3	6	7	0	9	100	2	0
g__Prevotella;s__Prevotella sp. P5-92	107	108	108	108	107	25	21	24	24	16	6	5	6	7	7	12	14	14	5	12
g__Blautia;s__Blautia sp. An81	108	38	62	52	71	56	97	44	37	78	60	49	52	44	57	54	83	65	86	55
g__Massilioclostridium;s__Massilioclostridium coli	107	27	40	38	44	59	74	27	22	28	27	26	24	21	35	21	33	29	30	10
g__Eubacterium;s__Eubacterium sp. CAG:156	107	70	97	74	98	69	83	7	6	19	11	13	8	6	12	12	22	18	22	10
g__Roseburia;s__Roseburia sp. CAG:10041_57	107	25	95	64	99	37	65	17	16	39	25	8	12	8	26	21	46	34	55	28
g__Oscillibacter;s__uncultured Oscillibacter sp.	107	24	65	56	50	81	92	38	46	55	63	52	40	54	68	65	78	61	77	38
g__Desulfonispora;s__Desulfonispora thiosulfatigenes	107	0	3	1	2	12	11	1	1	4	1	0	0	0	1	1	2	0	1	1
g__Mycoplasma;s__Mycoplasma sp. CAG:956	59	107	106	41	79	4	23	0	2	9	2	2	3	2	2	2	5	5	5	3
g__Unclassified;s__Lachnospiraceae bacterium	106	27	59	39	63	36	54	20	18	32	20	20	19	17	25	18	46	38	51	26
g__Unclassified;s__Clostridiales bacterium GWF2_38_85	106	39	83	50	86	29	65	13	11	45	17	15	16	8	22	17	37	45	47	15
g__Clostridium;s__Clostridium sp. CAG:411	105	39	68	53	80	39	55	22	21	43	22	16	26	13	30	17	45	40	51	30
g__Eubacterium;s__[Eubacterium] eligens	105	18	65	48	59	35	65	25	19	45	33	24	23	16	35	30	50	38	63	36
g__Lachnoanaerobaculum;s__Lachnoanaerobaculum saburreum	105	36	38	41	76	57	61	48	38	46	46	28	36	10	46	39	64	51	62	35
g__Lachnoclostridium;s__[Desulfotomaculum] guttoideum	105	35	53	60	78	59	67	27	35	64	19	10	20	8	24	24	37	27	40	19
g__Flavonifractor;s__Flavonifractor sp. An4	105	26	52	50	47	89	81	37	39	35	28	24	22	31	42	33	47	36	56	18
g__Unclassified;s__Clostridiales bacterium 36_14	105	55	80	68	83	44	84	26	23	49	19	12	16	8	23	19	50	41	57	30
g__Bacteroides;s__Bacteroides sp. CAG:709	6	101	103	104	103	12	12	10	11	6	5	0	2	1	4	1	5	6	1	1
g__Unclassified;s__Ruminococcaceae bacterium P7	104	26	66	64	66	70	78	27	36	38	25	26	27	22	34	38	61	51	54	41
g__Intestinimonas;s__Intestinimonas massiliensis	104	16	55	45	46	60	63	26	34	42	34	21	28	31	36	37	48	41	49	29
g__Candidatus Soleaferrea;s__Candidatus Soleaferrea massiliensis	103	27	56	46	51	53	73	16	17	36	28	26	19	18	31	23	43	36	31	24
g__Unclassified;s__Clostridiales bacterium CHKCI006	103	75	65	33	56	38	58	26	23	68	25	28	26	22	32	34	49	44	42	28
g__Bacteroides;s__uncultured Bacteroides sp.	75	87	96	99	95	102	95	77	79	51	28	13	32	31	33	22	40	43	25	17
g__Eubacterium;s__Eubacterium rectale CAG:36	102	38	82	76	85	61	93	30	40	75	54	40	48	48	62	46	73	65	79	53
g__Dehalobacterium;s__Dehalobacterium formicoaceticum	80	14	102	29	33	64	93	18	23	41	33	3	2	3	14	3	45	30	37	22
g__Barnesiella;s__Barnesiella viscericola	74	91	99	101	101	95	80	86	82	47	23	15	30	27	26	18	30	34	14	16
g__Butyricimonas;s__Butyricimonas sp. An62	11	9	10	11	10	101	98	98	98	9	7	6	6	6	7	8	8	8	5	8
g__Tyzzerella;s__Tyzzerella nexilis	101	25	78	78	95	32	40	23	25	35	50	16	19	16	47	36	77	66	76	41
g__Flavonifractor;s__Flavonifractor sp. An91	101	9	45	32	33	71	70	24	40	40	33	31	30	32	43	45	60	49	60	37
g__Unclassified;s__Clostridiales bacterium Nov_37_41	101	21	46	36	54	33	46	17	23	30	29	14	20	6	28	21	51	34	48	24
g__Slackia;s__Slackia heliotrinireducens	26	80	87	89	100	21	29	24	27	17	12	9	14	8	15	8	20	17	13	10
g__Unclassified;s__Clostridiaceae bacterium MS3	100	20	50	58	59	39	63	24	20	34	42	13	12	7	33	19	36	24	63	21
g__Unclassified;s__Lachnospiraceae bacterium 2_1_46FAA	100	49	56	59	71	34	72	25	23	60	49	17	22	16	51	21	56	27	56	46
g__Ruminococcus;s__Ruminococcus lactaris	100	36	49	55	59	58	79	42	39	58	36	20	26	18	40	17	50	37	68	36
g__Clostridium;s__Clostridium sp. CAG:12237_41	99	27	53	32	60	27	47	17	17	34	32	11	15	2	24	26	50	42	51	25
g__Clostridium;s__Clostridium sp. CAG:91	99	3	24	20	18	36	67	15	20	40	24	2	7	1	17	19	74	67	87	44
g__Ruminococcus;s__Ruminococcus sp. HUN007	99	32	74	50	72	41	50	20	24	30	12	19	18	11	26	16	30	24	40	22
g__Unclassified;s__Clostridiales bacterium VE202-15	80	25	72	51	70	89	99	30	32	42	23	19	21	26	32	24	29	17	39	23
g__Desulfovibrio;s__Desulfovibrio piger	4	71	83	81	85	92	93	66	95	99	85	62	69	87	92	90	92	75	88	51
g__Unclassified;s__Firmicutes bacterium CAG:24053_14	98	14	54	39	39	57	68	18	31	41	46	31	28	37	49	45	54	44	42	24
g__Alistipes;s__Alistipes sp. CAG:435	15	92	95	97	96	19	14	18	19	12	4	2	4	5	4	5	6	6	4	5
g__Anaerofustis;s__Anaerofustis stercorihominis	97	37	61	54	68	58	65	29	38	34	44	29	35	30	40	37	59	48	58	33
g__Lawsonia;s__Lawsonia intracellularis	3	59	73	70	70	74	73	69	97	92	70	69	73	72	73	71	71	64	71	43
g__Bacteroides;s__Bacteroides sp. CAG:770	6	96	96	96	96	12	12	11	9	7	5	1	3	2	6	2	5	6	2	2
g__Chlamydia;s__Chlamydia trachomatis	34	86	96	95	96	29	23	16	21	15	21	16	22	18	24	18	25	23	26	12
g__Clostridium;s__Clostridium sp. CAG:914	44	96	81	44	77	2	30	0	0	9	0	1	1	0	1	4	4	5	1	4
g__Blautia;s__Blautia sp. CAG:257	96	40	63	60	81	26	54	20	15	39	25	22	30	23	34	25	34	26	53	24
g__Coprococcus;s__Coprococcus comes	96	28	53	38	55	40	64	31	29	51	29	19	20	26	35	21	45	37	58	38
g__Coprococcus;s__Coprococcus sp. HPP0074	96	29	54	54	59	45	79	39	30	69	46	31	34	25	56	35	64	49	70	40
g__Subdoligranulum;s__Subdoligranulum variabile	96	16	42	48	56	58	73	29	33	40	34	31	29	33	38	29	47	40	58	31
g__Bacteroides;s__Bacteroides sp. CAG:545	13	93	95	94	94	16	15	15	15	9	3	0	1	2	3	1	2	4	2	1
g__Anaeromassilibacillus;s__Anaeromassilibacillus sp. An172	95	31	56	46	51	33	43	22	18	36	28	19	14	18	30	19	47	34	42	26
g__Ruminococcus;s__Ruminococcus sp. CAG:177	95	31	72	66	64	26	35	11	12	25	8	6	8	6	12	13	22	21	22	12
g__Lachnospira;s__uncultured Lachnospira sp.	94	13	30	22	37	38	44	10	27	30	43	21	22	23	33	30	56	45	53	33
g__Bilophila;s__Bilophila sp. 4_1_30	12	59	69	68	68	74	75	55	90	84	68	90	94	69	90	68	70	62	69	48
g__Slackia;s__Slackia piriformis	23	73	82	81	93	19	25	18	27	22	10	6	13	8	14	10	21	33	15	5
g__Unclassified;s__Eubacteriaceae bacterium CHKCI004	93	36	42	53	67	45	57	28	25	32	25	19	27	26	38	21	43	31	49	19
g__Ruminococcus;s__Ruminococcus sp. CAG:624	93	27	83	26	41	11	25	4	5	11	4	6	5	1	6	6	11	10	7	4
g__Pseudoflavonifractor;s__Pseudoflavonifractor sp. An176	93	12	36	35	35	54	70	29	32	27	43	27	25	38	38	39	44	44	49	32
g__Butyricimonas;s__Butyricimonas sp. Marseille-P3923	15	19	19	20	20	92	87	90	92	15	7	4	5	5	6	4	6	6	4	4
g__Subdoligranulum;s__Subdoligranulum sp. 4_3_54A2FAA	91	19	39	40	39	41	43	13	27	18	27	23	22	25	36	22	38	23	32	13
g__Ruminococcus;s__Ruminococcus callidus	90	22	72	27	53	18	30	9	9	11	8	10	8	6	10	10	27	22	20	10
g__Flavonifractor;s__Flavonifractor sp. An135	90	12	44	33	34	59	62	37	45	36	43	29	29	28	43	45	56	35	67	33
g__Unclassified;s__Firmicutes bacterium CAG:460	45	89	90	34	64	2	21	2	1	6	1	2	2	2	2	2	3	3	3	3
g__Unclassified;s__Lachnospiraceae bacterium 3_1_46FAA	89	7	22	13	25	22	25	12	12	31	29	23	24	19	29	15	30	20	35	16
g__Ruminococcus;s__Ruminococcus sp. CAG:724	89	32	68	33	72	15	32	12	8	58	4	6	4	4	6	7	17	63	19	11
g__Barnesiella;s__Barnesiella sp. An22	58	63	71	70	71	88	72	71	74	39	24	16	22	25	25	16	22	25	14	13
g__Prevotella;s__Prevotella oryzae	78	83	87	88	87	37	33	33	34	21	12	5	11	11	13	7	11	12	8	4
g__Parabacteroides;s__Parabacteroides chinchillae	61	58	62	63	64	88	85	80	82	59	44	32	44	52	49	36	56	56	36	35
g__Clostridium;s__Clostridium sp. 26_21	39	88	51	73	77	0	8	0	0	2	1	0	0	0	0	0	1	0	0	0
g__Clostridium;s__Clostridium sp. CAG:127	60	37	45	72	88	27	40	19	25	24	19	11	14	5	18	13	30	26	31	21
g__Drancourtella;s__Drancourtella sp. An12	88	29	63	52	58	41	65	24	27	42	20	16	19	19	24	17	39	24	43	16
g__Unclassified;s__Clostridiales bacterium VE202-01	88	21	21	27	37	55	61	67	69	77	72	70	70	65	72	80	84	85	76	66
g__Coprococcus;s__Coprococcus catus	87	43	51	62	73	57	78	38	35	57	19	10	15	12	21	17	33	28	33	12
g__Enterobacter;s__Enterobacter cloacae	87	1	0	0	2	0	0	1	0	0	1	38	1	52	29	67	1	1	0	0
g__Clostridium;s__Clostridium sp. CAG:632	86	18	43	37	46	25	49	18	18	29	15	10	5	4	18	14	37	36	55	31
g__Unclassified;s__Ruminococcaceae bacterium cv2	86	12	55	43	44	51	63	40	35	41	29	21	27	34	29	24	37	34	50	27
g__Flavonifractor;s__Flavonifractor sp. An112	86	10	36	34	34	50	55	14	21	28	26	19	15	20	24	20	33	25	40	18
g__Eubacterium;s__Eubacterium sp. CAG:76	85	33	53	26	61	34	38	16	24	22	34	9	14	3	23	21	48	38	46	14
g__Unclassified;s__Lachnospiraceae bacterium NC2004	85	19	56	33	54	64	74	37	41	48	26	29	22	33	35	28	52	43	54	24
g__Pseudoflavonifractor;s__Pseudoflavonifractor sp. An44	85	10	34	35	32	52	64	17	39	49	40	21	24	39	44	35	45	38	43	30
g__Clostridium;s__Clostridium sp. CAG:169	84	16	38	45	38	53	62	17	19	34	24	19	21	23	30	21	29	23	38	13
g__Unclassified;s__Clostridiales bacterium VE202-26	84	31	39	37	45	57	69	36	29	60	28	30	37	28	44	41	56	51	58	32
g__Unclassified;s__bacterium MS4	84	19	36	29	30	44	57	17	14	28	26	17	16	20	29	18	27	19	30	16
g__Unclassified;s__Candidatus Saccharibacteria oral taxon TM7x	0	83	80	71	80	0	0	0	0	0	0	0	0	0	0	0	0	0	0	0
g__Bacteroides;s__Bacteroides oleiciplenus	53	53	55	55	55	82	65	78	76	35	21	11	21	19	21	16	22	24	20	9
g__Eubacterium;s__Eubacterium sp. CAG:38	82	15	29	25	39	29	40	15	19	29	18	18	21	14	28	25	40	38	44	25
g__Lachnoclostridium;s__[Clostridium] aminophilum	82	18	40	33	47	45	51	23	28	40	15	12	10	10	17	24	29	23	25	12
g__Bacteroides;s__Bacteroides ovatus	62	63	64	64	64	81	60	73	78	52	42	30	42	38	38	39	52	52	32	31
g__Robinsoniella;s__Robinsoniella peoriensis	81	25	59	52	54	31	53	21	17	39	25	15	17	14	32	18	41	33	37	20
g__Unclassified;s__Erysipelotrichaceae bacterium NK3D112	81	27	59	51	56	49	57	19	25	38	30	28	31	36	36	33	47	39	45	27
g__Clostridium;s__Clostridium sp. CAG:1193	72	80	70	29	60	0	21	1	1	7	0	0	0	0	0	0	0	0	0	0
g__Paeniclostridium;s__Paeniclostridium sordellii	35	78	80	61	79	16	27	11	13	18	32	5	26	5	23	13	46	48	17	12
g__Acetanaerobacterium;s__Acetanaerobacterium elongatum	79	18	48	35	45	51	54	18	16	28	17	22	18	17	23	13	29	19	29	12
g__Prevotella;s__Prevotella sp. CAG:5226	51	66	69	69	69	78	60	43	36	26	21	20	22	20	21	11	13	51	11	8
g__Clostridium;s__Clostridium sp. M62_1	78	23	39	34	43	42	45	15	33	25	19	15	19	15	20	23	37	30	31	20
g__Unclassified;s__Firmicutes bacterium CAG:65	78	8	20	31	24	33	59	10	7	35	22	2	4	3	16	29	65	47	75	42
g__Unclassified;s__Firmicutes bacterium CAG:884	33	78	72	30	53	1	17	1	0	11	0	0	0	0	0	0	7	6	4	6
g__Bacteroides;s__Bacteroides pyogenes	27	31	30	31	32	77	72	44	44	37	47	41	47	46	47	42	47	49	41	42
g__Butyricimonas;s__Butyricimonas virosa	11	15	16	15	16	77	73	75	76	10	4	3	4	4	4	5	7	9	5	6
g__Clostridium;s__Clostridium sp. CAG:609	30	70	77	22	50	2	17	1	1	5	0	0	1	2	2	2	2	2	2	2
g__Traorella;s__Traorella massiliensis	77	24	41	38	48	35	59	24	16	35	21	23	26	21	29	14	33	27	44	21
g__Unclassified;s__Firmicutes bacterium CAG:41	15	60	77	12	64	11	11	4	5	6	2	3	2	1	2	1	4	3	5	1
g__Desulfovibrio;s__Desulfovibrio vulgaris	0	28	32	34	34	36	34	63	77	71	33	31	30	33	33	34	34	30	33	26
g__Lactobacillus;s__Lactobacillus taiwanensis	24	76	31	49	75	2	1	25	3	2	30	5	27	2	21	18	30	39	3	2
g__Unclassified;s__Lachnospiraceae bacterium AB2028	76	10	39	37	46	29	48	14	17	34	12	10	8	7	13	16	29	22	34	17
g__Unclassified;s__Lachnospiraceae bacterium TWA4	76	30	36	42	44	27	56	15	14	36	13	19	32	27	33	11	23	18	44	24
g__Unclassified;s__Lachnospiraceae bacterium FE2018	75	25	35	37	48	40	46	20	21	19	16	18	19	16	23	16	36	34	40	8
g__Unclassified;s__Clostridiales bacterium 44_9	75	11	25	33	36	28	37	25	25	26	12	12	13	7	13	9	28	28	33	23
g__Unclassified;s__uncultured bacterium BAC10G6	64	66	69	69	68	75	67	65	67	56	42	15	44	45	47	25	55	60	39	26
g__Denitrobacterium;s__Denitrobacterium detoxificans	19	51	66	60	74	30	30	19	18	13	7	5	7	0	7	7	13	24	8	4
g__Unclassified;s__Clostridiales bacterium VE202-21	74	17	37	36	46	49	65	32	27	46	14	14	23	11	28	17	25	23	30	19
g__Bacteroides;s__Bacteroides congonensis	17	18	20	20	20	23	73	19	20	17	5	3	5	3	5	5	9	10	3	5
g__Clostridium;s__Clostridium sp. CAG:590	73	43	57	41	66	24	40	15	19	28	24	22	16	7	21	21	44	39	42	21
g__Clostridium;s__Clostridium sp. CAG:921	35	73	53	51	70	0	6	0	0	2	0	1	1	0	2	1	2	2	3	1
g__Catonella;s__Catonella morbi	73	16	43	40	45	35	58	24	19	38	27	16	18	12	23	19	40	33	40	15
g__Dorea;s__Dorea formicigenerans	73	18	32	29	33	54	61	41	43	52	22	32	43	35	48	31	43	37	51	31
g__Lachnoclostridium;s__Lachnoclostridium sp. An118	73	18	29	30	38	46	50	22	23	38	19	14	19	18	24	29	43	39	45	28
g__Lachnoclostridium;s__[Clostridium] celerecrescens	73	16	43	36	56	59	65	28	30	42	18	15	22	18	22	23	41	31	42	15
g__Ruminiclostridium;s__[Clostridium] viride	73	12	40	30	34	48	47	21	23	30	26	8	9	11	19	10	23	11	36	8
g__Bacteroides;s__Bacteroides sp. CAG:754	16	20	20	21	22	19	72	21	20	8	6	1	6	5	6	2	12	13	6	3
g__Enterococcus;s__Enterococcus faecalis	72	25	40	41	53	36	43	24	30	36	35	28	25	37	37	32	40	34	36	29
g__Unclassified;s__uncultured murine large bowel bacterium BAC 54B	42	39	43	43	41	72	60	56	53	33	28	24	29	34	30	13	19	23	9	11
g__Enterococcus;s__Enterococcus faecium	71	25	49	38	56	37	58	17	19	38	28	38	27	29	38	25	45	39	45	23
g__Oribacterium;s__Oribacterium sp. NK2B42	71	19	37	45	59	48	60	18	35	34	18	11	15	11	21	17	22	18	31	18
g__Unclassified;s__Coriobacteriaceae bacterium 68-1-3	22	58	61	63	70	23	15	16	15	11	7	3	6	3	5	5	16	18	10	5
g__Beduini;s__Beduini massiliensis	70	42	52	46	47	28	29	41	22	33	21	18	21	22	20	40	47	45	23	18
g__Niameybacter;s__Niameybacter massiliensis	70	8	30	22	25	30	45	12	17	17	14	7	10	10	15	15	25	22	35	13
g__Unclassified;s__Lachnospiraceae bacterium AD3010	70	17	33	31	32	29	47	19	19	36	9	8	13	10	13	10	25	15	28	10
g__Streptococcus;s__Streptococcus suis	67	46	59	62	69	32	45	29	34	33	30	29	29	28	33	24	32	28	27	12
g__Clostridium;s__Clostridium sp. CAG:533	26	60	69	18	52	3	11	0	1	8	0	0	0	0	0	0	1	0	0	0
g__Eubacterium;s__Eubacterium ruminantium	62	28	59	40	69	35	56	24	14	42	19	12	16	7	21	21	33	34	25	20
g__Unclassified;s__Lachnospiraceae bacterium AC2028	69	7	36	24	31	21	48	11	11	32	10	2	4	2	9	13	38	30	38	24
g__Unclassified;s__Lachnospiraceae bacterium P6B14	51	51	69	39	68	39	39	25	26	27	20	19	18	2	23	18	28	24	35	26
g__Faecalibacterium;s__Faecalibacterium sp. An192	69	5	30	25	23	34	42	14	25	22	18	14	20	17	25	28	38	31	27	21
g__Erysipelatoclostridium;s__[Clostridium] saccharogumia	69	20	33	27	39	37	46	34	33	45	30	28	29	28	30	35	42	42	41	36
g__Parabacteroides;s__Parabacteroides sp. YL27	35	45	44	46	45	68	56	65	65	50	19	13	18	22	21	20	31	35	17	18
g__Clostridium;s__Clostridium sp. CAG:356	48	68	42	54	54	0	4	0	0	1	0	0	0	0	0	0	0	0	0	0
g__Lachnoclostridium;s__Lachnoclostridium phocaeense	68	25	38	28	44	38	51	23	19	40	22	16	22	19	28	17	31	21	38	27
g__Unclassified;s__Lachnospiraceae bacterium P6A3	68	12	31	18	32	28	45	9	11	25	9	4	7	3	7	14	31	23	37	19
g__Gemmiger;s__Gemmiger sp. An50	68	11	27	17	31	52	51	16	20	26	16	15	16	8	22	15	30	24	23	15
g__Acidiphilium;s__Acidiphilium sp. CAG:727	64	9	20	28	43	27	45	1	3	7	1	2	2	0	2	12	26	57	7	68
g__Prevotella;s__Prevotella ruminicola	58	65	67	66	67	65	57	50	51	28	20	12	18	19	21	16	23	26	13	14
g__Prevotella;s__Prevotella sp. CAG:487	46	45	52	52	53	67	61	42	45	37	21	0	22	24	26	12	27	28	22	15
g__Catabacter;s__Catabacter hongkongensis	67	14	25	26	41	24	55	10	9	20	12	9	12	13	13	12	20	15	16	10
g__Clostridium;s__Clostridium perfringens	66	52	62	49	66	24	33	13	16	22	11	8	9	7	15	18	37	30	40	7
g__Clostridium;s__Clostridium sp. 12(A)	66	16	35	36	47	43	49	20	21	30	8	9	12	12	14	15	24	25	28	18
g__Faecalicatena;s__Faecalicatena contorta	62	18	31	21	34	44	66	30	28	49	32	27	33	29	36	29	45	32	41	29
g__Muribaculum;s__Muribaculum intestinale	30	29	35	35	35	65	54	62	64	49	16	10	17	16	17	15	21	21	14	15
g__Prevotella;s__Prevotella sp. tf2-5	60	62	64	63	65	14	12	17	15	6	4	4	4	4	4	8	8	8	2	7
g__Drancourtella;s__Drancourtella sp. An57	65	18	32	30	37	39	41	22	24	28	14	12	21	14	24	18	34	30	38	16
g__Bacteroides;s__Bacteroides sp. CAG:462	41	55	55	55	55	64	53	59	60	33	18	13	19	19	19	21	29	34	16	20
g__Butyrivibrio;s__Butyrivibrio sp. MC2013	64	18	33	28	51	23	43	9	9	26	16	5	4	5	12	13	41	29	41	17
g__Roseburia;s__Roseburia sp. CAG:100	64	15	57	39	63	21	45	11	11	21	9	5	6	5	9	9	32	25	32	15
g__Unclassified;s__Clostridiales bacterium VE202-16	64	26	42	43	50	52	50	26	42	45	57	48	54	49	59	30	46	42	54	21
g__Unclassified;s__Erysipelotrichaceae bacterium 6_1_45	18	6	13	8	12	4	5	14	20	62	23	22	22	23	23	45	58	41	64	10
g__Unclassified;s__Candidatus Saccharibacteria bacterium 32-50-13	0	63	62	57	61	0	0	0	0	0	0	0	0	0	0	0	0	0	0	0
g__Clostridium;s__Clostridium disporicum	28	63	37	50	57	10	15	7	4	6	6	4	6	2	6	4	9	5	7	5
g__Clostridium;s__Clostridium oryzae	63	12	24	24	33	27	45	12	14	19	19	12	9	12	21	15	35	26	33	23
g__Sarcina;s__Sarcina sp. DSM 11001	63	19	41	29	42	33	43	16	21	32	13	8	15	12	18	17	29	24	29	9
g__Eubacterium;s__[Eubacterium] hallii	63	15	22	33	36	29	40	20	27	37	27	28	25	24	33	28	40	35	41	22
g__Butyrivibrio;s__Butyrivibrio sp. CAG:318	63	21	46	37	46	27	33	17	14	29	14	15	16	8	20	21	37	32	32	14
g__Coprococcus;s__Coprococcus eutactus	63	9	27	14	23	18	28	11	11	10	15	8	7	3	14	12	21	17	23	13
g__Pseudobutyrivibrio;s__Pseudobutyrivibrio ruminis	63	15	50	42	61	32	59	19	17	42	14	8	10	12	16	12	23	21	32	18
g__Corallococcus;s__Corallococcus sp. CAG:1435	63	7	22	27	38	15	45	4	4	3	5	21	24	6	25	18	26	22	24	36
g__Mediterranea;s__Mediterranea sp. An20	44	53	55	56	56	62	57	51	50	36	18	10	20	20	20	13	22	26	13	13
g__Clostridium;s__Clostridium sp. CAG:226	62	12	25	22	27	42	47	14	27	24	31	21	23	17	28	17	36	27	37	17
g__Clostridium;s__Clostridium sp. CAG:245	24	62	46	43	59	2	4	0	0	9	0	0	0	0	0	1	2	2	1	1
g__Clostridium;s__Clostridium sp. CAG:524	25	62	60	24	55	0	20	1	1	11	0	1	2	0	1	0	0	1	1	1
g__Blautia;s__Blautia sp. Marseille-P3201T	62	23	31	25	39	19	29	16	16	23	9	10	11	9	15	8	22	15	27	15
g__Erysipelatoclostridium;s__[Clostridium] spiroforme	62	27	39	30	42	33	43	46	37	45	43	40	42	37	45	52	59	60	44	38
g__Prevotellamassilia;s__Prevotellamassilia timonensis	33	53	53	53	53	61	57	28	22	15	8	5	7	9	8	6	11	47	6	5
g__Lactobacillus;s__Lactobacillus ruminis	61	21	40	32	40	39	47	26	31	36	30	23	21	18	29	25	45	36	43	25
g__Clostridium;s__Clostridium sp. ATCC BAA-442	61	7	31	20	25	38	43	14	20	20	22	19	11	15	23	19	26	23	33	17
g__Lachnoclostridium;s__[Clostridium] glycyrrhizinilyticum	61	10	26	22	31	30	41	14	16	29	13	15	14	14	22	16	33	23	37	15
g__Flavonifractor;s__Flavonifractor sp. An9	61	11	26	24	17	41	45	13	15	22	19	11	15	16	24	17	28	21	33	12
g__Unclassified;s__Firmicutes bacterium CAG:227	61	15	21	25	35	19	24	6	5	20	7	3	8	3	9	7	19	18	26	3
g__Alloprevotella;s__Alloprevotella tannerae	34	58	58	58	59	60	59	16	3	2	3	4	4	4	5	1	1	54	1	1
g__Clostridium;s__Clostridium sp. C105KSO15	60	15	28	23	34	37	43	17	21	27	17	17	27	17	23	13	18	18	22	12
g__Clostridium;s__Clostridium sp. CAG:307	10	2	6	8	6	2	48	2	0	0	0	60	59	1	59	15	15	34	53	29
g__Unclassified;s__Clostridiales bacterium 41_21_two_genomes	60	31	33	37	39	30	39	17	21	32	16	9	11	13	19	15	25	20	26	13
g__Bifidobacterium;s__Bifidobacterium choerinum	20	58	58	59	59	8	51	51	21	46	0	0	0	0	0	0	1	3	0	1
g__Unclassified;s__Coriobacteriaceae bacterium CHKCI002	25	49	49	54	59	25	22	20	23	22	18	11	14	9	15	12	18	25	14	10
g__Bacteroides;s__Bacteroides sp. 43_108	45	46	47	46	47	59	48	54	55	33	23	20	24	24	24	19	25	28	19	17
g__Prevotella;s__Prevotella sp. 885	47	45	47	48	46	59	51	50	47	25	23	16	20	21	24	9	14	14	8	9
g__Clostridium;s__Clostridium hathewayi CAG:224	59	18	39	23	32	46	55	24	27	52	42	36	46	32	50	38	51	39	56	22
g__Clostridium;s__Clostridium sp. ASBs410	59	16	36	29	43	25	25	18	13	24	9	6	7	9	10	11	28	20	35	15
g__Helicobacter;s__Helicobacter sp. MIT 11-5569	0	0	0	0	0	23	1	49	59	59	0	0	0	0	0	0	0	0	0	0
g__Bacteroides;s__Bacteroides dorei	38	37	39	40	40	58	54	48	53	31	21	16	20	19	21	30	36	38	19	28
g__Bacteroides;s__Bacteroides faecichinchillae	41	49	49	50	50	58	49	57	55	35	13	8	13	18	16	13	29	37	12	11
g__Eubacterium;s__Eubacterium ramulus	58	18	27	28	27	34	35	25	28	25	17	13	19	11	20	16	21	22	30	18
g__Lachnoclostridium;s__[Clostridium] polysaccharolyticum	58	21	50	46	50	31	48	24	25	33	26	22	24	11	32	27	40	36	38	28
g__Tyzzerella;s__Tyzzerella sp. Marseille-P3062	58	6	16	14	22	17	33	22	18	26	27	8	15	13	30	11	31	17	34	23
g__Unclassified;s__Lachnospiraceae bacterium G41	55	11	41	36	48	24	58	14	9	33	12	7	9	9	12	15	27	19	23	19
g__Clostridium;s__Clostridium sp. CAG:253	57	29	40	37	46	22	41	12	13	24	9	5	6	5	9	11	27	25	31	28
g__Blautia;s__Blautia sp. CAG:237	57	19	33	27	41	31	48	16	11	21	15	16	21	15	20	18	27	24	37	15
g__Lachnoclostridium;s__[Clostridium] sphenoides	57	15	33	17	34	35	33	16	25	37	8	3	6	10	13	7	13	13	12	6
g__Unclassified;s__Candidatus Saccharibacteria bacterium RAAC3_TM7_1	0	56	54	55	55	0	0	0	0	0	0	0	0	0	0	0	0	0	0	0
g__Eubacterium;s__Eubacterium sp. ER2	56	17	24	29	35	33	50	17	18	43	31	17	21	23	31	32	49	41	50	28
g__Cellulosilyticum;s__Cellulosilyticum lentocellum	56	18	26	23	37	20	28	10	10	17	9	5	6	3	10	7	15	14	15	8
g__Faecalicatena;s__Faecalicatena fissicatena	56	16	26	25	26	31	34	8	14	29	18	11	10	6	18	18	34	27	35	19
g__Acetivibrio;s__Acetivibrio cellulolyticus	56	24	40	34	45	35	36	19	20	23	15	14	13	10	20	23	29	33	30	22
g__Ruminiclostridium;s__[Clostridium] hungatei	56	18	43	28	45	35	43	19	14	25	11	8	18	20	18	17	27	24	39	14
g__Ruminococcus;s__Ruminococcus sp. NK3A76	56	21	45	32	40	22	26	10	10	11	5	9	5	9	10	10	21	18	20	12
g__Sedimentibacter;s__Sedimentibacter sp. B4	56	15	29	17	29	27	34	10	17	21	15	11	13	9	15	16	24	21	25	15
g__Gordonibacter;s__Gordonibacter sp. An232A	17	43	50	51	55	16	14	19	22	14	7	3	7	1	5	5	14	18	11	2
g__Barnesiella;s__Barnesiella sp. An55	37	41	48	49	49	55	41	48	50	25	13	7	15	18	16	18	33	34	8	17
g__Prevotella;s__Prevotella sp. CAG:1124	44	50	54	55	54	26	20	20	20	12	5	4	5	5	5	6	8	10	4	7
g__Butyrivibrio;s__Butyrivibrio hungatei	55	18	46	28	48	25	36	15	17	24	6	7	10	6	7	15	29	23	20	14
g__Unclassified;s__Lachnospiraceae bacterium NK3A20	55	5	38	30	37	24	45	16	17	24	17	7	9	8	20	15	21	15	27	16
g__Peptoanaerobacter;s__Peptoanaerobacter stomatis	55	11	25	9	21	19	21	8	16	14	7	8	8	5	10	5	12	10	26	11
g__Unclassified;s__Clostridiales bacterium GWF2_36_10	55	26	44	30	41	20	23	4	3	21	3	3	4	5	5	5	10	25	13	8
g__Unclassified;s__Clostridia bacterium BRH_c25	55	13	26	19	29	29	39	15	17	25	18	13	13	19	21	11	19	16	29	22
g__Bacteroides;s__Bacteroides sp. CAG:1060_57_27	17	51	54	53	54	16	13	13	12	9	6	5	7	8	9	6	8	8	6	5
g__Alistipes;s__Alistipes sp. CAG:514	4	53	54	53	54	4	4	3	3	2	1	1	1	2	2	1	4	4	1	1
g__Butyrivibrio;s__Butyrivibrio sp. YAB3001	49	13	33	31	39	18	42	11	8	15	14	5	4	4	10	15	48	45	54	14
g__Lachnoclostridium;s__[Clostridium] indolis	54	7	31	30	39	27	30	12	13	14	9	11	14	11	13	10	18	12	23	11
g__Roseburia;s__Roseburia sp. CAG:380	54	13	29	23	33	18	25	14	11	20	11	14	14	9	16	13	17	14	22	13
g__Ruminococcus;s__Ruminococcus sp. CAG:403	54	17	41	17	38	20	29	10	6	18	15	12	11	8	16	9	22	27	23	10
g__Unclassified;s__Clostridiales bacterium 43-6	54	10	27	22	24	28	39	12	4	15	10	10	13	12	15	12	27	24	23	8
g__Unclassified;s__Clostridiales bacterium VE202-13	54	6	17	15	15	26	27	4	12	9	13	15	7	9	15	13	22	16	21	4
g__Desulfovibrio;s__Desulfovibrio sp. 6_1_46AFAA	2	28	38	33	40	44	45	21	42	34	37	39	46	40	54	40	41	35	39	26
g__Bacteroides;s__Bacteroides acidifaciens	7	10	10	10	10	10	53	5	7	6	7	6	7	7	7	5	8	8	5	5
g__Clostridium;s__Clostridium butyricum	53	19	24	26	36	24	32	17	16	31	18	10	15	9	20	11	29	24	29	15
g__Anaerostipes;s__Anaerostipes sp. 494a	53	31	26	26	40	27	30	13	16	26	14	8	9	11	15	12	18	14	19	14
g__Blautia;s__Blautia sp. An46	53	14	30	29	32	34	36	16	13	30	16	9	13	10	21	10	20	17	27	9
g__Butyrivibrio;s__Butyrivibrio sp. AE2032	53	16	43	33	47	20	41	12	11	26	14	11	11	6	16	16	27	21	29	13
g__Herbinix;s__Herbinix hemicellulosilytica	53	17	28	20	31	19	23	7	4	13	19	10	11	5	19	2	22	15	19	6
g__Gemmiger;s__Gemmiger sp. An87	53	16	33	35	34	37	48	11	12	27	26	17	16	28	32	30	41	38	32	17
g__Desulfovibrio;s__Desulfovibrio sp. 3_1_syn3	0	13	13	11	14	15	16	24	45	16	13	44	46	14	53	15	15	12	14	9
g__Bacteroides;s__Bacteroides timonensis	41	45	48	47	48	52	43	47	49	28	17	12	16	18	18	16	26	33	14	12
g__Butyricimonas;s__Butyricimonas sp. Marseille-P2440	15	20	20	19	21	52	46	50	50	13	7	6	7	7	9	4	7	8	5	4
g__Prevotella;s__Prevotella sp. CAG:617	23	46	47	48	44	52	52	19	13	7	5	4	3	4	6	3	8	43	3	2
g__Alistipes;s__Alistipes onderdonkii	19	31	36	38	36	52	52	42	48	42	17	2	4	5	18	3	5	5	3	2
g__Unclassified;s__Candidatus Saccharibacteria bacterium 47-87	0	52	51	46	49	0	0	0	0	0	0	0	0	0	0	0	0	0	0	0
g__Paenibacillus;s__Paenibacillus odorifer	52	11	17	19	25	37	42	14	19	28	16	16	12	18	17	21	26	21	34	18
g__Christensenella;s__Christensenella sp. AF73-05CM02	52	9	26	18	27	23	24	18	16	25	7	8	5	5	9	14	24	23	25	15
g__Clostridium;s__Clostridium sp. SY8519	52	12	21	26	27	19	27	13	10	11	15	7	10	9	14	10	21	14	21	9
g__Butyrivibrio;s__Butyrivibrio sp. INlla14	52	11	28	29	32	26	49	11	17	28	8	2	13	2	12	6	21	16	26	14
g__Parasporobacterium;s__Parasporobacterium paucivorans	52	14	26	20	27	29	34	16	23	20	16	16	20	19	22	16	29	27	33	13
g__Unclassified;s__Lachnospiraceae bacterium 5_1_57FAA	52	13	13	14	17	31	36	21	15	32	17	19	24	13	22	21	30	24	27	17
g__Unclassified;s__Lachnospiraceae bacterium MA2020	52	15	29	22	30	31	25	18	13	30	7	6	10	4	9	6	15	12	17	8
g__Ruminiclostridium;s__Ruminiclostridium sp. KB18	24	5	19	16	20	52	48	4	16	23	25	28	25	45	44	18	24	17	27	13
g__Clostridium;s__Clostridium sp. CAG:138	51	11	26	29	26	26	33	20	22	17	21	17	14	8	22	16	24	19	25	15
g__Fusibacter;s__Fusibacter sp. 3D3	51	10	24	24	24	19	33	16	15	17	21	10	8	8	24	15	35	25	44	11
g__Eubacterium;s__Eubacterium sp. CAG:274	51	9	18	15	24	14	17	5	7	17	4	2	2	1	5	4	11	9	13	7
g__Eubacterium;s__Eubacterium sp. SB2	51	17	25	32	38	31	41	25	25	27	11	10	10	7	13	16	32	28	32	8
g__Blautia;s__Blautia sp. YL58	2	0	0	0	1	1	2	1	0	0	51	48	47	48	50	44	33	35	37	8
g__Lachnoclostridium;s__[Clostridium] aerotolerans	51	14	33	28	44	39	41	16	15	24	12	8	10	7	13	18	22	22	19	11
g__Unclassified;s__Lachnospiraceae bacterium NLAE-zl-G231	51	6	21	20	25	22	28	10	9	25	8	5	6	5	10	10	33	23	39	13
g__Desulfosporosinus;s__Desulfosporosinus orientis	51	3	6	7	10	13	15	6	8	11	3	3	3	3	3	3	5	3	7	3
g__Unclassified;s__Ruminococcaceae bacterium FB2012	51	22	47	29	36	20	30	7	13	18	10	13	10	7	15	11	22	16	21	7
g__Prevotella;s__Prevotella copri	39	41	40	40	41	50	41	46	44	32	19	13	18	19	21	11	20	23	11	8
g__Clostridium;s__Clostridium sp. SCN 57-10	50	9	16	15	21	30	37	18	11	14	24	13	18	14	22	12	23	17	23	7
g__Ruminococcus;s__Ruminococcus sp. CAG:563	50	14	28	32	32	22	27	18	17	24	14	12	11	11	17	12	18	19	21	13
g__Dielma;s__Dielma fastidiosa	50	19	30	31	30	34	44	24	15	24	24	14	19	14	22	23	31	21	31	19
g__Unclassified;s__uncultured bacterium BAC25G1	45	46	47	47	47	50	45	36	36	15	26	22	26	27	26	7	12	12	8	8
g__Bacteroides;s__Bacteroides fluxus	24	42	42	42	42	49	46	47	48	31	14	9	14	14	14	11	16	18	12	11
g__Unclassified;s__Candidatus Saccharibacteria bacterium 49-20	0	49	49	47	49	0	0	0	0	0	0	0	1	0	0	0	0	0	0	0
g__Eubacterium;s__[Eubacterium] cellulosolvens	49	8	34	31	34	26	37	20	16	27	18	9	13	9	16	14	26	20	27	16
g__Unclassified;s__Eubacteriaceae bacterium CHKCI005	49	14	22	23	27	23	29	8	11	11	18	11	14	5	15	7	22	19	25	7
g__Butyrivibrio;s__Butyrivibrio sp. AC2005	49	9	30	21	29	19	35	14	13	18	17	6	10	9	17	15	31	21	28	11
g__Anaeromassilibacillus;s__Anaeromassilibacillus sp. Marseille-P3371	24	38	48	43	49	12	18	6	5	15	13	6	6	4	12	7	15	7	11	8
g__Unclassified;s__butyrate-producing bacterium SS3_4	49	11	27	24	21	32	39	22	21	26	20	17	21	11	22	16	27	17	30	13
g__Unclassified;s__Firmicutes bacterium CAG:194	49	11	33	25	33	23	45	18	22	37	11	8	6	5	11	13	22	17	23	13
g__Unclassified;s__Firmicutes bacterium CAG:321_26_22	20	49	44	22	40	0	7	1	0	2	0	2	2	0	2	1	0	2	1	0
g__Unclassified;s__Candidatus Saccharibacteria bacterium 32-49-12	0	48	47	43	46	0	0	0	0	0	0	0	0	0	0	0	0	0	0	0
g__Lactobacillus;s__Lactobacillus animalis	20	26	26	29	26	20	19	46	48	20	38	13	39	14	35	18	36	34	39	18
g__Clostridium;s__Clostridium sp. CAG:1000	12	48	48	17	26	0	9	0	0	3	0	1	2	0	1	1	1	2	1	1
g__Clostridium;s__Clostridium sp. CAG:302	25	48	43	19	35	2	14	0	1	6	0	0	0	0	0	2	3	3	2	4
g__Ruminiclostridium;s__[Clostridium] papyrosolvens	48	14	31	25	31	19	31	11	15	20	19	14	13	7	19	16	22	18	30	17
g__Ruminococcus;s__Ruminococcus sp. 37_24	48	17	39	20	32	18	28	14	11	22	12	11	11	10	16	10	17	17	22	12
g__Tissierella;s__Tissierella sp. P1	48	5	21	13	20	19	26	9	8	19	12	5	4	4	13	10	22	22	31	12
g__Cloacibacillus;s__Cloacibacillus sp. An23	46	17	34	25	28	48	44	25	32	37	25	27	33	19	36	30	45	42	42	18
g__Mycoplasma;s__Mycoplasma sp. CAG:472	29	42	48	16	36	1	13	2	2	1	0	0	1	1	1	0	1	1	1	0
g__Parabacteroides;s__Parabacteroides merdae	32	35	35	39	35	47	41	40	41	25	17	11	17	17	18	12	17	21	14	12
g__Unclassified;s__Bacteroidales bacterium 43_8	15	15	16	17	17	47	44	44	46	12	12	7	13	12	12	7	9	9	8	6
g__Clostridium;s__Clostridium sp. CAG:762	17	47	40	15	28	1	9	1	0	4	0	0	0	0	0	0	0	0	0	0
g__Lutispora;s__Lutispora thermophila	47	9	34	22	24	33	44	15	6	34	16	13	14	16	21	20	32	27	26	12
g__Unclassified;s__Lachnospiraceae bacterium AC3007	47	10	33	23	33	16	20	7	8	24	11	5	7	4	11	7	20	16	23	14
g__Ruminiclostridium;s__[Clostridium] cellobioparum	47	14	30	36	44	13	27	12	14	21	13	7	10	7	15	5	17	12	17	7
g__Ruminiclostridium;s__[Clostridium] clariflavum	47	18	32	30	30	19	34	10	13	19	7	9	9	10	13	18	26	23	30	18
g__Unclassified;s__Clostridiales bacterium KLE1615	47	10	23	16	24	37	40	11	14	28	17	11	14	7	20	17	31	30	36	17
g__Olsenella;s__Olsenella umbonata	18	42	31	40	46	17	16	32	28	35	31	7	17	7	26	6	12	11	10	3
g__Prevotella;s__Prevotella sp. CAG:1058	44	46	46	46	46	39	37	31	26	23	17	11	15	17	14	4	10	17	5	4
g__Bacillus;s__Bacillus cereus	46	20	31	35	39	24	30	13	12	17	19	3	5	7	17	11	22	20	22	16
g__Butyrivibrio;s__Butyrivibrio sp. VCD2006	46	17	20	21	33	10	15	6	3	16	6	1	1	2	7	4	16	10	31	8
g__Ruminococcus;s__Ruminococcus sp. CAG:330	46	18	27	21	31	11	23	7	8	19	10	10	11	8	13	8	20	17	15	12
g__Allobaculum;s__Allobaculum stercoricanis	46	26	33	29	28	18	29	22	8	37	16	11	15	4	15	10	14	17	18	6
g__Unclassified;s__Firmicutes bacterium CAG_194_44_15	46	11	24	24	26	27	29	10	17	22	11	5	6	7	13	10	25	22	27	10
g__Bacteroides;s__Bacteroides finegoldii	18	25	29	29	28	40	45	37	37	17	9	7	8	10	10	7	9	10	5	7
g__Bacteroides;s__Bacteroides sp. An322	25	28	31	32	31	45	33	33	36	18	11	6	13	13	12	8	16	22	7	8
g__Odoribacter;s__Odoribacter sp. 43_10	7	6	9	9	9	45	45	43	44	9	3	2	3	4	5	5	9	8	3	5
g__Alistipes;s__Alistipes sp. CAG:831	18	39	40	43	42	45	38	38	39	17	11	5	9	9	11	8	11	11	9	10
g__Clostridium;s__Clostridium jeddahense	45	13	23	18	25	19	28	11	13	19	16	14	13	13	20	9	17	11	21	13
g__Clostridium;s__Clostridium saccharoperbutylacetonicum	40	11	35	26	30	32	45	18	22	28	17	15	16	8	23	15	24	20	37	19
g__Butyrivibrio;s__Butyrivibrio sp. XPD2006	45	19	11	28	33	16	18	4	4	11	9	6	1	2	9	5	9	7	11	7
g__Oribacterium;s__Oribacterium sp. FC2011	45	13	21	19	28	29	32	17	20	21	20	15	16	19	19	24	23	18	32	14
g__Roseburia;s__Roseburia sp. CAG:197	45	14	17	22	24	15	19	15	11	14	14	7	10	6	18	12	24	21	27	15
g__Unclassified;s__Lachnospiraceae bacterium XBB1006	45	15	29	21	25	23	33	23	18	24	15	9	11	5	16	7	24	17	27	19
g__Unclassified;s__Lachnospiraceae bacterium XBD2001	45	12	23	24	27	20	29	8	14	20	4	5	11	3	7	4	13	10	13	9
g__Anaeromassilibacillus;s__Anaeromassilibacillus sp. Marseille-P4683	45	13	22	16	20	20	28	8	5	15	21	9	13	20	22	19	21	13	18	9
g__Ruminiclostridium;s__[Clostridium] stercorarium	45	24	38	32	42	24	32	11	12	13	12	5	7	8	11	13	30	28	30	16
g__Unclassified;s__Clostridiales bacterium VE202-03	45	8	18	19	17	35	30	13	14	18	11	8	8	12	18	12	19	10	22	15
g__Massiliomicrobiota;s__Massiliomicrobiota timonensis	28	28	43	19	25	8	8	24	3	8	8	7	7	7	11	34	44	45	15	7
g__Treponema;s__Treponema bryantii	45	21	35	22	37	20	31	11	16	20	17	7	9	8	20	8	15	14	20	12
g__Bacteroides;s__Bacteroides cellulosilyticus	31	36	37	38	37	44	38	28	30	17	18	16	19	19	19	8	11	12	6	7
g__Bacteroides;s__Bacteroides sp. CAG:144	35	34	35	36	36	44	36	41	41	19	12	6	10	11	11	9	18	19	9	11
g__Bacteroides;s__Bacteroides sp. CAG:633	39	40	40	40	40	44	32	34	35	18	9	2	9	6	7	7	17	17	6	7
g__Alistipes;s__Alistipes ihumii	24	37	39	39	39	44	39	38	44	32	6	3	9	9	9	6	8	10	6	4
g__Unclassified;s__Bacteroidales bacterium WCE2004	11	43	44	44	44	13	13	13	12	9	4	3	3	3	4	4	4	5	2	4
g__Clostridium;s__Clostridium sp. 28_12	15	44	22	30	30	2	3	0	0	2	0	0	0	2	1	0	0	0	0	0
g__Anaerostipes;s__Anaerostipes sp. BG01	44	19	26	25	33	23	28	18	20	29	19	16	21	17	24	16	27	17	24	11
g__Desulfitobacterium;s__Desulfitobacterium dichloroeliminans	44	4	8	9	10	16	18	11	10	12	6	4	4	4	4	5	10	5	9	2
g__Faecalibacterium;s__Faecalibacterium sp. An122	44	7	22	21	17	22	24	11	15	14	13	11	11	10	16	10	13	13	24	8
g__Ruminococcus;s__Ruminococcus sp. JC304	43	23	33	36	44	27	31	12	10	17	9	7	23	13	14	11	15	13	27	8
g__Holdemania;s__Holdemania massiliensis	44	9	18	16	20	22	26	10	18	25	12	14	13	16	20	19	29	22	23	12
g__Bifidobacterium;s__Bifidobacterium animalis	17	43	42	43	43	2	29	35	4	34	0	0	0	0	0	1	1	2	0	0
g__Prevotella;s__Prevotella bryantii	35	43	42	43	43	29	19	27	27	18	10	5	10	9	10	14	17	17	8	15
g__Prevotella;s__Prevotella sp. tc2-28	41	43	43	43	43	30	27	22	23	20	8	7	8	10	9	7	8	9	7	6
g__Chlamydia;s__Chlamydia abortus	27	4	10	32	23	17	31	41	22	38	18	21	27	19	23	28	26	33	43	40
g__Christensenella;s__Christensenella massiliensis	43	12	21	21	25	19	25	9	11	17	12	7	8	10	12	10	18	14	19	10
g__Clostridium;s__Clostridium sp. CAG:307_30_263	11	2	4	7	10	4	36	1	3	2	4	38	39	0	38	6	17	36	43	25
g__Clostridium;s__Clostridium sp. CAG:465	23	43	24	25	30	0	4	1	0	2	0	1	0	0	0	0	1	0	0	0
g__Eubacterium;s__Eubacterium limosum	43	18	21	23	31	23	33	9	9	21	9	9	14	11	14	13	19	16	18	18
g__Acetitomaculum;s__Acetitomaculum ruminis	43	16	23	18	28	10	24	4	3	19	6	4	9	6	12	7	11	10	17	7
g__Unclassified;s__Lachnospiraceae bacterium MC2017	43	13	29	28	34	22	36	13	15	30	11	10	12	8	12	10	16	16	17	6
g__Fournierella;s__Fournierella massiliensis	43	2	8	9	8	26	28	6	6	14	10	12	13	16	18	15	21	13	17	11
g__Ruminiclostridium;s__[Clostridium] sporosphaeroides	43	2	14	13	13	19	21	8	19	19	22	17	16	12	25	17	21	15	19	12
g__Desulfovibrio;s__Desulfovibrio fairfieldensis	0	36	36	36	38	42	41	26	38	43	39	30	29	40	40	41	41	36	40	30
g__Olsenella;s__Olsenella sp. An188	16	37	23	36	42	8	11	32	30	32	29	1	17	2	27	3	3	5	5	3
g__Collinsella;s__Collinsella aerofaciens	11	35	27	38	42	12	13	23	18	23	14	2	6	1	13	2	7	8	4	4
g__Clostridium;s__Clostridium bornimense	40	32	33	39	42	16	24	8	5	14	10	11	12	10	16	14	16	14	17	7
g__Clostridium;s__Clostridium clostridioforme CAG:511	29	8	9	9	20	20	30	19	24	23	32	26	37	28	34	26	32	18	42	22
g__Clostridium;s__Clostridium sp. CL-6	42	17	23	25	27	17	22	8	9	14	13	12	7	14	15	12	20	12	21	12
g__Defluviitalea;s__Defluviitalea phaphyphila	31	13	32	16	24	10	9	3	7	6	11	27	15	24	25	6	33	10	42	7
g__Eubacterium;s__Eubacterium uniforme	42	20	24	18	29	23	32	9	8	9	6	5	6	2	7	11	14	11	17	9
g__Agathobacter;s__Agathobacter ruminis	42	5	22	23	24	27	31	14	12	14	3	2	3	4	4	4	15	10	18	10
g__Unclassified;s__Lachnospiraceae bacterium NK4A179	42	9	30	19	33	19	34	16	6	20	11	7	6	5	10	9	15	13	17	12
g__Ruminiclostridium;s__[Clostridium] cellulosi	42	7	21	17	23	14	17	9	11	11	4	6	5	3	8	6	12	14	13	8
g__Unclassified;s__Ruminococcaceae bacterium YRB3002	42	16	22	26	26	33	30	17	13	17	10	8	9	9	12	9	21	23	26	11
g__Phascolarctobacterium;s__Phascolarctobacterium succinatutens	42	8	13	12	13	19	22	12	17	16	13	13	11	12	17	18	22	20	20	13
g__Unclassified;s__Firmicutes bacterium CAG:466	42	5	16	10	12	23	28	13	20	21	14	6	5	5	12	8	14	12	14	6
g__Eggerthella;s__Eggerthella sp. CAG:368	10	35	41	38	41	14	12	5	10	6	5	2	3	0	6	5	9	13	3	4
g__Unclassified;s__Eggerthellaceae bacterium AT8	6	31	34	40	41	4	9	9	8	4	4	1	4	1	1	0	3	8	3	0
g__Bacteroides;s__Bacteroides gallinarum	24	22	23	23	25	41	25	38	38	17	14	11	13	13	15	16	16	19	13	14
g__Alistipes;s__Alistipes shahii	19	23	27	26	25	41	41	31	36	33	13	5	7	6	15	5	10	8	7	7
g__Clostridium;s__Clostridium sp. MSTE9	41	5	20	19	17	24	23	10	11	13	18	13	11	11	19	12	13	10	25	13
g__Coprococcus;s__Coprococcus eutactus CAG:665	41	3	5	2	7	10	9	2	5	3	6	5	5	5	6	2	7	5	8	3
g__Unclassified;s__Lachnospiraceae bacterium 1_4_56FAA	41	8	15	12	17	28	41	26	19	33	11	12	13	8	17	16	22	19	21	8
g__Unclassified;s__Lachnospiraceae bacterium 6_1_37FAA	41	12	21	14	23	26	38	14	14	23	14	15	15	16	18	17	24	20	24	18
g__Desulfitobacterium;s__Desulfitobacterium chlororespirans	41	11	15	14	17	8	15	8	8	7	7	6	7	1	7	5	8	10	9	3
g__Gemmiger;s__Gemmiger sp. An194	41	5	15	10	14	19	26	13	10	22	15	12	13	17	21	17	23	23	16	12
g__Flavonifractor;s__Flavonifractor sp. An92	41	9	21	18	16	26	41	15	13	21	27	22	22	18	29	21	26	21	32	9
g__Eggerthella;s__Eggerthella sp. CAG:1427	35	28	31	32	40	22	29	22	16	17	16	4	12	3	14	9	20	21	24	7
g__Bacteroides;s__Bacteroides caccae	18	23	22	24	23	40	40	35	35	21	11	10	10	12	11	10	12	15	9	10
g__Bacteroides;s__Bacteroides ihuae	16	21	23	23	23	40	25	37	39	12	6	6	6	6	7	6	9	9	4	4
g__Alistipes;s__Alistipes sp. An116	18	15	16	17	17	40	37	40	40	23	14	5	7	9	14	7	11	9	11	5
g__Butyrivibrio;s__Butyrivibrio sp. M55	40	7	18	13	18	22	31	10	15	12	11	5	9	6	14	15	20	18	32	21
g__Cellulosilyticum;s__Cellulosilyticum sp. I15G10I2	40	7	24	24	25	15	30	4	7	20	8	11	11	9	13	15	19	12	12	10
g__Johnsonella;s__Johnsonella ignava	32	14	33	22	40	33	32	7	17	20	8	7	11	8	12	5	12	9	14	7
g__Lachnospira;s__Lachnospira multipara	40	11	28	17	25	14	20	6	10	15	9	6	5	6	9	16	18	16	20	12
g__Ruminococcus;s__Ruminococcus sp. CAG:382	40	12	22	17	21	20	23	10	15	18	5	6	4	4	9	5	16	20	21	11
g__Unclassified;s__Clostridiales bacterium DRI-13	40	5	17	12	14	21	19	9	6	12	10	7	8	9	10	8	13	10	11	4
g__Bacteroides;s__Bacteroides stercoris	22	25	26	27	27	39	33	30	32	16	13	3	10	11	12	9	13	14	9	7
g__Prevotella;s__Prevotella brevis	33	36	39	39	39	22	22	21	23	10	2	0	4	3	3	3	6	7	2	3
g__Prevotella;s__Prevotella intermedia	26	33	38	39	38	36	34	27	26	13	9	8	10	11	11	7	11	15	3	5
g__Unclassified;s__Candidatus Saccharibacteria bacterium 32-50-10	0	38	36	34	39	0	0	0	0	0	0	0	0	0	0	0	0	0	0	0
g__Lactobacillus;s__Lactobacillus gasseri	7	39	21	25	37	1	0	23	0	2	13	3	11	2	8	10	7	10	1	0
g__Clostridium;s__Clostridium sp. CAG_433_25_7	16	39	25	19	24	0	9	0	0	3	0	0	0	0	0	0	0	0	0	0
g__Unclassified;s__Lachnospiraceae bacterium AC2029	39	13	21	21	31	18	24	11	14	13	8	7	7	3	11	11	14	13	20	5
g__Faecalibacterium;s__Faecalibacterium sp. An58	39	3	25	25	24	27	25	8	14	12	12	8	7	5	10	17	24	20	21	9
g__Ruminococcus;s__Ruminococcus champanellensis	39	14	33	16	19	5	12	6	7	6	8	8	5	4	9	8	14	10	10	3
g__Paraprevotella;s__Paraprevotella xylaniphila	27	33	37	38	38	26	25	18	17	15	6	4	7	9	9	3	12	13	5	2
g__Prevotella;s__Prevotella sp. CAG:1320	22	28	30	30	29	38	26	32	32	17	9	8	10	11	11	9	16	21	8	9
g__Candidatus Saccharimonas;s__Candidatus Saccharimonas aalborgensis	4	38	33	31	36	0	0	0	0	0	0	0	0	0	0	0	0	0	0	0
g__Unclassified;s__Candidatus Saccharibacteria bacterium GW2011_GWC2_48_9	0	38	38	33	36	0	0	0	0	0	0	0	0	0	0	0	0	0	0	0
g__Coprococcus;s__Coprococcus sp. HPP0048	36	18	27	21	25	27	38	15	18	21	22	14	16	13	25	14	34	23	20	21
g__Oribacterium;s__Oribacterium sp. C9	38	9	19	17	22	26	27	8	16	14	3	4	3	2	9	11	16	16	17	11
g__Robinsoniella;s__Robinsoniella sp. KNHs210	38	23	23	24	33	10	12	6	7	11	6	3	2	2	5	3	7	5	10	8
g__Drancourtella;s__Drancourtella sp. An177	38	26	23	22	32	30	33	25	16	28	15	8	19	9	15	12	28	24	29	19
g__Prevotella;s__Prevotella sp. 109	37	34	36	36	36	31	28	21	16	7	18	15	18	17	17	2	6	7	3	2
g__Staphylococcus;s__Staphylococcus sp. CAG:324	17	4	6	4	9	4	26	1	1	5	3	37	37	0	32	6	9	19	25	17
g__Eubacterium;s__Eubacterium sp. CAG:252	37	7	21	17	23	17	24	7	12	10	10	7	7	10	13	16	25	20	19	11
g__Blautia;s__Blautia hansenii	37	12	18	16	25	19	26	12	13	18	15	13	12	10	16	13	24	19	23	11
g__Butyrivibrio;s__Butyrivibrio sp. INlla18	37	5	16	13	11	16	28	10	8	15	6	4	4	7	10	10	15	9	14	9
g__Neglecta;s__Neglecta sp. Marseille-P3890	37	14	21	17	33	27	31	8	7	12	12	7	12	6	9	6	12	10	13	4
g__Ruminococcus;s__Ruminococcus sp. CAG:579	37	23	36	23	34	12	12	7	6	6	9	5	6	2	9	5	12	10	11	6
g__Mahella;s__Mahella australiensis	37	11	21	23	24	19	25	5	10	17	9	5	11	8	9	12	23	12	23	10
g__Unclassified;s__Erysipelotrichaceae bacterium 3_1_53	30	13	28	15	14	9	12	23	13	17	17	16	15	13	17	30	37	30	22	5
g__Unclassified;s__Firmicutes bacterium CAG:110_56_8	37	2	8	11	4	19	26	6	8	12	19	16	21	22	26	15	21	19	21	9
g__Bacteroides;s__Bacteroides salanitronis	25	31	33	33	33	36	27	31	32	21	9	6	11	13	11	9	12	13	8	10
g__Clostridium;s__Clostridium sp. CAG:470	19	36	25	30	30	0	2	0	0	0	0	0	0	0	0	0	0	0	0	0
g__Acetobacterium;s__Acetobacterium dehalogenans	36	9	21	16	24	11	17	8	8	18	8	4	1	1	7	5	15	10	14	17
g__Unclassified;s__Lachnospiraceae bacterium TF01-11	36	18	32	20	36	24	27	12	12	20	15	10	8	4	13	14	25	23	24	11
g__Ethanoligenens;s__Ethanoligenens harbinense	36	7	29	18	22	20	21	9	10	11	15	13	8	12	18	10	17	16	18	6
g__Ruminiclostridium;s__Ruminiclostridium thermocellum	36	8	16	18	18	8	17	4	2	7	5	4	4	3	6	4	7	10	7	6
g__Unclassified;s__Clostridiales bacterium GWD2_32_59	17	34	22	26	36	2	7	2	1	3	1	0	0	1	1	0	3	3	2	1
g__Olsenella;s__Olsenella sp. An270	14	27	16	26	35	13	11	19	23	26	20	5	14	3	15	1	5	6	7	1
g__Bacteroides;s__Bacteroides sp. CAG:530	22	25	25	26	26	35	35	30	29	16	10	7	9	9	9	4	6	8	4	4
g__Barnesiella;s__Barnesiella intestinihominis	17	21	25	25	25	35	27	32	34	22	10	6	11	9	9	13	20	20	9	11
g__Prevotella;s__Prevotella sp. CAG:1185	29	35	35	35	35	19	18	16	14	10	7	4	5	5	5	6	10	12	3	6
g__Alistipes;s__Alistipes putredinis CAG:67	14	14	17	20	17	35	25	34	35	12	3	0	2	2	3	2	3	4	2	2
g__Clostridium;s__Clostridium polynesiense	35	9	9	13	10	13	24	4	7	12	12	13	15	17	16	4	11	5	18	2
g__Clostridium;s__Clostridium sp. FS41	35	8	15	11	21	26	23	13	14	24	22	25	25	22	26	22	26	20	34	13
g__Youngiibacter;s__Youngiibacter fragilis	35	7	19	21	17	25	24	11	13	16	9	7	8	11	11	10	16	9	11	6
g__Butyrivibrio;s__Butyrivibrio sp. AE3004	35	10	20	11	19	13	21	3	7	10	5	2	6	6	7	7	15	13	16	9
g__Butyrivibrio;s__Butyrivibrio sp. INlla16	35	5	23	12	24	13	22	11	15	14	5	4	4	4	9	10	19	15	18	8
g__Roseburia;s__Roseburia sp. CAG:471	35	9	19	19	25	9	19	9	13	10	9	5	6	5	11	11	16	17	19	13
g__Unclassified;s__Lachnospiraceae bacterium XPB1003	35	10	14	14	17	12	24	12	11	25	3	4	4	5	8	8	18	17	20	9
g__Tepidibacter;s__Tepidibacter formicigenes	35	4	15	6	11	28	28	3	7	8	10	13	4	13	13	10	22	18	22	7
g__Anaerovibrio;s__Anaerovibrio lipolyticus	35	9	19	15	24	20	25	11	11	17	4	4	6	6	6	4	9	9	18	5
g__Olsenella;s__Olsenella sp. An285	34	25	21	27	32	8	21	23	26	23	23	5	13	4	19	6	11	10	11	3
g__Paraprevotella;s__Paraprevotella clara	33	33	33	34	33	32	27	29	29	15	8	8	9	8	8	11	13	15	6	10
g__Alistipes;s__Alistipes sp. An54	10	16	15	16	16	34	26	28	30	18	11	5	5	5	11	4	4	4	4	4
g__Rikenella;s__Rikenella microfusus	15	18	18	19	18	34	31	33	33	19	14	3	8	9	16	5	8	8	6	6
g__Unclassified;s__Candidatus Melainabacteria bacterium LEY3_CP_29_8	22	34	21	19	23	4	4	3	2	4	3	0	2	4	5	4	5	4	9	2
g__Clostridium;s__Clostridium sp. CAG:1219	20	34	23	24	30	1	10	0	2	2	0	0	0	0	0	0	0	0	0	0
g__Eubacterium;s__Eubacterium oxidoreducens	34	9	21	15	22	16	22	15	12	18	17	8	9	6	14	11	20	20	19	9
g__Coprococcus;s__uncultured Coprococcus sp.	34	10	17	9	19	15	25	12	16	22	14	14	13	11	20	19	31	26	28	11
g__Pseudobutyrivibrio;s__Pseudobutyrivibrio xylanivorans	34	7	22	15	27	14	25	8	10	18	6	3	7	3	8	9	14	9	18	8
g__Stomatobaculum;s__Stomatobaculum longum	34	11	15	15	21	22	20	11	14	13	5	3	5	4	5	5	10	5	9	4
g__Ruminiclostridium;s__[Clostridium] leptum	29	9	27	31	34	14	26	10	11	24	13	8	9	9	15	7	12	9	15	8
g__Ruminiclostridium;s__[Clostridium] termitidis	34	6	13	11	15	23	29	4	10	15	9	8	11	10	12	7	18	14	15	14
g__Unclassified;s__Clostridiales bacterium SK-Y3	34	9	14	12	15	17	20	6	9	12	5	4	5	6	6	5	11	10	10	3
g__Turicibacter;s__Turicibacter sp. H121	9	34	34	34	34	0	1	0	0	0	0	0	0	0	0	0	0	0	0	0
g__Sporanaerobacter;s__Sporanaerobacter sp. PP17-6a	34	9	20	13	8	19	19	14	11	12	14	6	10	10	11	15	23	22	18	10
g__Bacteroides;s__Bacteroides helcogenes	22	25	24	24	24	33	30	25	28	17	11	9	10	10	10	7	10	12	6	6
g__Unclassified;s__Bacteroidales bacterium 55_9	18	23	24	27	27	33	26	30	33	20	5	3	3	3	4	2	1	1	1	1
g__Clostridium;s__Clostridium collagenovorans	33	11	18	12	16	18	15	2	4	9	16	16	12	10	18	16	27	20	27	8
g__Clostridium;s__Clostridium sp. CAG:230	33	17	26	17	30	22	28	14	17	19	12	13	12	7	15	13	19	19	23	17
g__Eubacterium;s__Eubacterium sp. 68-3-10	33	12	19	13	19	26	28	9	13	18	20	17	15	15	20	21	25	26	30	12
g__Eubacterium;s__Eubacterium sp. AB3007	33	15	14	12	21	28	18	12	13	15	9	6	8	10	9	5	11	13	13	7
g__Butyrivibrio;s__Butyrivibrio sp. NC3005	33	11	20	18	21	10	21	8	8	15	7	3	2	3	5	8	14	13	18	9
g__Unclassified;s__Lachnospiraceae bacterium 9_1_43BFAA	33	10	10	12	14	4	11	3	1	11	8	6	9	7	11	6	10	5	10	7
g__Unclassified;s__Clostridia bacterium UC5.1-1D1	33	6	16	18	13	21	25	6	5	11	10	8	11	12	12	9	13	11	20	9
g__Faecalitalea;s__Faecalitalea cylindroides	33	20	29	25	26	21	20	26	23	26	14	13	17	12	20	16	22	19	21	9
g__Helicobacter;s__Helicobacter pullorum	0	1	1	2	1	14	3	26	33	33	2	2	2	0	2	2	2	2	2	2
g__Clostridium;s__Clostridium merdae	32	12	19	15	23	11	17	10	10	18	9	10	9	6	11	12	13	15	14	7
g__Clostridium;s__Clostridium nexile CAG:348	32	13	19	16	18	9	22	6	2	16	18	8	7	3	17	7	20	11	17	14
g__Clostridium;s__Clostridium sp. 28_17	15	32	29	31	26	0	3	0	0	1	0	0	0	0	0	0	0	0	0	0
g__Clostridium;s__Clostridium sp. CAG:81	32	10	14	10	18	30	22	11	24	29	14	11	12	4	11	9	12	9	17	5
g__Butyrivibrio;s__Butyrivibrio sp. INlla21	32	10	23	17	25	7	18	7	7	15	4	3	5	3	5	6	14	12	14	9
g__Drancourtella;s__Drancourtella sp. An210	32	9	17	15	15	18	24	11	13	13	8	10	9	10	12	11	15	15	18	9
g__Anaerovirgula;s__Anaerovirgula multivorans	32	11	18	13	20	15	18	5	13	15	8	10	10	11	11	10	16	7	19	9
g__Unclassified;s__[Clostridium] ultunense	32	3	8	3	13	17	18	10	8	13	21	20	24	17	24	11	15	8	26	8
g__Collinsella;s__Collinsella stercoris	16	23	27	25	31	9	11	13	11	18	10	1	7	3	8	4	11	11	10	4
g__Cryptobacterium;s__Cryptobacterium sp. CAG:338	6	21	31	31	31	5	10	9	11	4	3	3	4	2	5	2	5	13	5	2
g__Clostridium;s__Clostridium cadaveris	31	11	17	6	14	14	16	9	13	15	8	6	6	7	10	8	14	10	13	6
g__Clostridium;s__Clostridium cellulovorans	31	20	29	20	29	14	21	8	8	11	11	4	9	7	12	7	17	15	20	12
g__Clostridium;s__Clostridium sp. CAG:277	31	12	25	16	20	13	22	10	8	19	8	7	8	7	10	11	18	16	18	14
g__Oxobacter;s__Oxobacter pfennigii	31	5	13	14	19	18	15	5	6	5	6	9	6	5	11	6	13	11	16	9
g__Eubacterium;s__Eubacterium coprostanoligenes	31	13	18	17	20	10	14	1	6	10	8	9	9	8	9	10	13	15	11	12
g__Oribacterium;s__Oribacterium sp. oral taxon 078	31	7	18	14	22	24	28	6	10	16	8	7	4	5	9	11	18	15	15	7
g__Pseudobutyrivibrio;s__Pseudobutyrivibrio sp. ACV-2	25	10	28	19	28	23	31	14	14	22	10	4	7	0	7	6	18	14	13	9
g__Unclassified;s__Lachnospiraceae bacterium NK4A144	31	6	19	16	30	19	24	10	11	19	10	6	8	8	13	10	20	16	18	10
g__Anaerotruncus;s__Anaerotruncus sp. CAG:528	25	16	31	15	18	7	8	4	3	8	4	4	3	2	4	5	8	9	10	6
g__Ruminococcus;s__Ruminococcus sp. CAG:254	31	8	27	11	21	7	15	3	3	8	2	5	2	1	4	5	8	6	6	2
g__Ruminococcus;s__Ruminococcus sp. FC2018	31	15	26	19	24	7	14	5	6	8	5	1	5	5	5	4	9	11	7	4
g__Propionispira;s__Propionispira arboris	31	8	16	14	18	15	18	8	7	11	10	8	5	9	8	5	11	10	15	6
g__Bacteroides;s__Bacteroides sp. Marseille-P3208T	20	22	23	23	23	30	23	28	30	13	5	5	6	6	6	9	11	10	4	9
g__Prevotella;s__Prevotella sp. KH2C16	20	26	29	30	29	21	15	21	20	10	7	4	6	7	7	5	7	7	6	4
g__Parabacteroides;s__Parabacteroides johnsonii	20	23	22	22	22	30	28	28	29	20	17	9	16	17	17	7	17	21	13	8
g__Dehalococcoides;s__Dehalococcoides mccartyi	30	3	7	6	8	22	21	12	15	15	13	10	11	7	15	6	18	5	18	6
g__Clostridium;s__Clostridium sp. D5	29	15	23	22	18	22	30	19	21	22	10	14	15	7	16	15	21	21	22	13
g__Acetobacterium;s__Acetobacterium bakii	30	18	27	21	27	14	19	12	13	17	5	7	8	3	7	9	14	11	11	8
g__Blautia;s__Blautia coccoides	0	1	1	1	0	0	1	0	0	2	29	30	29	30	30	28	18	17	26	1
g__Butyrivibrio;s__Butyrivibrio sp. FCS014	30	4	10	10	18	15	23	6	9	9	4	1	0	0	4	5	10	8	14	9
g__Butyrivibrio;s__Butyrivibrio sp. MC2021	30	7	17	16	20	10	18	6	7	13	7	3	6	3	9	11	18	15	15	13
g__Fusicatenibacter;s__Fusicatenibacter sp. 2789STDY5834925	30	18	19	20	22	14	21	11	15	19	11	13	13	12	15	13	17	20	16	17
g__Unclassified;s__Lachnospiraceae bacterium RM5	28	23	29	24	30	13	22	10	11	14	7	6	6	1	9	11	16	16	16	7
g__Criibacterium;s__Criibacterium bergeronii	30	10	16	9	13	7	17	8	7	11	8	5	5	3	5	6	5	7	9	5
g__Faecalibacterium;s__Faecalibacterium sp. CAG:74_58_120	30	7	20	11	15	17	17	8	8	9	4	7	4	11	8	8	12	11	20	7
g__Proteiniborus;s__Proteiniborus sp. DW1	30	12	13	8	11	17	20	7	10	13	12	12	10	2	12	6	18	10	14	6
g__Unclassified;s__Clostridiales bacterium oral taxon 876	30	8	13	13	14	9	17	3	1	8	6	0	2	0	5	3	8	6	13	5
g__Unclassified;s__[Bacteroides] pectinophilus	30	6	15	12	13	19	25	9	13	13	7	7	6	4	9	8	12	9	12	9
g__Sporomusa;s__Sporomusa acidovorans	30	10	23	14	22	24	20	8	10	10	2	5	4	5	6	6	16	13	14	4
g__Olsenella;s__Olsenella sp. Marseille-P2912	16	25	13	25	29	7	8	24	25	27	23	3	15	3	20	3	4	4	5	0
g__Olsenella;s__Olsenella sp. oral taxon 807	8	23	23	26	29	11	14	17	15	15	9	1	9	1	6	3	5	6	3	2
g__Bacteroides;s__Bacteroides sp. CAG:1060	7	27	29	29	29	12	9	11	10	5	5	3	4	4	5	2	3	3	2	2
g__Prevotella;s__Prevotella paludivivens	14	19	19	18	18	29	24	22	24	15	13	13	13	14	14	7	8	9	7	5
g__Alistipes;s__Alistipes sp. HGB5	11	19	19	19	19	29	27	26	28	24	13	1	4	4	13	4	5	6	4	4
g__Christensenella;s__Christensenella timonensis	29	15	24	19	23	12	24	7	8	14	9	8	7	8	12	16	20	20	13	10
g__Alkaliphilus;s__Alkaliphilus peptidifermentans	29	16	19	29	28	13	23	5	5	11	10	8	4	3	10	11	14	16	12	5
g__Clostridium;s__Clostridium intestinale	29	16	25	18	23	10	17	9	5	7	7	3	3	5	4	6	12	8	10	5
g__Clostridium;s__Clostridium sp. L2-50	29	9	11	9	19	20	17	5	10	7	13	7	7	9	12	11	11	9	15	6
g__Blautia;s__Blautia hydrogenotrophica	29	14	17	18	24	17	21	14	14	18	12	2	12	10	11	3	9	7	15	8
g__Butyrivibrio;s__Butyrivibrio crossotus	25	15	24	18	29	15	22	12	9	18	9	6	7	5	8	7	17	13	15	9
g__Butyrivibrio;s__Butyrivibrio sp. LB2008	29	5	25	6	21	14	20	11	9	16	8	7	10	3	13	8	14	11	19	15
g__Herbinix;s__Herbinix luporum	29	5	16	16	14	12	22	7	7	11	10	9	9	6	13	9	15	12	16	9
g__Ruminiclostridium;s__[Clostridium] josui	29	10	21	12	18	9	10	3	3	4	5	7	4	3	6	5	11	10	8	4
g__Succiniclasticum;s__Succiniclasticum ruminis	29	8	15	16	22	9	21	5	7	14	6	4	6	5	7	8	15	15	15	9
g__Helicobacter;s__Helicobacter apodemus	0	0	0	0	0	10	1	23	29	28	0	0	0	0	0	0	0	0	0	0
g__Bacteroides;s__Bacteroides xylanisolvens	13	20	25	23	24	26	28	23	26	17	6	5	6	7	7	5	8	9	6	5
g__Alistipes;s__Alistipes sp. 56_sp_Nov_56_25	9	16	16	18	17	25	28	24	27	28	13	0	1	1	11	0	1	1	1	0
g__Tannerella;s__Tannerella forsythia	11	12	13	14	14	25	21	26	28	7	2	2	2	3	2	3	3	3	1	2
g__Christensenella;s__Christensenella minuta	28	4	6	10	10	10	11	6	5	5	9	5	5	8	9	8	11	6	12	5
g__Clostridium;s__Clostridium ihumii	28	9	19	13	20	11	16	3	4	5	6	5	8	4	9	7	10	10	10	6
g__Clostridium;s__Clostridium paraputrificum	28	15	14	15	19	16	21	10	10	18	11	12	11	12	12	12	15	15	20	10
g__Clostridium;s__Clostridium tyrobutyricum	28	8	17	12	15	9	17	9	7	13	8	9	8	7	12	7	13	10	14	9
g__Natronincola;s__Natronincola ferrireducens	28	4	13	7	16	5	23	4	5	14	12	14	9	8	14	13	16	13	15	9
g__Butyrivibrio;s__Butyrivibrio sp. AD3002	28	6	11	13	14	9	15	5	2	12	6	6	5	6	6	9	9	10	11	7
g__Dorea;s__Dorea formicigenerans CAG:28	28	14	21	19	22	26	28	19	10	26	23	14	23	23	26	20	24	25	27	19
g__Robinsoniella;s__Robinsoniella sp. RHS	28	8	11	15	11	9	10	4	6	5	6	7	7	5	9	7	14	12	13	5
g__Unclassified;s__Lachnospiraceae bacterium NE2001	28	13	23	19	25	8	14	5	5	11	5	3	14	11	8	4	15	13	15	7
g__Ruminococcus;s__Ruminococcus bicirculans	28	7	23	17	15	10	13	5	8	6	8	4	8	8	12	7	12	10	13	4
g__Ruminococcus;s__Ruminococcus sp. CAG:353	28	6	15	11	16	7	10	3	4	9	2	3	3	3	3	2	7	7	7	5
g__Unclassified;s__Clostridia bacterium UC5.1-2H11	28	5	15	11	14	18	18	8	12	14	9	9	6	9	10	11	15	10	15	8
g__Merdibacter;s__Merdibacter massiliensis	28	19	27	23	20	8	11	9	4	11	8	8	8	7	7	13	17	13	11	4
g__Unclassified;s__Firmicutes bacterium CAG:321	17	28	20	8	19	0	7	0	0	5	0	0	0	0	0	0	0	0	0	0
g__Desulfovibrio;s__Desulfovibrio legallii	0	11	12	12	12	14	11	11	20	13	11	24	27	13	28	12	13	10	13	7
g__Desulfovibrio;s__Desulfovibrio litoralis	0	9	9	9	9	9	9	21	28	20	9	6	7	9	11	9	9	8	9	7
g__Olsenella;s__Olsenella uli	10	23	17	23	27	6	4	20	20	22	20	3	13	1	15	2	3	5	4	1
g__Bacteroides;s__Bacteroides intestinalis	24	22	25	25	24	27	23	23	23	13	7	6	8	7	7	8	9	11	6	6
g__Clostridium;s__Clostridium sp. BL-8	27	2	10	4	9	12	10	7	8	7	7	3	3	2	5	11	14	14	19	6
g__Eubacterium;s__Eubacterium barkeri	17	4	15	11	18	21	27	10	13	12	10	9	11	4	11	10	14	11	13	9
g__Unclassified;s__Lachnospiraceae bacterium CAG:215	27	10	20	11	21	8	13	6	6	10	7	3	5	3	8	3	10	8	11	7
g__Faecalibacterium;s__uncultured Faecalibacterium sp.	27	1	8	8	8	20	20	8	8	14	11	3	7	7	13	6	9	8	10	4
g__Ruminococcus;s__Ruminococcus sp. CAG:488	27	12	17	18	18	15	18	6	4	11	4	7	5	3	6	4	10	9	14	4
g__Unclassified;s__Ruminococcaceae bacterium AB4001	27	6	15	12	19	11	9	3	5	8	5	4	6	1	5	3	9	6	9	4
g__Unclassified;s__Firmicutes bacterium CAG:24	27	2	9	10	7	11	13	3	2	7	6	2	5	7	5	5	12	9	18	4
g__Unclassified;s__Firmicutes bacterium CAG:631	25	2	6	7	9	4	26	4	2	2	1	26	27	1	25	5	10	18	21	19
g__Olsenella;s__Olsenella sp. Marseille-P2300	18	21	18	24	26	7	7	21	17	20	22	0	12	0	14	8	8	5	3	8
g__Collinsella;s__Collinsella sp. An2	12	19	17	26	26	7	10	14	10	10	9	1	7	2	8	0	4	3	1	3
g__Bacteroides;s__Bacteroides coprocola	16	19	22	21	20	26	23	21	22	18	6	3	5	8	7	9	11	15	6	8
g__Bacteroides;s__Bacteroides massiliensis	13	17	19	19	20	26	25	18	21	15	10	6	10	10	10	3	10	13	5	4
g__Bacteroides;s__Bacteroides reticulotermitis	14	20	20	20	20	26	22	26	26	16	9	5	9	9	9	10	11	12	9	10
g__Bacteroides;s__Bacteroides sp. CAG:443	13	13	13	14	13	21	19	19	19	13	3	3	4	4	4	24	24	26	4	23
g__Bacteroides;s__Bacteroides sp. HPS0048	14	15	17	17	17	26	22	24	24	7	7	4	7	7	8	5	6	6	5	4
g__Prevotella;s__Prevotella sp. CAG:1092	26	25	26	25	26	18	15	16	16	11	6	4	6	6	6	3	6	7	4	2
g__Alistipes;s__Alistipes sp. CAG:29	14	17	18	18	18	23	26	23	23	22	8	0	2	2	8	1	2	2	2	1
g__Unclassified;s__Candidatus Saccharibacteria bacterium RIFCSPHIGHO2_12_FULL_42_8	0	26	24	22	25	0	0	0	0	0	0	0	0	0	0	0	0	0	0	0
g__Unclassified;s__Anaerolineaceae bacterium oral taxon 439	20	5	17	12	17	15	26	4	4	10	11	9	10	12	12	9	14	13	14	8
g__Staphylococcus;s__Staphylococcus sciuri	0	1	6	26	2	0	0	0	0	0	0	0	0	0	1	0	0	1	0	0
g__Clostridium;s__Clostridium bolteae CAG:59	23	6	19	18	19	16	26	10	7	15	7	2	4	5	7	6	7	7	11	5
g__Clostridium;s__Clostridium carboxidivorans	26	12	15	15	17	8	11	3	5	7	6	3	4	4	6	0	14	11	11	6
g__Clostridium;s__Clostridium sp. CAG:964	20	12	21	16	26	7	11	6	6	11	7	5	4	6	8	6	11	8	11	4
g__Acetobacterium;s__Acetobacterium sp. MES1	26	11	18	17	19	12	16	4	6	10	6	5	6	4	8	6	9	5	13	11
g__Butyrivibrio;s__Butyrivibrio sp. LC3010	26	9	11	11	17	13	17	4	4	12	8	5	10	4	7	6	9	8	15	3
g__Unclassified;s__Lachnospiraceae bacterium AC2031	26	7	12	13	19	11	15	5	6	8	3	3	2	3	2	7	11	11	11	4
g__Unclassified;s__Lachnospiraceae bacterium oral taxon 082	26	7	22	16	17	8	8	3	3	4	3	1	2	3	3	2	5	3	5	3
g__Desulfotomaculum;s__Desulfotomaculum ruminis	26	7	12	12	12	14	13	5	3	6	8	2	1	1	9	3	9	7	10	6
g__Ruminococcus;s__Ruminococcus sp. CAG:108-related_41_35	26	13	21	12	20	16	16	6	7	12	5	4	4	2	6	4	6	6	8	5
g__Unclassified;s__Firmicutes bacterium CAG:56	26	5	6	12	13	13	14	11	8	9	7	6	5	5	10	8	14	8	16	9
g__Acholeplasma;s__Acholeplasma granularum	1	1	3	2	2	2	24	2	1	0	0	26	26	0	26	8	5	18	19	14
g__Atopobium;s__Atopobium fossor	7	22	10	21	25	5	5	18	18	17	16	1	8	2	16	2	2	4	2	1
g__Olsenella;s__Olsenella sp. An290	7	24	15	22	25	7	5	20	20	22	19	3	11	3	19	3	4	4	5	4
g__Bacteroides;s__Bacteroides graminisolvens	18	20	21	21	21	25	20	22	24	14	8	7	8	9	10	9	11	14	8	9
g__Bacteroides;s__Bacteroides luti	17	19	21	21	21	25	17	24	25	12	5	2	6	5	6	6	11	12	4	6
g__Bacteroides;s__Bacteroides nordii	14	18	18	18	20	25	20	24	25	15	5	3	5	4	4	4	6	7	4	4
g__Prevotella;s__Prevotella sp. P4-65	4	4	5	5	4	25	23	15	21	4	0	0	0	1	1	1	4	5	0	1
g__Prevotella;s__Prevotella sp. ne3005	25	23	24	25	23	16	16	13	14	11	7	3	8	7	7	4	6	7	6	3
g__Blautia;s__Blautia sp. KLE 1732	25	10	20	13	15	5	11	8	3	9	7	5	5	6	6	7	15	12	13	6
g__Butyrivibrio;s__Butyrivibrio sp. VCB2006	25	7	19	14	22	9	15	8	7	6	2	2	3	2	3	7	11	10	13	4
g__Coprococcus;s__Coprococcus sp. CAG:782	25	4	20	9	19	5	13	0	2	9	0	1	1	2	3	0	10	8	10	12
g__Unclassified;s__Oscillospiraceae bacterium VE202-24	25	0	4	5	4	14	16	5	8	7	13	10	9	7	12	8	10	7	12	3
g__Terrisporobacter;s__Terrisporobacter glycolicus	25	21	20	18	24	8	12	10	11	16	14	10	15	5	17	7	12	16	11	7
g__Gemmiger;s__Gemmiger formicilis	25	3	12	12	11	15	19	7	9	13	11	11	8	7	12	9	13	14	18	11
g__Holdemanella;s__Holdemanella biformis	25	17	21	16	20	5	16	16	11	19	12	12	12	7	13	13	15	16	15	6
g__Holdemania;s__Holdemania filiformis	25	10	15	14	18	16	20	6	12	14	11	10	8	6	7	11	18	15	16	11
g__Unclassified;s__Firmicutes bacterium CAG:313	8	1	3	4	3	1	23	0	0	2	0	25	24	0	23	2	4	15	20	11
g__Fusobacterium;s__Fusobacterium nucleatum	25	5	9	7	9	4	10	4	5	9	8	6	3	3	7	6	6	7	4	3
g__Treponema;s__Treponema primitia	24	9	21	17	16	21	25	11	11	16	6	4	7	6	6	13	17	15	18	9
g__Eggerthella;s__Eggerthella sp. CAG:209	7	22	21	21	24	10	10	7	8	7	3	2	2	3	3	2	7	10	5	2
g__Bacteroides;s__Bacteroides neonati	17	18	20	20	20	24	21	22	22	14	13	5	10	10	11	9	11	11	9	7
g__Bacteroides;s__Bacteroides sp. An269	13	14	14	14	14	24	21	21	22	8	4	0	5	4	4	3	4	5	4	3
g__Bacteroides;s__Bacteroides stercorirosoris	13	14	15	15	15	23	17	20	24	14	8	7	8	7	9	9	10	10	7	9
g__Bacillus;s__Bacillus thermozeamaize	24	2	7	4	6	10	17	1	4	6	4	3	5	4	5	6	10	6	11	8
g__Clostridium;s__Clostridium neonatale	24	7	15	16	17	9	10	5	5	9	5	7	6	3	7	6	8	10	12	5
g__Clostridium;s__Clostridium sp. CAG:288	17	6	7	9	15	8	24	1	1	2	2	19	18	1	16	4	4	12	18	7
g__Clostridium;s__Clostridium sp. N3C	24	6	11	8	12	13	15	4	3	6	4	4	6	3	6	9	9	9	14	11
g__Maledivibacter;s__Maledivibacter halophilus	24	4	11	4	8	13	11	5	11	14	10	9	6	7	9	10	15	10	14	9
g__Mogibacterium;s__Mogibacterium pumilum	24	3	6	4	6	23	23	12	8	15	3	9	10	0	10	4	10	11	11	1
g__Blautia;s__Blautia sp. Marseille-P3087	24	11	20	22	22	14	21	15	16	18	4	1	3	2	5	7	10	8	9	5
g__Unclassified;s__Lachnospiraceae bacterium ND2006	23	5	24	19	22	12	20	7	7	14	1	2	1	2	3	6	9	8	11	8
g__Unclassified;s__Lachnospiraceae bacterium YSB2008	24	5	10	8	9	4	10	7	6	12	5	4	4	5	6	3	6	6	9	5
g__Unclassified;s__Clostridiales bacterium mt11	24	9	16	10	10	10	14	2	7	12	6	5	4	5	7	9	14	12	14	7
g__Erysipelatoclostridium;s__Erysipelatoclostridium sp. An15	15	8	14	11	11	8	10	15	9	11	12	13	13	10	14	23	24	23	14	10
g__Erysipelatoclostridium;s__Erysipelatoclostridium sp. An173	24	6	11	7	11	8	10	15	10	15	11	11	13	10	11	18	22	20	15	11
g__Unclassified;s__Erysipelotrichaceae bacterium 5_2_54FAA	23	6	12	6	9	15	12	20	21	24	23	21	22	18	23	22	21	21	22	2
g__Collinsella;s__Collinsella tanakaei	12	21	13	20	23	8	8	11	10	14	17	4	11	5	11	4	6	7	6	1
g__Bacteroides;s__Bacteroides clarus	12	14	15	15	15	23	15	16	21	9	9	6	7	8	8	6	7	7	7	4
g__Mediterranea;s__Mediterranea massiliensis	14	12	12	13	13	23	19	21	21	17	12	12	13	13	12	9	12	13	9	10
g__Prevotella;s__Prevotella melaninogenica	16	23	23	23	23	18	17	18	17	17	6	3	10	10	10	8	15	16	7	8
g__Prevotella;s__Prevotella saccharolytica	20	21	22	23	22	14	13	16	15	11	2	2	2	2	4	3	5	5	3	3
g__Prevotella;s__Prevotella sp. CAG:924	17	17	19	19	19	23	19	21	20	15	7	3	7	7	7	4	9	10	5	4
g__Parabacteroides;s__Parabacteroides sp. Marseille-P3668	9	8	8	8	8	23	21	22	22	18	19	6	9	8	19	6	8	7	7	6
g__Listeria;s__Listeria monocytogenes	23	9	15	9	12	15	16	7	12	14	13	5	12	4	9	8	11	12	9	9
g__Clostridium;s__Clostridium puniceum	23	9	14	13	15	7	10	2	2	5	3	2	2	3	6	3	4	4	9	3
g__Desnuesiella;s__Desnuesiella massiliensis	23	3	9	6	8	13	18	2	8	12	11	12	6	7	11	13	17	14	19	7
g__Eubacterium;s__Eubacterium sp. CAG:251	23	15	21	17	19	7	10	5	4	10	4	3	2	3	5	7	9	10	9	8
g__Butyrivibrio;s__Butyrivibrio sp. AE3009	23	4	16	16	17	10	16	2	6	11	5	2	4	1	5	3	6	5	9	6
g__Desulfosporosinus;s__Desulfosporosinus youngiae	23	5	10	6	9	6	10	3	6	6	5	4	3	4	5	5	7	6	9	6
g__Syntrophobotulus;s__Syntrophobotulus glycolicus	23	6	14	9	12	9	10	2	1	6	4	3	4	3	5	2	4	2	7	2
g__Pseudobacteroides;s__Pseudobacteroides cellulosolvens	22	8	16	13	23	12	11	1	3	6	4	1	1	2	3	4	6	2	7	3
g__Flavonifractor;s__Flavonifractor sp. An52	23	2	12	13	12	11	17	9	9	7	4	6	5	5	5	3	9	7	10	3
g__Catenibacterium;s__Catenibacterium mitsuokai	23	9	10	7	11	17	17	10	4	6	6	5	7	4	8	8	12	13	8	3
g__Holdemania;s__Holdemania sp. Marseille-P2844	23	12	18	11	19	18	19	5	8	8	9	8	10	9	10	8	11	10	12	4
g__Massiliomicrobiota;s__Massiliomicrobiota sp. An105	12	7	10	9	11	14	18	16	9	15	14	11	14	13	15	19	23	19	14	14
g__Massiliomicrobiota;s__Massiliomicrobiota sp. An134	21	8	19	13	10	9	7	14	9	12	9	5	5	5	9	17	23	23	10	8
g__Desulfovibrio;s__Desulfovibrio cuneatus	0	8	10	10	11	12	11	19	23	19	10	5	5	11	12	11	11	10	10	7
g__Akkermansia;s__Akkermansia sp. CAG:344	23	23	23	22	22	2	8	17	2	21	20	21	21	21	22	20	15	15	1	3
g__Olsenella;s__Olsenella profusa	8	21	20	22	22	4	5	16	14	15	14	0	8	1	13	2	4	6	2	0
g__Olsenella;s__Olsenella sp. KH3B4	14	22	14	18	21	3	7	13	11	14	13	1	6	1	11	2	2	2	0	0
g__Olsenella;s__Olsenella sp. Marseille-P3256	13	20	12	22	22	8	6	19	18	18	18	1	6	1	14	1	1	2	1	1
g__Bacteroides;s__Bacteroides sp. CAG:702	17	18	20	20	21	22	19	21	21	12	8	5	8	7	8	5	7	9	5	6
g__Prevotella;s__Prevotella sp. CAG:255	21	22	22	22	22	12	9	10	10	7	7	6	7	6	6	5	6	9	5	3
g__Unclassified;s__Prevotellaceae bacterium MN60	19	21	22	22	21	9	6	8	8	5	4	3	4	4	4	4	5	5	4	3
g__Parabacteroides;s__Parabacteroides sp. An277	12	12	16	16	16	22	17	19	19	9	2	1	3	2	2	2	5	6	1	2
g__Parabacteroides;s__Parabacteroides timonensis	10	17	17	17	17	20	22	18	18	10	4	3	4	4	6	4	5	7	5	4
g__Paenibacillus;s__Paenibacillus macerans	22	2	13	8	8	8	11	6	4	6	5	3	1	1	6	3	7	4	8	4
g__Jeotgalicoccus;s__Jeotgalicoccus psychrophilus	0	0	4	22	0	3	0	1	1	2	0	0	0	0	0	0	0	0	0	0
g__Streptococcus;s__Streptococcus equinus	22	10	18	14	17	12	14	7	9	10	4	5	4	3	5	6	9	5	11	6
g__Clostridium;s__Clostridium baratii	18	20	20	18	22	3	6	1	1	3	5	2	4	1	3	3	5	5	5	4
g__Clostridium;s__Clostridium leptum CAG:27	22	7	17	13	13	14	17	5	2	4	4	4	7	4	6	3	4	4	5	3
g__Clostridium;s__Clostridium sp. BL8	22	7	15	8	14	13	17	14	10	10	7	6	8	5	8	10	13	11	13	9
g__Eubacterium;s__Eubacterium sp. CAG:202	22	7	9	12	8	4	10	1	2	6	8	7	7	4	11	5	11	9	10	8
g__Butyrivibrio;s__Butyrivibrio sp. WCD3002	22	7	11	13	20	10	14	8	5	6	7	5	5	3	6	5	6	6	6	3
g__Lachnobacterium;s__Lachnobacterium bovis	22	9	12	9	20	7	13	11	8	10	3	4	4	3	7	7	11	9	12	4
g__Unclassified;s__Lachnospiraceae bacterium C10	22	10	21	11	22	13	16	9	11	10	1	0	3	3	3	7	7	8	12	3
g__Faecalibacterium;s__Faecalibacterium sp. An121	22	3	11	7	9	9	16	9	4	6	9	9	6	6	9	7	7	7	12	1
g__Eggerthia;s__Eggerthia catenaformis	22	6	12	12	17	13	14	6	10	11	8	9	8	5	7	14	21	20	14	10
g__Unclassified;s__Firmicutes bacterium CAG:240	22	2	12	12	6	9	13	3	2	12	7	5	6	6	7	4	7	7	9	4
g__Unclassified;s__Firmicutes bacterium CAG:449	15	3	14	8	13	2	22	2	0	3	0	17	17	0	17	8	7	13	19	14
g__Campylobacter;s__Campylobacter fetus	22	6	18	9	19	14	16	9	10	18	3	3	4	6	5	6	13	9	15	5
g__Synergistes;s__Synergistes jonesii	22	9	14	12	12	15	16	6	10	10	2	3	4	2	4	4	7	6	6	5
g__Mycoplasma;s__Mycoplasma sp. CAG:611	9	22	22	8	15	0	6	0	0	2	0	0	0	0	0	0	0	0	0	0
g__Olsenella;s__Olsenella sp. An293	12	18	12	19	21	5	6	12	10	14	13	3	10	3	10	2	4	3	5	0
g__Collinsella;s__Collinsella sp. An307	6	16	15	19	21	6	5	9	8	9	7	3	5	2	7	4	5	5	5	3
g__Bacteroides;s__Bacteroides intestinalis CAG:315	9	11	12	11	11	21	20	16	17	9	10	9	10	11	10	9	10	9	5	7
g__Bacteroides;s__Bacteroides paurosaccharolyticus	15	16	16	16	16	21	16	17	18	11	13	10	13	12	13	8	12	11	9	10
g__Bacteroides;s__Bacteroides sp. 14(A)	10	13	13	14	14	21	19	18	20	11	10	5	9	9	10	6	11	12	6	6
g__Bacteroides;s__Bacteroides sp. Marseille-P2653	9	14	16	16	16	18	21	13	12	5	6	6	6	6	6	2	2	2	1	2
g__Paraprevotella;s__Paraprevotella clara CAG:116	14	17	20	20	19	21	19	12	9	6	4	4	4	5	5	3	6	14	2	3
g__Alkaliphilus;s__Alkaliphilus oremlandii	21	2	3	5	7	11	12	3	4	4	2	3	3	5	4	5	9	5	9	4
g__Clostridium;s__Clostridium kluyveri	21	10	20	13	19	13	13	2	5	5	6	6	6	6	11	5	12	8	13	2
g__Geosporobacter;s__Geosporobacter ferrireducens	21	5	9	6	10	12	13	0	5	6	2	3	4	4	3	7	9	8	10	5
g__Hathewaya;s__Hathewaya proteolytica	21	4	10	7	11	9	15	3	6	9	1	1	1	0	2	3	5	3	10	8
g__Eubacterium;s__Eubacterium pyruvativorans	21	12	17	11	12	13	14	5	6	14	5	5	5	6	4	4	9	5	11	3
g__Eubacterium;s__Eubacterium sp. YI	21	7	16	10	16	6	13	8	5	11	7	9	4	6	8	8	15	15	14	4
g__Anaerostipes;s__Anaerostipes caccae	21	5	12	11	11	8	8	4	7	13	2	2	2	4	4	4	5	6	8	3
g__Blautia;s__Blautia hydrogenotrophica CAG:147	21	6	10	9	15	11	15	5	3	6	5	3	6	0	4	3	9	5	15	0
g__Cellulosilyticum;s__Cellulosilyticum ruminicola	20	9	15	9	21	10	10	2	1	9	3	3	3	0	4	3	10	8	8	5
g__Oribacterium;s__Oribacterium sp. P6A1	21	8	12	12	19	16	14	6	6	4	3	2	1	4	4	4	3	3	6	1
g__Roseburia;s__Roseburia sp. CAG:45	21	8	15	8	11	15	17	12	11	16	7	5	5	5	7	6	12	12	14	12
g__Unclassified;s__Lachnospiraceae bacterium C6A11	21	4	10	8	17	11	19	5	7	8	3	2	1	0	1	6	12	6	13	4
g__Desulfitibacter;s__Desulfitibacter alkalitolerans	21	4	9	7	9	9	12	5	6	8	2	1	3	2	2	2	7	4	4	3
g__Desulfitibacter;s__Desulfitibacter sp. BRH_c19	21	0	4	2	2	4	5	1	0	3	1	1	0	1	1	1	1	0	1	0
g__Desulfosporosinus;s__Desulfosporosinus sp. Tol-M	21	3	13	12	12	16	20	11	10	15	6	5	5	6	8	12	14	12	17	6
g__Romboutsia;s__Romboutsia lituseburensis	6	15	15	14	14	1	1	0	0	0	14	0	14	2	15	1	21	21	1	0
g__Syntrophomonas;s__Syntrophomonas wolfei	21	9	19	15	19	6	16	5	7	11	5	4	7	6	5	6	13	11	11	6
g__Tepidanaerobacter;s__Tepidanaerobacter syntrophicus	12	6	18	14	21	3	4	2	5	2	3	5	1	1	4	2	2	2	6	1
g__Faecalicoccus;s__Faecalicoccus pleomorphus	19	15	21	13	17	6	12	10	10	13	9	7	9	5	8	7	11	9	7	5
g__Dethiosulfatibacter;s__Dethiosulfatibacter aminovorans	21	10	16	12	16	18	19	3	6	11	10	8	12	8	11	13	19	14	12	9
g__Fusobacterium;s__Fusobacterium ulcerans	21	9	15	12	15	16	16	8	6	10	6	6	5	5	5	7	10	10	6	5
g__Succinivibrio;s__Succinivibrio dextrinosolvens	19	8	19	13	18	14	13	7	14	21	7	8	8	6	9	7	12	8	8	4
g__Sediminispirochaeta;s__Sediminispirochaeta smaragdinae	21	2	10	13	11	14	18	2	7	4	10	10	11	8	11	11	12	11	12	8
g__Acholeplasma;s__Acholeplasma brassicae	1	1	2	3	4	1	17	0	0	0	0	21	20	0	20	4	2	10	16	10
g__Bacteroides;s__Bacteroides salyersiae	14	18	20	19	19	17	14	14	12	10	6	3	7	7	8	4	11	11	5	4
g__Muribaculum;s__Muribaculum sp. An289	1	2	2	2	2	18	14	18	20	3	2	0	2	2	2	2	2	2	2	2
g__Sanguibacteroides;s__Sanguibacteroides justesenii	8	15	15	15	15	20	18	18	18	10	6	5	6	6	6	5	6	6	5	5
g__Alistipes;s__Alistipes finegoldii CAG:68	10	19	19	19	19	18	20	18	18	18	4	2	2	2	4	2	2	4	2	2
g__Paenibacillus;s__Paenibacillus polymyxa	20	5	16	10	9	14	6	1	2	3	12	13	8	2	12	8	14	13	20	3
g__Enterococcus;s__Enterococcus cecorum	20	11	12	11	15	8	13	5	5	9	3	3	7	3	4	5	6	7	6	3
g__Clostridium;s__Clostridium amylolyticum	20	7	14	12	19	10	10	5	5	7	3	1	0	1	3	4	3	4	6	1
g__Clostridium;s__Clostridium cavendishii	20	3	15	10	13	17	18	14	13	13	9	9	10	11	12	8	14	13	16	11
g__Clostridium;s__Clostridium magnum	20	15	14	15	18	11	12	4	4	10	4	0	4	3	5	2	6	5	5	2
g__Clostridium;s__Clostridium saccharobutylicum	20	7	12	7	12	10	13	8	3	11	9	10	8	9	11	7	11	8	9	6
g__Clostridium;s__Clostridium sp. CAG:149	20	4	11	12	15	9	15	5	6	10	2	1	3	1	2	5	8	12	6	2
g__Clostridium;s__Clostridium sp. CAG:221	10	20	11	17	18	3	4	1	1	3	3	0	3	0	1	1	4	4	3	2
g__Clostridium;s__Clostridium sporogenes	20	8	9	8	10	8	12	5	2	8	9	7	4	4	9	8	12	10	12	9
g__Fervidicella;s__Fervidicella metallireducens	20	8	19	12	17	11	15	2	5	4	4	6	3	4	5	7	12	11	8	2
g__Acetobacterium;s__Acetobacterium wieringae	20	9	15	13	20	11	14	5	5	11	4	4	6	5	5	4	7	9	8	7
g__Pseudobutyrivibrio;s__Pseudobutyrivibrio sp. MD2005	20	6	12	12	13	8	11	5	10	12	1	4	5	2	3	4	7	5	6	1
g__Pseudobutyrivibrio;s__Pseudobutyrivibrio sp. OR37	20	5	10	7	8	12	18	6	7	8	7	4	7	4	6	6	13	11	14	6
g__Unclassified;s__Lachnospiraceae bacterium 6_1_63FAA	20	2	5	6	9	11	17	6	10	13	6	4	4	3	6	5	12	10	18	8
g__Drancourtella;s__Drancourtella massiliensis	16	5	4	8	10	20	17	15	15	14	4	5	7	7	7	3	8	7	10	5
g__Massilimaliae;s__Massilimaliae timonensis	20	9	14	7	7	9	10	2	7	7	13	10	10	10	13	11	9	9	11	4
g__Ruminiclostridium;s__[Clostridium] cellulolyticum	20	8	14	11	15	5	6	2	2	8	4	5	6	6	6	6	10	5	5	5
g__Unclassified;s__Clostridia bacterium UC5.1-2F7	20	2	9	4	11	14	13	1	5	6	5	5	6	4	5	7	12	8	11	6
g__Phascolarctobacterium;s__Phascolarctobacterium sp. CAG:207	20	3	8	3	6	9	7	3	5	2	4	4	4	3	4	3	5	4	7	4
g__Unclassified;s__Firmicutes bacterium CAG:791	20	5	18	11	19	7	15	5	3	13	11	7	4	6	9	5	16	13	15	2
g__Desulfovibrio;s__Desulfovibrio sp. An276	4	10	15	10	16	16	15	11	20	18	14	11	12	15	16	14	15	12	15	6
g__Bacteroides;s__Bacteroides coprophilus	12	19	19	19	19	13	14	10	10	10	6	2	5	4	6	5	7	8	3	6
g__Bacteroides;s__Bacteroides sp. Marseille-P3108	12	15	17	17	16	19	12	18	17	9	4	3	4	4	4	4	5	6	3	4
g__Bacteroides;s__Bacteroides sp. Marseille-P3166	14	16	16	16	16	19	18	12	11	6	6	4	5	5	5	2	4	10	3	2
g__Prevotella;s__Prevotella sp. HUN102	14	16	18	19	18	16	11	14	12	4	3	2	2	3	3	1	2	4	2	1
g__Alistipes;s__Alistipes indistinctus	9	13	15	14	15	19	13	17	18	9	5	3	3	3	5	2	2	3	2	1
g__Alistipes;s__Alistipes sp. 58_9_plus	8	13	15	15	15	19	16	15	17	14	5	1	1	1	5	1	1	4	1	1
g__Mucinivorans;s__Mucinivorans hirudinis	8	10	10	10	10	19	14	18	18	7	4	2	3	2	4	2	2	3	2	2
g__Parabacteroides;s__Parabacteroides sp. CAG:409	8	19	19	19	19	18	16	16	17	10	4	3	4	4	4	2	7	7	2	2
g__Unclassified;s__Candidatus Saccharibacteria bacterium 32-49-10	0	19	19	19	19	0	0	0	0	0	0	0	0	0	0	0	0	0	0	0
g__Clostridium;s__Clostridium pasteurianum	19	5	11	11	6	7	11	3	4	6	4	2	2	1	4	4	9	8	6	3
g__Clostridium;s__Clostridium sp. CAG:75	16	13	19	13	17	4	8	2	3	5	2	1	0	0	2	1	4	1	2	3
g__Oribacterium;s__Oribacterium sp. KHPX15	19	4	10	6	11	13	11	4	5	5	3	1	4	2	3	4	10	10	6	1
g__Oribacterium;s__Oribacterium sp. WCC10	19	4	9	9	13	10	10	2	2	9	4	1	1	1	3	4	5	3	9	3
g__Roseburia;s__Roseburia sp. CAG:197_41_10	15	2	13	5	7	10	19	14	8	17	5	6	6	5	8	7	9	9	11	11
g__Unclassified;s__Lachnospiraceae bacterium NC2008	19	10	12	8	12	9	13	3	6	9	2	1	1	2	3	5	9	7	9	5
g__Unclassified;s__Lachnospiraceae bacterium oral taxon 500	19	6	9	8	10	6	12	3	7	4	2	7	3	3	4	5	9	4	8	4
g__Desulfosporosinus;s__Desulfosporosinus sp. BRH_c37	19	13	15	15	18	10	10	4	6	3	1	6	6	3	7	2	7	5	6	4
g__Desulfosporosinus;s__Desulfosporosinus sp. OL	19	5	9	7	10	7	11	3	4	7	1	3	1	1	2	4	7	7	10	3
g__Intestinibacter;s__Intestinibacter bartlettii	17	12	19	14	18	6	12	2	2	4	5	0	6	2	6	3	5	8	3	3
g__Peptoclostridium;s__Peptoclostridium acidaminophilum	19	1	3	8	6	17	16	5	8	4	2	3	7	5	4	3	8	6	11	4
g__Proteocatella;s__Proteocatella sphenisci	19	2	7	4	6	8	8	2	7	9	3	3	2	3	3	2	5	3	6	3
g__Unclassified;s__Peptostreptococcaceae bacterium VA2	6	16	18	14	17	5	5	2	2	4	5	4	3	1	7	6	17	19	5	5
g__Coprobacillus;s__Coprobacillus sp. 8_2_54BFAA	19	8	11	11	13	10	9	9	8	8	7	7	7	7	7	12	12	12	12	5
g__Solobacterium;s__Solobacterium moorei	19	4	12	10	12	14	16	12	15	7	11	11	9	9	13	12	15	11	15	10
g__Sphaerochaeta;s__Sphaerochaeta coccoides	19	4	6	6	6	4	14	5	5	11	12	10	6	7	11	10	11	13	14	6
g__Sphaerochaeta;s__Sphaerochaeta globosa	8	9	14	15	19	12	11	6	4	6	7	5	9	6	10	5	6	5	9	2
g__Bifidobacterium;s__Bifidobacterium sp. 71	6	18	17	18	18	1	11	12	4	12	1	0	0	0	0	0	0	2	0	0
g__Collinsella;s__Collinsella sp. An7	4	14	10	16	18	2	3	10	9	9	8	1	6	1	8	1	2	4	2	2
g__Enorma;s__Enorma massiliensis	6	17	14	15	18	5	8	8	6	7	8	1	3	1	7	2	4	3	4	0
g__Bacteroides;s__Bacteroides sp. 2_1_33B	12	12	11	11	11	18	16	17	16	9	9	10	10	9	9	13	12	12	9	12
g__Prevotella;s__Prevotella corporis	11	16	18	18	18	17	12	17	18	9	4	3	4	4	3	2	5	7	1	2
g__Prevotella;s__Prevotella multisaccharivorax	15	16	18	18	18	11	9	7	8	8	4	4	4	4	5	8	10	9	5	8
g__Prevotella;s__Prevotella sp. AG:487_50_53	10	17	18	18	18	18	15	17	17	10	5	2	5	6	6	6	8	9	5	6
g__Prevotella;s__Prevotella sp. KHD1	15	16	18	18	18	11	11	9	9	6	2	1	2	1	1	4	4	7	1	4
g__Unclassified;s__Prevotellaceae bacterium HUN156	18	17	18	17	17	9	9	9	9	5	1	0	1	1	1	2	4	5	2	1
g__Alistipes;s__Alistipes sp. AL-1	7	11	12	12	11	14	18	14	14	17	10	0	2	2	10	1	2	2	2	0
g__Parabacteroides;s__Parabacteroides sp. ASF519	17	14	7	17	16	17	17	16	18	17	18	18	17	18	17	18	18	17	18	17
g__Paenibacillus;s__Paenibacillus sp. MY03	18	2	6	7	7	15	16	5	9	4	3	6	7	7	7	6	12	9	13	8
g__Lactobacillus;s__Lactobacillus apodemi	9	11	11	13	12	4	12	16	18	10	10	7	12	10	16	7	8	11	9	7
g__Clostridium;s__Clostridium lundense	18	7	11	15	15	10	12	5	8	5	5	6	5	3	6	6	11	5	7	7
g__Clostridium;s__Clostridium sp. CAG:217	18	9	13	13	10	2	5	2	1	7	0	0	0	1	0	2	3	5	2	2
g__Acetobacterium;s__Acetobacterium woodii	18	8	11	8	11	5	10	4	3	7	2	3	4	3	3	3	4	3	6	3
g__Butyrivibrio;s__Butyrivibrio sp. MB2005	18	4	14	10	16	5	13	6	5	7	3	6	4	5	7	4	8	6	9	4
g__Dorea;s__Dorea sp. AGR2135	18	9	11	15	13	15	18	10	10	10	7	4	7	8	9	9	8	9	13	6
g__Pseudobutyrivibrio;s__Pseudobutyrivibrio sp. YE44	14	11	18	14	18	9	10	6	6	10	5	2	6	2	7	6	16	11	13	4
g__Unclassified;s__Lachnospiraceae bacterium 2_1_58FAA	18	3	7	10	13	7	8	6	4	10	2	2	2	2	4	2	3	4	3	4
g__Unclassified;s__Lachnospiraceae bacterium 3_1_57FAA_CT1	18	3	6	6	5	5	11	2	3	4	5	3	3	2	4	5	10	7	9	5
g__Unclassified;s__Lachnospiraceae bacterium C7	18	4	11	11	12	6	11	3	5	7	5	1	2	1	6	4	9	5	10	5
g__Unclassified;s__Peptococcaceae bacterium CEB3	18	6	11	8	8	9	14	1	3	4	4	1	2	3	4	4	10	5	10	2
g__Unclassified;s__Peptostreptococcaceae bacterium pGA-8	18	10	6	8	12	17	16	7	7	11	8	7	7	6	10	7	9	8	12	3
g__Faecalibacterium;s__Faecalibacterium sp. An77	18	0	7	5	5	13	12	4	7	7	6	4	3	5	7	7	10	7	12	6
g__Unclassified;s__Clostridiales bacterium GWD2_32_19	7	18	14	9	16	2	2	1	1	1	0	1	1	1	1	1	1	1	1	1
g__Unclassified;s__Clostridiales bacterium GWE2_32_10	15	18	10	11	13	4	10	1	1	4	0	0	1	1	1	1	0	0	1	0
g__Unclassified;s__Clostridia bacterium UC5.1-1D10	16	5	6	5	6	15	18	7	10	11	2	0	2	2	3	4	5	3	3	2
g__Ndongobacter;s__Ndongobacter massiliensis	18	2	6	3	3	10	8	3	4	6	3	2	1	5	1	4	10	6	16	4
g__Unclassified;s__Firmicutes bacterium CAG:341	18	7	7	8	8	4	4	2	4	5	2	2	2	1	2	1	2	2	3	2
g__Sebaldella;s__Sebaldella termitidis	16	10	11	18	14	9	10	4	2	5	0	1	0	0	0	8	10	11	8	2
g__Desulfovibrio;s__Desulfovibrio alaskensis	0	4	5	4	5	6	5	14	18	16	5	4	4	5	6	5	5	4	5	1
g__Desulfovibrio;s__Desulfovibrio sp. A2	3	9	11	9	9	11	11	13	18	14	9	10	11	11	11	10	11	10	11	8
g__Unclassified;s__bacterium LF-3	11	10	9	10	10	3	4	4	4	5	5	7	3	2	8	14	17	18	7	6
g__Atopobium;s__Atopobium minutum	4	11	16	16	17	2	2	1	1	2	6	1	4	0	5	0	2	3	3	1
g__Anaerorhabdus;s__Anaerorhabdus furcosa	17	8	7	6	8	4	8	2	4	5	5	5	5	2	5	6	4	4	6	3
g__Bacteroides;s__Bacteroides pectinophilus CAG:437	17	6	13	8	15	9	13	4	5	10	3	2	2	1	3	3	6	5	7	5
g__Prevotella;s__Prevotella sp. CAG:520	11	10	10	10	10	17	11	14	15	7	3	2	4	3	4	0	2	2	1	0
g__Prevotella;s__Prevotella sp. P4-51	2	3	9	11	11	17	6	16	15	0	2	2	2	2	2	0	0	0	0	0
g__Prevotella;s__Prevotella stercorea CAG:629	17	15	17	17	17	13	13	7	5	13	11	1	10	11	11	5	13	14	11	5
g__Alistipes;s__Alistipes sp. CAG:53	7	9	10	9	9	16	15	13	17	15	9	2	3	3	8	3	3	3	2	2
g__Flexilinea;s__Flexilinea flocculi	17	2	4	0	4	8	9	4	2	6	5	8	5	5	6	8	12	11	11	5
g__Bacillus;s__Bacillus coagulans	17	11	7	9	12	8	7	3	5	4	2	3	8	5	6	4	5	6	7	2
g__Bacillus;s__Bacillus thuringiensis	16	12	17	13	16	15	14	10	7	8	8	8	9	6	8	7	8	7	6	7
g__Lactococcus;s__Lactococcus lactis	17	12	11	15	15	9	9	1	2	6	1	0	2	3	1	2	3	4	4	1
g__Clostridium;s__Clostridium argentinense	17	4	6	8	7	7	11	6	4	2	5	3	2	2	3	6	9	7	7	4
g__Clostridium;s__Clostridium peptidivorans	17	4	7	11	9	7	10	4	5	3	2	1	1	1	3	3	5	4	4	2
g__Clostridium;s__Clostridium sp. CL-2	16	13	15	16	17	5	10	3	3	5	2	1	3	3	2	4	4	4	2	3
g__Clostridium;s__Clostridium sp. DSM 8431	17	9	12	10	13	2	6	2	3	6	2	2	2	1	3	2	4	4	3	2
g__Clostridium;s__Clostridium tunisiense	17	12	14	15	15	6	11	1	1	10	8	4	5	4	6	5	12	8	9	5
g__Proteiniclasticum;s__Proteiniclasticum ruminis	16	8	8	9	12	10	17	5	4	5	1	1	0	0	2	1	3	3	2	4
g__Mobilibacterium;s__Mobilibacterium timonense	17	7	9	10	11	12	14	3	5	10	8	8	7	6	8	8	11	10	12	8
g__Eubacterium;s__Eubacterium sp. CAG76_36_125	17	1	6	6	9	7	12	1	3	4	3	1	1	1	2	2	8	3	8	3
g__Butyrivibrio;s__Butyrivibrio sp. TB	14	5	11	10	17	12	13	10	8	11	2	2	2	2	2	6	7	5	9	3
g__Lachnoanaerobaculum;s__Lachnoanaerobaculum sp. ICM7	17	5	8	6	7	6	7	3	3	5	1	2	2	1	2	2	3	3	2	2
g__Lachnospira;s__Lachnospira pectinoschiza	17	16	12	6	17	7	7	8	9	8	8	9	6	6	9	7	11	7	10	7
g__Oribacterium;s__Oribacterium sp. oral taxon 108	17	5	12	7	11	8	12	7	4	9	10	6	7	8	9	10	13	9	14	8
g__Pseudobutyrivibrio;s__Pseudobutyrivibrio sp. NOR37	17	6	12	7	14	4	11	2	4	6	0	0	0	0	0	1	4	1	6	3
g__Sellimonas;s__Sellimonas intestinalis	17	7	7	9	11	11	11	8	11	10	9	10	11	9	12	9	11	11	16	12
g__Desulfosporosinus;s__Desulfosporosinus meridiei	17	5	7	9	10	8	12	3	6	4	3	1	5	3	4	3	5	6	11	6
g__Faecalibacterium;s__Faecalibacterium sp. CAG:82	17	4	8	11	8	9	14	4	4	7	3	3	5	3	5	3	9	6	8	6
g__Caldanaerobius;s__Caldanaerobius fijiensis	17	7	13	10	13	8	10	5	6	7	9	4	3	3	9	4	13	13	10	7
g__Calderihabitans;s__Calderihabitans maritimus	14	3	16	4	6	12	17	6	3	11	4	2	2	1	3	2	8	4	6	4
g__Tepidanaerobacter;s__Tepidanaerobacter acetatoxydans	17	0	10	7	10	9	14	5	3	7	4	5	4	3	6	6	8	5	10	6
g__Kandleria;s__Kandleria vitulina	15	8	17	10	14	9	10	9	5	7	6	5	7	3	6	12	16	15	11	3
g__Unclassified;s__Firmicutes bacterium CAG:176_59_8	17	0	4	4	6	10	15	4	4	8	5	5	7	3	7	4	8	7	13	2
g__Desulfovibrio;s__uncultured Desulfovibrio sp.	0	11	14	14	14	13	13	13	17	14	12	13	15	13	17	13	13	10	13	7
g__Cloacibacillus;s__Cloacibacillus porcorum	17	3	9	8	7	11	11	2	8	8	4	4	4	3	4	5	7	8	4	3
g__Unclassified;s__Tenericutes bacterium GWF2_57_13	17	0	1	4	6	1	8	1	1	1	1	14	14	2	13	2	2	6	8	4
g__Unclassified;s__uncultured bacterium Contig1772	5	14	16	14	17	4	1	3	2	0	0	0	0	0	0	1	1	3	0	0
g__Bifidobacterium;s__Bifidobacterium cuniculi	4	15	15	16	16	4	10	14	8	10	2	0	1	0	2	0	1	1	1	0
g__Bifidobacterium;s__Bifidobacterium magnum	6	14	12	14	16	6	10	5	6	9	2	1	1	0	2	0	1	1	0	0
g__Collinsella;s__Collinsella phocaeensis	5	13	13	13	16	4	3	6	6	6	6	1	1	1	3	1	1	2	2	1
g__Collinsella;s__Collinsella sp. An268	5	14	10	16	16	4	5	10	10	10	10	0	7	0	7	0	0	1	0	1
g__Collinsella;s__Collinsella vaginalis	8	15	10	15	16	3	3	9	8	10	11	0	4	0	10	0	2	2	1	0
g__Bacteroides;s__Bacteroides plebeius	14	15	15	15	15	16	14	11	9	6	8	5	8	8	8	4	8	10	4	3
g__Odoribacter;s__Odoribacter laneus	7	4	6	5	7	16	12	11	11	6	3	2	2	3	4	1	3	5	3	1
g__Odoribacter;s__Odoribacter splanchnicus CAG:14	1	1	1	1	1	16	16	16	16	0	0	0	0	0	0	0	0	0	0	0
g__Porphyromonas;s__Porphyromonas gingivalis	11	10	14	14	14	16	13	11	8	6	9	8	9	9	9	5	5	4	4	4
g__Prevotella;s__Prevotella buccalis	13	15	16	16	16	9	8	8	8	5	3	0	2	2	2	0	4	6	2	0
g__Prevotella;s__Prevotella sp. C561	10	10	10	10	10	16	11	12	12	10	7	7	7	7	7	3	3	5	3	3
g__Prevotella;s__Prevotella sp. CAG:732	14	15	15	16	16	16	10	14	14	6	6	2	6	5	6	8	9	9	6	8
g__Millionella;s__Millionella massiliensis	13	12	13	13	14	16	15	13	14	14	9	3	7	7	10	5	10	12	6	6
g__Capnocytophaga;s__Capnocytophaga stomatis	7	7	9	9	9	16	10	16	16	7	1	0	1	1	1	1	2	2	1	1
g__Bacillus;s__Bacillus megaterium	16	6	9	6	9	8	10	3	9	5	3	6	8	5	7	5	5	5	8	4
g__Bacillus;s__Bacillus sp. AFS006103	7	16	13	12	15	1	5	0	1	1	0	0	0	0	0	0	0	0	0	0
g__Clostridium;s__Clostridium acetobutylicum	16	7	10	9	15	8	9	7	5	8	4	6	5	1	6	5	10	4	11	7
g__Clostridium;s__Clostridium homopropionicum	11	9	14	11	16	7	11	1	3	9	6	5	5	6	7	7	9	7	8	5
g__Clostridium;s__Clostridium nigeriense	13	15	9	13	16	6	7	1	0	6	3	3	3	0	2	4	10	10	7	1
g__Clostridium;s__Clostridium saudiense	4	16	10	13	13	0	1	0	1	2	1	0	0	0	1	0	1	1	0	0
g__Eubacterium;s__Eubacterium callanderi	15	8	14	12	16	7	14	3	6	6	5	5	7	6	7	7	7	6	9	4
g__Eubacterium;s__Eubacterium sp. 36_13	16	4	10	7	7	10	9	6	4	9	5	3	5	5	5	5	6	5	8	4
g__Eubacterium;s__Eubacterium sp. 45_250	16	2	6	6	9	7	11	1	6	9	6	8	6	6	8	7	10	11	6	2
g__Eubacterium;s__Eubacterium sp. CAG:248	16	2	7	3	8	7	9	2	1	2	2	4	1	0	3	2	9	6	6	1
g__Butyrivibrio;s__Butyrivibrio sp. NC2002	13	3	14	11	16	4	15	4	8	7	2	0	0	0	1	3	10	6	8	3
g__Dorea;s__uncultured Dorea sp.	16	5	5	3	7	9	12	4	7	6	4	1	3	2	3	5	10	8	12	3
g__Oribacterium;s__Oribacterium parvum	13	7	14	8	13	12	16	4	3	9	5	5	2	3	5	6	9	6	8	1
g__Unclassified;s__Lachnospiraceae bacterium KH1T2	12	5	16	11	15	9	14	8	6	7	4	3	4	2	4	5	9	10	10	8
g__Desulfosporosinus;s__Desulfosporosinus sp. OT	16	6	9	7	10	6	8	2	3	5	3	3	2	1	4	2	4	4	6	3
g__Ruminococcus;s__Ruminococcus sp. SR1_5	16	3	13	8	8	8	11	3	8	6	5	1	1	0	4	5	7	5	6	1
g__Unclassified;s__Clostridiales bacterium MCWD3	16	9	8	6	12	8	10	3	4	4	3	6	7	5	4	2	7	5	6	2
g__Unclassified;s__Clostridia bacterium UC5.1-1E11	16	3	7	6	7	9	11	4	6	9	3	1	3	3	5	0	7	2	10	3
g__Megasphaera;s__Megasphaera sp. ASD88	16	1	4	1	3	5	8	4	6	6	2	3	5	2	4	4	6	4	3	2
g__Unclassified;s__Firmicutes bacterium CAG:345	5	0	6	3	6	2	16	0	0	1	0	15	15	1	13	7	8	14	14	12
g__Campylobacter;s__Campylobacter jejuni	2	1	1	0	0	7	2	13	16	15	4	0	0	0	0	1	1	1	2	2
g__Helicobacter;s__Helicobacter typhlonius	0	0	1	1	1	6	0	14	16	16	0	0	0	0	0	0	0	0	0	0
g__Helicobacter;s__Helicobacter winghamensis	0	0	1	0	1	5	1	16	16	16	0	0	0	0	0	0	1	1	0	1
g__Enterobacter;s__Enterobacter asburiae	16	0	0	0	0	0	0	0	0	0	2	8	0	10	5	11	0	0	0	0
g__Pseudomonas;s__Pseudomonas aeruginosa	1	0	0	0	0	0	2	0	0	0	0	0	0	16	6	0	0	0	3	1
g__Treponema;s__Treponema socranskii	16	5	15	10	12	12	16	2	3	7	4	6	6	6	6	7	11	8	10	1
g__Pyramidobacter;s__Pyramidobacter sp. C12-8	16	2	3	6	7	9	10	5	8	11	8	6	7	5	9	3	9	7	10	5
g__Bifidobacterium;s__Bifidobacterium adolescentis	7	12	15	14	15	4	6	7	5	6	1	0	0	0	1	0	1	1	0	0
g__Bifidobacterium;s__Bifidobacterium longum	7	14	13	13	15	2	10	7	4	4	3	1	4	0	5	0	2	0	2	0
g__Olsenella;s__Olsenella sp. oral taxon 809	0	14	8	13	15	5	3	9	6	7	6	1	3	0	6	0	3	2	1	1
g__Olsenella;s__Olsenella urininfantis	4	15	7	12	15	1	4	12	10	12	11	0	10	0	7	0	0	0	0	0
g__Slackia;s__Slackia sp. CM382	9	8	13	14	15	5	5	7	8	7	2	1	2	1	1	3	6	6	4	2
g__Bacteroides;s__Bacteroides barnesiae	6	6	8	8	7	15	10	15	15	6	2	1	2	3	3	2	4	4	2	2
g__Dysgonomonas;s__Dysgonomonas macrotermitis	9	8	10	10	10	15	10	14	14	10	7	1	6	6	7	4	6	7	4	4
g__Dysgonomonas;s__uncultured Dysgonomonas sp.	12	10	10	11	10	15	13	13	13	9	6	4	5	5	6	4	7	6	6	4
g__Unclassified;s__Bacteroidales bacterium 45-6	8	9	11	11	11	14	8	15	15	9	3	2	4	4	4	5	7	8	3	5
g__Cohnella;s__Cohnella panacarvi	11	5	10	9	15	12	13	9	10	9	7	5	8	1	8	3	7	6	6	2
g__Streptococcus;s__Streptococcus pneumoniae	12	10	12	13	15	14	15	6	10	8	9	10	10	9	10	9	11	9	10	6
g__Clostridium;s__Clostridium frigidicarnis	15	4	6	7	7	2	5	1	2	3	2	3	2	3	3	2	6	5	4	4
g__Clostridium;s__Clostridium sp. CAG:557	15	7	9	7	11	2	7	0	1	3	2	1	1	1	1	4	4	2	3	2
g__Clostridium;s__Clostridium sp. USBA 49	15	2	5	8	6	6	10	1	0	5	1	0	0	1	0	1	1	2	1	2
g__Clostridium;s__Clostridium sulfidigenes	15	3	4	4	10	7	7	4	3	3	4	4	4	3	5	2	3	3	6	2
g__Acidaminobacter;s__Acidaminobacter hydrogenoformans	15	3	11	6	7	10	10	4	4	10	1	2	2	1	2	6	9	6	5	5
g__Gracilibacter;s__Gracilibacter sp. BRH_c7a	10	8	12	6	15	8	8	2	4	2	5	2	3	0	4	2	4	4	4	3
g__Blautia;s__Blautia massiliensis	15	4	7	4	5	9	11	8	6	10	8	7	9	9	10	10	10	9	15	9
g__Butyrivibrio;s__Butyrivibrio sp. AE2005	15	2	3	3	6	0	8	3	3	7	6	3	3	1	6	3	9	7	9	5
g__Butyrivibrio;s__Butyrivibrio sp. AE2015	15	9	11	12	14	7	13	6	4	8	3	1	2	0	2	7	8	7	7	2
g__Butyrivibrio;s__Butyrivibrio sp. AE3006	15	3	7	8	9	8	13	4	6	7	5	3	1	3	4	5	7	5	7	4
g__Butyrivibrio;s__Butyrivibrio sp. VCB2001	15	5	11	11	13	4	10	1	3	4	2	2	3	1	2	3	3	3	7	1
g__Butyrivibrio;s__Butyrivibrio sp. WCD2001	15	5	12	6	11	4	7	2	5	5	4	4	4	3	5	5	5	4	7	3
g__Coprococcus;s__Coprococcus sp. CAG:131-related_45_246	15	4	12	8	8	12	15	3	2	8	3	0	1	1	2	2	4	4	13	2
g__Pseudobutyrivibrio;s__Pseudobutyrivibrio sp. 49	15	3	5	6	5	2	9	2	4	9	3	3	3	1	3	3	11	6	8	3
g__Roseburia;s__Roseburia intestinalis CAG:13	15	5	9	7	12	7	10	4	3	9	1	1	2	1	2	4	9	9	13	4
g__Desulfitobacterium;s__Desulfitobacterium metallireducens	12	4	11	6	9	10	15	6	5	7	5	3	3	0	5	5	8	6	9	4
g__Desulfosporosinus;s__Desulfosporosinus hippei	15	5	7	3	6	6	8	2	2	4	3	2	1	2	3	3	4	4	4	5
g__Desulfosporosinus;s__Desulfosporosinus sp. BG	15	4	7	3	4	7	7	2	2	8	4	3	5	1	4	2	6	5	6	2
g__Desulfosporosinus;s__Desulfosporosinus sp. FKA	15	5	6	5	6	7	7	3	6	5	4	2	2	2	5	1	3	3	4	1
g__Peptostreptococcus;s__Peptostreptococcus anaerobius	15	0	0	1	1	5	11	3	5	8	6	7	7	5	7	8	10	9	11	6
g__Negativibacillus;s__Negativibacillus massiliensis	15	2	9	5	9	11	14	3	6	9	7	5	5	4	6	6	10	6	7	6
g__Ruminococcus;s__Ruminococcus sp. AT10	14	5	7	6	9	8	15	7	2	8	7	6	7	7	7	8	11	9	9	7
g__Thermoanaerobacterium;s__Thermoanaerobacterium thermosaccharolyticum	15	4	6	10	7	8	12	6	5	5	5	5	3	2	4	6	9	9	13	8
g__Phascolarctobacterium;s__Phascolarctobacterium sp. CAG:266	15	5	5	5	4	7	12	4	7	7	4	6	4	3	7	5	7	6	8	4
g__Sutterella;s__Sutterella wadsworthensis	0	13	13	13	12	15	12	9	7	13	13	13	13	13	13	13	12	13	13	12
g__Desulfovibrio;s__Desulfovibrio desulfuricans	2	8	8	9	8	9	9	9	11	15	9	9	10	9	12	9	9	8	9	7
g__Helicobacter;s__Helicobacter hepaticus	0	0	0	0	0	7	0	10	15	14	0	0	0	0	0	0	0	0	0	0
g__Varibaculum;s__Varibaculum timonense	14	4	10	8	6	6	9	8	6	5	2	1	2	3	2	2	3	3	4	4
g__Unclassified;s__Actinobacteria bacterium UC5.1-1B11	4	14	14	14	14	1	12	12	4	11	0	0	0	0	0	0	0	1	0	0
g__Atopobium;s__Atopobium sp. oral taxon 810	8	14	12	12	14	2	1	8	7	5	6	2	3	0	5	4	9	10	3	3
g__Cryptobacterium;s__Cryptobacterium curtum	6	12	11	12	14	4	7	6	6	5	4	1	2	1	3	1	1	4	1	1
g__Bacteroides;s__Bacteroides eggerthii	12	12	12	12	12	13	14	11	13	12	5	2	3	3	4	3	5	5	2	3
g__Bacteroides;s__Bacteroides sp. CAG:1076	14	7	12	10	10	10	9	8	7	6	6	3	5	6	6	5	7	6	5	4
g__Bacteroides;s__Bacteroides sp. CAG:98	13	13	14	14	13	11	14	8	8	8	1	1	3	2	1	1	3	9	2	0
g__Bacteroides;s__Bacteroides sp. D20	6	8	8	8	8	14	12	13	14	10	5	1	5	5	6	2	6	6	5	2
g__Gabonia;s__Gabonia massiliensis	9	12	12	14	12	13	12	11	12	4	2	1	3	2	3	4	4	8	3	4
g__Prevotella;s__Prevotella bivia	13	13	14	14	14	13	12	10	10	8	8	5	8	8	8	5	7	8	7	5
g__Prevotella;s__Prevotella sp. AGR2160	11	13	13	14	13	8	5	7	7	4	3	3	3	3	3	4	5	5	2	4
g__Prevotella;s__Prevotella sp. MA2016	14	14	14	14	14	12	11	9	11	10	2	1	2	4	4	4	7	8	1	4
g__Prevotella;s__Prevotella sp. S7-1-8	10	11	11	11	11	14	12	6	5	11	9	6	9	10	9	6	9	11	9	7
g__Unclassified;s__Prevotellaceae bacterium Marseille-P2826	6	14	14	14	14	13	13	8	7	2	1	0	1	1	1	1	2	10	1	1
g__Parabacteroides;s__Parabacteroides gordonii	11	11	13	13	13	14	11	14	13	7	6	5	5	5	6	5	5	5	4	4
g__Parabacteroides;s__Parabacteroides sp. D13	4	4	5	5	5	14	11	12	12	6	3	2	5	3	4	1	2	2	4	1
g__Parabacteroides;s__Parabacteroides sp. SN4	13	14	14	14	14	14	14	12	12	5	3	3	3	3	3	2	2	2	2	2
g__Gorillibacterium;s__Gorillibacterium sp. SN4	14	5	9	9	11	7	9	3	3	5	5	3	4	3	5	2	5	7	7	2
g__Jeotgalicoccus;s__Jeotgalicoccus saudimassiliensis	0	0	1	14	0	1	2	0	0	4	1	0	0	0	0	0	0	0	0	0
g__Sharpea;s__Sharpea azabuensis	14	8	11	10	12	4	4	4	1	4	3	2	3	1	4	5	8	5	4	2
g__Clostridium;s__Clostridium scatologenes	14	4	6	4	5	8	9	2	1	3	3	2	2	2	2	2	3	2	6	1
g__Eubacterium;s__Eubacterium sp. CAG:581	12	10	14	8	12	4	5	2	2	4	2	1	2	2	2	3	4	7	2	4
g__Butyrivibrio;s__Butyrivibrio sp. FC2001	14	4	12	5	9	4	8	9	6	7	4	3	1	0	3	3	5	4	7	6
g__Butyrivibrio;s__Butyrivibrio sp. ob235	14	9	12	7	14	4	7	4	4	8	6	3	2	2	5	3	7	5	5	3
g__Roseburia;s__Roseburia sp. CAG:18_43_25	14	4	6	4	8	4	7	2	2	5	6	1	1	0	5	3	6	5	8	7
g__Unclassified;s__Lachnospiraceae bacterium JC7	14	1	7	3	6	5	8	6	4	8	2	1	2	1	3	2	6	5	6	1
g__Desulfosporosinus;s__Desulfosporosinus sp. HMP52	13	8	14	7	13	7	5	7	6	4	3	0	0	0	0	1	6	5	5	3
g__Desulfotomaculum;s__Desulfotomaculum arcticum	12	5	10	10	14	13	13	2	5	7	4	4	7	4	6	5	6	7	6	4
g__Asaccharospora;s__Asaccharospora irregularis	8	11	13	12	14	2	4	1	2	2	4	2	3	1	4	0	10	8	4	1
g__Romboutsia;s__Romboutsia sp. MT17	2	13	12	12	14	0	1	0	0	0	7	0	7	0	3	0	8	10	0	0
g__Romboutsia;s__Romboutsia weinsteinii	9	13	14	11	14	4	5	1	3	1	5	1	5	2	4	1	11	10	3	1
g__Faecalibacterium;s__Faecalibacterium sp. CAG:74	14	4	7	7	7	9	8	4	4	5	4	4	5	6	4	4	8	6	9	4
g__Unclassified;s__Ruminococcaceae bacterium YAD3003	14	3	4	4	6	7	8	3	5	4	3	2	2	1	2	3	5	3	8	2
g__Unclassified;s__butyrate-producing bacterium SM4_1	14	3	5	7	13	10	10	1	9	7	4	1	1	2	4	1	0	3	1	2
g__Coprobacillus;s__Coprobacillus sp. CAG:826	8	5	7	4	8	3	14	0	1	1	1	14	12	1	12	4	5	9	14	7
g__Acidaminococcus;s__Acidaminococcus massiliensis	13	0	2	3	3	7	12	5	11	13	4	4	3	0	4	11	14	14	7	1
g__Anaerovibrio;s__Anaerovibrio sp. RM50	14	3	6	9	7	7	12	8	7	10	3	4	3	1	4	2	5	3	9	4
g__Tepidimicrobium;s__Tepidimicrobium xylanilyticum	14	4	10	10	9	5	11	2	4	4	5	4	2	4	7	5	9	6	6	2
g__Desulfovibrio;s__Desulfovibrio hydrothermalis	2	0	4	3	2	14	13	11	7	7	0	7	5	5	7	5	5	5	7	5
g__Desulfovibrio;s__Desulfovibrio sp. MES5	1	9	11	11	12	11	11	8	11	14	11	6	7	11	11	11	11	10	11	6
g__Cloacibacillus;s__Cloacibacillus evryensis	14	4	10	10	9	10	11	4	3	5	3	3	3	4	3	7	7	8	7	4
g__Unclassified;s__bacterium OL-1	5	14	8	11	13	3	3	11	10	9	9	0	6	0	7	0	0	1	1	0
g__Collinsella;s__Collinsella intestinalis	3	10	10	10	13	3	3	6	7	9	7	1	2	0	3	0	1	2	1	1
g__Bacteroides;s__Bacteroides sp. An51A	7	12	12	12	12	13	9	10	13	5	0	0	0	0	0	1	1	1	0	1
g__Bacteroides;s__Bacteroides uniformis CAG:3	7	6	6	7	7	12	6	12	13	5	4	4	4	4	4	10	9	11	4	8
g__Coprobacter;s__Coprobacter secundus	12	10	11	12	12	13	11	11	11	6	3	3	3	3	3	2	5	5	2	2
g__Culturomica;s__Culturomica massiliensis	3	2	3	4	4	12	12	12	13	6	2	2	2	1	3	1	2	2	1	1
g__Odoribacter;s__Odoribacter laneus CAG:561	1	2	2	2	2	13	11	13	13	0	0	0	0	0	0	0	0	0	0	0
g__Porphyromonas;s__Porphyromonas macacae	9	9	11	11	12	13	13	10	11	8	2	1	3	5	4	1	6	7	1	1
g__Prevotella;s__Prevotella albensis	8	9	12	12	11	13	8	13	13	8	2	2	2	3	2	3	4	5	2	3
g__Prevotella;s__Prevotella bergensis	9	13	13	12	12	8	6	7	7	5	0	0	0	0	0	0	0	1	0	0
g__Prevotella;s__Prevotella dentalis	10	9	12	13	10	10	9	7	6	4	2	0	2	3	2	2	5	4	2	1
g__Prevotella;s__Prevotella denticola	10	11	13	13	12	8	8	8	8	6	5	2	5	5	5	4	6	6	5	3
g__Prevotella;s__Prevotella shahii	10	11	13	13	12	10	10	9	8	5	7	4	7	7	7	4	6	9	4	2
g__Prevotella;s__Prevotella sp. DNF00663	13	13	13	13	13	8	7	1	2	6	5	0	5	6	6	1	5	6	5	1
g__Prevotella;s__Prevotella sp. oral taxon 317	13	11	13	13	13	12	11	12	12	10	6	3	7	7	7	4	7	9	5	4
g__Unclassified;s__Bacteroidales bacterium CF	4	12	13	13	13	5	5	5	5	4	2	0	3	3	3	2	7	7	2	2
g__Paenibacillus;s__Paenibacillus sp. 32352	13	1	8	8	4	3	8	2	1	5	3	3	2	3	4	2	4	3	4	2
g__Lactobacillus;s__Lactobacillus salivarius	6	4	5	6	5	5	5	13	12	4	7	0	9	2	8	3	9	7	11	4
g__Clostridium;s__Clostridium chromiireducens	13	3	8	5	8	3	7	3	2	5	2	5	6	3	7	2	5	4	5	3
g__Clostridium;s__Clostridium sp. 42_12	10	4	13	6	7	5	10	5	5	7	4	3	3	0	4	4	6	4	6	4
g__Clostridium;s__Clostridium sp. 44_14	8	7	11	8	13	7	8	5	5	7	7	7	7	2	7	7	9	8	7	5
g__Butyrivibrio;s__Butyrivibrio sp. XBB1001	13	4	9	5	6	5	6	1	0	3	4	4	3	1	4	7	8	8	5	5
g__Lachnoanaerobaculum;s__Lachnoanaerobaculum sp. OBRC5-5	13	6	3	6	9	6	7	3	2	4	4	2	5	5	4	4	6	2	7	3
g__Unclassified;s__Lachnospiraceae bacterium CAG:364	13	5	6	8	10	5	8	4	4	8	4	3	4	3	5	2	8	6	7	3
g__Unclassified;s__Lachnospiraceae bacterium NK4A136	13	5	11	10	12	9	10	4	5	3	3	1	3	0	3	5	10	7	9	4
g__Desulfotomaculum;s__Desulfotomaculum alkaliphilum	13	1	4	5	3	4	5	1	2	1	1	0	0	0	1	2	4	2	5	3
g__Unclassified;s__Peptococcaceae bacterium 1109	12	1	4	5	7	9	11	0	2	6	3	5	6	3	4	5	8	4	13	8
g__Peptostreptococcus;s__Peptostreptococcus sp. D1	13	2	5	8	7	8	11	8	7	7	6	4	5	0	6	4	6	4	4	1
g__Romboutsia;s__[Clostridium] dakarense	8	11	12	10	10	4	6	2	3	3	3	1	2	0	3	4	13	11	2	2
g__Unclassified;s__[Clostridium] hiranonis	13	5	4	8	10	4	4	2	3	6	5	3	3	4	4	4	6	6	7	7
g__Bittarella;s__Bittarella massiliensis	13	4	5	5	6	6	7	5	5	3	5	5	5	7	8	4	8	8	6	2
g__Ruminococcus;s__Ruminococcus sp. CAG:108	13	8	10	6	7	3	5	1	2	2	1	1	1	0	2	1	5	6	2	1
g__Unclassified;s__Ruminococcaceae bacterium CPB6	13	3	3	2	4	6	7	2	3	2	1	1	2	1	1	0	3	2	5	2
g__Unclassified;s__Clostridiales bacterium GWC2_40_7	13	1	5	2	5	7	8	4	5	7	3	6	6	3	6	4	5	4	8	7
g__Coprobacillus;s__Coprobacillus sp. CAG:698	3	10	11	8	10	0	9	0	0	1	0	13	11	0	9	2	3	6	13	5
g__Massiliomicrobiota;s__Massiliomicrobiota sp. An142	13	9	11	6	8	4	6	4	3	5	3	4	3	2	3	5	8	7	6	3
g__Unclassified;s__Erysipelotrichaceae bacterium 21_3	13	6	7	4	7	1	8	7	6	8	9	8	8	8	8	9	8	7	9	1
g__Unclassified;s__Erysipelotrichaceae bacterium 2_2_44A	4	1	3	1	3	1	1	9	9	9	10	10	11	10	10	13	10	8	11	0
g__Gottschalkia;s__Gottschalkia purinilyticum	13	3	3	4	7	7	8	2	4	2	1	3	2	2	2	4	7	6	7	4
g__Murdochiella;s__Murdochiella massiliensis	9	1	2	1	3	13	7	1	2	3	8	7	4	0	8	7	8	8	7	2
g__Unclassified;s__Firmicutes bacterium CAG:552	13	1	6	6	12	4	9	2	2	1	1	2	2	1	2	4	5	6	3	4
g__Oxalobacter;s__Oxalobacter formigenes	6	8	7	9	13	5	5	5	7	8	3	1	1	2	2	2	2	1	3	3
g__Treponema;s__Treponema maltophilum	13	4	0	2	5	4	2	1	3	0	1	0	2	3	2	1	2	0	2	2
g__Unclassified;s__Spirochaetes bacterium RIFOXYC1_FULL_54_7	13	2	6	10	5	8	8	0	0	4	7	8	7	4	10	7	8	7	9	4
g__Fretibacterium;s__Fretibacterium fastidiosum	13	2	6	3	5	11	8	4	5	5	1	3	4	4	4	2	5	5	5	2
g__Unclassified;s__uncultured bacterium Contig1522a	13	0	1	1	0	2	5	2	11	0	0	0	0	0	1	0	0	0	12	8
g__Leucobacter;s__Leucobacter sp. Ag1	0	12	12	11	12	0	0	0	0	0	0	0	0	0	0	0	0	0	0	0
g__Collinsella;s__Collinsella sp. An271	5	9	9	11	12	4	3	5	5	5	3	0	1	0	1	0	2	3	2	2
g__Bacteroides;s__Bacteroides sp. CAG:714	3	3	6	6	6	12	7	9	10	3	3	2	3	3	3	1	3	4	2	1
g__Dysgonomonas;s__Dysgonomonas mossii	12	12	12	12	12	11	8	8	10	6	5	3	5	5	5	6	7	7	5	3
g__Paludibacter;s__Paludibacter propionicigenes	7	7	7	7	7	12	11	12	12	9	4	3	6	4	4	0	2	3	1	0
g__Porphyromonas;s__Porphyromonas cangingivalis	6	10	11	11	11	12	11	12	12	4	2	2	2	2	2	2	2	3	2	1
g__Parabacteroides;s__Parabacteroides sp. Marseille-P3160	8	10	10	10	9	12	10	9	10	7	2	0	3	2	2	0	2	2	2	1
g__Tannerella;s__Tannerella sp. CAG:118	9	12	12	12	12	10	8	9	10	7	1	1	2	2	2	3	5	5	1	3
g__Candidatus Symbiothrix;s__Candidatus Symbiothrix dinenymphae	5	8	11	11	12	12	7	11	12	2	2	0	2	2	2	0	3	3	2	0
g__Unclassified;s__Bacteroidales bacterium KHT7	10	10	12	12	12	4	6	6	6	5	2	2	2	2	2	2	2	2	2	2
g__Unclassified;s__Candidatus Gastranaerophilales bacterium HUM_18	12	4	10	6	5	8	10	5	1	7	2	2	3	3	4	3	3	2	1	1
g__Listeria;s__Listeria sp. 102	10	3	7	9	12	9	10	5	5	6	3	3	3	3	5	3	5	5	4	2
g__Gorillibacterium;s__Gorillibacterium massiliense	12	5	5	5	7	5	3	2	3	2	0	0	1	0	0	0	3	3	3	1
g__Paenibacillus;s__Paenibacillus oryzae	12	1	7	4	9	3	6	0	0	5	3	1	1	1	1	3	5	3	3	1
g__Paenibacillus;s__Paenibacillus sp. OV219	12	1	1	5	8	4	1	1	1	2	5	0	1	0	0	2	9	7	8	3
g__Streptococcus;s__Streptococcus parauberis	12	1	4	0	3	3	9	0	4	2	7	9	9	9	9	1	6	3	5	3
g__Clostridiisalibacter;s__Clostridiisalibacter paucivorans	12	1	8	2	3	9	10	3	2	6	3	3	4	3	4	5	8	4	8	6
g__Clostridium;s__Clostridium aceticum	12	1	5	5	2	6	4	2	3	4	1	1	1	2	2	2	2	2	3	2
g__Clostridium;s__Clostridium cylindrosporum	12	3	5	7	5	8	11	4	1	8	8	6	5	6	8	7	10	7	6	8
g__Clostridium;s__Clostridium felsineum	10	3	12	3	4	3	9	2	2	6	3	4	4	4	4	6	7	8	8	6
g__Clostridium;s__Clostridium grantii	9	6	10	9	12	3	10	3	2	6	3	2	2	0	3	1	4	4	7	7
g__Clostridium;s__Clostridium hydrogeniformans	12	9	8	7	11	3	4	1	2	2	2	2	3	3	3	3	4	3	4	3
g__Clostridium;s__Clostridium sp. CAG:122	12	6	8	4	10	6	10	3	4	8	4	3	3	2	4	5	6	6	7	3
g__Clostridium;s__Clostridium sp. DL-VIII	12	8	12	12	11	3	9	4	4	8	4	1	3	2	3	6	6	6	4	3
g__Clostridium;s__Clostridium sp. HMSC19A11	2	0	8	1	1	12	12	8	1	11	11	10	11	11	11	9	10	10	5	9
g__Clostridium;s__Clostridium tepidiprofundi	10	12	12	11	11	6	10	2	5	5	5	1	1	1	4	4	6	6	6	3
g__Mogibacterium;s__Mogibacterium timidum	12	2	8	3	1	7	4	1	8	9	10	10	10	10	10	10	10	10	12	12
g__Unclassified;s__[Eubacterium] infirmum	10	8	9	7	10	9	9	7	7	11	6	7	6	10	9	4	10	8	12	6
g__Unclassified;s__[Eubacterium] sulci	12	9	5	6	9	9	9	6	6	8	6	4	7	4	8	4	6	6	6	3
g__Eubacterium;s__Eubacterium dolichum CAG:375	12	1	5	3	6	3	5	1	1	4	0	1	1	1	1	0	1	1	2	0
g__Eubacterium;s__Eubacterium siraeum CAG:80	11	8	12	7	10	1	4	1	0	0	2	5	1	1	3	1	6	3	2	1
g__Eubacterium;s__Eubacterium sp. 3_1_31	7	5	6	5	7	11	12	11	11	12	9	10	9	10	11	10	9	11	10	7
g__Butyrivibrio;s__Butyrivibrio sp. Su6	12	3	11	6	10	4	9	2	3	10	1	1	1	0	2	4	10	6	6	5
g__Butyrivibrio;s__Butyrivibrio sp. XPD2002	12	2	5	4	6	5	6	0	1	5	3	2	2	5	5	5	7	6	7	3
g__Faecalibacterium;s__Faecalibacterium sp. CAG:82-related_59_9	12	3	5	4	5	5	8	4	7	11	9	5	7	9	11	4	8	3	5	4
g__Ruminococcus;s__Ruminococcus sp. DSM 100440	12	5	4	7	9	4	8	6	4	9	6	4	5	6	7	3	8	8	8	6
g__Unclassified;s__Ruminococcaceae bacterium KH2T8	12	3	12	9	7	6	6	0	5	8	4	3	2	1	4	5	7	6	7	3
g__Orenia;s__Orenia metallireducens	12	5	5	5	7	4	5	3	1	4	3	1	1	0	3	1	1	2	6	2
g__Coprobacillus;s__Coprobacillus sp. 3_3_56FAA	12	8	9	10	10	4	7	5	4	7	7	5	4	4	7	10	9	10	8	5
g__Coprobacillus;s__Coprobacillus sp. 8_1_38FAA	12	3	3	4	3	3	6	3	4	6	3	4	4	2	5	3	6	6	3	1
g__Turicibacter;s__Turicibacter sp. HGF1	4	11	10	11	12	3	2	2	2	1	4	1	1	1	2	1	3	2	1	0
g__Anaerovibrio;s__Anaerovibrio sp. JC8	10	7	12	5	12	5	9	1	0	4	1	3	1	1	2	1	2	2	2	0
g__Selenomonas;s__Selenomonas sp. ND2010	12	0	3	4	7	3	8	2	5	6	3	1	0	1	1	4	6	3	4	0
g__Anaeromusa;s__Anaeromusa acidaminophila	12	3	6	8	7	7	10	5	5	5	4	3	3	3	6	2	6	4	10	7
g__Megasphaera;s__Megasphaera elsdenii	12	4	6	3	6	7	9	5	7	10	4	3	3	2	3	3	6	6	6	5
g__Andreesenia;s__Andreesenia angusta	12	3	9	7	11	4	6	3	3	6	7	7	7	7	7	5	7	4	7	5
g__Anaerosalibacter;s__Anaerosalibacter sp. Marseille-P3206	12	3	7	8	9	4	7	3	1	4	1	4	2	3	4	3	6	3	7	2
g__Sutterella;s__Sutterella sp. CAG:521	3	8	10	8	8	12	12	2	4	9	11	9	9	11	11	10	12	12	9	8
g__Campylobacter;s__Campylobacter coli	2	0	1	0	1	3	2	10	12	12	0	0	0	0	0	0	0	0	0	0
g__Treponema;s__Treponema phagedenis	12	3	3	1	4	8	5	3	3	6	6	4	4	6	9	4	7	5	8	5
g__Acholeplasma;s__Acholeplasma palmae	5	1	1	3	2	0	9	0	0	0	1	11	9	0	12	4	3	7	8	5
g__Mycoplasma;s__Mycoplasma bovirhinis	10	4	6	11	12	0	9	0	1	1	0	0	0	0	0	5	9	9	4	9
g__Haloplasma;s__Haloplasma contractile	9	3	5	3	8	0	12	0	0	2	1	6	7	0	7	4	6	7	10	8
g__Unclassified;s__uncultured bacterium Contig16	12	0	1	2	2	9	11	1	6	3	0	0	0	0	0	6	12	8	10	5
g__Unclassified;s__uncultured bacterium Contig1604	12	0	5	2	7	6	6	3	8	4	5	0	1	1	6	1	3	2	8	6
g__Olsenella;s__Olsenella scatoligenes	5	11	8	11	11	3	2	9	10	9	8	1	6	0	8	0	0	2	1	0
g__Olsenella;s__Olsenella sp. kh2p3	4	6	6	9	11	1	1	6	6	5	4	0	1	0	2	0	0	0	1	0
g__Collinsella;s__Collinsella ihuae	9	6	7	9	11	9	8	5	3	4	4	3	5	4	6	2	3	5	5	2
g__Eggerthella;s__Eggerthella sp. 51_9	11	2	8	9	7	6	9	3	4	6	2	3	2	2	3	2	4	3	5	1
g__Bacteroides;s__Bacteroides mediterraneensis	7	8	9	9	9	11	11	8	7	4	4	2	4	4	4	6	6	6	2	6
g__Bacteroides;s__Bacteroides sp. 3_1_23	6	6	5	6	6	6	11	5	5	3	3	3	3	4	4	2	2	5	3	2
g__Bacteroides;s__Bacteroides sp. An19	7	11	11	11	11	8	5	7	7	4	3	2	3	3	3	8	9	10	3	8
g__Bacteroides;s__Bacteroides sp. CAG:875	11	10	11	10	11	11	4	11	11	8	7	7	7	7	7	7	7	7	7	6
g__Bacteroides;s__Bacteroides sp. D2	6	6	6	6	6	8	11	5	5	4	5	5	5	5	5	4	4	4	3	4
g__Dysgonomonas;s__Dysgonomonas capnocytophagoides	8	9	9	8	11	10	9	9	8	7	4	2	3	2	4	3	4	4	4	4
g__Dysgonomonas;s__Dysgonomonas sp. BGC7	8	10	11	11	11	11	10	11	11	4	1	1	2	1	1	0	2	2	1	0
g__Prevotella;s__Prevotella baroniae	7	11	11	11	11	6	5	6	5	2	1	1	1	1	1	1	1	1	0	1
g__Prevotella;s__Prevotella copri CAG:164	9	10	11	11	11	11	9	9	9	10	5	1	6	6	6	3	7	8	5	3
g__Prevotella;s__Prevotella timonensis	6	9	11	11	11	9	8	9	9	4	0	0	1	1	1	1	1	1	1	1
g__Tannerella;s__Tannerella sp. CAG:51	8	10	10	11	11	9	9	8	8	6	4	4	5	5	6	5	6	7	4	3
g__Tannerella;s__Tannerella sp. oral taxon HOT-286	8	9	9	9	9	10	10	9	11	9	3	3	3	3	3	4	6	7	3	4
g__Unclassified;s__Bacteroidales bacterium 36-12	9	10	11	11	11	9	7	6	7	2	1	1	1	1	1	0	0	0	0	0
g__Cohnella;s__Cohnella sp. CIP 111063	10	4	6	4	8	7	6	1	3	6	1	0	0	1	1	4	10	7	11	3
g__Paenibacillus;s__Paenibacillus pectinilyticus	11	2	5	8	6	4	5	2	1	5	0	0	0	0	1	2	5	5	5	1
g__Paenibacillus;s__Paenibacillus phocaensis	11	4	6	7	9	5	11	4	2	5	3	2	1	1	4	3	7	5	9	4
g__Paenibacillus;s__Paenibacillus polysaccharolyticus	11	2	4	5	4	1	5	3	4	2	3	1	0	0	3	2	5	4	4	3
g__Paenibacillus;s__Paenibacillus tuaregi	10	9	5	8	11	9	7	5	4	8	1	3	3	0	3	4	6	5	6	4
g__Enterococcus;s__Enterococcus casseliflavus	11	0	3	1	2	7	3	1	2	0	0	3	1	0	2	0	0	0	6	0
g__Streptococcus;s__Streptococcus ovis	10	8	9	11	10	7	8	9	9	9	4	7	6	5	5	7	7	3	2	1
g__Anaeromicrobium;s__Anaeromicrobium sediminis	10	3	3	5	4	9	11	3	4	2	3	3	4	4	5	7	7	7	7	7
g__Clostridium;s__Clostridium acidisoli	9	6	9	10	11	5	7	4	3	3	4	1	3	2	5	2	7	6	6	3
g__Clostridium;s__Clostridium diolis	11	2	7	3	5	6	9	4	4	7	2	4	2	5	4	3	6	6	7	4
g__Clostridium;s__Clostridium drakei	11	4	3	6	7	2	3	2	2	2	3	1	0	1	4	4	6	5	6	3
g__Clostridium;s__Clostridium sp. BNL1100	11	6	10	7	8	4	8	2	0	6	2	2	2	2	2	3	3	3	3	0
g__Clostridium;s__Clostridium sp. CAG:349_48_7	8	0	3	5	11	1	5	0	0	0	0	0	0	0	0	4	5	5	0	5
g__Clostridium;s__Clostridium uliginosum	11	1	11	7	6	6	9	3	2	3	4	1	2	4	4	4	7	6	6	6
g__Inediibacterium;s__Inediibacterium massiliense	11	4	5	3	4	5	4	3	2	4	3	2	2	3	3	3	4	5	3	3
g__Coprococcus;s__Coprococcus sp. CAG:131_42_139	6	5	11	4	7	2	4	0	0	0	0	0	0	1	2	0	5	5	5	2
g__Oribacterium;s__Oribacterium asaccharolyticum	11	5	6	7	8	6	9	3	4	9	3	3	3	3	3	5	4	5	7	4
g__Oribacterium;s__Oribacterium sinus	11	2	3	4	4	2	5	1	1	3	2	2	2	2	3	1	3	3	1	0
g__Pseudobutyrivibrio;s__Pseudobutyrivibrio sp. JW11	11	1	3	2	2	2	5	3	1	5	5	5	4	3	6	5	6	6	6	0
g__Pseudobutyrivibrio;s__Pseudobutyrivibrio sp. UC1225	10	2	10	8	11	3	9	2	2	5	1	1	1	0	1	0	0	0	0	0
g__Unclassified;s__Lachnospiraceae bacterium A10	6	1	9	6	11	7	9	2	2	4	0	0	0	1	1	0	3	2	1	3
g__Dehalobacter;s__Dehalobacter sp. FTH1	11	3	5	6	5	4	5	1	2	2	7	5	3	3	8	6	6	4	8	3
g__Dehalobacter;s__Dehalobacter sp. UNSWDHB	11	6	7	8	8	8	11	4	3	5	4	2	3	2	6	4	6	5	6	3
g__Desulfosporosinus;s__Desulfosporosinus acididurans	11	5	6	7	7	3	5	2	3	3	1	2	2	1	2	1	2	2	4	2
g__Desulfosporosinus;s__Desulfosporosinus acidiphilus	11	1	3	3	2	5	6	2	3	4	2	4	4	5	4	5	6	4	6	6
g__Desulfosporosinus;s__Desulfosporosinus lacus	8	3	6	8	6	10	11	4	6	8	1	1	1	1	1	1	3	2	2	3
g__Desulfosporosinus;s__Desulfosporosinus sp. I2	11	0	5	2	1	7	6	4	5	5	4	4	3	5	6	5	6	6	3	6
g__Epulopiscium;s__Epulopiscium sp. Nele67-Bin004	11	7	4	8	6	3	3	3	3	4	2	2	2	2	2	4	4	4	4	2
g__Caldanaerobius;s__Caldanaerobius polysaccharolyticus	11	3	7	4	9	2	4	1	2	4	1	0	1	1	1	3	6	5	3	2
g__Moorella;s__Moorella glycerini	8	8	9	8	11	5	4	1	4	3	2	1	2	3	1	3	3	5	4	2
g__Moorella;s__Moorella thermoacetica	11	3	4	3	5	5	6	3	5	4	3	2	3	1	4	2	7	3	2	1
g__Acidaminococcus;s__Acidaminococcus fermentans	11	4	7	3	7	5	5	4	3	8	3	3	2	2	3	2	4	4	4	2
g__Megamonas;s__Megamonas hypermegale	10	5	6	8	11	8	8	9	6	4	5	5	5	3	8	4	8	7	9	2
g__Selenomonas;s__Selenomonas bovis	6	1	3	6	8	3	4	0	1	1	2	1	2	1	2	3	6	4	11	4
g__Dendrosporobacter;s__Dendrosporobacter quercicolus	11	1	4	2	3	5	10	0	5	4	2	1	2	2	2	3	6	1	7	2
g__Pelosinus;s__Pelosinus fermentans	11	3	8	9	5	2	10	2	2	4	4	3	1	1	4	4	5	4	5	3
g__Megasphaera;s__Megasphaera cerevisiae	11	1	4	3	5	4	7	2	3	3	2	2	1	2	2	3	6	5	3	1
g__Tissierella;s__Tissierella praeacuta	11	5	7	4	8	10	11	3	3	5	5	6	5	5	6	5	8	4	9	2
g__Fusobacterium;s__Fusobacterium necrophorum	11	7	11	9	9	10	11	9	7	8	9	5	7	6	8	5	6	8	7	7
g__Fusobacterium;s__Fusobacterium periodonticum	11	5	8	5	7	9	9	3	5	7	3	3	4	4	5	5	8	6	7	6
g__Halodesulfovibrio;s__Halodesulfovibrio marinisediminis	0	0	0	0	0	1	0	11	11	10	0	0	0	0	0	0	0	0	0	0
g__Helicobacter;s__Helicobacter sp. MIT 03-1614	1	0	0	0	0	6	1	9	11	11	0	0	0	0	0	1	1	1	1	0
g__Sphaerochaeta;s__Sphaerochaeta pleomorpha	11	3	8	9	8	3	7	3	2	5	4	4	4	3	4	4	6	5	5	4
g__Treponema;s__Treponema brennaborense	11	2	4	1	4	3	4	2	2	2	2	3	3	2	3	1	3	2	3	2
g__Treponema;s__Treponema denticola	10	5	9	6	5	11	10	6	6	5	4	5	5	3	6	5	7	7	6	2
g__Pyramidobacter;s__Pyramidobacter piscolens	11	5	1	3	5	8	8	3	3	6	4	3	6	2	4	3	4	3	7	2
g__Acholeplasma;s__Acholeplasma axanthum	11	2	3	1	4	2	8	0	1	2	1	7	8	0	9	2	4	9	7	9
g__Unclassified;s__uncultured bacterium Contig99	7	3	4	2	4	11	9	2	3	6	4	1	4	0	2	3	4	2	11	0
g__Bifidobacterium;s__Bifidobacterium breve	6	6	9	8	10	2	5	4	2	5	1	0	2	0	1	1	2	2	2	2
g__Collinsella;s__Collinsella sp. 4_8_47FAA	8	7	8	9	10	5	4	4	4	7	5	3	5	3	4	3	4	4	5	4
g__Bacteroides;s__Bacteroides sp. 43_46	1	1	1	1	1	2	10	2	2	2	0	0	1	0	0	0	1	1	0	0
g__Bacteroides;s__Bacteroides sp. CAG:20	8	8	10	10	10	8	7	6	7	6	5	3	5	5	6	3	4	4	3	2
g__Odoribacter;s__Odoribacter sp. CAG:788	4	4	4	4	4	10	9	7	7	2	3	3	4	4	4	1	2	2	2	1
g__Alloprevotella;s__Prevotella sp. oral taxon 473	7	7	7	7	6	10	10	6	6	2	1	0	1	2	1	3	3	7	1	2
g__Prevotella;s__Prevotella disiens	7	7	10	10	10	10	8	8	8	6	5	1	5	5	4	2	5	6	3	4
g__Prevotella;s__Prevotella histicola	10	8	10	10	10	10	8	6	7	6	5	4	5	5	5	3	3	3	3	3
g__Prevotella;s__Prevotella marshii	9	9	10	10	10	6	6	4	3	3	1	1	1	2	1	0	1	2	0	0
g__Prevotella;s__Prevotella sp. 10(H)	4	4	5	5	5	10	7	10	10	4	0	0	0	0	0	1	3	3	1	1
g__Unclassified;s__Bacteroidia bacterium 44-10	6	7	7	7	7	10	8	9	9	6	3	1	2	2	3	2	4	4	2	2
g__Unclassified;s__Candidatus Margulisbacteria bacterium GWF2_35_9	10	3	7	4	5	7	8	0	2	3	1	0	0	0	1	2	4	3	4	1
g__Paenibacillus;s__Paenibacillus apiarius	8	0	9	6	10	2	7	0	2	6	1	1	1	1	0	0	5	2	6	3
g__Paenibacillus;s__Paenibacillus sp. FSL H7-0331	10	2	7	6	6	3	8	3	1	4	2	1	1	2	3	4	6	4	6	2
g__Paenibacillus;s__Paenibacillus sp. HW567	10	2	2	2	4	8	8	2	2	1	0	1	2	0	2	2	3	2	4	2
g__Paenibacillus;s__Paenibacillus terrigena	10	3	4	7	5	4	4	3	1	1	4	3	3	4	5	4	5	2	6	2
g__Streptococcus;s__Streptococcus acidominimus	8	9	10	10	10	6	6	2	4	7	3	4	4	6	5	4	5	3	4	0
g__Streptococcus;s__Streptococcus agalactiae	10	5	6	8	8	4	6	1	4	3	4	4	4	2	4	3	2	2	3	3
g__Streptococcus;s__Streptococcus gallolyticus	10	6	7	8	8	3	2	5	2	5	6	5	5	1	6	4	6	5	8	2
g__Streptococcus;s__Streptococcus mitis	6	7	10	7	9	6	7	7	7	7	4	4	6	4	5	4	5	4	3	1
g__Caldicoprobacter;s__Caldicoprobacter oshimai	10	2	4	6	5	7	7	3	5	4	2	2	3	3	3	4	6	4	6	5
g__Alkaliphilus;s__Alkaliphilus transvaalensis	10	3	10	3	7	6	6	3	5	8	3	1	3	1	4	1	6	5	5	3
g__Clostridium;s__Clostridium akagii	10	1	1	1	3	5	5	0	3	4	3	2	4	2	2	4	5	4	5	4
g__Clostridium;s__Clostridium amazonitimonense	10	3	5	5	6	6	6	1	3	1	2	1	1	0	2	3	5	4	2	1
g__Clostridium;s__Clostridium sartagoforme	6	6	10	6	7	4	5	0	0	1	1	0	0	0	0	0	1	1	2	2
g__Clostridium;s__Clostridium sp. CAG:242	10	5	8	4	5	2	4	2	1	2	1	0	0	2	3	1	3	1	1	1
g__Clostridium;s__Clostridium sp. KNHs214	10	8	8	7	9	6	8	2	4	5	3	0	2	2	2	3	4	3	4	1
g__Clostridium;s__Clostridium tetanomorphum	7	6	6	6	10	2	5	2	2	4	3	2	4	3	6	3	5	2	6	3
g__Natronincola;s__Natronincola peptidivorans	10	1	5	5	6	4	7	4	6	4	4	3	4	3	5	4	3	3	5	2
g__Unclassified;s__Clostridiales bacterium S5-A14a	10	2	5	2	4	8	9	2	3	3	3	2	2	3	2	5	5	4	6	3
g__Alkalibacter;s__Alkalibacter saccharofermentans	10	2	6	4	6	6	8	2	2	3	2	2	2	2	2	3	4	4	4	0
g__Eubacterium;s__Eubacterium aggregans	10	4	6	5	7	7	6	5	4	3	2	3	1	2	5	7	8	7	8	3
g__Eubacterium;s__Eubacterium sp. CAG:603	10	3	6	6	6	4	5	2	2	4	1	2	1	0	1	1	4	2	4	2
g__Blautia;s__Blautia sp. SF-50	10	2	3	3	3	10	9	4	6	3	2	3	3	3	5	3	9	5	7	2
g__Unclassified;s__Lachnospiraceae bacterium KHCPX20	8	5	9	5	10	3	7	1	3	4	3	2	2	0	1	0	3	2	4	0
g__Unclassified;s__Lachnospiraceae bacterium MD2004	10	1	4	2	2	0	3	0	1	3	0	1	1	0	1	0	4	2	3	1
g__Unclassified;s__Peptostreptococcaceae bacterium oral taxon 113	10	5	9	6	7	4	5	2	0	3	5	3	3	2	6	3	6	4	5	3
g__Ruminococcus;s__Ruminococcus faecis	10	5	6	7	7	4	8	4	3	8	4	6	5	4	6	6	5	7	7	4
g__Ruminococcus;s__Ruminococcus gnavus CAG:126	10	5	5	4	5	8	10	5	5	6	3	2	3	4	4	4	6	5	4	4
g__Unclassified;s__Clostridiales bacterium PH28_bin88	9	2	6	6	4	7	10	6	4	8	6	6	5	5	5	7	6	6	8	5
g__Unclassified;s__Clostridiales bacterium VE202-09	8	7	8	5	10	9	7	6	6	5	3	3	1	4	3	5	5	6	6	4
g__Thermacetogenium;s__Thermacetogenium phaeum	5	7	10	5	9	4	3	1	0	1	0	0	0	0	0	0	2	1	0	1
g__Massiliomicrobiota;s__Massiliomicrobiota sp. An80	9	4	8	7	7	8	8	5	1	7	4	5	5	5	5	7	10	8	5	5
g__Selenomonas;s__Selenomonas sp. oral taxon 920	8	3	8	4	10	4	5	0	0	2	0	0	2	0	2	0	2	0	1	0
g__Sporomusa;s__Sporomusa silvacetica	10	2	4	3	4	8	9	6	5	4	5	2	3	5	7	4	6	6	8	3
g__Dialister;s__Dialister sp. CAG:588	7	3	5	1	0	6	5	0	8	7	7	7	8	9	7	7	9	10	9	5
g__Fusobacterium;s__Fusobacterium varium	10	2	2	5	5	3	7	2	2	7	4	7	3	1	6	2	6	3	6	0
g__Leptotrichia;s__Leptotrichia goodfellowii	10	4	6	5	7	2	2	0	0	0	2	3	3	4	4	1	3	1	5	1
g__Stenoxybacter;s__Stenoxybacter acetivorans	10	4	4	5	4	8	8	4	5	2	4	3	2	4	4	6	8	8	5	2
g__Helicobacter;s__Helicobacter sp. MIT 03-1616	0	0	0	0	0	8	0	10	10	10	0	0	0	0	0	0	0	0	0	0
g__Treponema;s__Treponema azotonutricium	9	2	5	4	9	9	10	0	2	7	1	1	0	0	0	1	4	1	6	3
g__Acholeplasma;s__Acholeplasma hippikon	2	0	4	2	2	2	8	0	0	0	2	10	10	2	10	2	2	5	9	6
g__Bifidobacterium;s__Bifidobacterium bifidum	6	6	7	8	9	3	6	4	4	6	5	3	3	0	4	1	2	2	3	1
g__Bifidobacterium;s__Bifidobacterium gallicum	6	7	8	8	9	2	3	3	2	4	1	0	1	1	1	0	3	2	1	1
g__Bifidobacterium;s__Bifidobacterium pseudocatenulatum	6	4	5	6	9	5	8	6	2	4	2	2	2	2	2	2	2	1	2	2
g__Unclassified;s__Coriobacteriales bacterium DNF00809	3	7	5	9	9	4	4	2	2	2	2	1	3	2	3	0	2	1	3	1
g__Bacteroides;s__Bacteroides sp. 1_1_14	4	5	5	5	5	9	7	8	8	4	2	0	1	0	1	1	2	3	0	1
g__Bacteroides;s__Bacteroides sp. 3_1_13	3	5	7	7	7	8	9	7	6	3	3	3	3	3	3	2	2	5	1	2
g__Bacteroides;s__Bacteroides sp. 3_1_33FAA	5	4	5	5	5	8	9	6	8	3	2	2	2	2	2	1	4	3	0	2
g__Prevotella;s__Prevotella amnii	7	7	9	9	7	8	6	7	8	5	2	1	1	1	1	2	3	3	0	2
g__Prevotella;s__Prevotella salivae	8	7	8	8	8	9	9	8	8	4	2	1	3	4	4	0	3	3	2	0
g__Prevotella;s__Prevotella sp. BP1-148	8	9	9	9	9	5	3	5	5	2	2	2	2	2	2	1	1	1	1	1
g__Prevotella;s__Prevotella sp. CAG:386	9	9	9	9	9	4	5	5	4	4	2	1	2	2	2	3	3	3	2	3
g__Prevotella;s__Prevotella sp. CAG:592	7	8	8	9	9	6	6	6	6	4	2	0	2	2	1	0	2	3	1	0
g__Prevotella;s__Prevotella sp. CAG:604	7	7	8	8	7	9	7	8	8	6	3	3	3	3	3	7	7	8	2	6
g__Prevotella;s__Prevotella sp. P6B1	9	6	7	6	6	8	6	6	8	4	4	0	3	3	4	1	4	4	4	1
g__Bacillus;s__Bacillus caseinilyticus	9	0	4	5	7	6	6	2	2	2	1	1	3	1	4	1	5	3	4	4
g__Bacillus;s__Bacillus niameyensis	9	2	3	7	6	4	7	1	1	5	2	1	0	0	2	2	7	4	5	3
g__Bacillus;s__Bacillus sp. FJAT-27264	9	2	4	2	4	4	6	3	2	4	5	2	3	3	3	3	6	8	8	2
g__Bacillus;s__Bacillus sp. SG-1	9	1	5	3	3	5	6	3	2	5	3	0	0	0	2	1	4	1	3	1
g__Cohnella;s__Cohnella sp. OV330	9	0	1	4	4	7	7	2	2	2	4	4	5	3	6	1	4	3	8	5
g__Paenibacillus;s__Paenibacillus borealis	7	0	5	4	2	1	9	3	0	2	0	0	0	0	0	0	0	0	1	0
g__Paenibacillus;s__Paenibacillus sp. P46E	9	1	1	4	4	4	6	1	2	4	1	0	1	1	2	1	5	6	8	4
g__Paenibacillus;s__Paenibacillus sp. VKM B-2647	8	4	5	3	6	4	9	3	2	4	4	5	4	4	8	3	6	4	6	2
g__Lactobacillus;s__Lactobacillus delbrueckii	4	7	8	4	9	2	1	4	1	2	1	1	0	0	1	0	2	1	3	1
g__Streptococcus;s__Streptococcus mutans	5	5	5	8	9	3	5	2	1	4	4	4	4	3	3	3	4	6	2	2
g__Alkaliphilus;s__Alkaliphilus metalliredigens	9	1	6	4	6	6	8	2	3	5	2	0	0	1	1	3	5	4	7	2
g__Caldisalinibacter;s__Caldisalinibacter kiritimatiensis	9	2	4	2	4	6	8	0	4	5	4	4	5	6	4	6	7	7	6	3
g__Caloranaerobacter;s__Caloranaerobacter azorensis	9	4	4	3	6	1	1	0	0	1	2	0	0	0	1	1	2	2	2	1
g__Clostridium;s__Clostridium formicaceticum	7	5	6	5	9	4	4	3	2	2	1	0	0	0	0	2	4	4	2	0
g__Clostridium;s__Clostridium sp. CAG:568	5	0	2	2	3	1	9	2	3	3	3	7	7	0	9	0	2	7	6	9
g__Thermotalea;s__Thermotalea metallivorans	9	6	6	4	6	3	3	1	4	4	1	1	1	1	1	1	2	3	2	1
g__Heliobacterium;s__Heliobacterium modesticaldum	9	3	6	2	3	5	5	3	3	0	1	0	1	0	1	2	2	2	2	0
g__Blautia;s__Blautia sp. CAG:52	9	2	3	7	7	4	2	1	1	2	0	0	1	1	1	1	5	3	5	2
g__Butyrivibrio;s__Butyrivibrio sp. AE3003	9	2	7	6	9	2	6	3	2	4	2	3	1	2	3	3	5	4	4	2
g__Butyrivibrio;s__Butyrivibrio sp. NC2007	9	4	5	6	8	0	2	3	1	5	0	0	0	0	0	0	1	2	0	1
g__Desulfitobacterium;s__Desulfitobacterium dehalogenans	7	5	9	4	8	2	4	1	2	4	0	0	0	2	3	2	2	2	4	2
g__Desulfitobacterium;s__Desulfitobacterium sp. PCE1	7	3	3	4	5	6	9	2	2	3	0	0	0	2	2	4	4	4	4	1
g__Desulfosporosinus;s__Desulfosporosinus sp. FKB	9	1	2	5	4	4	4	2	1	3	1	2	2	2	2	2	1	2	3	2
g__Desulfotomaculum;s__Desulfotomaculum acetoxidans	9	3	9	5	8	1	4	1	2	2	1	2	1	2	1	1	3	1	1	1
g__Clostridioides;s__Clostridioides mangenotii	7	7	5	4	9	3	3	1	0	1	5	1	4	1	3	2	7	7	2	2
g__Filifactor;s__Filifactor alocis	9	3	7	4	7	5	4	4	2	3	6	3	3	2	5	4	7	5	6	3
g__Ruminiclostridium;s__[Clostridium] straminisolvens	9	2	5	2	3	4	6	2	1	5	4	2	1	3	2	5	5	5	4	2
g__Subdoligranulum;s__Subdoligranulum sp. 60_17	9	3	5	5	7	3	3	1	1	1	1	0	0	3	2	1	2	2	4	1
g__Unclassified;s__Ruminococcaceae bacterium AE2021	8	4	5	9	7	2	6	2	2	6	1	1	1	0	1	2	5	5	5	4
g__Coprobacillus;s__Coprobacillus sp. CAG:235	4	2	2	2	3	1	2	3	1	1	1	1	1	1	1	9	9	9	1	1
g__Unclassified;s__Erysipelotrichaceae bacterium MTC7	8	6	9	6	7	5	7	3	4	3	0	1	1	1	2	3	6	7	0	1
g__Schwartzia;s__Schwartzia succinivorans	4	2	9	7	8	4	8	2	2	5	1	0	1	0	0	2	3	3	2	1
g__Acetonema;s__Acetonema longum	9	1	5	4	6	5	8	1	1	2	2	2	1	3	3	2	3	0	4	2
g__Anaerosporomusa;s__Anaerosporomusa subterranea	8	0	5	4	1	6	9	2	3	5	4	4	4	5	4	6	7	5	6	6
g__Sporanaerobacter;s__Sporanaerobacter acetigenes	9	1	5	4	4	6	8	5	5	3	5	4	5	2	7	2	6	8	7	3
g__Fusobacterium;s__Fusobacterium perfoetens	9	0	3	1	1	2	2	5	6	4	4	2	2	2	3	2	4	4	6	6
g__Desulfovibrio;s__Desulfovibrio magneticus	1	8	9	9	9	9	9	3	6	8	9	8	8	9	9	9	9	9	9	5
g__Campylobacter;s__Campylobacter cuniculorum	0	0	1	0	1	3	1	9	9	9	0	0	0	0	0	0	0	0	0	0
g__Helicobacter;s__Helicobacter japonicus	1	1	0	0	1	3	0	5	9	9	0	0	0	0	0	0	0	0	0	0
g__Succinatimonas;s__Succinatimonas hippei	7	2	2	3	3	9	7	4	5	5	3	4	2	0	5	4	5	5	6	3
g__Succinimonas;s__Succinimonas amylolytica	9	3	1	2	5	3	6	2	3	5	1	1	1	0	3	3	1	1	6	4
g__Enterobacter;s__Enterobacter hormaechei	9	0	0	0	0	0	0	0	0	0	0	4	0	8	5	8	0	0	0	0
g__Treponema;s__Treponema succinifaciens	6	4	9	9	9	5	5	3	4	5	2	1	3	2	2	2	3	4	2	2
g__Unclassified;s__uncultured bacterium Contig140	9	0	4	2	2	5	6	4	6	4	0	1	1	0	1	1	5	3	6	3
g__Akkermansia;s__Akkermansia glycaniphila	8	8	6	6	8	1	0	7	1	9	8	8	6	8	8	8	8	4	0	2
g__Methanomassiliicoccus;s__Candidatus Methanomassiliicoccus intestinalis	8	2	6	6	6	4	2	2	2	2	2	3	3	2	3	2	4	5	5	3
g__Bifidobacterium;s__Bifidobacterium merycicum	6	5	6	6	7	6	8	4	5	6	1	0	0	0	0	0	2	2	0	0
g__Bifidobacterium;s__Bifidobacterium saguini	0	5	5	7	8	1	1	2	0	1	1	0	1	0	0	0	0	1	0	0
g__Mycobacterium;s__Mycobacterium abscessus	8	5	5	7	5	6	5	1	0	3	2	4	2	3	4	3	5	4	3	2
g__Atopobium;s__Atopobium sp. oral taxon 199	5	7	3	8	7	5	6	5	3	4	3	2	5	3	5	2	3	3	3	0
g__Olsenella;s__Olsenella sp. DNF00959	2	8	4	7	8	1	4	5	4	6	3	0	4	0	4	0	1	1	1	0
g__Collinsella;s__Collinsella sp. TF06-26	2	5	5	6	8	1	1	1	1	2	2	0	1	0	1	0	1	2	1	0
g__Bacteroides;s__Bacteroides sp. 2_2_4	2	2	1	2	1	2	8	2	2	1	1	1	1	1	1	1	1	1	1	1
g__Bacteroides;s__Bacteroides sp. CAG:598	4	7	7	7	7	8	5	7	7	3	1	0	1	1	1	0	1	2	1	0
g__Bacteroides;s__Bacteroides sp. HMSC067B03	6	5	6	6	7	8	6	6	7	6	5	0	4	4	4	4	5	6	4	3
g__Massilibacteroides;s__Massilibacteroides vaginae	6	5	7	6	7	8	8	7	8	4	0	0	0	0	0	0	1	1	1	1
g__Porphyromonas;s__Porphyromonas gulae	6	3	4	3	3	8	7	8	8	3	1	1	0	1	1	0	2	1	1	0
g__Prevotella;s__Prevotella falsenii	3	4	4	4	4	8	8	7	5	5	5	3	5	5	5	3	4	5	4	3
g__Prevotella;s__Prevotella nanceiensis	4	4	5	5	5	4	8	3	5	4	1	2	2	1	2	2	2	2	2	1
g__Prevotella;s__Prevotella sp. BP1-145	7	6	8	7	7	7	8	5	5	7	5	2	5	5	5	3	4	5	3	3
g__Prevotella;s__Prevotella sp. CAG:474	1	3	4	4	4	8	8	6	5	4	3	3	3	3	3	1	1	1	1	1
g__Prevotella;s__Prevotella sp. P4-119	2	1	1	1	1	8	7	6	7	6	1	1	1	1	1	0	0	0	0	0
g__Prevotella;s__Prevotella sp. RM4	4	6	8	8	8	7	5	7	7	5	2	2	2	2	3	2	3	3	2	2
g__Unclassified;s__Bacteroidales bacterium Barb7	5	7	7	6	8	8	8	4	5	4	2	1	2	3	2	1	2	2	1	1
g__Unclassified;s__Candidatus Gastranaerophilales bacterium HUM_17	8	3	4	2	5	6	4	3	4	4	4	3	5	1	5	2	4	4	7	3
g__Unclassified;s__Candidatus Saccharibacteria bacterium 32-45-3	0	7	7	7	8	0	0	0	0	0	0	0	0	0	0	0	0	0	0	0
g__Unclassified;s__Candidatus Saccharibacteria bacterium RIFCSPHIGHO2_02_FULL_47_12	0	8	7	8	8	0	0	0	0	0	0	0	0	0	0	0	0	0	0	0
g__Unclassified;s__candidate division TM7 genomosp. GTL1	0	8	8	8	8	0	0	0	0	0	0	0	0	0	0	0	0	0	0	0
g__Bacillus;s__Bacillus niacini	8	3	5	4	7	6	6	2	2	3	3	3	2	1	4	3	3	3	4	2
g__Bacillus;s__Bacillus salsus	8	1	1	2	3	2	4	0	1	1	1	2	3	0	3	1	1	4	5	4
g__Bacillus;s__Bacillus sp. URHB0009	3	5	8	8	8	2	8	1	1	2	1	2	3	1	1	4	6	7	7	6
g__Lysinibacillus;s__Lysinibacillus sphaericus	7	5	8	7	8	1	2	0	0	0	1	0	0	1	2	1	3	3	3	2
g__Paenibacillus;s__Paenibacillus ferrarius	8	2	3	3	6	3	3	1	1	4	4	2	1	0	3	3	4	5	4	2
g__Paenibacillus;s__Paenibacillus jilunlii	5	5	8	8	6	5	6	3	3	6	2	2	2	2	2	0	2	1	1	2
g__Paenibacillus;s__Paenibacillus riograndensis	8	3	3	4	4	4	5	1	1	3	2	2	2	2	1	4	5	5	5	1
g__Paenibacillus;s__Paenibacillus senegalensis	6	4	4	4	8	2	2	2	2	3	2	2	2	2	1	1	1	1	2	1
g__Paenibacillus;s__Paenibacillus sp. 1_12	8	0	3	4	3	1	5	1	1	3	1	0	0	0	1	1	3	3	4	1
g__Paenibacillus;s__Paenibacillus sp. UNC451MF	8	1	1	1	3	5	5	0	2	4	1	1	1	0	1	2	4	4	4	1
g__Paenibacillus;s__Paenibacillus sp. URHA0014	7	4	5	6	8	5	5	2	3	3	2	3	3	2	3	3	4	4	5	3
g__Enterococcus;s__Enterococcus termitis	8	4	3	4	5	4	4	3	3	3	3	3	3	4	4	2	2	1	4	2
g__Streptococcus;s__Streptococcus henryi	6	7	7	3	5	2	8	1	2	4	0	1	2	0	1	2	2	1	1	0
g__Streptococcus;s__Streptococcus salivarius	6	4	5	6	5	2	6	4	5	5	6	4	5	4	6	4	5	7	8	3
g__Caloramator;s__Caloramator quimbayensis	8	3	3	5	6	4	4	1	3	1	2	3	3	1	4	2	3	3	2	2
g__Clostridium;s__Clostridium arbusti	8	6	5	6	3	1	1	2	1	1	1	1	2	1	2	0	1	1	2	2
g__Clostridium;s__Clostridium estertheticum	7	1	5	5	8	5	6	3	2	2	2	1	2	2	2	3	3	2	4	2
g__Clostridium;s__Clostridium gasigenes	8	6	5	8	7	4	8	3	1	5	1	0	0	0	0	1	1	1	2	1
g__Clostridium;s__Clostridium novyi	8	2	4	5	5	5	6	2	2	6	4	2	5	2	4	2	5	4	2	3
g__Clostridium;s__Clostridium ragsdalei	8	3	5	5	7	6	6	2	2	2	3	1	0	0	2	1	2	2	3	1
g__Clostridium;s__Clostridium sp. CAG:505	8	1	3	3	3	6	7	3	1	6	3	3	4	2	5	4	5	4	3	3
g__Clostridium;s__Clostridium taeniosporum	8	2	5	3	4	5	7	3	2	4	5	5	4	3	5	1	3	2	3	2
g__Clostridium;s__Clostridium tetani	8	5	5	3	7	2	5	1	3	3	3	1	0	1	2	1	3	3	4	3
g__Clostridium;s__Clostridium ventriculi	6	8	8	7	6	0	2	1	0	0	0	0	0	0	0	0	0	1	0	0
g__Geosporobacter;s__Geosporobacter subterraneus	8	4	5	1	4	4	4	1	1	2	4	0	0	0	2	4	4	4	3	2
g__Mogibacterium;s__Mogibacterium sp. CM50	8	2	6	3	5	3	5	4	5	4	0	0	1	0	0	2	2	1	2	0
g__Unclassified;s__[Eubacterium] brachy	8	5	5	5	7	7	2	0	3	1	0	0	0	0	0	0	0	0	0	0
g__Unclassified;s__[Eubacterium] minutum	7	4	5	6	7	8	7	2	4	4	3	2	3	1	3	3	3	3	3	2
g__Eubacterium;s__Eubacterium eligens CAG:72	8	1	4	4	1	1	3	1	1	3	4	1	1	1	3	2	5	4	4	3
g__Eubacterium;s__Eubacterium sp. CAG:86	8	1	6	3	3	3	7	1	0	4	2	2	1	1	3	1	3	3	2	3
g__Butyrivibrio;s__Butyrivibrio crossotus CAG:259	5	3	6	5	8	1	1	0	1	2	0	0	0	0	0	1	3	2	3	2
g__Butyrivibrio;s__Butyrivibrio sp. WCE2006	6	2	7	3	8	3	6	0	2	3	1	0	0	0	1	0	3	4	3	0
g__Roseburia;s__Roseburia sp. CAG:50	8	0	2	3	2	3	5	4	2	3	3	2	2	1	3	4	4	4	5	2
g__Unclassified;s__Lachnospiraceae bacterium AC2012	8	5	3	2	6	5	8	3	5	6	2	2	1	2	2	1	4	4	6	1
g__Unclassified;s__Lachnospiraceae bacterium AC2014	8	3	6	3	4	5	4	1	2	2	3	0	3	2	2	1	2	3	2	0
g__Desulfosporosinus;s__Desulfosporosinus sp. BICA1-9	8	3	4	4	5	4	5	4	5	6	1	1	3	0	1	3	3	2	4	3
g__Desulfotomaculum;s__Desulfotomaculum aeronauticum	7	2	8	6	7	4	6	3	1	5	1	1	2	1	2	1	2	1	0	2
g__Desulfotomaculum;s__Desulfotomaculum ferrireducens	8	0	1	1	1	5	5	2	5	6	0	1	2	2	1	3	5	3	4	2
g__Unclassified;s__Peptococcaceae bacterium BRH_c4a	7	7	7	7	8	1	6	1	1	5	1	1	0	1	1	1	2	1	1	2
g__Unclassified;s__Peptococcaceae bacterium BRH_c8a	7	1	5	3	2	1	8	3	1	5	5	5	1	0	4	4	5	4	4	1
g__Paraclostridium;s__Paraclostridium bifermentans	8	5	3	5	6	1	4	0	0	3	4	1	2	1	5	1	7	5	5	3
g__Unclassified;s__Peptostreptococcaceae bacterium AS15	8	1	2	2	2	1	2	1	0	1	1	1	0	0	1	1	1	1	1	1
g__Ruminococcus;s__Ruminococcus sp. CAG:17	8	2	3	3	5	5	4	2	3	3	2	2	2	3	2	2	2	3	2	3
g__Ruminococcus;s__Ruminococcus sp. CAG:60	8	3	5	5	5	6	7	6	4	4	2	1	1	1	1	5	6	4	4	4
g__Unclassified;s__Clostridiales bacterium VE202-08	8	0	8	3	3	6	7	2	2	5	1	1	1	1	2	1	2	2	1	1
g__Unclassified;s__Clostridia bacterium UC5.1-1C12	7	2	6	8	5	1	4	1	0	2	0	0	0	0	0	3	3	2	2	1
g__Unclassified;s__Erysipelotrichaceae bacterium NYU-BL-E8	8	8	8	8	8	3	8	8	5	8	3	0	2	0	1	1	1	4	1	0
g__Megamonas;s__Megamonas rupellensis	7	5	3	4	8	1	4	1	0	0	3	3	1	2	3	2	4	3	4	3
g__Propionispira;s__Propionispira raffinosivorans	8	1	4	2	3	3	2	2	0	4	2	2	2	1	2	0	0	0	1	1
g__Selenomonas;s__Selenomonas sp. FOBRC6	8	2	1	2	4	1	2	0	0	5	2	2	2	1	2	1	2	2	2	0
g__Megasphaera;s__Megasphaera paucivorans	8	2	3	4	5	4	4	2	4	6	1	1	1	1	1	2	2	1	3	1
g__Anaerosalibacter;s__Anaerosalibacter massiliensis	8	1	3	2	1	2	2	0	2	1	1	1	2	1	1	1	2	1	3	1
g__Fusobacterium;s__Fusobacterium sp. CM21	8	4	3	5	6	4	7	2	2	2	3	1	1	2	2	2	3	2	4	3
g__Desulfovibrio;s__Desulfovibrio bizertensis	1	1	0	1	1	2	0	7	8	7	0	0	0	0	0	0	0	0	0	0
g__Acinetobacter;s__Acinetobacter baumannii	8	0	1	1	1	3	4	2	3	2	3	0	1	2	4	1	3	2	3	1
g__Brachyspira;s__Brachyspira sp. CAG:700	8	3	2	5	3	5	7	2	6	6	0	2	2	2	2	2	4	3	2	1
g__Treponema;s__Treponema porcinum	8	3	3	2	4	1	2	0	1	2	1	1	1	1	1	1	1	1	1	3
g__Treponema;s__Treponema sp. JC4	6	3	7	5	5	5	8	2	2	4	4	3	2	0	5	4	3	4	4	5
g__Jonquetella;s__Jonquetella anthropi	2	6	7	7	7	7	7	0	1	6	5	0	3	7	8	7	7	6	7	4
g__Unclassified;s__bacterium P201	8	6	7	6	7	7	7	6	6	6	3	5	3	3	3	4	7	6	3	4
g__Unclassified;s__uncultured bacterium (gcode 4)	3	8	5	8	7	1	4	1	0	2	2	2	2	2	2	2	2	2	2	2
g__Unclassified;s__uncultured bacterium Contig1450	8	2	3	5	4	8	6	0	1	2	6	7	7	7	7	4	6	2	7	1
g__Unclassified;s__uncultured bacterium Contig1491	2	8	5	7	8	2	3	1	3	1	1	0	0	0	1	0	1	0	1	0
g__Methanosarcina;s__Methanosarcina siciliae	1	7	7	7	7	0	5	4	1	4	0	1	0	0	0	1	4	3	4	0
g__Bifidobacterium;s__Bifidobacterium sp. 70	6	5	7	7	7	1	3	4	2	4	2	0	1	2	2	0	1	1	3	1
g__Gardnerella;s__Gardnerella vaginalis	7	2	3	3	5	4	5	3	4	3	0	3	3	0	3	2	1	3	4	4
g__Brevibacterium;s__Brevibacterium linens	1	0	2	7	5	0	0	0	0	0	0	0	0	0	0	0	0	0	0	0
g__Unclassified;s__Actinobacteria bacterium 66_15	5	4	5	3	7	1	1	2	1	1	1	1	2	0	1	0	0	0	1	0
g__Collinsella;s__Collinsella sp. CAG:398	1	6	6	4	7	3	2	2	1	0	0	0	0	2	0	0	1	1	1	0
g__Coriobacterium;s__Coriobacterium glomerans	6	6	5	6	7	2	3	6	5	4	6	1	2	1	4	1	2	2	1	1
g__Olegusella;s__Olegusella massiliensis	2	4	5	3	5	7	7	4	3	5	2	1	1	1	1	2	2	1	1	0
g__Slackia;s__Slackia exigua	4	3	4	6	7	2	4	1	3	4	3	2	4	1	4	1	4	4	1	1
g__Bacteroides;s__Bacteroides caccae CAG:21	1	1	1	1	1	3	7	1	1	2	3	3	3	3	3	2	2	2	2	2
g__Bacteroides;s__Bacteroides sp. KFT8	4	3	3	3	4	6	7	3	4	5	4	4	5	4	5	1	2	2	2	1
g__Bacteroides;s__Bacteroides stercoris CAG:120	5	4	5	5	5	7	6	4	5	4	2	1	2	2	2	2	2	2	2	2
g__Dysgonomonas;s__Dysgonomonas sp. HGC4	3	3	3	3	3	7	7	6	6	3	2	1	1	2	2	1	2	2	0	1
g__Muribaculum;s__Muribaculum sp. An287	2	3	3	3	3	7	6	2	2	5	5	5	5	5	5	5	5	5	5	5
g__Gabonibacter;s__Gabonibacter massiliensis	7	7	7	7	7	7	7	6	7	2	2	1	0	1	2	0	2	1	0	0
g__Porphyromonas;s__Porphyromonas crevioricanis	3	4	5	5	4	7	7	4	6	3	1	1	1	2	2	0	1	1	0	0
g__Unclassified;s__Porphyromonadaceae bacterium KH3CP3RA	6	4	4	4	3	6	7	4	5	5	2	2	2	2	3	1	2	2	1	1
g__Prevotella;s__Prevotella loescheii	4	5	5	5	5	7	5	5	5	2	2	0	2	2	2	1	2	2	2	2
g__Prevotella;s__Prevotella maculosa	7	7	7	7	7	6	5	6	6	2	1	1	1	1	1	1	1	1	0	1
g__Prevotella;s__Prevotella multiformis	5	5	5	5	5	6	7	6	5	3	3	2	4	3	4	2	2	2	2	2
g__Prevotella;s__Prevotella nigrescens	4	5	5	5	5	7	6	5	5	2	3	3	4	4	4	0	2	2	1	0
g__Prevotella;s__Prevotella pleuritidis	4	5	7	7	7	1	0	1	1	0	0	0	0	0	0	0	0	0	0	0
g__Parabacteroides;s__Parabacteroides chartae	2	2	2	2	2	7	5	5	5	4	1	0	1	1	1	1	1	2	1	2
g__Parabacteroides;s__Parabacteroides sp. 20_3	6	6	7	6	7	5	4	5	5	2	0	0	0	1	1	0	2	4	1	0
g__Parabacteroides;s__Parabacteroides sp. CAG:2	3	6	6	6	6	7	5	5	6	3	2	0	2	2	2	1	3	3	2	1
g__Parabacteroides;s__Parabacteroides sp. HGS0025	6	6	6	6	6	7	5	7	7	4	4	3	4	4	4	4	4	5	4	4
g__Unclassified;s__Candidatus Gastranaerophilales bacterium HUM_11	6	2	5	3	3	3	7	2	4	4	1	1	0	3	1	4	5	3	3	0
g__Fibrobacter;s__Fibrobacter sp. UWEL	6	4	5	4	5	6	7	4	2	1	2	2	2	1	2	1	2	1	2	1
g__Fibrobacter;s__Fibrobacter sp. UWS3	7	5	5	5	6	5	5	5	5	4	2	1	2	2	2	2	2	3	2	2
g__Amphibacillus;s__Amphibacillus sediminis	7	1	0	3	0	5	5	2	3	0	2	1	2	1	2	2	3	2	5	2
g__Bacillus;s__Bacillus massiliogorillae	7	0	1	0	2	3	5	0	3	3	0	1	1	1	1	2	4	3	2	2
g__Bacillus;s__Bacillus sp. FJAT-27225	6	5	7	6	7	3	6	2	3	5	2	0	2	2	2	3	3	3	3	3
g__Bacillus;s__Bacillus sp. JCA	7	6	7	6	7	2	1	4	3	0	0	0	0	0	0	0	0	0	0	0
g__Bacillus;s__Bacillus toyonensis	4	0	3	1	0	4	4	0	0	2	2	1	1	1	3	4	6	4	7	2
g__Brevibacillus;s__Brevibacillus reuszeri	7	0	2	2	2	4	3	1	1	2	3	2	2	1	4	5	7	5	5	2
g__Paenibacillus;s__Paenibacillus alginolyticus	7	0	1	0	2	4	3	2	3	1	2	2	1	3	3	4	4	3	5	2
g__Paenibacillus;s__Paenibacillus camerounensis	7	0	0	2	0	3	6	3	0	3	1	1	2	0	1	1	2	2	7	2
g__Paenibacillus;s__Paenibacillus catalpae	7	3	3	5	5	3	5	2	2	0	1	1	0	0	1	1	4	2	3	2
g__Paenibacillus;s__Paenibacillus ehimensis	7	0	5	2	3	6	5	3	2	5	3	2	2	5	3	4	4	4	4	3
g__Paenibacillus;s__Paenibacillus glucanolyticus	7	1	2	2	2	6	6	2	4	3	1	0	1	0	1	0	5	2	5	2
g__Paenibacillus;s__Paenibacillus naphthalenovorans	7	0	7	2	4	7	7	1	2	6	1	1	1	0	1	3	5	6	6	3
g__Paenibacillus;s__Paenibacillus sanguinis	6	2	0	0	7	5	6	2	5	3	3	3	3	2	3	3	4	2	4	1
g__Paenibacillus;s__Paenibacillus sonchi	7	0	3	4	3	4	5	3	4	4	1	1	1	1	1	3	5	4	6	5
g__Paenibacillus;s__Paenibacillus sp. BC26	7	1	4	3	5	3	4	0	4	2	1	0	0	0	1	1	4	3	3	1
g__Paenibacillus;s__Paenibacillus sp. DMB5	7	1	2	2	2	3	2	1	0	2	2	1	1	0	1	2	3	3	3	1
g__Paenibacillus;s__Paenibacillus sp. FSL R7-0273	7	1	2	3	3	4	2	0	0	1	1	0	0	2	3	2	4	3	5	2
g__Paenibacillus;s__Paenibacillus sp. UNC217MF	3	2	5	4	2	4	7	4	4	5	2	4	3	1	3	3	3	2	3	2
g__Jeotgalicoccus;s__Jeotgalicoccus halophilus	0	0	1	7	0	2	0	0	0	0	0	0	0	0	0	0	0	0	0	0
g__Gemella;s__Gemella haemolysans	4	5	6	6	7	1	5	1	0	0	1	0	1	1	1	0	2	1	2	2
g__Enterococcus;s__Enterococcus sp. 9E7_DIV0242	7	5	3	6	7	1	3	1	0	1	0	0	0	0	0	0	2	1	2	1
g__Lactobacillus;s__Lactobacillus brevis	4	1	6	5	7	3	2	1	1	0	1	1	1	0	1	1	2	2	3	5
g__Streptococcus;s__Streptococcus ferus	4	7	5	7	7	0	1	0	2	0	0	4	1	2	1	2	0	0	1	0
g__Caloramator;s__Caloramator australicus	7	3	5	4	6	1	5	3	1	2	1	1	0	1	1	2	2	3	1	2
g__Caminicella;s__Caminicella sporogenes	7	5	4	4	6	2	3	0	1	1	2	2	1	1	3	1	3	2	3	1
g__Clostridium;s__Clostridium algidicarnis	4	1	6	6	7	1	7	1	1	5	1	2	3	1	1	2	2	1	2	3
g__Clostridium;s__Clostridium chauvoei	2	7	2	6	7	2	2	0	2	1	1	0	0	1	2	1	1	1	1	1
g__Clostridium;s__Clostridium cochlearium	6	5	4	5	7	5	5	1	1	2	1	1	2	1	2	1	1	1	4	4
g__Clostridium;s__Clostridium mediterraneense	7	2	2	5	5	4	4	2	6	2	1	1	0	0	1	1	2	2	2	2
g__Clostridium;s__Clostridium roseum	7	4	2	3	4	1	2	0	0	0	0	0	0	0	0	0	0	0	1	1
g__Clostridium;s__Clostridium septicum	3	6	4	7	6	1	1	0	0	2	0	0	0	0	0	0	0	0	0	0
g__Clostridium;s__Clostridium sp. Ade.TY	3	5	4	5	7	0	1	0	0	0	0	0	0	0	0	0	0	0	0	0
g__Clostridium;s__Clostridium sp. C8	3	1	5	3	3	1	5	0	0	1	0	1	2	0	1	1	5	7	6	6
g__Clostridium;s__Clostridium sp. mt5	7	1	1	3	4	1	4	0	0	0	0	0	0	1	0	3	4	3	4	1
g__Paramaledivibacter;s__Paramaledivibacter caminithermalis	7	4	5	2	6	2	7	1	6	5	2	1	1	2	3	3	6	4	1	1
g__Blautia;s__Blautia sp. CAG:37_48_57	7	5	7	7	6	2	6	2	2	4	3	1	3	3	3	2	2	2	1	1
g__Butyrivibrio;s__Butyrivibrio sp. FCS006	5	3	6	4	6	6	7	5	1	4	0	0	1	0	1	0	2	2	2	2
g__Unclassified;s__Lachnospiraceae bacterium 5_1_63FAA	7	2	2	2	4	3	3	3	3	3	1	1	1	3	4	2	4	3	5	5
g__Desulfotomaculum;s__Desulfotomaculum gibsoniae	7	2	6	7	7	7	7	2	3	6	0	0	0	0	0	1	0	0	0	3
g__Desulfotomaculum;s__Desulfotomaculum sp. 46_80	7	1	5	2	1	2	6	1	2	5	1	0	1	1	1	0	0	0	1	0
g__Unclassified;s__Peptococcaceae bacterium BRH_c4b	7	0	3	5	3	3	3	2	2	4	2	2	2	2	2	1	2	1	1	1
g__Ruminococcus;s__Ruminococcus obeum CAG:39	7	1	2	2	3	2	5	5	5	5	4	3	1	2	4	3	5	5	5	2
g__Ruminococcus;s__Ruminococcus sp. 5_1_39BFAA	6	4	6	6	7	3	5	0	2	7	1	0	0	0	1	1	3	3	2	0
g__Ruminococcus;s__Ruminococcus sp. CAG:9	7	2	3	2	4	2	3	1	0	1	2	0	0	0	1	2	4	3	7	1
g__Unclassified;s__Ruminococcaceae bacterium	2	1	3	3	3	3	6	1	1	2	2	4	4	1	6	3	6	6	7	4
g__Epulopiscium;s__Epulopiscium sp. AS2M-Bin001	7	2	5	3	2	1	2	1	1	2	0	0	1	1	0	0	0	1	1	0
g__Proteiniborus;s__Proteiniborus ethanoligenes	7	0	3	2	2	1	3	0	0	2	0	0	0	0	0	1	2	2	2	2
g__Unclassified;s__Clostridiales bacterium VE202-14	7	4	5	4	5	2	7	4	3	6	4	4	4	3	4	3	5	4	5	1
g__Thermanaeromonas;s__Thermanaeromonas toyohensis	4	2	7	2	3	2	5	1	0	2	2	1	1	1	1	1	2	3	2	1
g__Thermoanaerobacterium;s__Thermoanaerobacterium sp. RBIITD	7	4	3	3	7	4	4	1	3	1	0	0	1	0	0	0	1	0	2	0
g__Absiella;s__Absiella dolichum	7	4	5	5	4	1	3	5	3	4	4	5	5	3	5	7	7	6	4	2
g__Coprobacillus;s__Coprobacillus sp. D6	4	1	2	1	1	0	0	5	0	0	0	1	1	0	1	6	7	7	1	1
g__Erysipelatoclostridium;s__Erysipelatoclostridium ramosum	7	2	2	1	1	4	3	7	5	6	6	6	7	6	7	6	7	7	6	6
g__Unclassified;s__Erysipelotrichaceae bacterium NYU-BL-F16	6	7	7	7	7	2	6	7	3	7	3	0	1	0	1	0	2	3	0	1
g__Selenomonas;s__Selenomonas sp. FC4001	7	1	5	4	6	2	2	1	0	3	2	1	1	1	3	1	2	2	2	0
g__Selenomonas;s__Selenomonas sputigena	7	2	3	4	4	3	4	1	3	2	2	4	3	1	3	3	4	3	2	1
g__Pelosinus;s__Pelosinus propionicus	7	1	2	2	4	4	4	2	2	4	4	3	3	2	4	4	3	3	3	2
g__Propionispora;s__Propionispora sp. 2_2-37	7	1	2	1	4	1	4	1	2	1	2	2	2	2	2	3	3	2	4	2
g__Gottschalkia;s__Gottschalkia acidurici	7	5	3	5	4	1	0	0	0	0	0	1	0	0	2	1	2	0	0	0
g__Finegoldia;s__Finegoldia magna	6	4	7	7	6	4	5	1	2	4	3	2	3	3	4	2	6	4	3	2
g__Parvimonas;s__Parvimonas sp. oral taxon 393	7	1	2	2	1	3	6	1	2	2	0	0	0	0	0	1	1	1	0	1
g__Unclassified;s__Firmicutes bacterium CAG:212	7	1	1	5	4	4	4	4	4	4	3	0	0	0	3	3	5	4	5	2
g__Leptotrichia;s__Leptotrichia sp. oral taxon 498	0	0	2	0	0	1	4	3	7	7	1	0	1	0	1	0	0	0	0	0
g__Streptobacillus;s__Streptobacillus moniliformis	5	7	3	2	7	1	1	1	1	1	0	0	0	0	0	1	1	1	1	0
g__Cupriavidus;s__Cupriavidus metallidurans	6	6	7	7	7	5	5	4	4	3	4	1	3	3	3	1	2	3	2	2
g__Candidatus Magnetoglobus;s__Candidatus Magnetoglobus multicellularis	7	2	3	2	3	2	3	1	2	2	1	1	1	1	1	2	3	2	3	2
g__Desulfomicrobium;s__Desulfomicrobium orale	0	2	2	2	2	3	2	7	7	6	2	2	2	2	2	2	2	2	2	2
g__Desulfovibrio;s__Desulfovibrio gigas	1	5	6	5	5	6	6	4	6	7	5	5	5	5	6	5	6	5	6	3
g__Gilliamella;s__Gilliamella apicola	4	2	5	1	7	2	1	2	0	1	0	1	1	1	1	1	2	2	2	0
g__Treponema;s__Treponema saccharophilum	7	4	7	6	7	4	5	1	2	3	0	4	3	2	3	0	3	3	2	1
g__Synergistes;s__Synergistes sp. 3_1_syn1	7	3	3	3	7	6	5	3	3	3	4	3	2	4	4	4	4	3	5	2
g__Acholeplasma;s__Acholeplasma equifetale	2	2	1	0	2	1	5	0	0	0	0	7	7	0	6	2	0	4	5	7
g__Candidatus Izimaplasma;s__Candidatus Izimaplasma sp. HR2	7	0	2	2	7	2	3	0	1	0	0	0	0	0	0	1	2	2	2	1
g__Candidatus Vecturithrix;s__Candidatus Vecturithrix granuli	6	5	7	4	6	6	6	3	3	4	1	1	3	2	1	2	1	1	3	1
g__Unclassified;s__bacterium F083	6	6	7	7	7	6	5	6	6	2	0	0	0	0	0	0	0	0	0	0
g__Unclassified;s__bacterium P3	5	6	7	7	7	5	5	5	4	2	0	0	0	0	0	1	2	4	1	0
g__Unclassified;s__uncultured bacterium scaffold00090	5	3	5	3	7	5	6	2	4	3	0	1	1	1	1	0	1	0	4	3
g__Methanocorpusculum;s__Methanocorpusculum labreanum	6	1	3	2	3	3	4	0	2	4	1	1	1	1	1	2	2	2	3	1
g__Methanosarcina;s__Methanosarcina acetivorans	6	0	1	1	3	3	3	0	1	2	2	1	0	0	3	1	1	1	1	1
g__Bifidobacterium;s__Bifidobacterium callitrichos	1	4	4	5	6	1	2	3	1	3	1	0	0	0	1	0	0	0	0	0
g__Bifidobacterium;s__Bifidobacterium dentium	4	4	6	6	6	3	4	4	4	3	1	1	1	1	1	2	2	3	2	1
g__Bifidobacterium;s__Bifidobacterium gallinarum	5	5	5	5	6	2	4	4	3	3	1	1	1	1	1	1	1	1	2	2
g__Bifidobacterium;s__Bifidobacterium saeculare	5	3	6	5	5	4	5	4	4	5	4	2	4	2	5	4	5	2	3	1
g__Scardovia;s__Scardovia wiggsiae	6	1	1	1	3	1	3	1	1	1	3	0	1	1	3	1	2	2	2	2
g__Brevibacterium;s__Brevibacterium sandarakinum	0	0	5	6	2	0	0	0	0	0	0	0	0	0	0	0	0	0	0	0
g__Cryobacterium;s__Cryobacterium sp. MLB-32	0	6	6	6	5	0	0	0	0	0	0	0	0	0	0	0	0	0	0	0
g__Nesterenkonia;s__Nesterenkonia sp. PF2B19	0	0	3	6	4	0	0	0	0	0	0	0	0	0	0	0	0	0	0	0
g__Atopobium;s__Atopobium deltae	2	5	1	5	6	2	0	5	4	5	6	0	3	0	2	0	1	0	0	0
g__Atopobium;s__Atopobium vaginae	3	1	6	4	5	0	0	2	0	0	0	0	0	0	0	0	0	0	0	0
g__Collinsella;s__Collinsella sp. CAG:289	6	5	6	5	5	4	5	1	1	4	0	0	0	0	0	1	5	4	4	2
g__Enorma;s__[Collinsella] massiliensis	2	3	3	5	6	0	1	1	1	1	1	0	1	0	1	0	0	0	0	0
g__Bacteroides;s__Bacteroides finegoldii CAG:203	2	2	4	4	4	5	6	5	5	2	0	0	0	0	0	0	0	0	0	0
g__Bacteroides;s__Bacteroides fragilis CAG:558	3	2	2	2	2	5	6	5	5	6	4	0	1	1	5	0	2	2	1	1
g__Bacteroides;s__Bacteroides sp. 3_1_40A	3	3	4	4	4	6	6	5	5	3	2	1	2	2	2	1	1	1	1	1
g__Bacteroides;s__Bacteroides sp. 9_1_42FAA	3	4	5	5	5	6	5	4	6	4	4	0	3	3	2	4	5	6	2	4
g__Bacteroides;s__Bacteroides sp. CAG:189	2	2	2	2	2	6	6	4	4	4	2	1	2	2	2	3	4	4	2	3
g__Dysgonomonas;s__Dysgonomonas gadei	4	5	5	5	5	6	5	6	6	5	2	0	2	2	2	1	1	2	2	1
g__Paludibacter;s__Paludibacter jiangxiensis	4	5	5	5	5	6	5	6	5	4	3	3	3	3	3	2	3	3	2	2
g__Porphyromonas;s__Porphyromonas asaccharolytica	4	4	3	3	3	6	6	3	4	4	4	2	3	4	4	2	5	4	0	1
g__Unclassified;s__Porphyromonadaceae bacterium COT-184 OH4590	4	3	4	3	5	3	6	2	2	1	0	1	1	0	2	1	2	2	1	1
g__Prevotella;s__Prevotella buccae	2	5	6	6	6	3	5	3	2	1	0	0	0	0	0	0	0	1	0	0
g__Prevotella;s__Prevotella sp. F0091	2	5	5	5	5	6	2	6	6	3	1	0	0	0	0	1	2	1	0	1
g__Prevotella;s__Prevotella sp. MSX73	5	4	3	5	4	5	2	6	6	4	4	4	4	4	4	5	5	5	4	3
g__Prevotella;s__Prevotella sp. P4-98	6	6	6	6	6	5	4	5	6	6	3	2	3	3	3	3	3	3	3	2
g__Prevotella;s__Prevotella sp. P5-119	5	3	6	3	6	0	0	0	0	0	3	0	0	0	2	1	1	1	0	0
g__Prevotella;s__Prevotella sp. P5-125	3	3	3	3	3	6	3	6	6	3	1	0	1	1	1	2	2	2	1	2
g__Prevotella;s__Prevotella sp. P5-64	4	4	5	5	5	6	6	5	6	5	2	1	2	2	2	1	2	2	1	1
g__Prevotella;s__Prevotella sp. P6B4	3	5	5	5	5	6	6	5	5	5	1	1	1	2	2	2	4	4	1	2
g__Prevotella;s__Prevotella sp. khp1	4	6	6	6	6	4	2	4	4	3	1	1	1	3	3	1	2	2	2	1
g__Prevotella;s__Prevotella sp. lc2012	5	3	4	4	4	6	6	4	5	2	2	1	2	2	2	0	1	1	1	0
g__Prevotella;s__Prevotella stercorea	5	5	6	6	6	4	3	4	4	1	1	1	1	1	1	2	2	3	1	2
g__Parabacteroides;s__Parabacteroides sp. D26	5	5	5	5	6	6	6	4	5	6	3	3	4	3	3	3	4	4	3	3
g__Unclassified;s__Bacteroidales bacterium Barb4	4	5	5	6	6	6	5	2	2	1	0	0	0	0	0	0	0	1	0	0
g__Ohtaekwangia;s__Ohtaekwangia koreensis	4	2	2	2	2	6	5	4	4	2	1	2	1	2	2	3	3	1	2	1
g__Unclassified;s__Bacteriodetes bacterium 13_1_20CM_4_60_6	6	1	1	4	1	3	3	1	3	1	2	2	3	3	2	1	1	2	1	1
g__Unclassified;s__Bacteroidetes bacterium	6	3	3	3	4	5	6	4	4	3	2	1	2	1	2	1	1	1	0	0
g__Unclassified;s__Candidatus Saccharibacteria bacterium CG_4_10_14_0_2_um_filter_52_9	0	5	5	6	5	0	0	0	0	0	0	0	0	0	0	0	0	0	0	0
g__Chloroherpeton;s__Chloroherpeton thalassium	5	5	6	6	6	6	6	5	6	6	3	0	2	4	4	3	6	6	3	3
g__Longilinea;s__Longilinea arvoryzae	6	1	2	2	1	5	6	2	1	3	1	1	1	0	1	2	2	1	2	1
g__Unclassified;s__Chloroflexi bacterium RBG_16_54_18	0	0	0	0	0	2	4	2	5	6	6	6	6	6	6	6	5	2	6	4
g__Fibrobacter;s__Fibrobacter sp. UWT3	5	0	1	1	1	3	5	1	1	2	6	6	3	4	6	5	6	3	6	3
g__Fibrobacter;s__Fibrobacter succinogenes	6	1	1	3	2	1	3	1	2	4	1	0	0	0	1	0	0	0	0	0
g__Kyrpidia;s__Kyrpidia tusciae	6	3	2	1	2	2	4	0	0	2	0	0	0	0	0	0	2	0	1	0
g__Bacillus;s__Bacillus azotoformans	6	2	2	3	3	4	3	1	1	3	1	0	1	2	2	1	2	2	1	2
g__Bacillus;s__Bacillus luciferensis	6	0	2	2	1	1	2	1	1	1	0	0	1	0	1	2	2	1	3	1
g__Bacillus;s__Bacillus massilioanorexius	6	1	3	2	3	0	3	2	0	5	3	0	1	0	2	1	3	2	0	1
g__Bacillus;s__Bacillus massiliosenegalensis	2	1	6	3	3	2	5	2	0	3	1	2	2	1	2	1	2	1	2	1
g__Bacillus;s__Bacillus onubensis	5	1	2	1	2	6	6	4	3	4	0	1	3	1	3	2	3	2	2	1
g__Bacillus;s__Bacillus rubiinfantis	5	4	6	3	5	0	2	1	1	2	0	0	0	0	0	0	0	0	0	1
g__Bacillus;s__Bacillus shackletonii	6	2	4	2	3	5	5	4	3	2	3	1	2	2	4	2	3	2	6	3
g__Bacillus;s__Bacillus simplex	6	1	3	3	5	2	3	0	1	0	0	0	0	0	0	0	1	1	2	2
g__Bacillus;s__Bacillus sp. FJAT-28004	6	2	4	5	4	3	4	2	0	2	0	0	0	0	0	0	1	2	1	0
g__Geobacillus;s__Geobacillus stearothermophilus	6	1	1	0	1	0	0	0	0	0	0	0	0	0	0	0	0	0	0	0
g__Gracilibacillus;s__Gracilibacillus orientalis	5	1	5	2	6	2	4	2	2	2	1	1	1	0	2	2	4	3	2	2
g__Lysinibacillus;s__Lysinibacillus xylanilyticus	1	4	6	2	3	2	3	1	0	1	1	1	1	1	1	2	2	2	2	2
g__Brevibacillus;s__Brevibacillus laterosporus	6	3	3	2	3	2	2	0	1	4	0	0	1	1	0	1	2	0	3	1
g__Cohnella;s__Cohnella sp. 6021052837	6	2	3	3	4	3	4	2	1	0	0	0	0	0	0	1	2	0	2	1
g__Paenibacillus;s__Paenibacillus algorifonticola	6	0	4	2	3	3	4	3	3	2	4	2	2	4	3	2	5	4	5	1
g__Paenibacillus;s__Paenibacillus antibioticophila	6	1	6	3	3	5	6	2	3	2	0	1	0	1	1	3	5	4	4	2
g__Paenibacillus;s__Paenibacillus elgii	6	0	3	3	5	3	5	0	1	3	2	2	2	2	2	3	3	3	2	2
g__Paenibacillus;s__Paenibacillus ginsengihumi	6	2	2	1	4	4	5	2	3	3	1	1	2	2	3	2	3	4	4	0
g__Paenibacillus;s__Paenibacillus physcomitrellae	3	3	4	4	6	0	3	0	0	0	1	1	1	0	1	1	2	2	1	3
g__Paenibacillus;s__Paenibacillus selenitireducens	6	0	2	0	1	1	2	2	3	2	1	1	0	0	1	2	4	4	3	2
g__Paenibacillus;s__Paenibacillus sp. FSL H8-0548	2	5	6	4	4	1	2	0	1	1	2	1	2	2	2	0	2	2	1	2
g__Paenibacillus;s__Paenibacillus sp. JDR-2	6	1	2	1	3	3	5	0	1	0	0	0	1	1	1	0	2	3	3	0
g__Paenibacillus;s__Paenibacillus sp. OK060	3	5	2	5	6	0	1	1	1	0	0	0	0	0	0	2	3	3	3	1
g__Paenibacillus;s__Paenibacillus sp. Soil750	6	0	1	4	3	3	3	1	1	4	0	0	0	0	0	1	2	1	2	0
g__Paenibacillus;s__Paenibacillus sp. Soil787	6	0	1	1	2	1	2	0	0	3	1	1	0	1	1	0	2	0	6	2
g__Sporolactobacillus;s__Sporolactobacillus laevolacticus	4	3	5	4	6	1	0	1	2	2	1	0	0	0	0	0	0	1	0	0
g__Aerococcus;s__Aerococcus sp. HMSC062B07	6	1	2	4	3	2	4	4	4	4	2	2	1	2	2	4	5	6	6	3
g__Isobaculum;s__Isobaculum melis	5	3	2	4	4	5	5	3	4	5	2	4	2	0	4	4	6	6	5	3
g__Enterococcus;s__Enterococcus aquimarinus	6	1	1	1	1	4	5	2	2	2	3	2	1	1	3	2	3	3	4	3
g__Lactobacillus;s__Lactobacillus acidophilus	2	5	4	5	6	0	0	2	0	2	0	0	0	0	0	1	1	1	0	0
g__Lactobacillus;s__Lactobacillus crispatus	2	5	6	3	5	1	2	1	1	1	1	0	1	0	0	1	2	2	2	0
g__Lactobacillus;s__Lactobacillus rogosae	5	5	4	3	6	5	5	3	4	5	4	1	3	2	2	4	5	5	4	1
g__Lactococcus;s__Lactococcus chungangensis	3	3	3	3	6	0	2	1	1	0	1	1	2	0	1	3	2	4	3	0
g__Streptococcus;s__Streptococcus himalayensis	3	5	4	6	6	2	3	3	5	4	4	4	4	3	3	3	4	2	2	1
g__Streptococcus;s__Streptococcus iniae	5	4	2	3	2	3	4	4	3	4	5	4	5	3	6	4	3	3	4	3
g__Streptococcus;s__Streptococcus massiliensis	3	6	6	6	5	3	3	2	2	1	3	1	4	2	2	4	3	4	1	0
g__Streptococcus;s__Streptococcus oralis	4	6	3	5	5	2	0	2	2	4	4	2	5	2	3	4	3	3	2	1
g__Clostridium;s__Clostridium clostridioforme CAG:132	6	1	2	4	4	6	5	1	2	3	2	1	2	2	4	0	2	3	3	2
g__Clostridium;s__Clostridium colicanis	6	3	4	4	4	4	5	1	2	2	1	2	1	1	1	0	2	2	3	1
g__Clostridium;s__Clostridium senegalense	4	2	6	6	5	1	0	0	1	0	0	0	0	1	0	0	0	0	0	0
g__Clostridium;s__Clostridium sp. CAG:352	6	2	5	2	4	3	5	0	1	3	1	0	0	2	2	0	1	0	1	0
g__Clostridium;s__Clostridium sp. ND2	6	2	1	3	3	4	3	2	1	0	1	1	1	1	3	1	5	3	2	0
g__Clostridium;s__Clostridium tertium	6	4	4	3	4	1	5	1	1	3	0	0	0	0	0	0	4	4	2	0
g__Eubacterium;s__Eubacterium sp. 41_20	6	1	2	1	3	2	2	0	0	0	2	2	2	2	2	0	1	0	2	1
g__Garciella;s__Garciella nitratireducens	6	1	2	2	3	2	3	0	2	4	1	2	1	2	2	1	3	4	1	1
g__Anaerostipes;s__Anaerostipes sp. CAG:276	4	0	2	3	6	5	6	1	2	3	0	0	1	0	1	0	2	1	3	1
g__Lachnoanaerobaculum;s__Lachnoanaerobaculum sp. MSX33	6	3	3	3	4	2	1	0	2	1	1	0	1	1	1	0	1	0	3	0
g__Pseudobutyrivibrio;s__Pseudobutyrivibrio sp. AR14	6	0	5	2	4	1	4	2	1	4	2	1	1	0	2	0	2	2	2	1
g__Pseudobutyrivibrio;s__Pseudobutyrivibrio sp. C4	5	0	6	2	3	2	5	0	0	1	2	0	0	0	1	5	5	5	5	3
g__Unclassified;s__Lachnospiraceae bacterium FD2005	4	3	5	5	6	5	4	2	2	3	2	0	1	1	1	2	6	4	2	3
g__Desulfotomaculum;s__Desulfotomaculum alcoholivorax	6	3	2	3	2	4	2	0	0	1	2	0	0	0	1	2	3	2	3	0
g__Desulfotomaculum;s__Desulfotomaculum geothermicum	6	0	2	1	1	4	3	0	2	2	2	2	2	3	2	1	2	1	3	1
g__Unclassified;s__Peptococcaceae bacterium SCADC1_2_3	6	1	1	2	1	0	1	0	0	1	0	0	1	0	0	1	1	0	0	0
g__Acetoanaerobium;s__Acetoanaerobium noterae	6	0	1	1	1	1	2	2	1	0	1	0	0	0	0	0	2	0	0	0
g__Peptoclostridium;s__Peptoclostridium litorale	6	1	1	1	0	4	5	2	3	3	0	1	1	1	2	2	4	3	4	0
g__Romboutsia;s__Romboutsia maritimum	6	5	4	3	4	0	1	0	0	0	5	3	1	1	3	2	4	5	3	2
g__Tepidibacter;s__Tepidibacter mesophilus	6	3	5	5	2	3	5	1	1	1	2	0	1	1	0	0	1	0	2	0
g__Tepidibacter;s__Tepidibacter thalassicus	6	2	3	3	3	4	3	1	5	3	1	3	3	4	3	5	5	5	4	5
g__Syntrophothermus;s__Syntrophothermus lipocalidus	5	1	3	2	2	6	6	2	3	5	1	0	0	0	0	2	5	2	3	1
g__Epulopiscium;s__Epulopiscium sp. Nuni2H_MBin003	6	3	4	4	5	3	3	1	2	2	1	0	0	0	2	0	4	4	3	0
g__Epulopiscium;s__Epulopiscium sp. SCG-C07WGA-EpuloA2	6	1	2	0	4	2	1	0	0	1	0	0	0	2	0	1	1	1	2	1
g__Levyella;s__Levyella massiliensis	6	1	1	0	2	1	1	0	1	1	1	0	0	0	0	0	0	0	0	0
g__Neofamilia;s__Neofamilia massiliensis	5	6	5	3	5	1	2	0	0	0	1	0	0	1	0	1	1	1	0	0
g__Unclassified;s__Clostridiales bacterium GWB2_37_7	6	1	1	3	5	4	4	3	2	1	1	1	1	2	1	2	3	2	2	1
g__Halanaerobium;s__Halanaerobium salsuginis	6	2	2	3	3	4	3	3	2	3	2	1	1	1	1	2	2	2	3	0
g__Halobacteroides;s__Halobacteroides halobius	6	2	2	1	3	2	1	0	1	0	0	0	0	0	0	0	2	1	1	1
g__Caldanaerobacter;s__Caldanaerobacter subterraneus	6	3	4	4	5	4	4	1	1	3	3	3	2	3	3	2	6	6	5	4
g__Syntrophaceticus;s__Syntrophaceticus schinkii	6	2	3	3	5	3	3	2	4	5	1	2	1	2	2	2	3	3	2	2
g__Catenibacterium;s__Catenibacterium sp. CAG:290	3	4	6	4	4	2	2	2	2	3	2	1	2	1	2	2	3	4	1	1
g__Coprobacillus;s__Coprobacillus sp. 29_1	4	3	5	3	4	0	0	1	0	1	0	0	1	0	1	3	5	6	1	1
g__Coprobacillus;s__Coprobacillus sp. D7	6	4	3	6	6	4	4	3	3	5	3	3	3	3	3	3	3	4	3	2
g__Selenomonas;s__Selenomonas sp. CM52	6	0	4	5	4	0	3	0	1	0	0	0	0	0	0	0	0	0	1	1
g__Sporomusa;s__Sporomusa sphaeroides	6	1	3	3	5	4	4	2	2	1	1	1	1	1	1	1	3	3	3	1
g__Sporomusa;s__uncultured Sporomusa sp.	6	1	2	2	2	0	2	1	0	2	0	0	0	0	0	0	0	0	0	1
g__Megasphaera;s__Megasphaera sp. UPII 135-E	6	1	3	2	3	2	4	2	4	4	3	2	2	1	2	3	4	0	5	3
g__Anaerococcus;s__Anaerococcus rubeinfantis	6	3	3	4	4	3	3	3	3	3	2	0	2	3	2	0	3	3	2	0
g__Anaerococcus;s__Anaerococcus sp. HMSC065G05	0	0	3	2	0	4	6	3	3	3	1	0	0	1	0	0	0	0	1	0
g__Helcococcus;s__Helcococcus kunzii	6	1	4	1	1	1	1	1	0	3	0	0	0	1	1	0	0	0	0	0
g__Tissierella;s__Tissierella creatinophila	5	2	6	2	4	2	2	1	1	2	2	2	1	1	2	2	2	2	2	2
g__Kallipyga;s__Kallipyga massiliensis	6	1	4	3	6	5	6	4	4	5	2	2	3	1	3	2	6	5	4	4
g__Fusobacterium;s__Fusobacterium sp. CAG:439	3	3	5	2	6	2	2	1	2	3	1	1	1	1	1	1	1	2	2	1
g__Leptotrichia;s__Leptotrichia sp. Marseille-P3007	6	1	3	3	3	3	3	3	2	3	1	1	1	1	1	3	3	2	2	1
g__Sutterella;s__Sutterella sp. 63_29	2	6	6	6	6	6	6	0	0	6	6	6	6	6	6	6	6	6	6	5
g__Desulfovibrio;s__Desulfovibrio termitidis	0	2	3	3	3	3	3	6	6	5	3	3	3	3	3	3	3	3	3	3
g__Unclassified;s__Deltaproteobacteria bacterium SM23_61	3	0	1	3	1	6	5	2	2	3	2	2	2	2	2	3	4	2	2	2
g__Campylobacter;s__Campylobacter sp. S0112	6	0	1	1	1	4	3	1	1	1	2	2	2	4	3	2	5	2	2	2
g__Helicobacter;s__Helicobacter canadensis	0	1	1	1	1	1	0	3	6	5	0	0	0	0	0	0	0	0	1	0
g__Helicobacter;s__Helicobacter cinaedi	1	0	2	1	1	2	2	4	4	6	0	0	0	0	0	0	0	0	0	1
g__Enterobacter;s__Enterobacter cloacae complex sp. GN04787	6	0	0	0	1	0	0	0	0	0	0	1	0	3	1	5	0	0	0	0
g__Treponema;s__Treponema berlinense	6	0	4	1	2	3	6	1	1	4	2	2	2	2	2	2	4	2	3	2
g__Treponema;s__Treponema pedis	4	4	6	5	6	3	5	0	0	3	1	1	1	2	2	2	3	3	2	3
g__Treponema;s__Treponema sp. CETP13	4	1	1	1	1	2	5	0	0	1	1	3	1	1	2	2	6	2	4	1
g__Acholeplasma;s__Acholeplasma oculi	6	0	1	4	2	0	5	0	0	0	0	3	2	0	3	1	1	3	4	1
g__Mycoplasma;s__Mycoplasma sp. CAG:611_25_7	2	5	6	5	5	1	2	1	1	1	1	1	1	1	1	1	1	0	1	1
g__Unclassified;s__Parcubacteria group bacterium GW2011_GWF2_38_76	2	6	6	3	6	0	2	0	0	2	0	0	1	0	0	0	0	0	0	0
g__Unclassified;s__bacterium SIT6	2	2	5	6	4	2	2	0	0	1	0	0	0	0	0	0	1	1	2	0
g__Unclassified;s__uncultured bacterium Ad_113_I18_contig2	6	0	2	3	3	3	3	0	2	0	3	3	2	1	3	1	1	1	4	3
g__Piromyces;s__Piromyces sp. E2	6	1	4	4	6	3	3	2	1	2	1	1	1	2	2	2	2	2	2	2
g__Unclassified;s__Pectobacterium phage DU_PP_III	5	5	0	3	5	2	6	1	0	0	0	0	4	0	5	0	1	2	5	0
g__Methanobrevibacter;s__Methanobrevibacter sp. YE315	1	5	3	4	4	1	1	1	1	1	0	0	0	0	0	0	0	0	0	0
g__Methanomicrobium;s__Methanomicrobium mobile	5	1	1	1	1	3	4	0	2	4	3	0	1	1	3	1	2	1	1	2
g__Methanosarcina;s__Methanosarcina lacustris	5	1	2	1	2	1	1	0	0	1	2	2	0	2	2	0	0	0	2	0
g__Unclassified;s__Candidatus Altiarchaeales archaeon WOR_SM1_SCG	3	1	1	1	1	3	4	1	2	3	1	0	1	1	0	1	2	1	5	1
g__Unclassified;s__Acidobacteria bacterium 13_1_20CM_3_53_8	3	1	2	2	4	4	5	0	2	2	2	2	2	3	2	2	2	2	2	2
g__Actinomyces;s__Actinomyces glycerinitolerans	5	0	2	3	3	3	2	3	4	3	1	0	1	3	3	1	4	1	2	1
g__Actinomyces;s__Actinomyces sp. HMSC065F12	1	4	5	4	5	1	1	1	1	1	1	0	1	1	1	0	1	1	0	1
g__Bifidobacterium;s__Bifidobacterium lemurum	1	3	4	5	4	0	1	0	0	1	0	0	0	0	0	0	0	0	1	0
g__Bifidobacterium;s__Bifidobacterium sp. AGR2158	1	4	4	5	5	0	4	3	2	4	0	0	0	0	0	0	0	1	0	0
g__Bifidobacterium;s__Bifidobacterium tissieri	1	5	4	5	5	0	1	4	2	4	3	1	3	1	2	1	1	1	1	0
g__Corynebacterium;s__Corynebacterium glutamicum	1	0	1	5	2	0	0	0	0	0	0	0	0	0	0	0	1	0	1	0
g__Corynebacterium;s__Corynebacterium matruchotii	0	5	4	4	5	0	0	0	0	0	0	0	0	0	0	0	0	0	0	0
g__Brevibacterium;s__Brevibacterium album	0	0	3	5	4	0	0	0	0	0	0	0	0	0	0	0	0	0	0	0
g__Gulosibacter;s__Gulosibacter sp. 10	1	0	4	5	4	0	0	0	0	0	0	0	0	0	0	0	0	0	0	0
g__Citricoccus;s__Citricoccus sp. CH26A	0	0	2	5	5	0	0	0	0	0	0	0	0	0	0	0	0	0	0	0
g__Kocuria;s__Kocuria polaris	0	0	3	5	2	0	0	0	0	0	0	0	0	0	0	0	0	0	0	0
g__Nesterenkonia;s__Nesterenkonia alba	0	0	3	5	2	0	0	0	0	0	0	0	0	0	0	0	0	0	0	0
g__Olsenella;s__Olsenella sp. HMSC062G07	2	5	4	5	5	3	3	2	2	3	3	1	2	1	3	1	2	2	1	1
g__Collinsella;s__uncultured Collinsella sp.	1	3	5	4	5	4	3	0	0	0	0	0	0	0	0	0	0	0	0	0
g__Eggerthella;s__Eggerthella sp. 1_3_56FAA	2	4	5	5	5	3	3	0	0	1	0	0	1	0	0	0	1	0	0	1
g__Bacteroides;s__Bacteroides coprophilus CAG:333	3	4	5	5	5	4	2	4	4	2	0	0	0	0	0	0	1	1	0	0
g__Bacteroides;s__Bacteroides faecis	2	4	5	4	4	5	5	3	3	2	3	2	2	2	2	1	1	2	1	0
g__Bacteroides;s__Bacteroides sp. 1_1_6	1	3	3	3	3	5	4	4	4	3	1	1	2	1	1	0	0	1	0	0
g__Bacteroides;s__Bacteroides sp. An279	3	2	3	3	3	5	4	5	5	3	3	1	3	3	3	3	3	3	3	3
g__Bacteroides;s__Bacteroides sp. CAG:661	4	4	4	4	5	3	4	3	3	2	0	0	0	0	0	0	0	0	0	1
g__Paludibacter;s__Paludibacter sp. 47-17	5	4	4	3	3	4	3	2	3	1	0	0	0	0	0	0	1	2	0	0
g__Macellibacteroides;s__Macellibacteroides sp. HH-ZS	3	3	3	3	3	5	3	2	3	3	0	0	0	1	1	0	1	1	0	0
g__Porphyromonas;s__Porphyromonas gingivicanis	4	5	5	5	5	3	3	2	2	0	0	1	1	0	0	0	0	0	0	0
g__Prevotella;s__Prevotella aurantiaca	4	4	5	5	5	3	3	3	3	3	1	0	1	1	1	0	1	1	1	0
g__Prevotella;s__Prevotella dentasini	5	5	5	5	5	5	3	4	3	3	4	4	4	4	4	3	2	2	2	0
g__Prevotella;s__Prevotella ihumii	4	5	5	5	5	4	4	3	3	1	0	0	0	0	0	0	0	1	0	0
g__Prevotella;s__Prevotella micans	4	5	5	5	5	4	3	4	4	3	1	1	2	1	1	1	1	2	1	0
g__Prevotella;s__Prevotella oris	4	4	5	5	5	2	1	2	2	0	0	0	0	0	0	0	0	0	0	0
g__Prevotella;s__Prevotella oulorum	5	3	4	4	4	4	3	4	4	1	0	0	0	0	0	0	0	0	0	0
g__Prevotella;s__Prevotella sp. P4-67	1	1	1	1	1	5	4	5	5	4	1	1	1	1	1	1	1	1	1	1
g__Prevotella;s__Prevotella sp. P4-76	1	0	0	0	0	5	4	5	4	2	1	1	1	1	1	0	0	0	0	0
g__Prevotella;s__Prevotella sp. P5-108	1	2	3	3	3	5	4	5	5	3	0	0	0	0	0	0	0	0	0	0
g__Prevotella;s__Prevotella sp. P5-126	1	2	3	3	3	5	4	3	4	4	3	2	4	3	3	4	4	4	4	4
g__Alistipes;s__Alistipes sp. 56_11	2	3	3	3	3	4	2	5	5	2	1	0	1	1	1	0	1	2	1	0
g__Tannerella;s__Tannerella sp. 6_1_58FAA_CT1	3	4	4	4	4	5	5	4	5	2	1	0	1	1	1	1	1	1	1	1
g__Marinifilum;s__Marinifilum fragile	3	3	3	3	3	5	5	5	5	2	1	0	0	0	0	0	0	0	0	0
g__Thermophagus;s__Thermophagus xiamenensis	4	4	5	5	4	4	4	5	5	4	0	0	0	0	0	0	0	0	0	0
g__Prolixibacter;s__Prolixibacter bellariivorans	5	3	3	3	3	4	3	4	4	4	2	0	2	3	3	2	3	3	2	2
g__Flavobacterium;s__Flavobacterium psychrophilum	4	4	4	4	4	5	5	3	4	4	4	3	4	4	4	3	4	4	4	3
g__Flavobacterium;s__Flavobacterium ummariense	2	1	5	5	4	4	4	3	4	5	1	2	2	2	2	2	2	2	2	2
g__Unclassified;s__Bacteroidetes bacterium 41-46	4	3	3	3	3	5	4	5	5	2	2	1	2	2	2	2	2	2	2	2
g__Dictyoglomus;s__Dictyoglomus thermophilum	5	0	5	4	5	5	5	5	5	5	5	3	3	4	4	4	4	3	5	0
g__Fibrobacter;s__Fibrobacter sp. UWB1	2	2	5	5	4	3	3	0	0	2	1	0	0	0	0	0	2	2	2	2
g__Fibrobacter;s__Fibrobacter sp. UWH1	5	3	3	3	4	3	1	0	0	0	0	0	0	0	0	0	0	0	0	0
g__Bacillus;s__Bacillus clausii	5	3	3	2	2	2	4	1	1	3	1	1	1	1	1	1	1	1	1	1
g__Bacillus;s__Bacillus coahuilensis	5	1	3	3	2	0	1	0	0	1	0	1	1	2	1	0	1	2	2	1
g__Bacillus;s__Bacillus drentensis	5	0	0	0	2	1	1	0	0	1	0	0	0	0	0	0	0	0	0	0
g__Bacillus;s__Bacillus pseudofirmus	5	2	2	2	2	5	4	2	4	3	0	1	0	2	1	3	5	3	3	3
g__Bacillus;s__Bacillus solimangrovi	5	2	3	1	3	0	3	1	0	1	2	1	1	1	1	1	2	1	2	1
g__Bacillus;s__Bacillus subtilis	3	4	5	3	3	2	4	1	2	1	0	0	1	1	1	2	2	1	2	1
g__Fictibacillus;s__Fictibacillus solisalsi	3	0	4	3	3	3	5	1	0	4	3	4	4	3	4	3	3	4	4	4
g__Lysinibacillus;s__Lysinibacillus acetophenoni	5	3	5	4	5	4	4	2	4	4	1	2	2	1	2	3	4	3	4	1
g__Lysinibacillus;s__Lysinibacillus manganicus	2	1	5	3	3	2	2	1	2	0	0	0	0	0	0	0	0	0	0	0
g__Lysinibacillus;s__Lysinibacillus sp. FJAT-14222	5	2	1	1	2	0	2	1	1	2	2	2	2	1	2	2	2	2	2	1
g__Ornithinibacillus;s__Ornithinibacillus californiensis	3	0	1	2	2	3	4	2	1	5	2	2	2	3	3	0	5	3	3	3
g__Virgibacillus;s__Virgibacillus salinus	0	5	5	5	5	1	1	1	1	1	1	1	1	0	1	1	2	1	2	1
g__Aneurinibacillus;s__Aneurinibacillus migulanus	5	2	1	2	3	2	2	1	2	2	0	0	1	0	0	0	0	0	0	0
g__Cohnella;s__Cohnella thermotolerans	2	3	5	2	4	2	4	2	1	2	3	2	2	2	3	2	3	1	3	2
g__Paenibacillus;s__Paenibacillus alvei	5	0	3	2	3	2	3	3	2	2	1	1	2	1	1	2	2	2	2	0
g__Paenibacillus;s__Paenibacillus amylolyticus	5	1	3	3	2	3	4	0	2	3	0	1	1	0	1	1	3	1	2	0
g__Paenibacillus;s__Paenibacillus chondroitinus	5	0	1	3	1	4	5	1	2	1	1	0	0	0	1	0	1	2	4	2
g__Paenibacillus;s__Paenibacillus curdlanolyticus	5	1	1	1	3	2	2	1	1	1	1	1	3	3	3	3	4	3	3	1
g__Paenibacillus;s__Paenibacillus darwinianus	5	0	1	2	1	0	1	0	0	0	2	0	0	0	1	2	3	1	5	3
g__Paenibacillus;s__Paenibacillus donghaensis	5	3	4	3	4	2	3	0	0	1	2	1	0	0	1	2	2	2	2	2
g__Paenibacillus;s__Paenibacillus peoriae	5	1	1	1	3	1	1	1	1	3	1	1	1	1	1	1	1	1	1	1
g__Paenibacillus;s__Paenibacillus rigui	5	1	2	2	3	0	2	0	2	1	0	0	0	0	0	0	3	2	3	2
g__Paenibacillus;s__Paenibacillus senegalimassiliensis	4	4	5	2	4	0	1	0	0	2	1	0	1	1	1	0	1	2	1	0
g__Paenibacillus;s__Paenibacillus sp. 32O-W	3	0	0	1	1	3	5	1	1	1	1	0	0	1	1	1	2	1	2	0
g__Paenibacillus;s__Paenibacillus sp. FSL A5-0031	5	2	2	0	3	2	4	0	2	2	0	0	0	0	0	2	3	3	3	1
g__Paenibacillus;s__Paenibacillus sp. FSL R7-0337	5	1	2	2	3	2	2	2	1	3	1	2	1	1	1	1	3	3	2	1
g__Paenibacillus;s__Paenibacillus sp. FSL R7-269	5	0	1	1	1	0	2	0	0	2	1	0	0	0	1	2	2	2	1	1
g__Paenibacillus;s__Paenibacillus sp. IHBB 10380	4	1	2	2	3	4	4	4	0	3	1	1	1	0	2	1	1	2	5	1
g__Paenibacillus;s__Paenibacillus sp. LC231	1	0	5	5	4	0	0	0	0	0	0	0	0	1	1	1	1	0	1	1
g__Paenibacillus;s__Paenibacillus sp. P1XP2	5	2	2	0	1	2	2	1	2	1	1	1	1	2	0	1	2	3	3	1
g__Paenibacillus;s__Paenibacillus sp. Soil522	3	3	5	3	4	0	2	0	0	1	1	0	0	0	1	0	2	1	1	1
g__Paenibacillus;s__Paenibacillus sp. St-s	5	3	4	4	4	1	3	2	0	2	2	1	1	2	1	1	2	1	2	2
g__Paenibacillus;s__Paenibacillus sp. UNC496MF	4	1	4	2	4	3	5	2	1	1	3	0	1	1	3	0	2	1	3	0
g__Paenibacillus;s__Paenibacillus swuensis	5	1	3	2	2	2	3	2	1	3	1	1	0	1	1	1	1	1	2	0
g__Paenibacillus;s__Paenibacillus tianmuensis	5	1	4	3	1	2	4	1	0	2	1	0	0	2	1	0	2	1	1	1
g__Saccharibacillus;s__Saccharibacillus sp. O23	5	1	5	2	4	2	4	2	2	3	2	1	1	1	2	1	3	3	1	1
g__Jeotgalibacillus;s__Jeotgalibacillus malaysiensis	5	0	3	4	1	3	1	0	0	0	4	3	4	0	4	3	2	4	4	0
g__Planomicrobium;s__Planomicrobium glaciei	5	2	2	2	3	1	3	1	2	0	2	2	2	2	2	2	3	1	3	1
g__Staphylococcus;s__Staphylococcus aureus	3	0	3	5	2	1	2	1	1	2	1	1	1	1	1	1	1	0	1	1
g__Staphylococcus;s__Staphylococcus epidermidis	5	1	0	2	1	0	1	0	0	0	0	0	0	0	1	0	0	0	0	0
g__Facklamia;s__Facklamia languida	4	2	1	3	3	5	3	2	0	1	2	1	0	1	2	0	2	2	2	0
g__Atopococcus;s__Atopococcus tabaci	5	0	3	0	0	4	4	0	1	0	2	1	1	1	2	1	2	2	3	1
g__Carnobacterium;s__Carnobacterium divergens	3	4	5	3	4	1	5	0	0	1	0	0	0	0	0	0	0	0	0	0
g__Trichococcus;s__Trichococcus palustris	5	2	4	3	4	1	5	0	1	2	1	1	1	1	1	2	1	2	2	1
g__Enterococcus;s__Enterococcus avium	2	0	2	1	0	0	1	0	0	0	3	5	5	3	5	1	1	0	0	2
g__Enterococcus;s__Enterococcus gilvus	3	3	5	3	4	0	2	1	3	2	0	1	1	1	1	2	2	2	3	1
g__Lactobacillus;s__Lactobacillus agilis	1	0	1	1	0	0	1	2	2	1	1	0	0	0	1	1	5	2	5	1
g__Lactobacillus;s__Lactobacillus hayakitensis	0	0	0	0	0	0	0	5	5	0	5	0	2	0	3	0	3	5	5	2
g__Lactobacillus;s__Lactobacillus hominis	1	5	2	5	5	0	0	4	0	1	1	0	0	0	0	0	1	1	0	0
g__Streptococcus;s__Streptococcus azizii	2	4	4	5	3	0	2	2	2	1	3	5	3	3	4	2	5	3	2	0
g__Streptococcus;s__Streptococcus constellatus	5	1	1	1	3	4	4	2	2	2	1	1	1	2	1	5	5	3	2	2
g__Streptococcus;s__Streptococcus cristatus	3	2	4	3	5	1	2	0	0	2	3	3	1	0	1	0	3	2	1	0
g__Streptococcus;s__Streptococcus thermophilus	5	4	3	2	3	4	5	2	2	1	0	2	2	0	2	0	0	1	1	2
g__Alkaliphilus;s__Alkaliphilus sp.	4	1	4	5	5	3	2	3	2	2	2	1	2	1	2	1	1	0	1	2
g__Caloranaerobacter;s__Caloranaerobacter sp. TR13	5	0	0	1	2	3	2	0	2	1	0	0	0	0	0	0	1	1	1	0
g__Clostridium;s__Clostridium bartlettii CAG:1329	5	1	2	1	2	2	3	2	2	3	1	0	0	2	1	0	0	0	1	0
g__Clostridium;s__Clostridium ljungdahlii	4	2	5	4	5	3	5	1	4	2	1	2	1	3	1	3	4	4	4	3
g__Clostridium;s__Clostridium sp. CAG:264	5	1	3	1	4	1	1	0	1	1	2	2	3	3	2	1	4	4	3	1
g__Clostridium;s__Clostridium sp. CAG:265	1	5	3	5	5	0	0	0	0	0	1	0	0	0	1	0	1	0	1	1
g__Clostridium;s__Clostridium sp. CAG:306	1	0	2	2	1	1	3	4	5	4	2	2	1	2	2	1	2	2	2	1
g__Clostridium;s__Clostridium sp. SS2_1	5	2	2	2	4	0	1	0	0	1	2	1	2	1	2	2	3	2	4	1
g__Ileibacterium;s__Ileibacterium massiliense	3	2	2	3	5	4	2	0	0	1	1	0	0	0	0	1	1	0	1	0
g__Unclassified;s__[Eubacterium] nodatum	5	4	5	4	4	3	3	0	0	2	2	2	2	2	2	2	2	2	3	3
g__Blautia;s__Blautia sp. Marseille-P2398	4	1	1	3	2	5	3	1	2	1	0	0	0	0	0	0	0	0	3	1
g__Roseburia;s__Roseburia sp. CAG:18	3	2	4	3	5	1	2	0	0	1	0	0	1	1	1	0	1	1	2	0
g__Shuttleworthia;s__Shuttleworthia satelles	5	2	3	1	2	2	4	0	0	1	1	1	1	1	1	1	2	1	2	0
g__Dehalobacter;s__Dehalobacter sp. TeCB1	5	4	3	5	4	3	3	0	1	3	2	2	2	2	2	2	2	2	2	2
g__Desulfotomaculum;s__Desulfotomaculum reducens	5	0	1	1	1	0	1	1	1	0	0	1	1	0	1	1	1	1	3	2
g__Unclassified;s__Peptococcaceae bacterium BICA1-7	5	4	2	4	5	1	2	1	1	0	0	0	0	0	0	0	0	0	0	0
g__Mageeibacillus;s__Mageeibacillus indolicus	5	0	2	1	1	4	5	2	1	2	2	0	1	3	2	3	3	3	3	3
g__Ruminococcus;s__Ruminococcus sp. CAG:379	5	4	4	2	4	2	2	2	1	3	0	0	0	0	0	1	1	2	2	1
g__Ruminococcus;s__Ruminococcus sp. CAG:57	5	2	4	2	3	3	2	1	2	1	0	0	0	1	2	0	2	1	2	1
g__Dethiobacter;s__Dethiobacter alkaliphilus	3	0	4	1	2	2	5	0	1	0	1	1	0	1	0	0	0	0	0	1
g__Syntrophomonas;s__Syntrophomonas palmitatica	5	2	3	3	4	3	4	0	0	0	0	1	1	0	1	1	2	1	1	1
g__Syntrophomonas;s__Syntrophomonas zehnderi	5	3	3	5	4	2	3	1	1	3	1	1	1	2	2	1	1	1	2	1
g__Unclassified;s__Clostridiales bacterium 38_11	5	0	2	0	1	3	4	1	0	2	0	0	0	0	0	1	1	1	0	0
g__Unclassified;s__Clostridiales bacterium Marseille-P2986	5	1	5	4	3	1	2	1	1	0	0	1	0	0	1	1	3	2	2	2
g__Unclassified;s__Clostridiales bacterium VE202-18	5	1	4	4	3	1	2	1	1	1	3	0	1	0	3	1	3	1	4	2
g__Halanaerobium;s__Halanaerobium congolense	5	4	5	5	5	3	4	3	1	5	4	2	2	4	4	2	4	4	4	3
g__Orenia;s__Orenia marismortui	5	3	5	4	4	0	1	0	0	0	0	0	1	0	0	0	0	0	0	0
g__Thermoanaerobacter;s__Thermoanaerobacter thermohydrosulfuricus	3	1	4	2	4	3	5	0	2	1	0	1	1	1	1	5	4	4	3	0
g__Centipeda;s__Centipeda periodontii	5	0	1	1	1	1	0	0	2	2	1	0	0	0	0	1	3	2	0	0
g__Mitsuokella;s__Mitsuokella jalaludinii	3	1	3	3	2	3	5	0	1	1	1	0	2	2	2	0	2	2	2	2
[truncated: 3,547 more rows]
