# Supplementary material for: Berberine ameliorates high-fat diet-induced metabolic disorders through promoting gut Akkermansia and modulating bile acid metabolism
Source: Chin Med. 2025 Nov 17;20:190. doi: 10.1186/s13020-025-01251-6 (PMC12621396; doi:10.1186/s13020-025-01251-6)
Supplement: Supplementary file 4 [file 13020_2025_1251_MOESM4_ESM.xls]

Compound_ID	Name	Formula	Molecular Weight	RT [min]	m/z	mzCloud_Results	mzVault_Results	MassList_Results	all_ND_1	all_ND_2	all_ND_3	all_ND_4	all_ND_5	all_ND_6	all_HFD_1	all_HFD_2	all_HFD_3	all_HFD_4	all_HFD_5	all_HFD_6	all_HFD_7	all_H_B_T_1	all_H_B_T_2	all_H_B_T_3	all_H_B_T_4	all_H_B_T_5	all_H_B_T_6	all_H_B_P_1	all_H_B_P_2	all_H_B_P_3	all_H_B_P_4	all_H_B_P_5	all_H_B_P_6	all_H_B_P_7	all_QC1	all_QC2	all_QC3	all_QC4
Com_30_neg	3-Hydroxybenzoic acid	C7 H6 O3	138.03145	5.998	137.02403	Full match	Full match	Full match	2432783288	1026010626	929644188.3	757237252.8	979119415.3	481587481	853613627.4	606605675.5	674274979.3	1060861196	757146606.9	897325861.1	1162800980	891225333.8	773027378.4	855142083.7	891688263.5	924431387.1	623061649.8	715407052.7	740505613.8	784632059.4	798420994.2	1549549357	964862581.1	711746710.3	723295569	727949158.6	719266995.4	772769285.8
Com_48_neg	3-Indoxyl sulphate	C8 H7 N O4 S	213.00929	5.167	212.00208	Full match	Full match	Full match	400389029.5	539505460.5	1067941064	527232747.6	526635332.5	210728363.6	974936349.5	548959511.3	991194363.8	1143457561	741975487.3	520065230.4	430211985.3	837060530.2	1750080555	1349321619	506854368	973042413.6	832552107.5	238708130.1	559387016	695375810	889838556.7	857281724.1	785794146.3	558081244.6	676636168.5	330522688.9	721240037	757373291.9
Com_66_neg	2-Hydroxycaproic acid	C6 H12 O3	132.07844	5.662	131.07104	Full match	Full match	Full match	976159905.5	755250022	557753538.7	475817251.7	757972435.4	513760638	377094644.2	390970423	383198699.3	456699446.6	436845308.5	294810988	503788016.4	400511964.3	287774559.5	378895228.4	278791101.9	444603268.4	350237652.1	819821351.1	962802352	996693014.1	951761407.1	517703523.9	997223037.8	361337502.9	423066767.8	444723850.6	427542838.7	457584228.5
Com_81_neg	11,12-Epoxy-(5Z,8Z,11Z)-icosatrienoic acid	C20 H32 O3	320.2347	8.25	319.22754	Full match	Full match	Full match	520972490.6	249733017.3	254706330.8	162521764.5	191933769.2	572920890.6	97330318.22	70896744.61	72389098.58	78225416.45	86696267.79	37600368.38	66034810.59	315669699.4	444372086.8	90568911.7	111020297.7	159468649.4	118972639.5	295487699.5	280049357.6	141406537.9	43184688.37	14826449.49	58236521.91	256643416.1	291169951.5	282171132.4	314135247.1	302963553.3
Com_93_neg	2-Hydroxyvaleric acid	C5 H10 O3	118.06283	5.271	117.05544	Full match	Full match	Full match	654685272.6	221977287.6	181323206.7	126814643.1	199841767.3	233635953.5	131371556.8	128132734.1	206308399.4	240887562.8	216288328.4	124561416.9	217685143.8	180317145.3	175528311.8	137844357.1	175830092.8	170037663.8	194719203.4	639103289.4	472094577.3	381814358	329974577.4	225606258.3	291694597.6	251142230.5	273168384.9	280091228.6	270522790.2	300180651.1
Com_227_neg	Suberic acid	C8 H14 O4	174.08894	6.024	173.08167	Full match	Full match	Full match	64952140.41	56473597.27	39114149.3	43894681.41	97798563.63	37598280.73	144678066	128117212.8	156974202.7	151694885.7	154999094.2	160552917.8	176362250	183427955.5	185116377.8	127188079	146555884.6	168226820.4	150611619.7	82293998.43	161802443.3	186146577.2	222457999	199474691.1	124374342.8	104818929.9	107097589.8	112510779.1	106951166.3	116507754.5
Com_449_neg	Adipic acid	C6 H10 O4	146.0577	5.182	145.05037	Full match	Full match	Full match	60920354.03	94083981.12	25170090.47	25752927.66	55847585.5	15280559.73	12801489.18	13596648.57	19011871.31	19258706.23	19116363.31	14709182.62	21039650.75	16980456.44	22156074.8	29465805.73	25135338.01	22368084.94	19707786.98	31438818.6	34300634.58	29521922.18	31666696.57	37933485.37	25618410.06	18631837.51	12783138.55	11266608.58	14484034.38	14360494.58
Com_492_neg	N-Acetyl-L-phenylalanine	C11 H13 N O3	207.08924	5.667	206.08182	Full match	Full match	Full match	60471638.67	38634324.76	50758842.79	94715619.2	33251612.19	53068689.85	20356363.3	23255421.01	18800886.97	20995719.26	22251166.55	10612847	21650933.56	18517439.78	23259164.95	24629101.88	21559612.94	29383940.91	19717045.73	34969536.68	37420947.89	41764600.48	81021200.84	45017571.7	50420103.82	32846044.08	28947981.19	28162334.58	29771378.03	30945385.08
Com_581_neg	Dodecanedioic acid	C12 H22 O4	230.15147	6.599	229.14404	Full match	Full match	No results	65184298.25	70376286.16	38354889.64	63207494.47	48991607.08	43338111.22	21320267.31	21512625.42	33006938.15	23085823.48	34350870.49	14135288.47	47050591.98	24829132.48	36917015.47	42481936.13	21778931.78	37505142.57	18639623.2	26665014.82	60499393.11	33029778.52	53397401.32	67211486.1	51515267.22	18147883.64	15909338.37	17758240.16	15882172.14	17336895.2
Com_622_neg	(+/-)12(13)-DiHOME	C18 H34 O4	314.24539	7.375	313.23792	Full match	Full match	Full match	36508073.49	35118450.29	46308217.32	71537464.56	26330116.15	41875180.12	4338858.197	7318957.423	5147937.676	5716136.416	4384078.51	6881612.986	7656129.926	6348789.095	9781021.175	4264493.052	10382435.34	11123277.43	7495208.656	12485571.15	9279278.736	7831056.78	6612883.847	5937922.13	18805400.76	16415977.49	13830236.65	12929774.87	14088679.01	13608791.53
Com_728_neg	L-Serine	C3 H7 N O3	105.04258	1.201	104.03521	Full match	Full match	Full match	37457236.36	54293434.86	19265372.33	15608424.84	14359812.31	14486054.43	25108392.23	21072742.1	14629894.93	13204880.7	8603678.23	14500016.52	8623756.877	13008853.83	19985445.56	27621492.11	12640191.85	31640964.31	14711307.86	15645980.62	26601898.15	22613678.64	22489218.87	14420671.45	15507413.91	26149485.63	8205116.031	9001567.355	9284316.235	9903490.964
Com_755_neg	2-Hydroxycinnamic acid	C9 H8 O3	164.04712	5.715	163.03979	Full match	Full match	Full match	31329082.31	52166372	9271097.107	8121639.94	39381508.72	6122728.507	6382441.5	7405019.546	5835952.199	5296575.59	5670714.041	6501682.665	8276651.85	7156641.756	11093449.48	6390791.139	7275795.079	12208666.94	9235943.821	10317090.17	11746999.93	10360756.29	14303201.68	12082973.53	12030961.84	8882671.085	4515911.252	4305931.159	4494612.6	5873025.137
Com_833_neg	4-Hydroxybutyric acid (GHB)	C4 H8 O3	104.04725	3.617	103.03997	Full match	Full match	Full match	45599155.77	3918860.747	3651023.46	3119457.764	3014744.798	3441477.866	2728066.019	2475937.594	3135395.625	2899028.797	2762930.276	2037767.652	2440884.476	2558079.835	3843319.547	2812679.722	4594542.008	2839704.801	4634496.808	4739704.198	4438651.901	5364254.471	4113329.852	5059673.444	3000249.523	4677747.602	5041518.756	5133300.368	6032779.845	5705469.468
Com_956_neg	4-oxo-4,5,6,7-tetrahydrobenzo[b]furan-3-carboxylic acid	C9 H8 O4	180.04205	5.672	179.0347	Full match	Full match	No results	28900057.48	38058970.25	10459732.69	10630408.95	29550843.27	6920679.732	11284882.88	6651260.148	8665467.785	8361122.766	7255304.23	7682800.969	7897042.322	8296977.649	9758891.37	10949835.95	11014269.14	11920619.04	10035459.77	11654486.36	12668600.5	15866208.79	13968742.74	18361040.73	13958577.7	8945513.699	6182500.567	5288725.492	6358842.418	6829486.828
Com_1049_neg	L-Histidine	C6 H9 N3 O2	155.06931	1.148	154.06194	Full match	Full match	Full match	23467307.8	33149057.13	11577413.06	9215675.529	8596039.664	9259748.215	15193179.26	13209775.12	10066488.16	8142274.573	5067754.331	10222257.2	7630458.769	9240318.15	13332125.49	18065815.34	7714494.618	19810783.77	10865801.66	12043091.52	15545417.55	15211790.28	14309356.43	8864205.039	9876801.628	16500570.09	6855676.715	6981807.712	7364312.548	7823046.47
Com_2734_neg	N-Phenylacetylglutamine	C13 H16 N2 O4	264.11059	5.358	263.10333	Full match	Full match	Full match	1911700.291	8798183.583	1050739.514	1528438.264	5809206.501	972311.0351	1844316.118	1422181.211	2541169.208	3231708.95	3225279.7	2349151.297	2716260.574	2521733.323	2412803.707	2514965.699	1485859.137	1970284.242	2087141.036	2342679.955	1919489.252	2051591.557	3010044.501	3286769.172	2289541.806	920788.6853	1816891.422	1760629.564	1429718.03	1534112.486
Com_3026_neg	Oleoyl-L-��-lysophosphatidic acid	C21 H41 O7 P	436.25857	9.757	435.25146	Full match	Full match	Full match	2306977.117	2340949.397	2889556.104	3892118.637	985845.5008	895642.0648	6072144.566	1606919.119	5445640.475	5318975.529	6828417.344	2492790.297	4943130.599	4911622.194	3056281.745	4964420.634	5495522.493	3947007.298	4083516.451	3081797.151	6785747.159	1892551.626	2945707.062	2829712.815	4446907.999	712589.3074	3041757.3	4640705.23	4337648.811	4834020.85
Com_3805_neg	Naringin	C27 H32 O14	580.1786	5.504	579.17139	Full match	Full match	No results	2530012.45	4118009.065	3124982.254	2006721.607	3238176.692	1662139.129	599358.2779	1588342.073	592706.7943	548391.0102	1261431.163	2194139.039	544740.2425	826145.0519	1471569.187	2350412.844	1258453.387	2839636.579	902681.6402	1063703.747	5762473.821	1600955.019	2215445.245	1934827.795	2782360.67	3581667.914	1151883.088	945240.1985	857230.7611	1407089.697
Com_3910_neg	(��)12(13)-DiHOME	C18 H34 O4	314.2455	8.622	313.23834	Full match	Full match	Full match	547809.0887	709320.422	609226.0092	579538.8241	2768842.068	4102620.408	501702.2927	534411.885	799892.5643	979837.2535	574542.6559	500872.5211	737244.3774	2743138.181	1167913.032	3066820.196	801597.7385	2449335.229	833942.6668	6515918.838	3163804.453	1112097.001	871048.0386	1210829.75	912004.7837	975823.1698	2838382.465	2697101.679	2642729.246	2444406.614
Com_71_neg	Indole-3-lactic acid	C11 H11 N O3	205.07347	5.622	204.06618	Full match	Full match	Full match	845461502.1	266176614.7	394497762.1	167064208.7	284309247.2	312399509.2	225223453.3	168385569.7	232150978.1	286469729.4	183367177.3	134496940.3	326406171.6	210231507.1	224292862.6	183767345.6	264836838.9	229635884	212458567	249037117.9	465449971.4	535043623.8	348157631.9	278830011.2	236691582.9	198960758.3	228724906	231979620	237891472	242157087.7
Com_63_neg	Azelaic acid	C9 H16 O4	188.10459	5.884	187.09715	Full match	Full match	Full match	483143855.1	1010486609	336485967.4	303749102.3	535921374.2	249657251.2	106056166.4	131357767.7	181053038.9	130024396.5	128604389	97513176.39	192778140.8	140950393.9	223255120.3	186054297.3	160059784.5	235879156.6	177343552.6	202632359.4	227569087.5	219580752.7	233473146.7	273484686.4	317847919	195210324.4	133275988.2	136489321.7	160001014.1	148165292
Com_97_neg	Docosahexaenoic acid	C22 H32 O2	328.23989	9.904	327.23282	Full match	Full match	No results	233804385.7	63364240.42	106623539.7	65640791.92	100640097.6	473374150.7	135839362.4	106047796.7	137991776.2	125899832.1	95505778.1	71138944.24	152847354.1	126431711.1	74986206.89	68893034.4	129058758.1	58668170.51	91127933.59	145036654.5	139139642.6	30343720.95	18208698.63	15183070.66	31616581.1	222346920.7	525515759.9	496033834.4	492525038.6	499939934.9
Com_1725_neg	(R)-3-Hydroxy myristic acid	C14 H28 O3	244.20347	8.351	243.19624	Full match	Full match	No results	7324937.792	4865556.734	6023460.1	9376183.333	4122003.249	9997331.227	7429639.399	8594448.881	8987335.246	10315367.34	5716643.929	4768391.369	11530856.05	13960118.73	8727461.296	5880355.942	13440065.27	11089739.17	7796558.294	12703154.94	10827995.51	10415247.66	6022181.388	6376320.461	4482750.03	11258270.45	12798953.49	12140483.97	12662522.78	11165048.5
Com_547_neg	2-(acetylamino)-3-(1H-indol-3-yl)propanoic acid	C13 H14 N2 O3	246.10007	5.608	245.09279	Full match	Full match	Full match	50097640.38	38622457.65	49290326.79	54553048.1	35819175.49	40123553.72	60978167.84	52352100.32	45889070.38	50363367.41	35877895.8	38348737.65	59144946.78	42065879.26	40088026.12	63543038.77	71312819.21	63124935.68	46121607.35	57117749.97	72493127.91	70696690.04	106283611.3	70876613.64	62506519.7	37712834.96	45358870.03	47235791.72	46302243.19	49003677.22
Com_119_neg	Glycerophospho-N-palmitoyl ethanolamine	C21 H44 N O7 P	453.28522	9.418	452.27768	Full match	Full match	Full match	168028180.7	56518800.22	110875221.6	121254175.7	10626894.85	12282694.06	322647382.3	7521821.637	316557661	255138455.2	276654512.7	6896694.04	342909768.9	222281312.3	121861352	193973978.1	209854639.3	151347183.8	177377662.8	3204450.973	181063531.9	79060945.08	61945412.6	58518116.37	237525087.4	8688308.4	453978900.9	453495002.8	466291806.4	477094600.9
Com_1200_neg	Thromboxane B2	C20 H34 O6	370.23518	6.416	369.228	Full match	Full match	Full match	16073400.97	8919898.35	16247937.36	9817558.28	7158549.454	12293160.1	6643222.019	7694459.586	5023598.697	5432728.014	16152570.61	5527794.1	3135659.173	13896821.18	32715035.66	14268265.41	6891155.008	22953844.05	4535341.857	5674152.139	15128153.45	15308425.19	12869937.92	3275304.676	10866015.8	8033116.316	10285763.52	10740233.28	10316519.95	11896952.37
Com_3429_neg	Levothyroxine	C15 H11 I4 N O4	776.68673	6.346	775.6795	Full match	Full match	Full match	482273.4776	1274205.474	1638855.166	1290440.67	1890834.254	1686957.364	4570506.975	4030827.904	3714363.705	4235534.184	4427811.697	5037091.274	3617004.553	3735107.031	3513234.998	3347228.969	5476030.614	4733238.249	3254061.185	1259337.069	1691401.019	2004409.267	1724903.851	1960001.123	1379152.135	2764650.02	3063457.395	2943331.265	3194818.417	2714307.295
Com_172_pos	Choline	C5 H13 N O	103.09992	10.455	104.10718	Full match	Full match	No results	117273535.8	14646224.64	129498335.5	248517135.3	75772182.89	389101464.2	284363535.6	422987159.4	374851653.4	391617501.7	472617036	353593035.2	330237379.9	317466381.4	407443648.5	409170064.1	84175466	297274368.2	446891895.8	388405080.6	82646824.81	172944631.1	132471134.8	166694622.3	367720835.5	469562197.3	115837127.4	120978046.5	114153666.5	170400191.5
Com_247_pos	2-Amino-1,3-octadecanediol	C18 H39 N O2	301.29865	7.042	302.30579	Full match	Full match	Full match	185211304.3	283264288.6	80158405.74	88930628.98	225339265	117239502.5	91972577.5	65225097.24	94260024.66	46324531.95	47810121.93	58432895.42	107326134.7	100754259.3	60426301.49	105384282.4	65678744.94	98029185.71	43652094.48	71118616.4	89907027	105325075.3	148712642.2	128115857.3	95772001.05	238409159.4	71013025.48	72489123.48	61663324.76	71145570.22
Com_279_pos	L-Pyroglutamic acid	C5 H7 N O3	129.043	2.136	130.0502	Full match	Full match	Full match	154721647.5	241916431.3	81358699.61	65480113.55	52776566.84	50228318.82	86807594.62	79737828.36	79640105.01	48112646.04	34624875.88	55229264.75	38303678.9	61656360.59	97233265.16	119472959.3	46123676.61	149432774.1	71593649.89	87403255.12	104916190.6	127581108.3	109786720.4	150768385.7	75674324.47	119650470.1	25587120.79	29676324.98	26505175.6	30500595.65
Com_302_pos	Urocanic acid	C6 H6 N2 O2	138.0433	1.727	139.05061	Full match	Full match	Full match	97838184.35	215939673.3	101573862	45603157.99	31769879.07	30845980.46	59580620.11	52765837.09	53728165.44	29081069.15	22054483.64	39437563.32	27863747.09	55368007.41	59885294.63	77774342.87	25688480.27	80151966.91	47719497.41	54800620.1	62050698	110752278.3	60549706.71	122404129.3	37655394.26	61796401.77	19213430.14	19171650.85	15130830.47	21905474.35
Com_526_pos	Nicotinamide	C6 H6 N2 O	122.04829	1.988	123.05553	Full match	Full match	Full match	108331611.9	68968034.87	26828899.23	30319936.55	34053434.42	19187293.23	25035823.15	24097035.87	19476211.71	16730629.97	18940398.82	24944618.32	17887680.61	12743893.74	35717466.45	32091577.46	15870422.43	37438582.22	19958655.04	44207305.2	38936585.14	94110270.61	44706323.05	93325374.53	29639479.29	32008476.46	14575571.54	16648632.44	13126039.88	16224891.35
Com_549_pos	D-Serine	C3 H7 N O3	105.04288	1.197	106.05014	Full match	Full match	Full match	62960588.47	100084374.6	41508180.8	34153218.06	24648142.21	27487839.74	34229009.03	35191829.64	14308650.49	20704003.21	15314474.33	27411339.53	8558186.466	13713969.89	48194952.72	33603620.2	23655621.36	71845383.72	18292880.62	21713504.57	45142013.6	29567517.82	46426478.64	19528911.2	31752896.64	56479367.03	11802023.74	11405426.44	11358373.65	12708571.17
Com_876_pos	DL-2-(acetylamino)-3-phenylpropanoic acid	C11 H13 N O3	207.0903	5.668	208.09726	Full match	Full match	Full match	39060445.83	22615402.49	42912211.86	83460615.49	16782748.13	41226889.52	16119650.39	23090501.01	15714868.64	13566627.73	20336743.1	10042294.57	16746329.92	15519710.88	27360812.94	23081639.79	21761670.53	29062703.99	15647392.92	41537544.58	26620555.73	58197581.29	81230790.52	58300689.12	45903739.86	30514270.25	21453368.16	23741062.19	21136204.24	24090531.87
Com_1323_pos	Hexanoylcarnitine	C13 H25 N O4	259.17907	5.48	260.18649	Full match	Full match	No results	17894367.63	25726307.36	38901696.49	46451288.72	26599979.22	28926003.87	14176135.02	18216058.55	17135581.34	34036069.17	20102902.99	16678894.36	24022935.95	24952424.12	20654671.03	17251638.75	22373531.27	36933001.74	20020251.63	32696551.12	19892475.1	29697890.91	50048400.87	28420550.7	21025297.38	15418886.13	19607723.3	18618626.5	17040866.73	18826059.68
Com_1435_pos	5-Hydroxyindole-3-acetic acid	C10 H9 N O3	191.05877	5.187	192.06606	Full match	Full match	Full match	16048870.64	12571993.73	24993196.54	14059609.83	28018371.66	16197573.77	11855975.74	12358141.68	16058510.02	14672757.08	11322636.21	8310375.783	13107371.68	11027205.8	22721960.24	16256945.54	14560881.33	21362451.33	12917499.56	14686545.72	10168038.72	25341208.2	23620458.02	14938683.68	24388559.45	12618207.51	9510570.872	11360479.7	10124628.04	12662503.2
Com_1642_pos	Cortisol	C21 H30 O5	362.20983	6.321	363.21722	Full match	Full match	Full match	2935961.328	4065857.345	7339938.662	6094402.971	2111128.828	3515528.85	4501014.707	4959259.135	5407299.201	25470512.36	6035530.998	4366093.749	16414099.37	8525153.88	9690241.35	14464473.88	4337550.823	7328473.274	3500348.903	4139740.573	3402028.709	19649062.29	16930688.18	17161563.47	1430575.007	6270270.55	6151988.359	5074837.697	4689365.969	5772337.29
Com_2163_pos	Ecgonine	C9 H15 N O3	185.10569	5.671	186.11299	Full match	Full match	No results	3368763.31	17013539.15	3741735.194	2917845.52	7259565.756	2227040.993	2186476.057	2046804.766	2321683.807	2141753.983	2176198.834	1776716.594	1832021.876	2494228.337	3296429.788	2489507.934	2234506.529	3168784.566	3389400.538	7042425.231	3130021.129	6632250.106	6743094.119	6766120.859	3860063.634	3023208.552	2276230.559	2456807.219	1662042.758	2249735.037
Com_2640_pos	Coumarin	C9 H6 O2	146.03719	5.56	147.0444	Full match	Full match	Full match	9965919.702	12677625.87	4062290.224	4678587.6	11658653.96	2729628.699	2866904.75	3083901.64	3215533.979	2689074.609	3165524.69	3096256.457	2727247.017	2817167.875	4551613.856	3796850.485	2949990.213	5405578.23	3816867.694	5437838	5338838.978	6342343.578	8628973.913	8907940.98	5280651.316	3626852.718	2142413.986	1741224.149	1665951.507	2052568.294
Com_2850_pos	5'-S-Methyl-5'-thioadenosine	C11 H15 N5 O3 S	297.09026	5.139	298.09769	Full match	Full match	Full match	2999970.034	5962388.969	11791693.76	10107934.99	6012152.882	4602981.234	5981246.07	8432381.579	6617719.475	8344850.291	6321969.834	5318053.031	6493532.035	7902582.673	9205650.889	6497322.929	4285226.115	9160145.922	15409921.75	21026698.54	4790938.93	7083827.772	14085646.2	24862477.64	19958893.74	7864482.01	5792640.954	6393962.076	5105239.251	6732714.851
Com_3110_pos	Acetophenone	C8 H8 O	120.05788	0.381	121.06516	Full match	Full match	No results	10451610.7	10217257.62	15271761.75	14415798.07	3128.781866	1573554.354	2038794.973	10418013.14	8236684.081	10043031.65	9975750.486	8689922.278	8147143.106	9075399.677	18210375.59	149133.384	4549.094236	13413241.08	13140551.88	18018484.54	11349877.26	30490549.49	24017008.51	33163347.54	15074665.09	12837234.73	9544031.765	9433546.185	8068307.721	8742914.468
Com_4193_pos	Folinic acid	C20 H23 N7 O7	473.16722	4.953	474.17435	Full match	Full match	No results	2624475.284	3095337.513	9745421.91	2136324.698	3782783.495	2622859.341	3170075.473	2623970.3	2532335.352	1362325.037	3249028.734	1552131.625	2289419.868	4057714.712	1897310.556	3318400.539	1245791.351	4691647.66	4387760.525	3088270.208	2991316.909	4981928.074	6762107.299	4324549.868	3555847.262	2664370.108	2897195.509	2729527.768	2494639.692	2756120.913
Com_40_pos	DL-Tryptophan	C11 H12 N2 O2	204.09042	5.167	205.09763	Full match	Full match	Full match	1507387724	2599480013	2412755920	3434662755	2666299380	2094291154	3014091866	3062733556	2484643189	2739288585	2155417777	2915087002	2702952706	2597851691	2388352620	3704308950	2519131753	3336655347	2791543098	4777708414	2787301653	4531551419	5947817521	4475839623	3047220092	1390968646	2016672920	2153388528	2015950549	2250292402
Com_345_pos	Corticosterone	C21 H30 O4	346.21508	6.414	347.22229	Full match	Full match	Full match	101446092.1	42804629.78	117961967.8	150632680	67443419.51	92758421.72	32829481.42	151893833.7	110487425.7	184545813.3	74280666.62	82084136.39	101011765.2	103019488.7	93003354.27	77773944.12	48321318.46	110360704.9	116547064.8	145991976.4	132518388.8	134348228.8	172816722.6	138318403.1	108254918	30187385.89	80582813.28	84496496.21	80296776.49	85327657.69
Com_375_pos	Eicosapentaenoic acid	C20 H30 O2	302.22523	8.26	303.23288	Full match	Full match	Full match	150794601.8	68799476.09	63551665.04	45059882.49	46896271.28	169846661.1	25724878.35	14711132.79	21223011.34	18250462.06	23385532.85	9014989.759	15387176.86	88954582.88	170307741.4	27365235.84	29460642.57	45946837.49	44944326.44	124384804	76838147.61	52272696.15	12448558.08	5889534.601	15995955.71	79910275.82	96025400.85	99573542.79	93519851.19	106616727.3
Com_827_pos	Methyl indole-3-acetate	C11 H11 N O2	189.07955	5.938	190.08669	Full match	Full match	Full match	17542453.84	29323141.19	90702770.12	30455331.41	28512515.12	45825554.31	12819776.81	15600790.33	17255327.76	30153584.15	28495072.52	10414561.78	9754101.315	32227228.65	24540920.45	37454675.15	15915639.92	80191710.44	28060017.99	12982996.91	25310816.91	70049172.74	38997991.77	44618969.41	42783510.59	15829782.59	24928954.68	25323192.37	23986051.52	26359206.77
Com_1133_pos	Panthenol	C9 H19 N O4	205.13201	5.018	206.13934	Full match	Full match	Full match	15998996.07	15814007.7	20253548.12	21332767.76	3892171.828	3102998.89	7941461.837	8043840.851	9564712.402	9242446.668	8890761.044	10407108.58	7896954.747	8116757.563	14978843.55	55756071.14	11140760.32	14333842.66	13305900.8	16862356.32	18674442.7	4309017.434	3774649.925	37848582.1	8100679.83	1806833.328	2662765.959	3123371.523	2422144.822	2937731.112
Com_1_neg	LPC 16:0	C24 H50 N O7 P	541.33714	9.51	540.32959	No results	Invalid mass	No results	3052189203	2070990460	5511359534	5986710014	2921468237	8549362674	10302886473	9605313707	9965851600	8364618000	8824202516	8802423704	8477083114	7759683500	5187372712	8811654129	8079984928	7179712457	7771069464	5603532397	7958324966	4767448570	4636379856	3904461412	7210977599	7683985179	9034256642	9678023287	9569448681	9808005110
Com_4_neg	LPC 18:2	C26 H50 N O7 P	565.33723	9.021	564.3302	No results	Invalid mass	No results	751044843.9	811247241.5	1279914863	1181363809	4217936268	6189164933	820076456.8	4480146565	688821621.5	972875895.9	711756905.9	4297384219	780317754.9	713453234.3	630630485.6	700026063.2	702476682.7	718667467.2	865058892.7	3554721177	727256280.2	329803582.3	427202753.9	395376502	762296674	3453951974	869955266.1	800722951.6	823218027.7	876065208.9
Com_6_neg	LPC 18:0	C26 H54 N O7 P	569.36855	10.411	568.36108	No results	Invalid mass	No results	919633481	565944477.5	1049790390	1931753626	833169570.8	3517843354	3796057158	4086575569	3866985279	3983212177	3228690009	2898185526	4287185660	2964614790	1632177777	2789728305	3045450774	1732470291	2798585237	1620306084	2385948907	818328831.4	756949831.8	1021954348	2210463866	3538821112	3887527814	4303647120	4404886483	4332844413
Com_8_neg	LysoPE 18:0	C23 H48 N O7 P	481.31614	9.51	480.30862	No results	No results	Full match	1241928300	798060021.4	2279232488	2458564392	1175695508	3490762722	4327658028	4111939945	3944254414	3610683099	3691731936	3596372134	3595181564	3245261032	2192898798	1920977945	3428692562	2957248406	3145652181	2332787409	3218568072	1973411814	1964729673	1500627350	2941512059	3144749495	3670084081	3669027858	3891552953	4039550965
Com_11_neg	LPC 18:1	C26 H52 N O7 P	567.35289	9.766	566.34546	No results	Invalid mass	No results	1137260361	1048823927	1686285278	1596398355	572713368.5	408488714	3675999917	525684318.9	2872960842	3536763573	3106981966	419046043.5	2777432294	2626337825	1659770356	2664690522	2514909110	2168276686	2296856025	250416276.3	2529710413	819716841.8	1074112265	756259096.7	2373344171	206740818	2705514988	2636974448	2809035346	2905086798
Com_14_neg	Perillic acid	C10 H14 O2	166.09902	6.359	165.09164	Full match	No results	Full match	3077970039	3409100846	920692324.6	1068737628	3442670080	554581116.5	628071650.7	666645543.1	638806754.6	604045877.1	634227946.1	649547860.2	615295736.1	698049300.9	742526217.2	683652794.7	592136324.2	1044094989	679875173.1	902516173.3	1055152245	821837491	1266693939	1070054722	1323333922	764359716.1	251909284.8	278734782	252544719.6	273246527
Com_22_neg	LPC 20:4	C28 H50 N O7 P	589.33742	8.938	588.32977	No results	Invalid mass	No results	109037143.2	150884715.8	311921744.7	288730350.4	1321848662	1512271158	599579080.8	2527524632	384493308.9	558092457.4	380289127.4	2189039070	482933389.5	503324839	327195895.6	632124117.9	396921575.2	469872408.7	381255168.3	1426638002	397983556	208263926.5	274980736.7	200344412.8	232050679.5	993500628.5	426597718.6	405039873.1	436156379.1	399758202.1
Com_29_neg	4-Methylvaleric Acid	C6 H12 O2	116.08355	5.472	115.07623	No results	No results	Full match	548868125	554428274.8	526501925.2	481758096.7	902157554.9	427879358.6	1192231741	1429727441	1767558782	2052323430	1754458447	1631857230	1924391376	1907288645	1982524663	1422412300	1252126182	1452098733	1976291780	1683515312	1453690828	2086269203	2206183697	2151274917	1747394257	943288879.8	1121097576	1138765021	1200810191	1191154566
Com_35_neg	Lysopc 17:0	C25 H52 N O7 P	509.34751	10.411	508.34006	No results	No results	Full match	342787979.2	197302252.4	410629113.4	649840270.7	322609320.3	1302489511	1454047825	1571029127	1376899928	1529829091	1160468126	1095241501	1606877423	1103650262	586736654	994849538.9	1119982670	666736129.9	1028605536	583664677.7	847616872.6	312836271.2	270322642.8	356432480.7	845300448.3	1288171566	1440158734	1618114319	1675292442	1576350555
Com_94_neg	LPC 16:1	C24 H48 N O7 P	539.32203	8.731	538.315	No results	Invalid mass	No results	74313949.16	57723708.8	75016773.99	54414148.6	304887975.6	521588088.4	48805021.1	383822592.5	44430607.32	46566437.27	37070929.99	408453301	41071721.74	58805574.94	55441810	25800158.59	34780102.85	56297756.42	60090412.15	338525271.8	66365263.5	32467929.3	43270720.77	18218948.65	55390348.89	296514348.7	55727445.93	59151478.2	56156158.26	56488104.79
Com_96_neg	Hexanoylglycine	C8 H15 N O3	173.105	5.744	172.09766	Full match	No results	Full match	440986698.3	326861842.8	548709212.9	680323201.7	495170797.9	436346604.5	57871253.84	86942880.69	129043903.2	100847801.5	101204560.7	81765869.76	114354591.7	175061814.7	108395631.9	119627374.6	116603123.3	233589650.2	207052656.9	244369809.1	259823675.5	228556531.7	443667558.7	163970031.8	252408150.2	141871749.6	187700414.3	197660538.1	191942864.9	216672869.8
Com_120_neg	LPE 16:0	C21 H44 N O7 P	453.28612	9.542	452.27884	No results	Full match	Full match	167953623.5	56451988.37	110767281.4	121151626.4	203352.208	272169.4416	322392333.9	293518.5668	316302849	255038527.2	276553349.2	286318.7692	342536238.4	222179802.8	1333610.742	193860087.6	209721825.2	151229643.7	177268318.4	140235.551	180954393.6	78810726.2	61747843.38	58263388.18	237400561.5	217469.1877	453517602.6	452865462.9	465641178.1	476375555.8
Com_121_neg	Tauroursodeoxycholic acid	C26 H45 N O6 S	499.29636	7.947	498.28903	Full match	No results	No results	4531905.425	524228608.3	12929759.15	139860634	164211081.4	53383200.2	12231643.19	6175749.742	7730729.079	34061147.98	8567634.143	4743504.647	8757306.119	3259856.27	3610681.244	14469359.54	5970727.343	5754658.312	3526432.415	19141970.35	5340056.431	2921235.9	2010770.224	1522822.906	2250031.86	4086704.146	10901223.13	10332690.84	14417652.94	10819062.99
Com_128_neg	4-Oxoproline	C5 H7 N O3	129.04248	2.108	128.03508	Full match	No results	Full match	374492907.2	488655314.7	156818606.8	120540294.6	110045798.6	87821586.68	199954177.9	166956561.7	126499514.6	112927278.2	69725902.27	109631741.2	81799792.17	121222362.9	154324777.1	276383199.6	96152869.8	250569386.3	108635896.2	139171916.2	223226835.6	168303916.1	142378931.1	164573436.8	115596469.4	218290639.5	62954804.42	69211896.87	67207624.48	73915527.17
Com_143_neg	Mestranol	C21 H26 O2	310.18099	10.542	309.17368	No results	Invalid mass	No results	349623229.8	309161764.7	155647270.9	133821593	365663727	29260071.08	94607093.43	88931477.64	128484869.3	91195146.22	99659121.64	100293967.6	84059458.51	112702746.3	159253688.6	102759678.8	139991374.6	155781561.3	135149995.8	145019382.6	132528058.5	120850415	31585294.48	70228739.44	135948986.2	49833165.48	89199421.9	90118384.62	105333708.4	118028723.3
Com_146_neg	Corey Lactone Diol	C8 H12 O4	172.07335	5.784	171.0661	No results	No results	Full match	288916066.1	333124518.6	96963972.94	99661186.17	345372622.7	57451769.27	70153209.37	68242714.04	76420047.63	82924567.34	75151593.97	69294629.34	79257838.19	74896762.14	85297672.57	81842701.73	75903789.75	113075660.9	72775361.85	90794667.11	117316167.6	110014450.7	129819792.6	113755278.2	101619210.5	78026077.65	42083182.91	37510715	39287947.58	37872358.94
Com_175_neg	Undecanoic acid	C11 H22 O2	186.16172	7.028	185.1545	Full match	No results	No results	73189234.03	117786188.4	95220369.76	74427628.15	79395693.58	61239986.01	80844531.79	182749464.4	164860378	245981099.9	158740571.1	265454123.9	233155474.9	267787214	125909894.4	94177277.59	75771555.45	82386765.07	239872250.9	110334616.3	131471998.1	86357956.05	123203030	109960548.9	177921648.9	65648729.91	122395556.9	121325995.7	129732836.8	123612181.7
Com_178_neg	12-epi Leukotriene B4	C20 H32 O4	336.2298	7.715	335.22241	Full match	No results	Full match	303106261.2	143858498.2	176354800.8	94746682.37	96597780.54	262850428.3	12193216.17	11107061.53	9492677.755	10729544.57	7819568.302	4183023.241	8552113.574	26809519.86	20293855.26	8689579.662	15409691.8	25508973.86	15027856.42	28344396	31147314	26410591.72	7705508.728	2937031.253	19116736.6	40466638.47	62536323.51	60025794.94	63878067.5	65132784.73
Com_181_neg	(��)8-HEPE	C20 H30 O3	318.21901	7.875	317.21194	Full match	No results	No results	306670172.3	144166137.8	142949255.3	90701070.53	93623918.24	252406878.5	4821825.52	4842605.837	4626148.268	4487887.432	3346136.893	1307386.931	4585743.291	12356636.87	23175344.01	3371364.371	7680455.036	11326901.19	9417216.373	19718253.75	33285568.86	13177569.61	3478311.499	1889699.844	10174580.99	28560266.42	53290715.66	50615658.27	54378303.06	55356116.15
Com_194_neg	16-Hydroxyhexadecanoic acid	C16 H32 O3	254.22422	9.809	253.21675	Invalid mass	No results	No match	53542023.31	13871536.97	48941452.19	14489953.82	15667892.73	126212916.2	51056454.52	51075334.28	52241027.69	100199525.9	43892533.09	32683136.75	86101631.76	91007610.88	73119226.14	26287563.46	81833424.4	46441090.22	72416668.53	141409138.3	87448929.9	27310203.87	17403609.88	7842129.757	11746976.77	124516243.5	240028657.4	244588462.6	238767757.8	243392866.9
Com_217_neg	Lysope 18:1	C23 H46 N O7 P	479.30093	8.731	478.29395	No results	No results	Full match	25738788.09	18558375.03	26163691.47	18789726.32	117156437.5	193996376.7	16166833.9	149111691.3	15888676.32	19283153.27	13934236.2	162314268.8	14432837.7	19737706.23	19908434.29	7627711.206	13869144.67	18392216.14	19892021.07	130598325.9	23210835.7	10634203.18	14179722.25	9279654.525	18509666.23	115661510.9	14548891.28	11366685.4	21052770.91	18600830.14
Com_224_neg	LPC 17:0	C25 H52 N O7 P	555.35341	9.972	554.3465	No results	Invalid mass	No results	41495797.7	22023393.52	70732384.29	90213352.59	36523821.12	191308578.3	116893211.1	138444747.1	111529401	104806157.4	92318416.62	100673913.7	138862013.3	93025104.09	37016720.16	85153355.76	69299780.08	58598521.83	72690823.45	36914536.57	74957373.7	30702404.7	28003789.17	17340980.68	66962902.98	79228713.61	135587910.1	154849660.3	158345105	155275191
Com_235_neg	(2S)-4-Oxo-2-phenyl-3,4-dihydro-2H-chromen-7-yl beta-D-glucopyranoside	C21 H22 O8	448.14129	7.579	447.13382	Invalid mass	No results	No results	180289020.6	186748600.3	51092628.87	78187258.07	192073363.9	80534613.49	64601486.49	53006857.18	44188406.69	32842537.72	30940106.96	33668720.98	50772435.86	45700134.9	77409271.77	57852089.22	41361204.54	135482741.7	64392183.39	50036516.79	84387915.85	102658108.1	97278239.51	92933803.52	138080719.7	122088349.2	47695864.74	47945657.9	47819193.7	51691206.81
Com_238_neg	3-Hydroxypicolinic acid	C6 H5 N O3	139.02673	5.844	138.01935	No results	No results	Full match	212223206.9	118777913.9	101118569	81292710.4	131065474.8	53230989.14	79235345.03	76201669.23	82124863.96	83788737.28	77162146.28	78990034.07	93871139.01	83976508.2	87283153.28	81847621.76	96364006.49	104080199.3	75811348.79	79893668.5	106890862.4	99994870.53	106877707	137591927.6	103952528.7	87953492.7	53173061.82	57288899.23	56086701.48	59639962.71
Com_245_neg	LPI 20:4	C29 H49 O12 P	620.29621	11.716	619.289	No results	Full match	No results	41445544.87	64600292.55	111311008.3	88601651.54	108170434.7	95885186.5	154376743.9	140427296.5	102938664.5	156316454.2	104922765.2	164214187.2	143399302	118843241	71696438.96	152910540.3	112910895.1	112832776.8	87584576.96	72447812.57	102213870	33998855.61	48737743.37	24381321.54	81197013.79	62672522.75	79354265.7	91696037.9	116394507.7	106089169.7
Com_260_neg	LysoPE 18:2	C23 H44 N O7 P	477.28511	8.564	476.27829	No results	No results	Full match	4518235.572	1263650.363	3252594.205	1609729.599	280855.2341	155465282.5	1739822.696	61852905.49	1510272.278	1440230.309	1457883.654	61339264.64	1583388.435	1552076.62	1359171.613	1489960.185	1190323.654	1696719.05	1700769.076	57394964.49	1230211.867	1415208.852	1098021.556	974640.013	1516888.35	64085121.98	1746273.866	1583908.503	1961916.083	1710940.452
Com_289_neg	Boc-beta-cyano-L-alanine	C9 H14 N2 O4	214.09512	5.624	213.08781	No results	No results	Full match	36529999.77	29853332.22	38729836.47	16110501	46153060.65	17478077.76	87001602.05	70263725.44	127329685.9	97586265.28	112256708.8	82300104.38	126930021.3	97578568.76	100795008.3	72566605.43	79498794.7	119070678.1	111177138.3	101297056.8	145322340.5	111622755.1	121871905.8	109455598.6	81190945.29	74664339.85	72423585.51	74766003.94	73195698.7	77403656.27
Com_298_neg	Lysops 22:6	C28 H44 N O9 P	569.27253	8.85	568.26544	No results	No results	Full match	17000033.01	17162092.47	25590611.26	29510749.64	87504581.77	129930262.5	43369602.34	133528645.9	39686155.46	49853508.49	40889958.16	101416615.4	41242402.85	47473016.14	30540664.39	41786032.52	38646381.14	28842360.66	37849253.66	144210100.8	39375176.28	13538117.98	11034034.64	16000762.18	35035659.68	141592780.7	41428052.56	42650925.94	43376312.93	43582284.68
Com_316_neg	Capryloylglycine	C10 H19 N O3	201.13623	6.274	200.12881	Full match	No results	No results	100036000.1	52728175.37	101203720.7	165939786.7	35436286.59	105413765.4	34924020.37	41238859.12	37255091.11	28945345.33	29210846.8	45578513.01	31228057.33	33111620.38	74621645.5	30416553.5	41577917.67	63669561.8	55434135.65	58182802.49	47450252.68	43445342.56	80523277.3	45478749.45	162303278.9	130148724.6	47282009.14	64716909.43	44389498.24	47437753.13
Com_325_neg	Caprylic acid	C8 H16 O2	144.11481	6.01	143.10753	Full match	No results	Full match	48859565.84	43746205.76	39020629.18	28360749.89	45590173.31	28577362.77	61683623.45	71094173.39	109836146.8	113208163.3	88192741.47	88323265.95	113849915.1	99306091.69	124715248	72207522.07	75387293.36	74521069.18	110613117.6	66342609.43	92344913.26	101400447.3	100198866.4	106090085.3	90308582.53	56432662.09	62474654.14	65154814.56	67412002.02	65916710.27
Com_332_neg	10-Hydroxydecanoic acid	C10 H20 O3	188.141	6.786	187.13374	Full match	No results	Full match	67607774.2	60902029.6	61364049.94	81271561.78	10699731.51	59242368.09	87321406.12	114307757.9	92618467.75	126449877.1	77158594.22	60080227.39	110614153.5	114700569.8	78350326.28	79009473.56	96245744.46	94546247.9	59431222.89	103443289.6	102937912	125757084.8	94123987.83	141912627	86156271.65	67422804.65	78570720.02	73915027.98	76477389.78	76362548.58
Com_333_neg	LPE 22:4	C27 H48 N O7 P	529.31612	9.404	528.30872	No results	Full match	No results	14500062.23	12393369.36	33308750.47	15890509.35	47080396.15	76160113.37	57380059.84	124068808.8	53966221.5	24786429.83	42851284.6	115628027.2	34514558.23	40649383.97	17885860.86	24119788.24	40858137.3	23411228.31	41404279.23	93613793.08	34522911.36	20137338.61	23706997.68	20420536.91	27394167.56	95049386.28	37679106.52	31285738.29	34157715.25	26266011.4
Com_335_neg	Biopterin	C9 H11 N5 O3	237.0856	6.448	236.07858	No results	No results	Full match	32934135.82	27112662.82	40844472.91	23245577.64	36567883.54	26010374.31	66820644.86	50366723.3	69588321.81	126656738.9	65783136.31	39551902.82	63027377.84	83030617.51	55531287.4	109581928.5	41652883.91	80140635.3	44250721.02	36930818.66	64875858.83	66261176.78	92785555.38	55560713.29	35346805.85	19292120.23	51434614.09	48802685.47	49931348.02	52323277.4
Com_347_neg	LPC 20:5	C28 H48 N O7 P	587.32214	8.624	586.31476	No results	Invalid mass	No results	84064947.88	89322546.52	110053956.4	145739492.8	32157632.26	12971478.02	38847304.05	3285493.274	34775570.02	43996640.53	43590284.97	4455840.686	36967846.37	43396474.85	34380644.3	34140406.01	28163179.68	35473209.72	45551527.1	1632452.491	46320206.84	20118237.86	27495617.7	26210042.14	55824498.38	2333710.741	62295380.55	69751575.57	64177446.51	62518794.43
Com_369_neg	Prostaglandin F3��	C20 H32 O5	398.23334	11.527	397.22598	Invalid mass	No results	No results	102619616.8	96071510.66	30485745.98	43431316.01	109032762.9	9914170.149	23756612.2	27314903.84	41683985.24	31399558.95	33444702.06	26248968.63	24549188.47	28754787.34	37591682.97	29197248.06	41769137.33	43612505.57	41703663.14	45643279.99	44704154.99	44892674.84	9528266.761	16229916.41	48744185.73	25150764.86	24850957.55	27577424.42	31195757.47	22380232.39
Com_373_neg	4-Methylphenol	C7 H8 O	108.05733	5.503	107.05003	Full match	No results	Full match	52003306.98	35602005.18	39203141.17	14257827.66	56532690.09	26299052.69	71942447.39	77151130.73	90655528.41	70380863.81	110440076.3	60421499.37	61921085.16	31292555.84	50355162.07	72255016.82	12370592.02	19049100.47	29135879.84	40683632.64	4326089.087	83782501.6	52870923.7	131666433	8751477.083	7197193.194	43579522.43	44820885.99	45988763.91	46805292.35
Com_399_neg	Hydrocinnamic acid	C9 H10 O2	150.0678	6.359	149.06047	Full match	No results	Full match	97526106.92	103269417.1	35775614.94	33302385.99	99856494.21	20765362.87	20121343.92	24840281.02	23124089.3	22832431.97	19441227.75	24815188.68	20599974.98	23218698.06	28605735.83	21017284.14	19216297.91	38638938.65	20478566.09	28619493.29	33283541.68	25062782.54	45226431.39	35203662.98	48425116.79	23966967.68	8858737.521	10122603.45	8550825.244	8519591.689
Com_437_neg	4-Acetamidobutyric Acid	C6 H11 N O3	145.07367	5.923	144.06636	No results	No results	Full match	75179017.21	45263191.17	40100441.59	106227806	39882817.22	42119162.11	25157631.78	40070411.94	33759102.88	62352872.44	29588117.34	25905817.81	38494377.39	31188905.17	28449296.62	33665057.16	28887059.81	35888308.21	22480039.38	46219358.98	44746863.1	57356677.63	69443003.43	53382746.51	32577793.12	30372085.3	30208612.36	32395857.09	31391377.24	27866483.81
Com_438_neg	Hydroxykynurenine	C10 H12 N2 O4	224.07702	5.729	223.06966	Invalid mass	No results	No results	26685656.94	17863001.92	15202448.82	8534877.406	24480986.2	12661964.57	32617713.42	44900070.39	69070032.72	83505393.9	63164389.63	55551919.8	73931962.25	70038289.88	76654185.48	45058502.24	37551909.81	37952175.24	78181481.02	55570192.06	58363785.24	54937166.1	55103039.36	52422530.5	49900505.18	27509318.14	40640083.93	40778171.36	40613934.82	42576557.88
Com_457_neg	LPC 20:3	C28 H52 N O7 P	591.35333	9.272	590.34595	No results	Invalid mass	No results	4699224.638	10502644.07	20060800.41	21972738.63	7165767.22	8248397.321	84057427.71	49581838.39	50013334.76	78100946.48	50268701.78	41509885.88	50852209.03	49742440.69	25083290.55	77210882.33	48229618.37	38341977.13	33231615.69	27267780.97	21580209.62	11230929.94	19621000.2	17689887.54	14891476.68	95699802.24	40720812.09	45783670.66	45757760.95	44139913.78
Com_461_neg	Nonanoic acid	C9 H18 O2	158.13045	6.157	157.12315	Full match	No results	Full match	21112241.17	16420867.39	11514735.93	5342926.494	14854758.32	9082429.196	14141263.18	35757376.97	54860522.85	82524048.16	49137993.57	4401110.272	68770340.76	54393228.8	70044906.04	22294772.45	27156197.27	15992314.83	85789137.27	39494890.37	46744872.76	35140596.71	31649059.88	52094886.43	63625783.11	22332866.92	33483130.89	35437772.49	32452494.97	35445085.83
Com_462_neg	cGMP	C10 H12 N5 O7 P	345.04903	5.507	344.04169	No results	No results	Full match	32016676.57	45053239.55	91959873.99	94055638.65	56005546.79	75690961.4	63582967.3	50571900.59	57263403.44	30860044.23	65397475.03	68634505.06	47933734.21	64670933.31	73172544.34	62133739.6	113297884.5	98165614.33	49854416.9	63065565.88	67197889.47	159888468.3	157441447.8	107765850	66899217.06	81278891.06	56392413.35	63330277.08	62393304.35	64024492.47
Com_513_neg	LPC 19:0	C27 H56 N O7 P	583.38475	10.878	582.37781	No results	Invalid mass	No results	13043749.58	7943090.373	13686984.78	23555098.43	14765668.14	67319034.52	22306931.35	33666193.48	29526456.19	19348266.04	14742954.81	20656660.12	41594386.53	20719978.02	6066905.598	11107202.92	12464963.68	10054696.05	10529990.21	2141974.054	18968585.38	5937777.223	4408559.018	1371868.035	14621643.49	25071465.4	41346532.85	47311065.34	47153563.33	48997886.12
Com_537_neg	N-[2-(6-amino-9H-purin-9-yl)ethyl]-N-(2-furylmethyl)amine	C12 H14 N6 O	258.12127	5.18	257.1138	Invalid mass	No results	No results	4246136.774	30472133.13	68812426.16	85968985.33	24430193.3	47782453.56	14086613.52	11458093.32	8329623.02	1915588.571	13015773.05	22135605.49	7956561.217	11643560.35	11824425.06	23883391.79	20075841.16	48928431.26	3982868.199	6179738.431	12676527.96	64191205.39	56287409.69	16928622.92	9123128.371	18781483.16	18216538.51	18844567.57	20561492.12	20974941.3
Com_560_neg	LPC 22:5	C30 H52 N O7 P	615.3533	9.349	614.34601	No results	Invalid mass	No results	14244495.84	20100642.66	25092122.61	28203328.11	6224973.694	5051864.54	67793467.66	34864463.76	54944823.5	65523873.47	56700726.47	25655913.24	56144674.08	57520694.23	33769877.81	64726268.9	48652652.97	45154095.12	59749189.04	22576996.58	48787774.55	17538196.68	28305989.63	16769975.52	40976801.5	10047336.95	57018082.63	58331377.8	56508537.54	57294375.81
Com_569_neg	1-[6-(benzyloxy)-3-(tert-butyl)-2-hydroxyphenyl]ethan-1-one	C19 H22 O3	298.15996	9.766	297.15277	Invalid mass	No results	No results	43351622.66	35522005.09	17137814.19	23926697.37	64360648.41	26760496.39	14359442.55	15002033.39	14175944.83	18515157.84	16765121.34	14549063.39	14681244.85	20204921.65	21905325.91	15745754.64	22814263.72	29748448.7	22579069.74	39855435.44	29554201.71	19764454.93	9185643.163	19441531.82	33785002.13	43720922.49	9646504.952	11477271.89	13085021.32	16366348.26
Com_629_neg	15(R),19(R)-Hydroxy prostaglandin F1��	C20 H36 O6	354.24031	6.864	353.23288	Invalid mass	No results	No match	21092416.68	12126789.79	75249736.29	7564658.024	18242454.34	27339162.53	14695232.76	12573377.3	10237166.4	10262517.74	5562705.18	3538539.74	6482169.159	21740964.44	19594304.55	11540412.25	7202937.758	20819688.42	5775470.753	14556880.78	45820839.9	23383568.54	6677718.747	4150517.236	15195235.34	11277898.94	12867285.11	12365179.93	15961714.21	14135720.05
Com_652_neg	5-amino-1-phenyl-1H-pyrazole-4-carbonitrile	C10 H8 N4	184.07334	5.717	183.06616	Invalid mass	No results	No results	38112207.49	36961449.4	17666433.55	8826702.055	22225369.04	12787891.69	4460913.782	3775739.906	10018263.74	8348803.656	38591910.1	6857080.965	36482830.79	7600024.445	17334174.43	12053228.7	37593719.45	50076034.51	11496120.23	11214896.22	9606120.772	45011598.46	10756805.09	73589529.98	8013079.127	66446359.65	3847810.615	4046819.813	3815735.922	3921835.442
Com_673_neg	Valproic acid	C8 H16 O2	144.11479	5.876	143.10747	No results	No results	Full match	28092430.19	59602751.05	18998471.12	14488914.93	31923414.37	12627016.89	10246102.24	7054118.103	14066865.69	8153769.592	8924946.679	5982963.145	10454532.27	8600009.793	11298691.9	15184971.63	8988224.702	15274072.92	8661128.786	14899486.86	13232023.79	11697952	13123597.84	23267490.57	16906191.98	8661258.675	6949923.672	6783995.183	11659054.14	7746253.878
Com_730_neg	Ferulic acid	C10 H10 O4	194.05741	5.833	193.05008	Full match	No results	Full match	37905284.93	44610962.6	10139121.54	13742164.07	48133826.48	9099882.037	9126056.98	8664376.713	15319511.86	7558236.167	7825237.056	15423276.85	8866474.601	10983191.84	20075954.75	14650114.43	8206389.979	27033838.67	40118012.75	10879676.41	16230104.64	15800907.06	20554115.12	13740340.18	47955556.91	33485178.19	8542833.874	8450662.828	8838354.156	9051760.85
Com_733_neg	Royal jelly acid	C10 H18 O3	186.12536	6.831	185.11806	No results	No results	Full match	12198579.05	11004029.58	13334686.25	12576653.63	12960303.91	10430757.21	26943943.67	22452582.44	38625549.63	32773459.21	31072115.49	29127985.96	41646173.77	38586992.32	45954727.57	25994876.46	29693438.73	37807975.11	33315467.17	16555914.99	31163656.93	41648786.11	34600698.39	39651085.26	29746281.45	29801053.07	26312503.31	24131626.35	25698210.21	27271730.03
Com_745_neg	Capric acid	C10 H20 O2	172.14609	6.775	217.14436	No results	No results	Full match	53361133.37	13960018.57	14824994.37	17807132.82	12964212.35	10283078.15	8557045.813	12927341.63	12164527.22	19040178.27	11552330.92	11002408.53	22867403.89	11428551.04	18317820.1	13831901.93	14363667.66	14606045.46	19845342.5	20742515.13	14631159.81	40805498.15	18189185.5	43312731.88	17196786.2	25458278.9	12549797.27	10445475.64	10849073.48	9809219.485
Com_754_neg	Phenylglyoxylic acid	C8 H6 O3	150.03142	5.381	149.02415	Full match	No results	Full match	32721154.27	40290020.25	9844625.852	10927951.72	46310357.64	6913374.276	7657156.247	6885276.685	6939665.261	8744232.88	8795434.213	7854260.339	8751358.394	9723894.055	9730987.952	9536213.53	7883695.43	13638532.96	9539430.06	10794635.41	14419983.35	13064739.75	17946492.38	15254644.88	13877579.93	10118680.17	3841656.886	4417379.75	4380308.195	4670398.293
Com_764_neg	4-Methoxycinnamic Acid	C10 H10 O3	178.06279	5.817	177.05554	No results	No results	Full match	35435419.46	33894963.96	9559106.237	10648609.14	45710405.62	6496509.81	6932891.432	6534156.569	7517371.662	7248327.865	7078900.696	7228360.025	7524484.589	7628390.695	8369120.82	7991450.037	6926842.407	10340036.56	6402126.782	8446461.265	11117181.93	8609601.919	17558934.09	10359556.65	13148327.23	8921433.882	2789503.599	3212491.667	2994639.789	2976781.135
Com_772_neg	N1-(2-methyl-4-nitrophenyl)acetamide	C9 H10 N2 O3	176.05826	5.442	175.05099	Invalid mass	No results	No results	363410.4704	50102884.65	486821.1739	596170.0338	10838085.66	307939.5746	384381.1106	324818.0399	468377.566	418130.0043	469835.326	366176.7063	456773.7207	400959.5806	536237.6571	460101.2068	473538.5572	528396.0144	430777.9199	362301.5519	461130.6283	891053.9666	791402.6597	732301.4939	518399.4507	384650.5764	439141.4882	382062.4389	423538.5874	391859.249
Com_803_neg	LPC 17:1	C25 H50 N O7 P	553.33728	9.331	552.32996	No results	Invalid mass	No results	18918836.58	21063530.89	40069051.02	48037458.8	9182546.228	5785081.732	42383776.48	9149203.556	31336007.42	27466929.77	32787584.69	7879073.317	29696655.45	30609327.39	20800107.5	35885626.76	28830632.27	18457622.65	34224091	4713656.366	33460632.47	10911900.7	15700599.41	9135227.249	29334672.87	3941251.513	38593606.91	31309706.82	38091270.94	40922034.04
Com_804_neg	(3beta,9xi)-3-(beta-D-Glucopyranosyloxy)-14-hydroxycard-20(22)-enolide	C29 H44 O9	582.30672	8.707	581.29956	Invalid mass	No results	No results	1750627.994	480239.162	1579686.522	1510596.86	121061.2118	17167894.35	8220260.979	29607884.84	4880533.187	8208835.331	9375397.985	37941187.1	7862589.449	5312790.982	2228802.622	8942836.004	5433934.87	3310144.653	3084966.412	17988021.3	1827398.321	847379.378	955914.4737	2419927.011	2356142.399	15399930.02	6307868.628	6818311.883	6218316.898	5957072.572
Com_820_neg	17-AAG	C31 H43 N3 O8	567.28356	7.94	566.27625	Invalid mass	No results	No results	787038.4928	46534283.64	1566976.248	17075857.56	13228564.85	5060527.446	1164062.397	657044.163	829715.1009	3332146.655	810076.2938	251357.5433	674146.4344	381083.3414	387251.737	1158121.944	860341.1041	623225.4301	451765.5246	1398336.879	456106.2964	688965.3183	588749.976	672063.322	397360.4925	355542.7535	1570601.462	1208793.723	1254780.801	1190122.714
Com_847_neg	N'1-[1-(2-hydroxyphenyl)ethylidene]-3-methoxybenzene-1-carbohydrazide	C16 H16 N2 O3	284.11735	7.653	283.11002	Full match	No results	No results	30614951.8	37073260.06	8775343.002	11362802.68	39509997.66	9333191.895	7410910.279	8895841.511	7039669.451	7643115.292	7141419.101	7745750.764	10022596.35	7526594.615	12030159.83	7392947.793	7991701.783	13629260.19	7338414.323	4863878.705	12960684.44	7903583.203	5717286.863	4869845.493	4213522.958	9656821.539	3491987.029	3176970.542	3527356.377	3354501.641
Com_863_neg	LPC 20:2	C28 H54 N O7 P	593.36909	10.046	592.36176	No results	Invalid mass	No results	13581851.18	15018316.94	24961438.38	46718406.95	19943495.55	8293354.578	39246435.87	8600952.938	26425510.77	28903616.25	26347785.35	4238473.512	27983924.78	20784014.32	9635073.319	26425072.89	15582860.6	15739116.26	18733814.39	1688337.974	12362460.53	2842286.202	6303702.87	3167989.19	20744077.97	3205572.756	27870690.15	30984411.91	28579425.99	28460040.99
Com_907_neg	Glycocholic acid	C26 H43 N O6	465.30841	6.938	464.30115	Full match	No results	No results	203582.7267	40397289.1	921326.6885	1495172.718	11827003.77	626887.9989	383155.6143	154770.1425	173263.7691	227551.3781	166931.9865	151495.1891	152844.367	148555.668	221275.4647	655765.6926	234689.206	209809.333	192134.3326	274522.8286	196951.7498	423356.9487	351159.7087	399524.921	236785.9364	214171.1358	182193.821	174249.8501	180163.1769	326554.6828
Com_908_neg	Thymidine	C10 H14 N2 O5	242.09001	4.806	241.08253	Full match	No results	Full match	40489527.94	7933246.551	7999740.726	3325434.827	5148669.401	13179283.82	3640753.074	2932734.286	4880470.02	4046235.723	6591197.053	4193047.989	7355485.79	6620204.706	29711736.46	2992736.845	25379168.76	8060614.671	24072319.89	22939715.63	14268340.22	7272571.154	13010001.12	9159166.06	5700537.881	20742650.03	23617524.6	23379185.18	23903616.72	24742018.75
Com_910_neg	LPS 20:4	C26 H44 N O9 P	545.27474	9.81	544.26776	No results	Full match	No results	15437326.68	7141108.313	7158369.508	8182565.998	16350132.38	14245194.82	24405921.17	24198219.71	31745467.4	28070503.06	36364745.13	14091392.53	23725271.95	20886880.35	19194660.63	14928559.32	24023079.04	16431244.32	25241892.22	42001582.1	38408010.09	8784086.442	6969107.684	6258159.231	18195177.26	21253142.53	23264479.76	28703038.9	23441567.13	23566438.8
Com_962_neg	Genipin	C11 H14 O5	208.07324	6.108	207.06593	Invalid mass	No results	No match	34009012.59	33320831.54	7280132.658	8994440.347	33285688.71	5997394.228	6187591.873	5438642.945	6498330.526	6653096.559	6912307.217	6229969.787	6743438.712	7653085.642	6065722.705	7029850.473	6810957.874	11620942.72	6318301.431	8933409.077	12059040.4	10019570.44	15226424.89	12059923.18	14336674.94	7550853.762	3562930.647	2936047.068	3040012.401	3200020.286
Com_967_neg	methadone-d9	C21 H18 [2]H9 N O	317.95469	1.141	316.94733	Invalid mass	No results	No results	37243811.55	34406342.81	14215441.02	15116405.12	23111811.27	6209885.835	10158719.07	8621839.162	641977.1471	8299356.966	9323231.628	7974393.53	7585534.349	328485.3984	11323057.15	12397136.48	10077777.05	11417817.01	4431491.434	2825922.425	18127828.48	3319879.508	4432352.096	171797.8398	8697282.329	9976175.845	3490925.281	2857018.382	4365139.659	3562679.245
Com_989_neg	Lysope 16:0	C21 H44 N O7 P	453.28529	8.507	452.27814	No results	No results	Full match	1435597.642	796957.4227	1004257.86	751980.8612	17534097.48	29284233.27	597922.5537	21781878.75	631051.0036	338607.9622	689151.8507	24334287.29	796965.8273	856190.5947	311247.5296	336747.0862	464077.315	542870.0255	890751.212	14606791.92	714729.6864	498977.0948	462208.277	489557.1793	360522.2431	13860586.09	564499.2852	423834.6431	379709.8207	367621.487
Com_1002_neg	Phenylacetylglycine	C10 H11 N O3	193.07362	5.613	192.06633	Full match	No results	Full match	7400564.487	35654863.87	5543857.215	8585525.935	13769892.14	5709740.306	4980508.12	5427700.897	7249633.931	6676840.969	5388641.415	5798348.478	6488322.122	4518100.627	6184949.216	6224653.559	4322462.131	5231930.984	5763105.367	10667296.68	6450827.657	6689678.358	9646789.969	9227762.329	8496849.491	6365656.565	6066294.979	4993406.263	5614515.176	5470836.428
Com_1021_neg	LPI 18:1	C27 H51 O12 P	598.3111	8.821	597.3045	No results	Full match	No results	3245558.921	6541060.952	3658377.396	6968315.906	3715659.223	28154530.75	3911085.045	7683925.734	12451403.32	6926579.974	10375660.81	6208896	10864357.02	17887933.96	12818705.48	9857451.071	6513554.496	7409653.634	6254570.004	23353552.62	6142145.868	15995869.33	4295146.721	2140802.819	6362731.515	20861910.62	10900416.61	9245606.823	7465749.046	12079010.27
Com_1027_neg	DL-4-Hydroxyphenyllactic acid	C9 H10 O4	182.05516	5.468	181.04736	Invalid mass	No results	No results	11874521.24	9967853.378	7272009.34	7764024.574	11000525.68	6073358.127	15045767.52	18901932.53	25914580.16	27018774.55	25746760.42	25136121.01	25747234	28207022.64	28301104.72	21231960.92	17349711.8	15879485.4	26624405.87	22438531.75	23134540.61	29731571.25	22908399.94	28083055.6	21529960.3	9034514.693	15153500.92	15856153.29	16022844.32	11258524.76
Com_1043_neg	cAMP	C10 H12 N5 O6 P	329.05396	6.23	328.04715	No results	No results	Full match	21124273.57	13281518.42	26614974.06	22319448.42	13685086.46	19996653.21	24259741.07	20791253.37	26166820.33	23868085.34	25767654.24	25312921.61	23543512.41	23073578.32	34629066.38	22874534.54	27837945.18	28881741.16	29699348.7	28039635.29	23142138.4	40948308.23	44712734.31	50765843.55	37432703.25	35905950.99	23425913.69	24601124.68	24379663.47	24436740.28
Com_1083_neg	LPC 20:0	C28 H58 N O7 P	597.40044	11.311	596.39343	No results	Invalid mass	No results	2273562.48	1656091.049	5624586.491	6884927.743	3537381.745	25721086.83	10068947.08	15646587.93	14814392.91	5246789.62	10208540.2	11855300.65	13111772.68	7349226.684	2002675.525	5086052.541	8582254.532	4262205.515	6146761.406	1169730.09	3902929.382	1372382.348	1216974.336	474284.5614	4287547.998	14470051.6	17481457.39	21216195.93	20062970.92	23127708.19
Com_1113_neg	1,4-Cyclohexanedicarboxylic acid	C8 H12 O4	172.07332	5.552	171.06595	No results	Full match	Full match	30298623.69	24985729.45	16391613.87	19476543.35	23853156.17	13930509.28	8945441.706	8317279.906	10686195.2	15219174.63	9910830.103	8229288.583	15299632.93	12043657.55	18307259.28	14754310.43	22090352.79	9708968.023	24160763.52	16493685.42	9857791.293	16122391.96	15954183.48	19608968.65	13797396.58	12143010.96	10519363.04	10766575.43	11604461.22	10959711.41
Com_1116_neg	O-Acetyl-L-carnitine	C9 H17 N O4	203.11554	5.728	202.10817	No results	No results	Full match	14185954.46	30175586.5	8064258.06	13924746.04	20168571.86	8114883.047	5329668.904	7223629.997	4560664.619	5131650.105	3992568.962	3350806.348	5630901.931	6705664.777	4674825.216	9751633.733	5710138.944	8586458.033	6870399.381	8249665.753	8255209.354	6235067.653	9609454.335	10299145.34	11144810.03	4683932.827	4513519.738	5866574.842	4863113.115	4675559.938
Com_1118_neg	LPC 20:1	C28 H56 N O7 P	595.38446	10.358	594.37756	No results	Invalid mass	No results	3409343.573	3205530.918	4905307.901	8727731.797	5551175.528	6762678.623	5130407.288	6740020.133	4513591.498	5621589.43	3500333.974	7088534.336	3323932.902	3199006.96	1356874.286	3821149.124	2668796.736	3340734.901	2664451.909	12840140.93	1481214.32	474750.942	1128481.328	450441.1797	4021479.142	32348636.22	4230840.019	3651035.512	4230577.82	4731994.775
Com_1159_neg	D-Mannitol 1-phosphate	C6 H15 O9 P	262.04246	5.785	261.03519	Invalid mass	No results	No results	17859711.34	17845320.83	16224661.1	8308671.349	25763083.82	5480090.612	6690503.128	5728255.121	7848397.804	7299487.442	6513310.004	7622503.785	4747971.722	7054602.373	8130477.283	9095572.912	7455095.6	10270401.7	5126092.349	8441711.292	9653676.935	11188664.14	13702491.6	12557799.72	7449569.764	7195386.767	5186097.195	3939821.753	4418227.693	4021661.327
Com_1164_neg	6-Hydroxymelatonin	C13 H16 N2 O3	248.11581	5.194	247.10854	No results	No results	Full match	14590393.98	23604650.61	26254637.21	31565442.35	25030085.89	20320048.2	12795671.85	20108359.42	13597725.86	22992085.06	16846321.09	13626850.17	17533207.46	18953752.84	7950465.673	20479072.74	10608446.84	16676531.69	13016792.6	37697453.01	17935185.09	7141648.855	1927243.631	24324036.13	27614835.88	9839123.949	14058297.2	13927368.92	15403297.6	16087410.88
Com_1173_neg	LysoPC 18:0	C26 H54 N O7 P	523.36336	10.878	522.35626	No results	No results	Full match	4111839.019	1989075.885	4314865.672	7533849.072	4224909.45	23105208.37	6302214.005	10777729.05	9185213.124	6774819.953	5225416.61	5860955.783	13138488.16	6578561.274	1651798.526	3670775.596	3836655.691	3089442.141	3561234.069	557901.8398	6090308.756	2041741.667	949965.5195	513299.5139	4484119.448	8016375.342	13378198.41	15230950.58	14581013.9	16264441.12
Com_1206_neg	LPC 22:4	C30 H54 N O7 P	617.36892	9.837	616.36176	No results	Invalid mass	No results	1280992.456	2888495.693	3780364.786	6062400.577	1113338.556	689778.1587	24499760.54	2276630.159	16417232.76	22231194.62	16557999.63	1627971.798	18151430.9	11198642.4	6378688.389	19313616.27	12524523.67	12346957.03	10555508.68	375002.0292	9941134.899	2258028.909	3706870.884	2929164.182	10125110.17	640832.5962	13311023.97	16140347.04	14888105.82	15900122.81
Com_1225_neg	Prostaglandin K1	C20 H32 O5	352.22454	6.582	351.21713	Full match	No results	Full match	5742576.524	3716234.039	31114415.83	2346656.677	3776879.961	9362687.55	1290689.179	4989463.225	1032102.833	2838515.148	2316532.689	1098886.631	1498305.796	1467080.771	2543001.826	1360623.806	1638304.971	2298624.187	1360992.65	1232804.496	3695754.489	2469003.407	1248887.631	1404392.192	1170916.102	1357967.845	2296457.239	2409606.878	2551065.687	2418380.706
Com_1237_neg	3,8,9-trihydroxy-10-propyl-3,4,5,8,9,10-hexahydro-2H-oxecin-2-one	C12 H20 O5	244.13123	5.987	243.1237	Full match	No results	No results	14394586.53	6475333.961	18462558.01	28937180.86	5867001.419	16062611.73	1131250.36	2724932.255	3912771.749	2027540.523	1749176.449	989369.5636	2555466.956	3224396.284	4103629.727	1335091.778	2710720.67	4830776.949	7233007.784	4514874.732	2559868.967	1819768.433	2656422.896	2750412.437	11624793.65	8874381.331	4988708.25	4952364.738	4315201.407	4820366.724
Com_1242_neg	(��)9(10)-DiHOME	C18 H34 O4	314.24542	7.474	313.23834	Full match	No results	Full match	18437659.65	14425529.09	21683331.87	27491844.28	11861598.1	21249562.58	2757352.659	1983302.397	3074224.306	3424552.758	2593788.474	2455196.574	4062335.483	3686893.99	6104946.003	2608045.487	3824506.286	6654266.139	4133291.869	4495333.459	5184050.535	5013847.141	4617272.363	5362215.884	8850069.397	8264325.469	6987900.541	7331794.848	7265182.135	7594477.432
Com_1259_neg	11(E)-Eicosenoic Acid	C20 H38 O2	310.2869	11.585	309.27963	Full match	No results	Full match	8747718.498	2784759.975	4265873.868	2276815.332	4093921.625	19140777.51	4526171.814	4390960.314	4536597.675	4698587.287	3164038.312	2109537.92	5630213.061	3797469.654	3336868.14	2006972.243	4275235.76	3225355.289	1538960.074	2396297.502	3505050.435	1592832.604	1279794.144	1869334.122	1499216.285	8131146.777	19603857.49	20785232.15	23166033.96	21613772.12
Com_1278_neg	Lauric acid ethyl ester	C14 H28 O2	228.20859	9.581	227.20126	Full match	No results	Full match	4205512.233	2599938.754	5637288.967	3954812.281	2836815.32	12634577.66	4388650.518	3365077.028	5202482.291	5928234.624	4999989.387	541589.7352	7226498.178	5675566.371	7003211.271	3945446.732	8693131.098	5790498.932	6185770.06	12905633.98	6836687.23	9104946.944	3888123.666	10219004.06	3453906.159	14915815.19	18746383.84	22592440.65	21339941.96	22248549.55
Com_1345_neg	N'-(4-chlorophenyl)-4-ethylbenzohydrazide	C15 H15 Cl N2 O	274.08706	6.242	273.07993	Full match	No results	No results	16334533.75	3903653.709	1461604.972	1157801.834	2909830.133	3212772.786	4899134.479	6334762.716	15409113.46	11356041.4	9349827.415	3775562.651	12406262.68	10769503.04	6108308.949	12415999.13	10021672.61	16448411.67	7639468.015	12329764.34	26072036.95	22416165.5	39355079.2	9063478.525	7333330.279	10838651.99	8769744.057	10267481.28	10381459.39	9370324.211
Com_1347_neg	Heptanoic acid	C7 H14 O2	130.09928	5.747	129.09198	Full match	No results	No results	6450187.999	5152839.974	3252991.444	3081697.147	7150091.236	2698401.238	6978986.103	10488949.11	18070594.97	19107061.74	16203977.22	13842035.09	18408243.05	15861877.15	18344230.73	11738293.09	11178942.5	9651425.634	18423193.59	10413727.19	15099190.41	19790878.48	14254924.17	20398631.78	13950229.71	6518892.023	8475859.398	10791308.36	10681568.66	12967422.69
Com_1350_neg	Nicotinamide N-oxide	C6 H6 N2 O2	138.04277	1.746	137.03539	No results	No results	Full match	13443745.81	23917149.32	6251337.831	5151889.863	4810184.284	3961340.736	7336626.139	6501031.06	7543813.995	4558992.725	3229011.475	4162456.771	4443155.93	8325196.353	6423558.722	9342432.843	3876149.109	8261948.194	5560368.898	5931554.486	6694508.954	8936742.473	6018519.743	9832503.788	4533210.759	6865906.443	2936486.647	3068782.929	2730183.765	3289514.503
Com_1357_neg	cis-2-Decenoic acid	C10 H18 O2	170.13047	6.144	169.12311	Full match	No results	No results	23759737.63	4180056.081	20696852.73	18677220.03	7761434.18	15101117.08	1252737.639	2143374.75	4636697.477	2317986.953	1570506.808	1019021.195	5112522.209	4350605.772	6365378.339	1593756.566	2369999.963	6406335.24	5875933.02	6667890.667	5072087.25	3056801.842	4357482.05	2430292.095	10655881.29	6954093.783	5310190.053	5034009.846	5702996.636	5707521.326
Com_1369_neg	LPA 16:0	C19 H39 O7 P	410.24255	9.396	409.23502	No results	Full match	Full match	2235007.245	936962.5402	1899778.072	1018784.044	5850445.694	13469128.67	3681739.805	20275906.18	4720913.717	1767619.551	2753206.23	18057518.4	2083998.218	2669474.698	1655858.425	1511781.959	3011551.544	1321112.024	2840329.995	12604685.83	1828553.768	2133787.255	1394386.493	1606698.441	2455371.715	15301758.85	4149727.299	2642019.886	2024920.033	2265257.735
Com_1397_neg	all-cis-4,7,10,13,16-Docosapentaenoic acid	C22 H34 O2	330.25547	10.422	329.24838	Full match	No results	Full match	4062833.696	1510555.361	2182927.664	1242631.128	2195017.828	960069.1033	6111446.798	301148.7563	5290778.544	6386455.098	4480900.592	160983.2386	6080056.28	6357324.099	3290743.071	3515235.602	7289037.269	4485240.055	3290980.205	491623.547	7469319.808	1822004.912	1182588.722	704114.8566	1911339.647	528437.8557	18986713.54	20108536.2	20477394.8	21153456.8
Com_1406_neg	Lysopg 18:1	C24 H47 O9 P	510.29565	10.444	509.2886	No results	No results	Full match	3526253.284	1767833.153	3717387.085	6388349.787	3212204.005	3032165.682	15352183.93	3114794.961	14643887.75	16362107.18	13231818.07	2331034.382	17367645.71	11671416.64	5889866.102	10567084.52	11528715.49	6245173.767	10031414.82	2059041.799	8787632.537	2595825.332	2609951.798	3157742.518	8281971.455	2263156.702	15062918.5	17526624.32	17195613.02	16688560.86
Com_1409_neg	8Z,11Z,14Z-Eicosatrienoic acid	C20 H34 O2	306.2554	10.434	305.24826	Full match	No results	Full match	6061661.04	2539951.067	2693817.745	1004585.492	3359823.083	4615867.645	5555864.039	3593218.911	6215554.828	7951193.076	4354240.854	1617052.445	6525775.237	6518117.377	3385796.636	3708918.157	7248000.434	3371219.315	2768104.069	3006754.475	5028291.704	2150968.713	1195969.563	1423977.839	1070367.861	4409685.215	17897235.63	18670901.16	19520274.35	20918395.56
Com_1419_neg	PC (2:0/16:1)	C26 H50 N O8 P	581.33267	8.341	580.3252	No results	Invalid mass	No results	22310370.99	4947112.181	3472924.323	1647617.37	3403764.323	7319555.424	1391326.363	1313566.423	1435228.301	1990296.378	1273886.483	1134093.039	2068966.999	1869096.274	2025976.783	1196689.608	1279718.679	1571351.296	2798149.732	2907416.9	4309352.232	670437.1332	1100512.684	1332581.235	2706426.996	230433.241	3063090.801	3194995.273	2838311.796	3413542.85
Com_1437_neg	Lysopc 16:1	C24 H48 N O7 P	493.31604	9.29	492.3092	No results	No results	Full match	5726420.384	6143220.838	13009254.3	14860882.79	7981107.362	17823876.94	9084568.953	9111420.182	7107667.851	8236853.701	7372345.038	8969504.854	7091333.364	2998509.838	3865094.158	7193132.585	5131648.408	5692522.302	7254319.889	5776222.581	8096829.173	3390067.584	3662369.616	1411075.167	6612490.962	5409835.325	9464347.277	9760259.376	10833157.27	9260225.696
Com_1448_neg	Adrenic acid	C22 H36 O2	332.27115	10.721	331.26404	Full match	No results	No results	3437850.633	1339419.219	1476106.802	942707.8093	1830891.292	7041422.386	4272726.817	4653746.755	4685096.278	5084279.889	3311986.389	2028159.145	6190249.827	4699695.7	2745053.59	2642205.654	5709603.185	3175368.015	2265744.272	3015890.977	4691986.378	1933379.974	694034.0318	688938.6573	1027279.323	6458142.262	18529056.58	17891297.41	18576401.35	20166671.09
Com_1471_neg	Cytidine	C9 H13 N3 O5	243.08674	9.517	242.07932	Invalid mass	No results	No results	5755867.989	3519414.956	10524011.73	12018769.68	5290511.709	14816706.93	15685236.92	6554245.4	17140643.21	13629002.3	16984780	16581995.29	16289006.45	14845382.08	9937107.526	15766304.23	14537077.89	14765076.82	14513057.91	10616118.02	14233986.38	8086298.801	8763734.114	6370866.143	14276643.72	14893147.81	16323138.58	13805797.43	17860001.47	16199801
Com_1497_neg	Prostaglandin H2	C20 H32 O5	334.21415	7.167	333.20688	Invalid mass	No match	No match	5573916.393	2330743.819	16204009.41	3293086.466	1765834.412	8361826.81	4843895.331	4551357.146	3397360.04	2672100.207	1611876.795	1659149.863	2666398.418	5514460.184	5046945.069	4002388.356	4554068.164	4236953.351	1444936.989	1680079.15	22700482.9	7269629.673	1678392.054	1837271.452	1507369.697	2183087.217	4843015.653	4991059.835	5542554.115	5311854.828
Com_1498_neg	Hexadecanedioic acid	C16 H30 O4	286.21408	7.864	285.20691	Full match	No results	No results	15263398.72	11621941.27	9156430.668	2823034.498	13247997.72	16883214.05	3854445.072	3241588.119	5034738.254	7443314.225	4230379.97	3943273.053	9151561.405	12331051.04	15277017	7825860.606	9790889.553	11164912.88	11829868.1	20612153.06	15467582.65	10432275.43	9057491.518	8799570.1	3367285.467	10812184.75	10695548.89	9492472.391	10967444.21	9666304.484
Com_1517_neg	Neopterin	C9 H11 N5 O4	253.08023	6.532	252.07277	Full match	No results	Full match	14323535.65	20203924.56	4739043.947	3678218.422	15769906.16	12298807.74	1926440.404	2671871.46	6235651.035	3146196.742	2991977.331	2233112.49	3178555.346	2147553.462	4357739.859	3606573.838	2600783.585	7547059.227	3595687.548	3183576.299	8404453.713	3711668.377	4676698.243	4586351.584	6077998.876	2871641.542	2070913.66	2232263.611	2554978.839	2154409.573
Com_1527_neg	LPC 19:1	C27 H54 N O7 P	599.37934	10.196	580.36145	No results	Invalid mass	No results	8085569.671	4843189.01	7582620.964	16788061.2	9101357.488	16339014.68	6289062.559	7080519.754	5708359.593	6990708.716	4035802.948	946348.2139	6665639.837	4250907.132	2359715.684	4337172.955	3369765.054	3642459.664	3989384.716	697030.9068	3973405.195	1020581.275	1976309.207	1206715.342	4811737.276	951663.3054	7916914.311	7676440.321	8633578.71	7102546.789
Com_1548_neg	L-Tyrosinemethylester	C10 H13 N O3	195.08928	7.077	194.08212	No results	No results	Full match	18618885.22	15238318.92	18305046.37	14605013.68	11578642.34	15273711.01	11673328.15	13333453.06	11687206.2	11693973.52	11958203.98	12766850.83	10834316.58	11115657.37	16993754.61	16057085.48	16163787.18	18034334.79	14383239.75	22153441.47	15362966.76	25831333.81	23240246.22	27280523	21233974.33	21150533.78	12538456.41	12272778.66	11444708.77	15601873.45
Com_1565_neg	2-Hydroxy-1,4-naphthoquinone	C10 H6 O3	174.03135	5.887	173.02411	Full match	No results	No results	14732733.54	18880946.02	4392305.481	5867322.799	17196992.05	2849077.318	2520102.514	3077882.783	2488450.748	2505240.68	2508541.864	2741443.051	2373517.072	2592091	3104673.176	2906741.297	2632269.55	5050616.779	2880066.576	3057035.775	4556559.936	3809730.867	4263537.023	6566771.452	5650563.853	2557947.699	1290168.782	1328745.248	1191934.928	1229977.748
Com_1567_neg	FAHFA (18:1/20:3)	C38 H66 O4	586.49343	10.704	585.48639	No results	Full match	No results	566479.0126	86403.29097	106362.605	115337.4284	97923.51575	4024219.847	1106646.545	902305.9212	1121880.628	1884608.281	384016.2799	90847.84352	2904635.52	1370991.93	540000.5066	112864.8233	284342.9301	511508.7269	119078.1952	146427.6075	2020172.403	272385.536	211989.2066	233498.1342	153736.4328	4050716.004	14455419.81	13201870.39	14927639.99	17996938.82
Com_1578_neg	L-Adrenaline	C9 H13 N O3	183.08934	5.231	182.08199	No results	No results	Full match	12319810.58	19074308.58	17083668.36	6868569.885	6492199.666	11994413.64	5870679.692	6638968.214	10571732.85	10199370.18	7771853.707	9358045.311	7125347.034	7746864.488	10715008.68	10221029.87	7094820.89	10363644.01	9140033.92	12727668.86	7278304.724	9309508.52	13997571.02	9395457.955	10256705.54	5795093.723	6279780.092	6931373.974	5987201.043	5928574.485
Com_1584_neg	Glycoursodeoxycholic acid	C26 H43 N O5	449.31359	7.421	448.3063	Full match	No results	Full match	178063.8574	19023938.97	254376.9647	212748.8111	5791021.605	169700.3369	174588.8189	172860.5555	184860.212	172537.3627	178646.2007	163447.4461	152211.7665	152929.4525	237034.4608	215031.0113	240559.6049	223450.6822	208487.8958	272736.8812	210139.561	407442.2797	346056.1059	420079.2362	250584.2001	217621.7082	173848.0715	177738.5389	183123.1498	194563.4848
Com_1587_neg	trans-Cinnamic acid	C9 H8 O2	148.05225	6.328	147.04491	Full match	No results	No results	17817640.57	18608953.36	4395115.172	6136652.445	16863757.22	3636926.674	3762672.334	3570241.418	3562153.934	2760140.622	3111577.939	2982109.259	3219572.132	3333853.909	3529000.984	4101581.541	3665360.601	5172700.732	3450788.16	4689674.003	5735677.358	5947930.249	7179820.203	8296866.965	8723833.886	4554913.51	1752909.174	2011723.1	1958217.383	2295878.466
Com_1596_neg	Elaidic acid	C18 H34 O2	282.25546	7.969	281.2482	Full match	No results	No results	9470462.656	6393608.756	3747657.678	6959110.656	6642625.951	7474223.768	8877328.794	8715471.49	10245643.79	13486246.67	8411839.147	7381028.008	14561130.97	13415664.83	3583264.896	9509286.589	7530909.214	7468209.251	10333128.41	5947346.505	9438282.77	4133727.841	2873608.928	1959667.414	5328829.712	8388403.009	11676635.15	12637256.75	13463673.28	11640915.13
Com_1645_neg	��17-6-keto prostaglandin F1��	C20 H32 O6	368.21936	6.125	367.21191	Full match	No results	Full match	18097775.98	7873331.501	11339381.38	5548436.183	7718674.628	9170198.632	1495582.248	1158825.246	1355851.724	1400775.586	1147183.659	749090.729	1913762.342	635602.0153	2115161.503	1434137.894	1771300.198	2448843.599	1406442.404	1595672.227	4172669.064	2832575.137	1432745.479	1740911.116	1269361.677	1360302.352	3112863.204	3473283.082	3667231.099	3489473.239
Com_1655_neg	Tyrosol	C8 H10 O2	138.06785	5.922	137.06058	Full match	No results	No results	14332888.66	14281305.83	4239151.985	3893322.637	15897230.61	2213879.975	2443351.813	2859032.283	2524913.084	2850018.532	2872377.963	2694507.41	2553596.232	2894686.056	3137365.937	3223125.559	2161255.736	4072055.046	2526289.585	2959792.324	4199723.737	3293349.87	4286519.406	4450647.864	4682166.352	2112839.135	991085.7367	1172474.357	1038692.397	1273400.541
Com_1668_neg	2-Hydroxymyristic acid	C14 H28 O3	244.20347	7.34	243.19627	Full match	No results	No results	17792843.57	12458840.49	12909030.52	9290770.762	10941576.28	10786563.54	4348657.737	5182162.788	4908894.253	6887844.216	3929754.277	4620314.737	7411603.132	7888955.212	12320652.48	4525072.592	8219374.462	15241899.66	6659912.315	9000584.252	9315059.892	10325990.17	8845362.857	7681361.876	9146567.745	11770833.97	7078878.398	6878568.67	6720140.957	7528089.402
Com_1674_neg	3-Indoleacrylic acid	C11 H9 N O2	187.06314	5.618	186.05582	No results	No results	Full match	17675399.22	4851482.216	5665239.923	2573204.266	3420437.323	4070927.651	2969117.805	2152987.724	2914808.68	3547423.278	2879687.794	1765384.309	4286753.941	2917561.938	2934363.952	3160171.436	4324185.744	3413831.734	2549443.105	3359661.828	6246187.297	6700134.75	5014816.418	4605826.918	5552346.005	3021308.801	3192998.437	2788419.804	3206051.909	3187914.101
Com_1792_neg	LPI 16:0	C25 H49 O12 P	572.29599	7.994	571.28864	No results	Full match	No results	11512395.24	2500374.826	1215233.72	5186742.334	2830966.863	868349.8066	1601366.79	9817724.574	12804599.58	6552302.698	8512147.048	8302269.181	12294599.1	12550215.96	10951627.28	3217463.94	9174309.563	7467586.645	6847426.489	7623055.079	3124315.924	24078391.85	937771.8048	1155100.606	825642.2695	4508576.918	9636718.038	7774639.806	4426020.255	6429413.644
Com_1799_neg	11(Z),14(Z)-Eicosadienoic Acid	C20 H36 O2	308.27124	10.963	307.26376	Full match	No results	No results	4237169.251	1280404.773	1993209.537	893335.2553	1567937.73	7370919.326	2701474.673	2406405.341	2724534.662	3240211.679	1454319.254	437012.8566	3772065.57	3156754.165	1966865.363	1270548.838	2737389.273	1839829.623	1182429.033	1118017.801	2912173.688	1814956.005	676636.3022	885727.0179	694781.4367	5677531.203	13717166.84	11865325.75	12520094.76	11956387.45
Com_1809_neg	2,4-Dinitrophenol	C6 H4 N2 O5	184.01176	5.944	183.00446	Full match	No results	No results	14001283.42	15759575.73	4431203.472	4964299.964	10010020.71	2590475.628	4470760.949	3668068.883	4302676.679	5251505.838	5022821.699	4809923.084	5941756.18	3925687.827	4973209.112	4339291.828	7435935.947	6135343.008	3762492.128	4188805.198	5027065.552	5338526.366	5845504.165	7313011	9561373.376	7578574.567	3920036.725	3724306.439	3616564.409	4565293.943
Com_1884_neg	L-Homocystine	C8 H16 N2 O4 S2	268.05785	5.301	267.05063	Invalid mass	No results	No results	10452268.13	12596540.95	2168492.148	2892539.732	13164987.3	719657.6066	1971990.607	1989049.817	2217298.491	1557557.348	1615893.811	1824328.474	1620622.304	1612866.443	1652625.983	1879049.001	1095412.689	1993516.43	1732660.906	1261934.766	2726711.931	1368752.315	2293844.207	1504752.768	2077331.975	980650.6933	476253.7146	427755.9619	315054.4382	463994.1742
Com_1926_neg	LPE 16:1	C21 H42 N O7 P	451.26952	8.561	450.26208	No results	Full match	No results	2230936.384	1711273.53	2202970.895	1672076.269	1126273.292	1289361.477	2128956.415	8763915.482	1460042.38	2074916.781	1687551.484	11647238.76	2401074.092	2588091.475	2178185.282	2053691.892	1660867.527	1972972.882	1564116.355	7764712.338	2425776.019	830581.7791	632138.2497	628020.6978	1493556.183	8879991.025	2112260.365	2099820.158	1888588.41	1685142.715
Com_1936_neg	Prostaglandin B2	C20 H30 O4	334.21402	7.377	333.20676	No results	No results	Full match	5530083.346	2913885.911	16705430.39	2331629.026	3212512.561	6711425.637	789913.281	855830.1085	565686.5782	438235.7486	560542.7084	561167.5408	784270.2872	818247.6951	1510000.452	894429.5591	958227.9993	1025889.749	664186.5181	878385.9466	3243341.871	1616611.416	698647.3506	1513301.882	1532087.565	1265278.797	1509835.137	1983920.3	1831670.45	1785196.47
Com_1938_neg	Cholic acid	C24 H40 O5	408.2873	8.509	407.28009	Full match	No results	Full match	374945.451	332400.8169	363605.5754	508309.6262	119239.3518	170162.6226	9706350.446	2139404.717	4282886.596	3365975.451	2611561.611	2481388.196	3775187.519	11763205.93	14686659.09	2255467.72	3605277.979	3413962.796	13904814.75	5101238.503	4471415.484	1891122.704	1022810.147	3223033.014	4835118.222	2035460.142	7430615.035	6875268.479	7249550.266	7953953.818
Com_1953_neg	FAHFA (16:0/18:2)	C34 H62 O4	534.46177	10.484	533.45477	No results	Invalid mass	No results	2520993.334	1591438.478	146150.1074	135167.3015	2083734.498	4210515.363	255733.9345	113174.0062	235038.8054	586683.3423	252394.6459	99451.8993	1794552.696	621630.1929	534831.541	270031.7169	325845.344	156461.6567	196061.9085	187988.2228	677201.9739	290296.4479	229216.7707	937509.1239	211483.6371	4608563.842	11258031.45	11623153.87	12382123.07	13142936.86
Com_1955_neg	[1,1'-biphenyl]-2,2'-dicarboxylic acid	C14 H10 O4	242.06093	5.872	241.05362	Invalid mass	No results	No results	1383737.75	14115380.05	406110.097	441298.3203	4157198.87	247191.1229	422245.3807	235370.7197	288560.1752	278046.3816	261469.4386	246011.5697	332061.8793	254969.7111	354601.376	578779.0871	346708.8572	428204.3662	297111.5205	344831.2788	295447.5441	497877.1351	412927.1515	480712.0908	483586.5723	302600.3537	230673.2545	244338.6651	244704.655	253579.0188
Com_1985_neg	Dl-3,4-Dihydroxymandelic Acid	C8 H8 O5	184.03691	5.59	183.02963	No results	No results	Full match	592279.7763	13777492.68	417384.9564	534024.0093	2749932.425	202130.032	367538.6568	237262.6613	432574.5428	468734.4214	344253.2162	305434.5345	242960.9649	318113.8951	407656.5136	240653.7089	324933.1294	267564.6595	489169.7852	447896.4634	483433.3114	472659.8208	346607.9071	501642.5384	341377.8317	349992.7599	282630.9192	261984.9613	162742.4627	295226.3628
Com_1986_neg	Pyrogallol	C6 H6 O3	126.03151	5.245	125.02421	Full match	No results	Full match	6475397.77	5058059.704	7725233.459	7664762.947	7858634.748	5186627.209	4580179.322	4500033.623	6711272.884	12186907.8	7091246.788	5238091.617	8598676.008	5923060.704	5232522.251	8349677.582	8012253.858	9549588.324	4486143.892	7055372.753	9453001.175	15010078.88	14416571.59	6815914.479	5143199.478	4587110.069	6375247.165	5751978.999	5928467.086	5841564.287
Com_1990_neg	Sedoheptulose 1,7-bisphosphate	C7 H16 O13 P2	370.00703	5.732	368.99939	No results	No results	Full match	533867.7383	2538049.769	3439652.021	1536845.282	1736564.445	2930772.977	4197856.015	6211268.207	7609575.816	2943447.862	10459624.69	8120180.167	7859890.936	7594128.973	8803321.436	7365999.599	9008631.784	5071729.978	14016092.69	8089369.786	5661189.445	8154602.991	7813180.618	8405343.451	8259933.758	5339404.835	6747239.345	6399080.813	6188056.729	5651401.223
Com_2007_neg	10-Nitrolinoleate	C18 H31 N O4	325.22475	6.436	324.21747	Full match	No results	No results	1469460.955	13524262.83	1073136.567	911838.6788	2364171.714	508658.9361	530442.5927	439982.2789	773677.0765	532576.3946	683843.0717	468292.6128	438858.7898	500517.5402	780530.0935	756842.6402	737842.6067	605848.4278	611271.7892	687255.905	565804.3055	1066385.754	611042.113	682041.6325	540617.4736	652942.5623	523910.1101	478535.382	674271.4106	488896.1806
Com_2032_neg	Oleoyl-L-alpha-lysophosphatidic acid	C21 H41 O7 P	436.25983	9.191	435.25153	No results	No results	Full match	3102355.731	2249607.329	5557862.964	6582518.405	2835469.281	9103196.657	11296862.95	11499039.79	10491572.68	7868905.445	10221644.5	10069028.08	9878091.11	8695844.702	4031370.748	9727807.871	7907077.953	6589885.309	7377659.777	5976774.524	7773116.232	3493636.697	841099.8866	1042774.911	7142765.788	7061444.299	10142723.72	9081685.463	10534353.35	9509151.774
Com_2061_neg	4-Nitrocatechol	C6 H5 N O4	155.02169	5.57	154.01433	Full match	No results	No results	9127974.386	13007603.95	2902160.434	4228499.213	11348269.29	6397838.606	2238976.476	2424159.239	2579470.433	2313045.244	2659170.927	2215906.343	2450967.378	3158853.28	4549925.608	3079075.988	3089289.603	5917416.605	3369269.04	2988488.879	3980944.18	6264096.46	10283752.13	9712330.161	9604796.881	5249229.36	2432946.867	2258101.061	2234005.997	2214345.604
Com_2112_neg	LPA 18:2	C21 H39 O7 P	434.24275	9.149	433.23566	No results	Full match	No results	6064478.138	6209130.101	10007887.61	8739785.32	6740616.625	10170199.31	5976872.716	6391712.943	5619065.289	6660588.27	5988049.825	6590246.972	5940845.497	5796568.802	4801795.662	6157019.194	5669444.994	5265842.724	6969201.129	6734777.842	5793092.35	2665249.376	3984235.874	2576596.975	6696297.39	5083572.642	7113780.18	6728476.668	7194248.578	7593861.838
Com_2120_neg	Tetranor-12R-HETE	C16 H26 O3	266.18783	6.842	265.18048	Full match	No results	No results	12478957.72	6604464.612	8138509.602	8429891.607	7632768.919	7133336.239	852424.5183	758724.222	882802.4264	931364.8392	1011639.76	870369.5158	1088134.539	864239.5243	959570.6421	1015027.838	1320932.663	1155816.482	726623.3793	696822.7605	1093226.131	1213251.462	798411.1503	797055.5308	743554.2436	682793.5795	1703713.402	1571264.727	1916917.833	1661494.7
Com_2134_neg	L-Ascorbate	C6 H8 O6	176.0318	6.459	175.02455	No results	No results	Full match	2195884.656	2164114.233	3014066.124	2267572.349	3548808.265	2407687.478	5884680.251	3842806.398	5718326.924	10916108.65	5542174.603	3084063.967	5768943.666	7551167.417	4310417.018	8937452.426	3796422.405	6573961.916	4031815.743	3270835.461	5380425.737	5850269.611	7967787.279	5484203.797	3976706.916	1648602.087	4160927.801	4928714.473	4168080.085	4427166.8
Com_2152_neg	9-[(2-hydroxyethoxy)methyl]-1,9-dihydro-6H-purin-6-one	C8 H10 N4 O3	210.07464	6.909	209.06737	Full match	No results	No results	512116.6227	660167.8559	430460.5273	283867.1806	273932.9981	222597.2304	269583.9368	213686.0506	239302.9642	226045.3449	256205.1611	318934.8799	389640.425	339270.2079	582477.079	13663049.33	527352.7176	426833.825	435272.6725	628206.0265	529222.0362	694665.9584	510343.5315	899780.7841	487483.6065	543180.9448	228537.7981	340636.2721	266182.796	356875.2688
Com_2225_neg	N-Formylkynurenine	C11 H12 N2 O4	236.07937	5.408	235.0721	No results	No results	Full match	431303.7754	11581498.04	461556.1102	510378.9154	3192844.745	316838.5237	500713.0553	265980.3647	354957.4005	377047.9032	434319.1549	274769.4222	338529.6971	390009.019	430219.0606	356500.0103	452350.3604	461183.1296	388662.6723	345701.5562	403958.2762	1032344.89	697608.6712	645709.5452	475363.6153	311727.852	464121.0383	342908.9307	424667.0338	408235.6391
Com_2240_neg	Norepinephrine	C8 H11 N O3	169.07358	6.236	168.06633	Full match	No results	Full match	4822297.206	4722405.787	2612803.699	2508246.543	4105289.052	2515267.111	7868366.989	5422517.898	7852557.172	6931620.825	8003796.647	7343670.985	7693887.074	8388037.481	8861776.018	5984295.219	7770356.982	7854785.979	6057790.443	3560860.407	4276545.605	6697902.142	8016543.833	7960350.271	6423282.203	5419510.847	9550825.738	9733576.047	10367554.76	9989923.702
Com_2249_neg	trans-10-Heptadecenoic Acid	C17 H32 O2	268.23992	10.257	267.23245	Full match	No results	No results	4400712.101	973923.4684	2894978.875	783182.9914	1378750.788	6398522.576	2349254.569	1904548.634	1616433.772	3436845.389	1650248.351	436077.183	3326813.682	3620148.424	2368209.23	1322450.308	3191781.837	2139140.498	2054896.019	3972764.141	3215691.809	1049393.918	403595.5894	550093.2846	647478.9552	4723881.49	9854172.972	9097704.667	9521302.933	9783708.748
Com_2254_neg	FAHFA (18:2/20:4)	C38 H62 O4	582.4621	10.105	581.45428	No results	Full match	No results	3207404.891	78285.77308	674700.1985	128319.6853	568523.1114	8493515.582	312039.2755	115397.6131	118169.9214	1093296.322	118403.3257	112637.687	1446361.818	887490.816	403484.7591	139082.9157	158709.7168	379027.1142	128952.6593	177362.2852	987708.4034	308617.842	249120.0138	285579.1595	157829.5076	1761443.791	9839575.763	9966851.561	9871889.513	10448582.43
Com_2275_neg	N6-Succinyl Adenosine	C14 H17 N5 O8	383.10749	4.991	382.10016	No results	No results	Full match	4407943.488	8205999.412	7711703.928	5821005.688	6649741.589	5158669.112	7172415.653	9232636.812	5960460.016	8493447.63	9991640.642	4575783.048	8598011.923	8240897.171	8422332.974	9499746.069	8017078.809	9311232.723	6744186.002	10039768.6	6265475.826	7489196.621	8749090.551	1802053.477	10633711.84	4307681.489	5919942.312	5316748.025	5432089.794	6149304.992
Com_2305_neg	Propylparaben	C10 H12 O3	180.07829	5.944	179.07101	Full match	No results	Full match	5627014.756	10985800.53	1991156.969	1962087.272	7680666.771	1284521.04	1525899.252	1322974.638	1498698.621	1330358.539	1588167.417	1054729.633	1764959.05	1469618.025	1678697.953	1727817.507	1766044.29	2034572.074	1699420.234	1579471.123	2278359.332	2783395.096	2451610.406	2514637.551	2546080.18	1652798.883	1139261.384	891295.9495	1031844.928	1265828.633
Com_2334_neg	Pentadecanoic Acid	C15 H30 O2	288.22979	7.134	287.22269	Invalid mass	No results	No results	9662673.368	8708756.888	8617403.78	8610301.846	6317105.811	8740613.656	1259080.248	1728751.251	1669621.575	3085105.256	1543189.919	1112957.889	3260721.523	2299440.015	5921773.539	1567616.517	1415689.79	4111800.53	3019143.151	3894125.012	3975369.132	2661094.812	3469119.116	2993655.897	6453043.955	7341462.906	2479051.094	2635732.734	3898929.806	3724268.084
Com_2337_neg	Saccharin	C7 H5 N O3 S	182.99883	5.042	181.99159	Full match	No results	No results	9657825.643	10744642.76	3366294.666	6774012.407	5729276.024	7191857.934	1792773.627	1895655.767	3428759.243	2266232.317	1800388.064	1298586.039	1715861.06	2505410.993	2921442.817	2696349.927	1576948.603	2806233.365	2386716.772	1559269.616	1869432.084	1662550.555	3674220.498	2214927.785	6736879.175	1525674.784	1831720.577	1874582.999	2379113.151	2641154.41
Com_2376_neg	LPA 18:0	C21 H43 O7 P	438.27432	10.412	437.26694	No results	Full match	Full match	1823858.478	1194010.213	2685784.943	4554679.332	2221778.567	6703469.94	7333045.811	7754684.202	7376553.608	9064766.525	5640263.547	5840653.89	8095820.557	5043757.072	3456430.921	4768679.436	4734863.536	3198197.621	5311146.842	2798200.631	4453014.987	1670861.779	2205828.089	2271184.829	4587612.89	6718479.181	8512959.458	7873295.784	8762292.529	8154932.494
Com_2393_neg	4-(octyloxy)benzoic acid	C15 H22 O3	250.15973	8.773	249.15247	Invalid mass	No results	No results	8224010.093	10451606.11	1906323.216	2065232.768	7212494.721	413006.9578	1453051.424	802600.4846	1328138.337	1206271.941	1477383.635	690294.0602	1519462.115	1066239.603	1178237.558	672463.0339	783574.9814	1135454.838	773114.5618	436517.8943	887520.5824	574168.7203	463487.3333	560075.3115	296225.8853	390702.3069	375218.7659	268568.1834	263915.1031	281360.5247
Com_2407_neg	S-Adenosyl-L-methionine	C15 H22 N6 O5 S	398.13911	5.656	397.13184	No results	No results	Full match	420641.7911	10387299.33	386421.5594	373853.7722	2820139.086	286161.5171	305189.752	292317.107	311781.1815	301020.4356	309653.5237	274652.8045	271443.3188	273665.5422	378761.5832	362774.951	380955.7215	395151.5885	328014.4671	451284.9935	388884.1395	639568.2137	555835.997	614707.6753	425487.7808	344315.4278	284488.69	307417.666	290670.5432	309309.7612
Com_2426_neg	Monobutyl phthalate	C12 H14 O4	222.08878	6.166	221.08154	No results	No results	Full match	8660925.245	10096162.73	2753724.046	2976179.156	9138113.577	1934115.685	2165579.184	2406758.678	2386551.135	2550809.741	2177951.352	2236162.251	2296807.377	2315236.501	3412339.545	2839744.97	2193621.929	4218371.417	2382389.794	2746407.444	3463767.921	2910634.423	4330979.815	3953608.695	4437904.162	2530626.398	1346864.842	1643132.635	1734242.414	1508741.626
Com_2496_neg	12-Hydroxydodecanoic acid	C12 H24 O3	216.17217	6.717	215.16479	Full match	No results	No results	9891477.784	8261540.022	4124684.149	6057176.154	7800842.55	4726105.188	2520819.505	2852573.714	2954535.756	2866062.683	2763673.946	1878224.254	4125613.341	3045971.19	4271737.422	3107604.316	3314503.814	6613121.177	3000270.184	4133565.528	6304321.42	4672149.494	9244745.522	9097937.256	7586214.089	4185270.659	1926312.236	1667204.236	2187572.104	2902529.75
Com_2520_neg	D-Glucuronic acid	C6 H10 O7	194.04228	5.396	193.03497	No results	No results	Full match	9764656.982	4182901.242	4827957.098	4370016.367	4654225.775	3441357.427	5865654.386	4371256.479	5254205.792	3635837.014	5472265.309	4077165.513	3269979.125	4378953.157	5909886.256	5504605.338	4540091.328	4883179.536	3550518.778	5498256.653	4772145.687	7081213.097	5711021.965	6653081.444	6772761.018	6059672.066	3019469.634	4095246.986	4485497.505	5076969.152
Com_2554_neg	ethyl 2-nitro-3-(4-nitrophenyl)acrylate	C11 H10 N2 O6	532.10434	11.969	265.04489	Invalid mass	No results	No results	535273.7233	9597059.38	1534823.501	1291978.992	4159644.162	558255.3071	808452.096	448189.6186	527380.3879	519217.9634	501470.467	462607.5577	439822.431	494017.3288	661003.8437	659888.7404	663672.8749	644675.7547	663856.2978	978181.6874	803300.1379	1409419.095	1196452.186	1393595.869	848138.0823	759158.3551	494135.4196	517092.679	651857.9217	686449.4102
Com_2580_neg	Tretinoin	C20 H28 O2	300.20846	9.065	299.20126	Full match	No results	Full match	2802866.491	192324.2903	263248.6537	260331.934	650412.3973	7689387.277	293209.231	396156.0764	297012.3657	270741.7161	273947.0362	361651.1584	247751.856	257180.1522	266350.3354	2853823.547	294421.6062	291508.6955	266055.7927	347981.0041	267836.9649	443353.5984	370318.838	428182.9306	285347.3582	241280.5278	266377.5888	271889.0158	275666.2467	270941.6349
Com_2624_neg	Lysops 22:5	C28 H46 N O9 P	571.28827	9.365	570.28088	No results	No results	Full match	378275.4322	1448949.34	1717964.546	2614140.686	2314821.972	3444847.796	7473533.673	8062892.974	5823711.842	7861065.564	6332597.691	4669538.92	5891746.595	4589930.353	2857229.586	5632328.536	4513638.803	1980155.873	2837898.408	2448039.513	2243793.638	414397.4363	1477688.382	1146897.778	1721641.014	3063960.396	4981346.147	5325990.34	4698558.431	5928545.662
Com_2637_neg	2-(acetylamino)-4-(methylthio)butanoic acid	C7 H13 N O3 S	191.05789	5.196	190.05058	Invalid mass	No results	No match	4166853.706	6982753.885	5733730.25	3857213.843	8222470.819	4106394.775	3197242.556	3434573.65	3580880.976	3462225.462	2613116.87	2312483.292	3422357.972	2984764.607	3818606.651	3478264.177	3884329.346	4402399.395	3605926.11	2623541.019	3128896.402	4085111.558	4331273.634	2918267.198	5012125.243	3246368.092	2711066.524	3553423.888	2732673.15	3493850.082
Com_2666_neg	3-Phenoxybenzoic acid	C13 H10 O3	168.06064	6.681	167.05339	Invalid mass	No results	No results	6442813.331	8264074.464	1709001.697	1691008.052	8115990.248	959841.81	1252221.951	1353729.71	1050880.757	750956.2613	1115255.524	988895.6261	1260832.724	1059751.373	1375600.702	1207881.52	1064105.905	1710394.714	904790.3788	1125444.787	1992433.21	1005067.71	1824200.444	1476674.345	1856438.951	1494675.166	432081.1132	524075.7152	634997.6054	404394.9566
Com_2721_neg	1-(2,4-diphenyl-2,3-dihydro-1H-1,5-benzodiazepin-1-yl)propan-1-one	C24 H22 N2 O	355.18126	9.169	354.1738	Invalid mass	No results	No results	8879667.417	1162391.553	2440732.738	717191.6523	687288.7065	2332525.502	1307689.003	1561471.68	2669471.97	3386071.324	1893844.845	1735470.191	2532464.359	3634853.63	1755291.938	1154851.679	1808923.394	1704374.397	4194873.639	2001439.048	1546679.257	744017.339	811565.6071	794991.8214	614704.1013	416768.0911	2617472.33	1730604.014	2025895.225	1112857.548
Com_2730_neg	nor-6��-Oxycodol	C17 H21 N O4	303.14999	7.222	302.14279	Invalid mass	No results	No results	586134.444	390348.748	425344.2047	578860.0671	277624.7102	491752.0866	3221690.22	3397447.881	3710035.593	5807132.457	3132002.461	2239900.073	6786697.873	2517375.541	3800745.295	2930797.208	3042025.216	3998870.675	3012415.5	1672692.616	2651430.664	2309886.715	2726019.956	3056032.255	2666485.745	1276934.353	2869507.762	2082812.947	2570618.952	2927770.405
Com_2769_neg	Xanthurenic acid	C10 H7 N O4	205.03716	6.333	204.02982	Full match	No results	Full match	2779000.187	5258289.298	2234519.747	2486944.553	7638880.513	3407953.273	1092969.109	835645.6283	854774.1472	1731314.316	1562804.14	2326864.527	2264763.82	1551229.473	1282833.151	1819694.762	2296016.023	1222887.583	1529878.374	1339096.764	643381.285	993754.8381	1928207.175	1326943.637	3108863.686	2880171.425	600234.2	457217.0333	460405.8069	503046.5218
Com_2791_neg	8-iso-15-keto Prostaglandin F2��	C20 H32 O5	352.22481	6.945	351.21732	Full match	No results	Full match	8533701.289	4458561.546	5523798.292	2966591.726	3577803.292	5347582.093	1302665.339	1111115.321	840158.1773	976045.6256	1082853.165	549198.0524	866521.9728	1556674.607	2725824.406	923828.5885	892423.0681	1528910.194	922411.7336	1765733.749	6425589.36	2926342.085	1503184.988	1304675.661	1954592.652	1567149.52	1836803.076	1993825.661	2345883.936	2323641.061
Com_2857_neg	N-Glycolylneuraminic acid	C11 H19 N O10	325.10071	1.265	324.09348	Full match	No results	No results	312710.1529	400834.1461	361030.6969	967635.88	351027.9341	2081894.99	5100037.972	1091934.842	211746.9895	185902.3941	207048.1428	400681.6365	374761.7869	4031360.579	7097609.045	527894.109	298630.3094	235197.9904	1929110.199	11265510.61	528465.4131	411059.6477	591765.5118	519143.322	2745466.412	509165.1338	1585357.04	1641853.105	1497298.17	2201478.895
Com_2872_neg	L-Argininosuccinate	C10 H18 N4 O6	290.12156	6.48	289.11426	No results	No results	Full match	1948679.856	1938782.62	1746221.094	1820928.961	2469756.059	1633766.796	3551740.085	3695983.051	5190620.6	5599763.228	4938701.365	5020343.17	6246227.44	5401232.856	6561796.504	4697655.454	3910600.688	4277589.292	6919730.231	4155835.701	5504997.977	8974981.097	7513716.518	8692989.705	4854273.516	3579630.494	4125330.434	3971114.119	4520217.349	4561724.798
Com_2875_neg	Prostaglandin H1	C20 H34 O5	336.22981	6.806	335.22235	Invalid mass	No results	No match	4111037.77	4090544.874	4057839.103	2612686.114	7185967.445	2839269.574	549014.0945	938408.3596	286476.8888	918229.7366	783306.9116	559407.5012	1030424.662	1791685.627	3048874.699	1650933.485	636032.1171	3066465.693	1166258.248	6530081.523	5157329.79	2743839.314	1894250.739	939684.1383	8637077.814	4665578.878	1797217.088	1957352.144	2997399.374	1967369.1
Com_2891_neg	8-iso-15-keto Prostaglandin E2	C20 H30 O5	332.19851	7.466	331.19122	Invalid mass	No results	No results	256685.1227	323582.7469	219467.0036	221170.9832	143600.9606	169347.8505	5670629.826	4084139.861	4558672.407	5654309.487	4616747.998	6499345.043	4327144.08	5479313.156	5996485.578	2936601.022	5540855.778	6502808.935	7736505.866	5576026.658	7379810.02	4479277.084	4894146.868	2919096.597	6140442.248	5926485.396	4158971.047	5729855.392	4705144.881	4979843.945
Com_2920_neg	LPC 22:0	C30 H62 N O7 P	625.43113	9.696	624.42426	No results	Invalid mass	No results	3350296.723	674533.1128	583352.7292	1026753.648	369571.9203	495990.5254	637688.9795	609976.4313	1138960.269	1697615.677	1213077.263	1121617.741	570482.4508	3233020.126	3996707.262	674500.9218	1358918.317	2168172.083	935137.5924	671436.2242	605387.5379	15861402.81	894465.1004	1045833.008	596786.3822	517639.6442	1811300.033	1920473.403	1591027.991	857207.7114
Com_2923_neg	dopaquinone	C9 H9 N O4	195.05293	5.71	194.04575	No results	No results	Full match	4792381.515	1186999.739	2501695.635	2310211.582	1381037.061	1920695.908	5456464.894	3949634.99	3763425.827	3728329.445	5500872.623	3800911.297	4017230.063	4380978.192	3343146.614	8889583.63	6850044.184	4056426.164	3473752.496	4308122.685	3227705.656	3797834.376	4877715.733	7331013.741	2906539.433	2837397.021	3442255.225	3006652.06	3490934.27	3587908.722
Com_2982_neg	Boldione	C19 H24 O2	284.17885	7.544	283.17154	No results	No results	Full match	7768300.095	5543620.202	2629491.428	4379237.638	5780660.514	2441179.828	681197.1793	586968.7918	819493.6865	1292101.329	422103.7213	576929.9685	1237491.896	1001637.34	1107655.831	666956.9202	828420.0744	1300494.947	950275.0098	1022074.152	1388332.875	852607.6947	802114.0074	854246.9501	1081697.497	702579.7063	1065260.582	1196835.928	1380949.433	882102.9503
Com_3061_neg	3-Hydroxyanthranilic Acid	C7 H7 N O3	153.04231	6.198	152.03497	No results	No results	Full match	7438386.728	5078757.076	4129538.479	3520952.232	5787280.661	2370844.109	2441077.286	2408693.986	2730306.652	2224783.083	2826790.943	2682427.637	3377482.541	3287515.404	3472653.995	2658641.801	3915576.594	3457156.395	3216995.437	3659248.62	4355176.633	4333242.98	4533302.884	4960738.311	4229216.795	3929116.883	2880803.149	2553064.02	2266920.285	2335366.349
Com_3078_neg	Pizotifen	C19 H21 N S	295.145	5.997	294.13773	No results	Invalid mass	No results	3082746.13	7365706.933	1222371.366	1048342.113	2781505.101	654089.4528	554231.8787	756761.4876	774029.6529	620972.0014	738930.4505	468522.754	516431.0643	599852.5048	741968.0796	2012984.995	817234.8516	857912.681	844372.1091	677594.1002	1099110.511	847985.6191	552571.1141	1220940.407	828021.2901	298626.1785	532690.3217	527356.0898	665597.5935	552203.096
Com_3097_neg	Catechin	C15 H14 O6	290.07391	5.974	289.06647	Invalid mass	No results	No results	5979768.74	2424351.809	8494054.561	4575026.308	3355093.434	3762126.593	1192717.188	2466741.54	4583271.464	2825699.676	1479504.772	933777.3758	3180554.614	2913281.484	4359499.014	1547714.799	3094526.776	4834149.042	3757667.672	4320779.12	2804658.695	3476041.93	2889610.813	2002576.177	6079374.896	4679894.427	3062901.991	3186981.531	2865775.82	3248763.128
Com_3113_neg	LPE 20:1	C25 H50 N O7 P	507.33184	10.45	506.32462	No results	Full match	No results	4292657.554	3013670.416	2852620.889	5512155.415	2445784.934	1662407.062	6312299.496	2451048.295	4845039.026	5533127.564	4238097.438	1492451.742	5552655.716	3688402.469	1826310.313	4827058.471	4187360.475	3675093.73	3238508.113	1119383.874	2167090.682	962659.3423	1208445.375	980739.4792	3666430.859	2652195.128	4637973.847	4324267.631	4328160.339	2934194.738
Com_3144_neg	(+/-)19(20)-DiHDPA	C22 H34 O4	362.24537	7.615	361.23782	Full match	No results	No results	7115091.99	4115734.32	4268875.698	6364506.137	3597448.26	5033538.087	1485215.334	1171959.872	1559487.976	1237238.225	1259113.088	1045818.906	1781214.368	1777134.674	1820769.668	942815.0934	1644121.729	1861463.634	1259739.601	968469.299	1811996.819	1458505.509	923372.7032	871437.7146	2108432.115	2486459.332	2091721.744	1995018.952	2167414.244	2167928.679
Com_3164_neg	13(S)-HOTrE	C18 H30 O3	294.21921	8.573	293.21182	Full match	No results	Full match	7038896.878	1714024.01	1940950.381	1655726.409	1587375.524	5046548.37	1555497.863	1693626.683	718934.2507	2379731.644	1278266.421	232335.5699	2408675.472	3613716.483	3746059.126	1460544.322	2832875.093	1620196.129	4505068.426	5486299.094	4616909.683	1273669.3	371190.3975	450150.2069	993592.5319	2091899.513	4128346.265	3632803.359	3734046.681	4328841.312
Com_3181_neg	5-[(Benzoyloxy)methyl]-4,5,6-trihydroxy-2-cyclohexen-1-yl benzoate	C21 H20 O7	430.13305	5.497	429.12537	Invalid mass	No results	No results	2404726.954	3790846.325	3435834.785	7644445.704	4770456.2	2087245.015	2183306.719	2081745.034	2007587.764	1602005.554	1944900.571	2018201.322	2394200.882	2546218.793	1930846.771	2137683.693	2843547.867	3054374.784	2019101.554	1743313.142	3724596.996	4225726.555	3456829.951	3543909.15	2613540.653	2520370.123	2024096.721	2339101.123	1862784.69	1817855.071
Com_3187_neg	Benzyl cinnamate	C16 H14 O2	238.09853	1.195	237.09119	Full match	No results	No results	6943721.777	4664971.901	5100568.955	4744315.294	999856.5543	133353.1351	2362811.436	2207865.996	1561526.127	2753332.168	2411185.652	2124447.846	1530932.312	1310201.634	2562343.201	2431679.019	2710827.748	3200797.989	2342225.874	2670976.1	4579175.798	222973.8063	341864.5046	465473.8293	1062712.783	227389.3817	120505.7468	117403.9243	133122.1667	165614.6354
Com_3194_neg	Chelidamic acid hydrate	C7 H5 N O5	183.01645	5.818	182.00917	No results	No results	Full match	4294701.833	6898179.192	1529458.067	1855681.108	5849263.365	1224800.804	1643288.568	1349285.805	1537207.575	1307360.698	1070876.268	992517.464	1186773.705	1272954.295	1364386.375	1801589.187	1613479.069	1383413.965	1839892.932	1557390.663	2193353.452	2643338.745	2000590.276	2439269.705	1805643.229	1384633.261	852468.4507	1194661.975	1024223.587	1030445.21
Com_3196_neg	Deoxycholic Acid	C24 H40 O4	392.29255	9.306	391.28531	Full match	No results	Full match	204097.0596	199364.4858	307754.6356	272793.9228	172750.0132	407605.7705	321456.8328	1351894.628	297907.5963	288620.5409	299355.5361	1593142.071	275825.4778	514032.9708	610096.2417	333282.6251	496168.6891	372141.0298	746346.7709	9480487.857	419437.8486	496579.8621	483206.0133	565585.323	392827.0102	2998672.635	530168.7989	391648.1716	559441.4638	520197.7846
Com_3197_neg	Delta-Tridecalactone	C13 H24 O2	212.17741	7.075	211.17007	No results	No results	Full match	1109268.395	624521.5296	357085.528	276097.0391	477320.0233	320949.3881	2605300.697	2217553.63	3375868.012	4126025.741	2743669.082	1923163.783	5307135.337	2986014.202	2534794.754	2546004.987	2712659.25	2237418.541	1915646.661	3786012.185	2646585.495	2325931.088	1813465.91	1513782.334	1562876.873	1410382.762	1806523.43	2080226.873	1788546.776	1836492.217
Com_3241_neg	Scopoletin	C10 H8 O4	192.03903	5.565	191.03177	Invalid mass	No results	No results	6784928.117	1128155.959	2242201.833	2012220.4	2456723.349	2753210.203	217534.1926	262047.2494	565410.3536	517215.5738	239499.8644	279372.136	1053001.353	180689.5138	218079.4944	264477.7363	547003.7026	1260747.562	1449070.243	2325518.724	1490669.985	755797.804	348284.5582	384194.8194	298686.6795	302258.9421	1377200.039	795764.1261	1095285.791	1297144.144
Com_3312_neg	NADH	C21 H29 N7 O14 P2	665.12323	7.792	664.11584	No results	No results	Full match	6605177.305	3908575.399	248575.9503	346361.3119	3037777.073	339687.9866	249728.6856	171094.9452	526205.8506	234913.4269	459496.8336	148564.4505	261160.0628	470335.6916	227195.6203	607697.0775	1692639.357	507743.6854	744459.7473	273769.587	885178.7558	459766.4517	372877.4759	1343403.157	929894.7811	208064.2403	459446.7735	385762.5491	387358.3535	361767.1232
Com_3359_neg	PC (4:0/16:2)	C28 H52 N O8 P	607.34848	7.762	606.34113	No results	Invalid mass	No results	5420319.976	6458695.536	1826491.961	4469599.322	4379252.505	3282128.954	2118629.752	521662.2925	1086220.674	634457.5577	697214.6393	272745.4232	341013.2259	778883.3767	1150202.667	759217.3494	377885.0363	489516.7133	274262.9901	295938.8793	2247702.812	874325.6195	379915.8298	434670.6981	951242.5528	725910.7702	1809146.331	1096904.545	1452371.156	1169230.759
Com_3407_neg	23-Norcholic acid	C23 H38 O5	394.27149	6.486	393.2644	No results	No results	Full match	762735.7992	4608255.147	4359017.072	1738655.813	4775877.477	2624491.901	599758.1374	508121.3739	568703.0792	615788.6218	1089077.303	529799.486	364378.7198	3441757.188	530633.5887	2822250.691	595514.9547	5864745.864	481182.6021	537846.7634	1413651.923	1130097.723	10713151.07	999829.3908	579131.4378	437059.5412	1607237.454	1415353.878	1392681.96	1790129.526
Com_3419_neg	Oxoadipic Acid	C6 H8 O5	160.0372	5.483	159.02992	No results	No results	Full match	2071209.919	1335379.978	3012372.373	2345157.518	2440192.866	1578586.224	2920065.355	999506.7187	438319.2828	5051105.213	3523570.735	4394228.386	4833100.111	4918242.22	5179565.53	3156241.638	3691858.269	4496263.488	4363975.872	3566401.155	4020715.084	4281029.288	5560981.333	7403475.29	3253310.807	3361725.89	3209322.218	3204491.513	3673203.952	2675323.509
Com_3502_neg	4-[2-(2-oxo-1-imidazolidinyl)ethyl]-1lambda~6~,4-thiazinane-1,1-dione	C9 H17 N3 O3 S	248.10192	6.312	247.09441	Invalid mass	No results	No results	6052389.27	601342.6374	1470905.549	970188.1848	820911.5762	4187759.466	2140936.398	723161.4458	4154980.64	1320413.32	1020825.15	379126.7911	3933215.751	2107585.133	2303038.641	822909.5202	3741641.961	5570320.613	1343520.59	1081140.722	4417874.666	4130600.708	4331738.019	3113998.302	1651463.271	1043629.881	1924502.931	1800312.262	1994222.801	1699129.347
Com_3520_neg	albiflorin	C23 H28 O11	480.16715	7.145	479.15985	Invalid mass	No results	No results	4041674.132	4530151.857	728699.7419	1723341.735	5316229.573	758077.1475	1216461.904	897326.6376	716732.5824	407213.4716	302353.5502	541418.79	957235.6045	675920.9915	714784.2624	1309212.592	619276.7788	788429.2315	720004.4604	697776.6272	1623619.655	920024.9143	1395163.083	687059.7141	826302.4958	551783.6597	202864.9635	206232.7275	208128.3822	254883.3917
Com_3526_neg	Lauric Acid	C12 H24 O2	200.17736	8.641	199.17009	No results	No results	Full match	3191925.924	1682468.616	1747324.693	2668984.663	2707130.574	4588363.452	2862480.426	1953156.145	2582409.443	2376358.627	2160702.465	2341286.69	3437647.777	3007471.299	2422791.437	2821636.407	3569613.703	2654076.151	4255395.195	6284159.881	3504759.63	1887745.563	1199993.365	1130949.248	2670461.354	5275525.849	4335497.684	5339094.328	5222977.154	4772811.687
Com_3535_neg	Linoleic Acid	C18 H32 O2	280.23977	7.616	279.23254	Full match	No results	Full match	4342835.248	3011645.897	2778669.588	4502825.759	3585700.368	4833465.515	1776256.601	1842915.839	2368413.977	2991558.736	1860648.056	566019.0699	3237201.513	2756936.067	818534.8385	1259778.561	1690558.428	1472858.974	2230191.428	282685.7433	1593736.191	926640.9501	1265964.071	1294931.712	1427630.147	302071.2061	3389748.004	3436458.218	2945637.427	3465064.796
Com_3545_neg	17��-Hydroxypregnenolone	C21 H32 O3	332.23475	8.109	331.22769	Full match	No results	Full match	4552075.028	2025130.911	2305319.631	1321719.452	1299892.102	4810575.052	527483.6029	842728.2901	473446.0107	362398.9146	571402.2537	191786.841	776924.2257	224690.9056	265425.8426	642067.913	598669.0581	550440.8117	587609.3958	580373.5767	631872.6993	427204.7165	343210.4535	410450.8356	772168.8887	291523.0871	1109611.388	1017152.202	833600.7611	924022.5207
Com_3548_neg	Dibenzoyl Thiamine	C26 H26 N4 O4 S	490.16604	5.743	489.15891	No results	No results	Full match	572700.2346	745836.1388	1222606.357	822110.2955	1051061.297	773214.9418	2236294.567	2597807.538	4230514.832	4989192.836	3417236.877	3191975.929	4548255.151	4666823.941	4490677.412	3146629.566	1653522.357	3636341.863	3923379.169	1986936.954	3105022.894	2547989.881	2779563.861	2501886.522	2025511.938	1072489.376	2115086.502	2282369.913	2023844.265	2091490.617
Com_3651_neg	Mycophenolic acid	C17 H20 O6	320.12937	6.612	319.12192	Invalid mass	No results	No results	323200.8537	449164.2743	300225.1058	284038.4482	321069.2645	257000.95	1966014.808	2804258.208	2571959.348	2784830.827	2076555.569	1539586.292	4350598.325	2404105.26	3363862.941	3260881.668	2665198.878	2866719.793	2729480.567	1792372.057	2946410.075	2509797.303	3689716.614	1122430.279	1787253.202	1059467.689	1494356.706	2127631.116	1951769.039	2253113.725
Com_3681_neg	LPG 16:0	C22 H45 O9 P	484.27994	8.25	483.27234	No results	Full match	No results	3695186.65	1623203.432	561096.0237	1586181.14	837099.4468	1140027.891	547447.6354	2664750.485	3354989.773	3754806.194	3730022.924	3090661.23	2306601.208	4589224.649	3289382.726	1780102.025	2412119.514	2501343.101	1913795.967	3552128.014	1255479.931	6924131.861	918836.4196	1085016.578	615863.5193	1317543.287	3822555.625	3430138.529	2123574.939	2104704.968
Com_3689_neg	5'-Adenylic acid	C10 H14 N5 O7 P	347.06441	6.474	346.05707	No results	No results	Full match	1649658.191	1493588.983	1055910.256	694697.8155	2293013.444	1223323.827	2526307.291	2966177.16	4188652.642	4466496.797	3794915.275	4412108.157	4230256.743	4402136.195	5256946.685	3219585.686	3336651.459	3377535.727	5676811.965	4071076.091	4425744.103	5419688.202	5018147.245	5819885.933	4405339.349	2573411.109	2617646.878	2778194.314	3376277.542	3313622.506
Com_3730_neg	Asp-Phe	C13 H16 N2 O5	280.10567	5.395	279.09842	No results	No results	Full match	2782062.914	5454477.887	2355771.541	3245486.13	3530571.524	1860541.695	1704349.59	2613140.428	2804879.845	3100258.975	2596791.772	1386482.985	2797006.772	2425061.197	2592811.016	2343732.385	2145551.942	2854419.644	2099610.899	3164431.15	2896727.249	2586469.316	4087752.658	3188487.849	3474991.397	2740490.843	2238661.046	2083928.374	1964951.572	2170904.234
Com_3804_neg	Taurochenodeoxycholic Acid (sodium salt)	C26 H45 N O6 S	499.29635	6.444	498.2886	Full match	No results	No results	1714383.875	1451841.062	1024211.019	5808384.35	1510192.327	1906506.344	1311036.655	630371.3567	603750.1507	1971734.069	990645.562	2600787.986	863708.6171	466966.3494	360280.3416	892805.5024	1293517.978	967682.9448	464817.1323	5710990.786	1749827.753	953102.617	1449775.426	432496.2437	459769.5737	295238.7865	1210110.038	1668932.204	1322469.668	1719022.872
Com_3814_neg	MAG (18:4)	C21 H34 O4	350.24537	7.236	349.2381	No results	No results	Full match	2005222.497	595617.2416	325204.0919	735336.9453	552281.208	542105.6527	643585.2148	559457.1314	699080.775	4669812.705	925004.5075	564296.8357	2605208.571	1205532.677	403737.8677	873678.4268	861805.2374	1236895.27	544610.547	611665.9819	1304022.572	915283.1327	696118.2484	500577.154	269451.9831	249253.6061	899750.3262	900563.1907	930507.9584	641312.6392
Com_3833_neg	3-Methylamino-L-alanine	C4 H10 N2 O2	118.07807	6.28	117.0708	No results	Invalid mass	No results	1250668.434	1149626.927	3080231.922	2918107.652	4653151.173	2413674.786	2631707.134	2653431.018	3047212.339	4122230.931	3093586.415	2907842.608	3719994.503	2796357.057	3421373.525	4225334.773	3175111.142	3758324.266	3429251.411	1841933.374	1501576.384	4508180.014	4233003.574	5212681.378	3691750.355	3112243.712	2851263.076	3027913.3	3475034.381	3307519.474
Com_3885_neg	D-Galactosamine	C6 H14 Cl N O5	215.05539	8.97	214.04802	No results	No results	Full match	2178474.631	2170626.469	1621109.881	1987544.276	1381007.615	1341905.678	3417610.769	912901.5133	4615512.438	4268598.796	4613774.249	1073587.697	3448267.844	2634057.153	2314671.548	2590618.516	2378596.096	2510104.731	2226594.517	864445.7355	2430081.734	1580510.423	1138882.03	1301810.744	2567243.756	779176.0243	2695315.88	2840338.558	3698898.101	3507139.319
Com_3925_neg	2,3-dinor Prostaglandin E1	C18 H30 O5	308.19602	7.865	307.18881	Invalid mass	No results	No results	4077838.672	2771091.811	2439465.49	573975.0216	3812405.862	4075545.056	1396686.009	248236.8921	702138.6111	2005488.848	955749.7066	224838.9894	2502953.745	3207049.335	4201081.515	2224911.19	2777895.196	3085698.018	3534277.946	6176308.184	4746363.925	2503925.38	2307792.246	2385589.961	719205.1574	2884044.61	2561587.945	2951390.069	3062901.143	2934404.52
Com_3926_neg	Dimethylallyl pyrophosphate	C5 H12 O7 P2	246.00542	1.498	244.99814	Full match	No results	No results	3090791.188	5013358.096	265762.965	558157.7948	3332600.337	292432.0405	299417.5708	523770.5468	161563.0663	301845.5328	315352.0529	285681.0042	103484.877	157637.7317	394740.1782	208905.9071	325119.7413	560721.878	122934.9261	198883.8073	583529.5939	353994.6985	988178.7086	427858.2972	650499.7978	645343.7465	113321.4748	115765.7951	174539.426	107540.935
Com_3988_neg	(��)9-HpODE	C18 H32 O4	312.22981	10.108	311.2225	Full match	No results	Full match	2463809.318	1018165.888	2505718.622	961898.0853	1102169.284	3579384.119	1079593.522	657694.4538	1158956.048	1517925.303	1139662.515	570871.989	2001851.859	1596752.255	1443666.216	1126340.296	1717257.646	1216090.97	1257047.405	2070199.946	1762063.673	1213902.037	1106120.657	1927628.252	1306760.533	867211.5394	3738654.708	4358857.838	3943504.429	4527757.28
Com_4000_neg	1-(2,4-dihydroxyphenyl)-2-(3,5-dimethoxyphenyl)propan-1-one	C17 H18 O5	302.11861	6.393	301.1113	Invalid mass	No results	No results	485485.1673	522911.3351	906124.3697	456891.198	649265.6247	419445.4496	1483479.805	1660359.625	1669472.611	2349745.509	1711800.041	1765967.792	2798890.188	3292947.859	5767056.75	2874236.418	4150522.342	4830331.186	3884025.045	2257653.785	3999659.739	3864125.46	5341685.222	983063.0582	3556506.28	2873095.629	2149681.751	2589539.532	2584782.736	2687262.542
Com_4009_neg	Equol	C15 H14 O3	242.09406	7.362	241.08669	Full match	No results	Full match	3322256.732	3066335.114	1177948.485	1200882.361	4283597.883	525086.8132	707823.85	693413.7742	810530.2602	406528.9347	633699.0615	672964.7658	560901.7725	874784.7348	497415.5287	770233.3402	860303.0197	844717.5374	860114.3498	729060.7015	1514967.474	447152.614	668316.1681	468973.297	819017.122	785892.5463	332011.7041	331211.5181	248477.2809	397676.9877
Com_4153_neg	PC (14:0/18:2)	C40 H76 N O8 P	775.53599	11.1	774.52869	No results	Invalid mass	No results	3063058.458	3180483.788	3886551.694	2455652.679	2021707.178	567571.8928	796048.6214	2239015.08	2678124.705	2150275.517	1394703.507	2365670.039	3479847.01	1812039.446	2924749.077	2402085.082	2059407.535	1227354.254	1590917.947	2852212.813	2172083.868	4855050.749	5709114.744	880650.9485	589320.3056	480962.2938	2460141.454	2451487.621	1102992.904	2709322.91
Com_4217_neg	4-Phenylbutyric acid	C10 H12 O2	164.08353	6.085	163.07622	Full match	No results	Full match	3150394.281	3988334.268	1158809.976	1367029.719	3923497.724	953010.526	1152012.457	1062876.134	1056956.334	920750.4499	966648.3157	810562.9907	880107.1464	1063951.968	1077309.502	1212602.634	799238.2215	1156973.328	985344.6612	994827.8072	341683.096	1747956.133	2440852.413	1487289.603	1732932.982	1043848.685	466316.8661	472384.0651	570414.6873	683010.5469
Com_4256_neg	11-Dehydro thromboxane B2	C20 H32 O6	368.21968	6.646	367.2124	Full match	No results	Full match	934283.1072	1103053.072	1687631.38	347394.703	901040.5626	863743.6482	1241282.749	752280.7814	668580.2153	719721.6542	632676.6393	281507.4236	682291.6205	825538.2269	1339088.231	899124.8947	622128.7565	961981.7214	488560.3405	533050.4509	4742765.849	2036074.907	788798.6855	698358.6236	641142.5888	446495.8658	862856.4853	1055995.798	844507.6124	749473.5353
Com_4323_neg	Prostaglandin A1 ethyl ester	C22 H36 O4	346.2504	8.628	345.24329	Invalid mass	No results	No results	3588475.961	929802.212	1153116.816	1258907.29	127858.4678	396222.9658	1059324.125	227957.4274	661453.2487	736926.2871	570299.1784	182801.2247	737699.8549	1564422.784	2380208.93	461670.6071	924782.2864	1151707.502	1117725.061	273843.0521	2493004.396	664134.526	359332.6901	422978.794	487085.3512	231921.9061	3347801.573	3580690.425	3826015.353	3713626.533
Com_4330_neg	LPC 22:1	C30 H60 N O7 P	623.41614	11.509	622.40887	No results	Invalid mass	No results	744771.2034	767394.5413	1474426.136	2152168.521	1973236.372	3434223.302	2408068.094	3581138.871	2857866.302	1832828.535	2667440.499	3218549.485	2649633.571	1846536.127	719409.4025	1669065.26	1881155.658	1651459.024	1768534.818	289392.351	1123159.796	439126.4061	551689.55	407679.8491	2280143.413	1673825.46	1975639.653	2837424.084	2173908.15	2698870.464
Com_4380_neg	PC (2:0/16:0)	C26 H52 N O8 P	583.3481	8.875	582.34052	No results	Invalid mass	No results	4170800.169	592897.2749	524994.8236	575649.0365	412673.9833	2049442.746	1420439.846	1258350.286	1100569.586	1935671.475	1743197.074	1050593.761	1921632.247	1787509.425	1322344.796	1368288.487	807305.4629	1430559.041	2574214.841	2887794.077	3927433.976	1148002.58	535790.8449	545184.2979	1692041.017	280134.7215	1817524.604	1827866.66	1840323.895	2256736.436
Com_4390_neg	11-keto Testosterone (CRM)	C19 H26 O3	348.19063	6.797	347.18335	Invalid mass	No results	No results	716014.511	4137717.732	862328.0097	586481.1353	1356435.016	211475.1298	450642.7071	284831.2186	990467.2243	449696.3029	190159.5696	317165.4813	403519.2057	389960.5402	540236.3133	490594.9957	1001591.168	406699.285	275727.9757	270443.4295	600769.6062	475398.9955	463263.0482	631887.3515	735336.9306	212492.87	335860.0818	361728.1968	201942.6501	213598.8773
Com_4438_neg	PC (16:0/18:2)	C42 H80 N O8 P	803.56941	11.119	802.56213	No results	Invalid mass	No results	2633155.091	2997916.836	3829445.793	4375479.982	2547461.323	725725.8894	1622356.778	2325736.303	1805737.619	1246389.587	2328447.307	1811730.173	1698056.452	1893317.55	2984432.707	1749582.87	2750610.025	2431506.498	1095749.862	2049108.519	2037823.529	3158620.532	2320462.427	4482623.986	4935544.906	1077398.687	2382678.147	1905574.906	1615552.263	1412791.924
Com_4458_neg	CUMYL-PICA N-pentanoic acid metabolite	C23 H26 N2 O3	378.19327	8.222	377.18604	Full match	No results	No results	2842769.461	1095850.645	199127.3131	557179.8798	703785.7914	3267389.242	157929.6124	141657.8435	167964.8643	218225.4901	158640.5558	137540.5376	128582.6275	1717528.066	2600091.418	370591.0237	231507.9158	300506.164	180736.1282	1138302.814	1319426.283	371787.6848	311678.7986	369182.0574	213735.7874	1183428.012	2248745.685	1852517.448	2060113.528	1830128.819
Com_4732_neg	PE (20:4e/18:0)	C43 H80 N O7 P	753.5663	10.219	752.55902	No results	Full match	No results	54892.50762	223992.032	210307.476	3976999.147	348533.0249	66321.90647	217496.9816	105161.8626	74656.14835	69494.77697	70843.47377	58831.21196	58620.88752	63730.62737	113063.7025	83117.79881	185229.5597	84720.83907	387138.2105	250820.8199	76883.04108	160867.2329	232079.5102	166255.6962	89419.71332	85839.66137	67249.38034	77317.80589	83184.60415	78204.54559
Com_4744_neg	LPA 20:4	C23 H39 O7 P	458.24249	9.086	457.23544	No results	Full match	No results	642780.5267	1016902.438	1499223.996	1406830.009	1611200.528	577883.6418	3085534.633	3122206.172	2311430.972	2611017.465	1891412.062	419094.5086	2168148.429	2633999.264	1576510.275	2843754.035	1781274.268	2367275.99	2353275.669	559230.1891	2134146.325	1314304.718	1554017.12	773033.9294	1430664.869	1016652.696	2413629.491	1991902.063	2268715.723	2097440.731
Com_4774_neg	7-Ketolithocholic acid	C24 H38 O4	390.2763	9.376	389.2691	No results	No results	Full match	275550.2417	258107.3719	373144.7098	316050.407	257321.0364	690971.8203	1602929.229	848014.4147	783589.1324	1111548.82	1195642.6	823347.7925	945874.9234	2760881.888	3460555.471	924693.2461	1106005.458	935991.8373	3639445.077	747380.985	1597346.192	1109073.437	564038.5167	707786.5437	851176.5637	787485.4728	2950875.476	2814691.833	2794559.441	2362869.165
Com_4808_neg	7-Ketodeoxycholic acid	C24 H38 O5	406.27138	7.909	405.26447	No results	No results	Full match	451135.5079	519365.5269	331391.1612	297723.4228	188373.8932	233230.8374	2164263.924	1676028.428	1711125.371	1055409.13	1179854.597	1609190.629	1440401.842	2894678.453	3343002.695	1574037.714	1204881.666	2076902.331	3089649.794	1599032.999	1950603.239	1896783.479	933173.1145	2281677.369	1683968.859	1109767.204	2645040.622	2292416.195	2652671.874	2216544.693
Com_4818_neg	N-Acetyl-Asp-Glu	C11 H16 N2 O8	304.08928	6.14	303.08221	No results	No results	Full match	3200125.536	499639.1308	3631281.073	3625493.884	1096316.415	2840141.455	338411.7689	338337.5691	753040.4045	697331.9576	233367.3134	151679.1928	684145.002	634531.0454	991892.0545	253762.4613	317530.6018	804545.5605	1188713.912	1167230.176	942772.1011	585896.8368	985614.1955	427050.5173	1483847.531	1455869.171	1016456.006	1132250.034	939678.5343	716201.5982
Com_4860_neg	D-Glucosamine 6-phosphate	C6 H14 N O8 P	259.04512	5.199	258.03784	No results	No results	Full match	1679830.747	1520326.152	1997455.024	1098898.156	3056263.489	1322250.323	1075611.954	1420131.709	1553046.403	1086006.428	948006.9436	757165.802	1179642.652	1263467.664	1490819.421	1361872.572	1310632.149	1584428.912	902819.4184	856652.0202	1018771.286	1519879.017	1555735.971	886548.0877	1707073.499	1114942.525	1096063.454	1340550.517	1020192.99	1069582.916
Com_4920_neg	2-Methylbutyroylcarnitine	C12 H23 N O4	245.16238	6.473	244.15495	No results	No results	Full match	1776784.596	1987637.303	3359984.382	3704213.698	2975838.862	2565842.07	402301.6455	743042.3751	829325.3206	732872.018	649847.1308	499438.7538	1036085.796	2070199.236	661531.4954	1185080.826	848106.0505	2635092.521	1304657.218	757018.6521	2548280.519	1583376.874	3402251.527	1142306.249	1489012.157	765682.0717	1079121.885	986305.8868	1177677.347	1311220.557
Com_5121_neg	cis-5,8,11,14,17-Eicosapentaenoic acid	C20 H30 O2	302.22383	9.903	301.21655	Full match	No results	Full match	3133678.913	925428.706	655516.7151	1306317.897	220430.2733	391951.9338	647331.7225	208197.108	658468.6743	551509.174	670272.871	182364.1381	971798.4224	1377829.86	778369.554	1763784.237	989836.7443	499853.9121	748633.8807	341194.512	1354236.194	1129499.725	788559.0935	912898.5187	370706.846	274337.3721	1550876.846	1732300.803	1499039.128	1841604.263
Com_5147_neg	Hesperidin	C28 H34 O15	610.18873	5.55	609.1817	Full match	No results	No results	3105369.864	2664522.087	525333.2176	493385.3304	1501092.898	1078430.527	1430031.741	805695.1133	949510.5859	594977.867	1658334.12	1149462.946	1040830.057	501101.7563	892025.9571	1154361.247	635587.2865	1184677.852	211034.8588	715576.2771	2404497.752	689407.912	722640.4393	2166617.401	1323291.845	2650721.196	822172.2476	724738.5753	1079792.747	643893.4874
Com_5166_neg	Chaetocin	C30 H28 N6 O6 S4	696.09563	5.935	695.08826	No results	No results	Full match	701146.4011	473054.8983	1666666.586	1124994.19	1080686.578	1276881.833	2769435.617	1196619.436	1597924.57	842466.4479	1672130.219	1223050.228	1334390.329	1283059.45	1616858.592	2907678.744	1834290.278	2925619.911	754237.8999	579059.8504	977095.7007	2283083.431	3645629.212	2091334.019	699720.7351	993632.6282	1726519.909	1432469.244	1893188.93	1364712.507
Com_5189_neg	Sodium cholate	C24 H39 Na O5	430.26916	8.505	429.26184	No results	No results	Full match	139491.8238	133525.6656	203192.3928	187658.4243	111377.1131	158942.676	1865062.173	485413.8947	1070067.649	761747.1462	886324.1035	497061.0878	831022.33	2187076.264	3517786.209	543714.0371	755897.1427	624304.4613	3123825.36	1255700.497	1270794.341	691122.0689	378612.749	1115108.383	918515.661	574281.9493	1701766.966	1969628.271	1758904.617	2419697.814
Com_5228_neg	Prostaglandin J2	C20 H30 O4	316.20344	7.189	315.19617	Invalid mass	No results	No match	1453441.565	2418671.364	2732596.359	1227311.524	1019333.169	2074695.243	787460.0519	848140.7162	720978.5729	539778.353	569221.9884	371905.2234	879993.8172	1071924.345	789908.8245	1173969.506	3188183.693	1113619.153	319230.859	723611.7431	3291084.311	1829243.4	833949.004	796895.9731	456474.8804	875088.0225	1562903.297	1629046.908	1668712.211	1745588.742
Com_5304_neg	9-HpOTrE	C18 H30 O4	310.21437	7.826	309.20709	No results	No results	Full match	842457.7795	760128.9946	645704.043	2247017.205	1197373.146	2390456.438	478144.5021	537270.4989	619003.1122	1261173.771	526143.6273	943650.5693	725329.086	773241.7571	1751258.125	935332.8469	764654.7278	844078.0318	1365790.259	2359746.169	1208813.773	811895.9949	786678.4771	777673.2565	833443.6123	1438693.722	1042786.294	1791446.348	1382026.073	1225972.365
Com_5333_neg	2-Methylbutyl beta-D-glucopyranoside	C11 H22 O6	296.14668	5.198	295.1394	Invalid mass	No results	No results	623682.7701	1962199.471	344381.7863	344826.4725	2579952.115	504439.4127	244026.5396	615653.4848	363512.6118	980226.0813	290417.0789	226101.9517	278995.046	199856.7498	538373.9194	741655.2091	1322313.642	1332967.522	403336.5365	600317.9977	442773.2784	540078.0429	273753.5731	560695.175	1104554.216	586124.1836	209761.6767	276142.5504	195473.91	355966.3545
Com_5366_neg	gamma-Glutamyltyrosine	C14 H18 N2 O6	310.11628	4.911	309.10895	No results	Full match	No results	2137178.519	2190042.165	1363095.664	1231712.883	2010242.549	1761955.616	1014169.952	1313136.429	800735.2401	1628823.697	1159549.804	1098931.112	1553375.063	1782409.773	867749.9235	1540303.841	1505532.93	1767516.507	1403871.339	3935357.362	2691871.932	2055283.741	4798322.452	2426227.507	1434086.913	1347839.31	2389529.651	2534888.088	2393486.327	2608257.677
Com_5434_neg	N-Sulfo-glucosamine sodium salt	C6 H12 N Na O8 S	281.01805	1.103	280.01077	No results	No results	Full match	1315176.568	2778809.041	578407.0311	598156.1037	354741.7295	642973.5238	1059600.372	1059559.813	1033137.856	529563.7308	335263.5516	742753.1436	664292.4905	671876.8399	1169504.988	1278365.152	435993.2003	1284811.482	955082.7535	1228148.83	949532.0548	1217084.998	1241957.628	560656.736	1046302.849	1372056.944	755043.3024	764853.5273	622391.2511	988977.6055
Com_5445_neg	o-Cresol	C7 H8 O	108.05734	5.037	107.05006	No results	No results	Full match	525247.653	1077932.874	957968.6453	815552.574	794965.1951	600130.6406	670866.0683	495765.7816	485919.9505	731761.0225	549086.4966	387538.4495	465808.9562	909824.4962	1506314.297	1056977.394	2284708.123	3164837.529	2016613.582	1125761.515	1048080.115	1596428.745	2207308.67	938908.7179	1181058.13	610668.6012	833186.267	881495.2482	829353.9112	903594.5494
Com_5447_neg	Tanespimycin	C31 H43 N3 O8	567.28391	6.781	566.27734	Invalid mass	No results	No results	246455.3944	534123.403	251114.2181	2251687.587	279859.9819	698569.7692	494514.3651	423512.8365	207692.269	1087295.82	355284.6405	361836.9523	302326.5755	544947.9897	746043.0707	2850241.155	378940.9205	1054524.031	485507.5025	3805254.129	744423.8467	512018.077	590130.6802	515149.4811	275533.217	253681.7573	837877.2094	577120.8653	964118.0826	486525.425
Com_5463_neg	Pregnenolone	C21 H32 O2	316.24062	9.826	315.23386	No results	No results	Full match	592029.7795	140171.8472	457965.1046	324719.6729	351173.2461	2012506.861	391405.9056	165233.9199	307731.549	855487.9268	374131.8787	148925.1677	578038.7751	593854.5131	577366.3635	465020.9825	560774.5907	548882.5318	455665.9123	277711.2397	531347.3369	444582.4085	365202.0986	417439.3776	248335.1319	215981.0635	1282897.302	1544411.887	2248814.852	2545610.656
Com_5478_neg	(��)8(9)-DiHET	C20 H34 O4	338.24299	10.929	337.23575	Invalid mass	No results	No results	704544.7631	1114757.804	634726.1505	379051.7476	643099.8825	1625659.866	337779.0178	190794.6828	665700.9691	386745.6121	391906.6138	158419.5563	871965.9175	439853.9099	436103.7091	325006.5953	407090.3712	224161.6722	351386.2312	284184.0128	555140.1556	570390.0148	639334.0776	1018080.689	242898.1933	263606.1823	2351901.221	1869112.987	2163591.739	2075993.644
Com_5485_neg	SM (d14:1/14:0)	C33 H67 N2 O6 P	664.47882	11.724	663.47095	No results	Invalid mass	No results	2726327.409	555377.0095	274083.7524	277014.4003	278212.3952	330845.9869	581427.505	799042.6494	924874.5319	2336858.199	1310907.748	214827.7178	1645142.388	1600917.144	656767.1381	623818.1874	668558.2035	577979.1559	730404.2788	355917.4824	1611921.721	499232.6738	444599.5428	541138.8027	484224.3846	284050.7928	1552830.231	1399556.172	889168.2865	1359916.205
Com_5512_neg	(��)-Abscisic acid	C15 H20 O4	264.13331	6.817	263.12604	Invalid mass	No results	No results	329385.99	463711.3344	406990.3805	396143.4849	680363.0198	379014.3605	1255421.418	1127023.779	2318066.357	1861628.904	1340900.623	695123.8197	2067592.138	1790285.713	1405036.618	1556446.086	1692814.514	1713314.134	1371398.858	1495108.061	2210686.197	1856913.523	1419844.117	1813079.193	1133445.833	852640.1462	1424045.277	1380783.904	1318765.785	1316481.093
Com_5527_neg	LPC 17:2	C25 H48 N O7 P	551.32206	8.684	550.31543	No results	Invalid mass	No results	151031.9596	141032.9751	2012596.315	1905060.284	1317497.074	2171072.352	181244.4655	449997.2816	187261.1753	187750.5543	197139.1485	1080795.586	251010.3651	162011.5481	253850.7163	452733.8275	245592.3532	233702.9857	211797.7478	305571.1703	204015.993	478404.3037	383632.1847	451084.0092	243682.7069	270352.5271	187321.0705	327888.2944	208685.3466	311101.1173
Com_5621_neg	Sinigrin	C10 H16 K N O9 S2	396.98936	5.379	395.98196	No results	No results	Full match	259963.1258	334668.6909	627033.8815	334959.8371	561305.1857	356416.0249	985195.4405	1360614.502	1402778.395	2075813.821	1774465.751	1740035.117	1989820.649	1630852.364	1948729.245	1417221.259	1175417.329	1483535.025	1530726.455	2322394.858	1883010.992	1780956.428	2447924.988	2681571.348	1842263.583	696585.7124	1013970.368	994162.2146	948194.4625	1068272.944
Com_5630_neg	AICA ribonucleotide	C9 H15 N4 O8 P	338.06303	5.393	337.05576	Full match	No results	Full match	208315.6658	335964.5768	370629.9821	373693.316	258287.281	202863.5607	238014.6422	191940.0491	234993.4321	222582.1923	258571.066	191175.6751	225543.2115	238493.6697	293534.1651	270400.0951	306354.6931	354665.091	244634.7378	257036.4667	266191.5254	563639.6107	506827.7464	441086.9474	292138.8827	212298.4596	1618009.02	1609031.641	2317848.395	1979665.651
Com_5662_neg	(+/-)-Cannabichromeorcin	C17 H22 O2	258.16173	7.923	257.15445	Full match	No results	No results	162781.8658	170295.7716	214235.5523	399397.8046	121778.7008	2058157.623	155738.7139	152315.0592	165093.4039	156695.6608	160174.766	139406.9639	128855.8235	140365.6886	209982.2665	252366.8624	213605.7138	198098.0734	176756.7269	247162.2238	185851.9656	382111.3225	302067.7265	372737.2017	209759.6419	194940.3959	152722.3167	156764.7108	160008.6245	172792.8352
Com_5694_neg	7-Ketocholesterol	C27 H44 O2	400.33395	10.303	399.32672	No results	No results	Full match	237542.3593	215858.9639	343906.2872	318810.1243	214722.5044	411688.9259	1882189.096	506884.0886	1188176.718	1135592.287	642732.4294	372230.8249	1052261.017	1944007.385	2437587.434	683780.7084	1458257.071	972822.2307	2332061.759	1145880.773	1311282.21	735500.6581	587758.4354	706000.7098	580859.0983	660042.5322	1600459.513	1931832.441	2258681.041	2200144.977
Com_6002_neg	Dl-3-Hydroxy-kynurenine	C10 H12 N2 O4	224.07946	6.155	223.07289	No results	No results	Full match	1105507.437	1198950.911	1244773.229	1535849.359	304215.5411	1011188.337	406413.5094	1899826.675	371999.6979	533374.9202	351054.6864	303818.2851	775368.0967	587611.9893	1537881.586	525589.4656	569933.2807	450654.545	596851.4013	550232.1645	519177.0194	794787.7194	585405.5843	1043431.332	461035.5851	314728.947	289859.0402	384887.1244	485744.0362	479409.5107
Com_6082_neg	OxPE (18:1-22:5+1O(1Cyc))	C45 H76 N O9 P	805.52113	9.967	804.51385	No results	Invalid mass	No results	57925.28352	90588.89383	230810.7827	416680.3228	173468.3199	846776.7742	332490.1222	535215.1303	121299.2781	68066.95557	72560.96124	62264.16032	58608.6884	104816.3083	93783.14698	84236.63203	2628199.643	87429.10733	78553.37737	275754.6821	273024.0428	563456.5616	421511.107	1961925.309	229861.3212	91285.19471	145673.1626	74744.82827	118734.7402	83016.9583
Com_6204_neg	L-Anserine (beta-alanyl-N-methylhistidine) (nitrate salt)	C10 H16 N4 O3	240.11522	6.875	239.10794	No results	Invalid mass	No results	1656300.649	1720960.807	196196.1318	194915.0756	1793786.896	153621.5107	156535.4629	146563.4384	317711.7906	152815.2664	155646.255	139922.1844	131952.8184	137441.6545	210455.6859	203413.222	220804.6988	201353.1159	285417.3573	245729.4954	623557.5452	393041.8547	322477.8449	389371.8024	375408.8843	194902.6566	156439.2167	167836.4245	183701.3118	188371.6432
Com_6245_neg	5,6-dimethyl-3-[5-(trifluoromethyl)pyridin-2-yl]-1,2,4-triazine	C11 H9 F3 N4	254.07865	6.607	253.07137	Full match	No results	No results	1991804.679	1361990.885	448914.9574	451436.6227	1652057.265	194875.8532	318385.073	314603.05	268904.9011	306263.6116	431458.1519	346002.6748	427391.8036	251023.4588	365133.1041	290251.872	428334.6436	564700.3162	430072.2017	366166.1132	461256.8682	548433.9272	396209.1737	513453.5178	281520.6723	274590.6331	190220.5544	255932.217	209057.2532	272917.7338
Com_6280_neg	Palmitoyl ethanolamide	C18 H37 N O2	299.28213	6.556	298.27478	Full match	No results	Full match	271004.2688	250118.146	212326.1469	203607.284	251817.8821	179112.1622	154139.9269	183512.727	174337.9972	149830.8406	182659.9055	177642.8684	222132.8356	160697.308	206491.9496	210392.7994	214970.1479	211581.0425	197426.0117	293370.3876	211201.7298	410330.6492	327699.7878	453139.8439	229382.729	245325.0993	1114767.235	1593636.776	1632427.237	1811301.727
Com_6399_neg	FAHFA (16:1/18:3)	C34 H58 O4	530.43039	9.829	529.42334	No results	Invalid mass	No results	167280.0306	92243.29057	143331.928	124896.4366	71845.87091	134871.3806	158824.8388	168401.2401	367881.0125	277151.4894	149441.2855	290084.9593	165131.5282	186117.3875	155043.2605	193900.8458	213860.7987	156182.8406	203547.1507	188187.7351	163922.5297	301266.0078	247474.8802	282872.8541	164404.8991	145626.6599	1516394.39	1640699.102	1665655.941	1617247.419
Com_6436_neg	13,14-dihydro-15-keto-PGD2	C20 H32 O5	352.2249	7.925	351.21762	No results	No results	Full match	207231.4309	213699.8186	268838.7283	241526.0144	205902.0228	189206.8621	1326227.924	191136.2814	1250589.706	1267222.625	920845.7722	174938.2421	1110200.338	1499400.807	1591382.393	852142.1446	1057421.831	1440272.252	1636342.384	310157.5682	1633104.682	944048.4709	1128575.624	689219.7265	1380124.022	391525.6832	1102412.461	1553810.351	1203876.056	1151197.713
Com_6483_neg	7Z, 10Z, 13Z, 16Z, 19Z-docosapentaenoic acid	C22 H34 O2	330.25529	9.261	329.24796	No results	No results	Full match	521066.7101	230632.9896	366574.0329	266684.6216	256270.8966	195833.9279	1054979.776	1331407.006	1251044.747	1387861.243	1204579.938	888242.2899	1379032.687	911087.0541	723984.3046	1157178.3	745706.6024	1054227.076	747805.3639	658252.0492	895510.3863	448387.5829	334607.4921	379937.7963	792960.9547	337400.0763	1393393.297	990298.1061	1444672.689	1290835.323
Com_6530_neg	Orotidine	C10 H12 N2 O8	288.05801	5.727	287.05066	No results	No results	Full match	221670.0154	171254.0139	377510.8866	188153.2422	130577.6533	105436.9023	213790.3035	106054.0208	548201.7424	1060859.965	435035.9756	346265.9935	1357847.968	1339471.241	476944.7341	134550.9014	208795.0357	146843.6737	785154.7235	166654.2238	586090.0631	237534.2794	552227.7111	278383.8949	330620.2595	136326.6208	544587.2304	472684.0257	515104.809	260213.632
Com_6611_neg	Pro-Leu	C11 H20 N2 O3	228.14734	5.661	227.14006	No results	No results	Full match	690241.1329	576301.0036	802191.6507	501844.7463	921525.3368	590544.5472	1500399.625	832303.4904	1195106.721	1002481.117	1261698.766	1085380.753	1304201.238	1024448.728	1820435.611	1148452.242	1478313.323	1733949.735	1431899.313	1113621.331	1162751.421	1343791.098	1589068.602	1449227.8	1139244.749	1273035.219	1083875.228	1018838.127	1049005.116	1267726.253
Com_6620_neg	11-Epiprostaglandin E1	C20 H34 O5	336.22996	6.58	335.22269	Invalid mass	No results	No match	697004.6932	807545.2022	324297.6276	269677.5017	589471.6358	1372237.348	215431.0243	329744.4372	230503.3946	235502.6859	178419.7563	179679.1975	485453.2931	260434.9658	400927.9285	455424.79	255555.1325	202578.6612	359010.1702	295557.2354	538166.6637	567534.4028	563089.7894	879666.5779	330791.0469	260335.3196	157146.6149	246988.385	224918.3443	186190.3585
Com_6648_neg	NG,NG-Dimethyl-L-arginine	C8 H20 Cl2 N4 O2	274.09764	5.908	273.09036	No results	No results	Full match	1490777.36	1124830.279	313839.1065	188066.1754	1306232.305	154529.3865	483185.1575	624381.1935	764536.3071	847247.7699	546744.8633	724768.8623	1287723.606	458282.9793	751893.3306	522399.6567	507718.3707	871361.6528	404632.9984	273603.9599	1078459.17	1055336.416	997689.2497	1047970.98	812693.9792	960041.6723	583068.8955	334391.8879	275598.6623	458213.6835
Com_6718_neg	TPP	C12 H19 Cl N4 O7 P2 S	460.01506	6.079	459.00787	No results	No results	Full match	410268.1721	837786.298	1883881.448	1624029.036	713972.3148	1227421.273	583095.0899	521824.9188	784923.3869	264257.46	831362.6499	546604.688	522354.3983	646325.7713	416857.8618	835219.6069	911525.9779	1386541.032	412669.2967	232240.6519	442111.0468	2322713.108	1875559.627	606826.0821	984556.93	969734.5719	864288.217	625546.0282	857453.6396	713256.585
Com_6751_neg	2'-Deoxyuridine-5-monophosphate	C9 H13 N2 O8 P	308.04173	1.855	307.03445	Full match	No results	Full match	634836.3811	1595362.225	268770.1705	141979.2133	108820.0031	56420.84641	166084.1113	132638.0867	64328.39856	93495.1293	62914.1844	115896.1378	56836.50889	56649.32862	86446.34565	283937.3441	87384.2574	205803.1777	92719.15678	94454.40784	205905.3375	133209.4911	115223.9102	133847.5567	82109.31996	85972.85448	60138.71162	63886.74782	61040.62793	61530.94833
Com_6869_neg	Homo-Gamma-Linolenic Acid (C20:3)	C20 H34 O2	306.25583	8.393	305.24854	No results	No results	Full match	155276.7226	132427.2368	213253.514	198601.6524	108178.9278	159151.0121	1132380.26	158037.4532	415497.4688	412861.4041	371516.5547	144962.9344	405835.0493	1100341.969	1815472.209	208199.2436	694923.4354	337589.3188	964404.3498	252182.9301	478977.0213	423466.7769	342850.4235	430873.5742	587693.1353	206522.8386	810705.1026	1094872.842	782354.2967	990835.6691
Com_6903_neg	LPC 18:4	C26 H46 N O7 P	561.30615	8.218	560.29846	No results	Invalid mass	No results	1504993.534	753665.403	1152460.289	737607.2362	630588.0002	963339.0961	173968.7535	221160.5093	187909.5782	170103.0799	177478.07	170664.3531	222895.0254	245440.2355	235769.6883	262086.7266	258997.9458	217251.6269	216507.4162	263599.2035	712411.6859	415935.0072	348688.5894	413019.9789	516944.2434	210054.62	264816.2945	367478.3806	363007.8579	332870.975
Com_6947_neg	OxPE (16:0-18:0+1O )	C39 H78 N O9 P	735.53073	9.838	734.5235	No results	Invalid mass	No results	257793.3706	328159.6782	562497.7975	435994.4482	1305040.227	654107.2543	404577.5021	380082.4288	154064.4043	137091.7394	149021.1269	106213.5116	125514.944	137032.7174	165945.458	159026.061	637671.2093	219640.6075	143921.318	356319.112	470055.1162	741293.2812	432827.5484	302763.662	343157.6531	196969.8413	164412.5973	141047.6197	150020.1969	153425.8046
Com_7034_neg	Hydrocortisone	C21 H30 O5	362.20943	6.138	361.20215	No results	No results	Full match	212431.6815	239213.0273	291353.7207	248726.6172	188346.0695	214586.3641	606924.608	317841.4663	225759.3965	1242614.745	285766.7315	195387.9354	439599.3921	445458.0882	329330.3716	1254192.154	258833.7199	379865.8306	248463.8816	309028.9741	234906.5446	474449.7264	396100.5969	566221.0063	271731.7518	246341.6231	368643.3936	376191.9522	395881.9846	430043.6185
Com_7124_neg	15-Deoxy-��12,14-prostaglandin D2	C20 H30 O4	316.20344	8.099	315.19656	Invalid mass	No results	No match	757306.049	1271278.614	330832.1505	394194.3894	960806.9391	1008673.499	340385.4	157265.2886	168833.6327	161523.8223	385899.2443	148706.601	338167.3161	151198.9178	248030.6326	395564.9683	1661154.03	556440.4436	197092.6571	266399.3909	446988.3891	539027.7551	335171.9164	1042360.83	240766.3874	214112.9981	638637.2998	1022038.914	1040433.716	818126.743
Com_7151_neg	Choline bitartrate	C9 H19 N O7	253.11673	6.358	252.10938	No results	No results	Full match	1327457.482	867431.1261	504059.6996	651307.3844	879462.2048	391466.8857	512193.3242	799000.3881	682134.455	433962.7865	299145.6406	257587.9658	660038.8064	294109.4642	599908.425	390919.5962	519276.5465	503984.5048	436558.3912	682341.2216	414080.5313	304926.4	668823.4786	281684.1911	742914.5416	511376.3357	283785.7749	195258.4791	163064.7124	193161.2665
Com_7256_neg	Dithranol	C14 H10 O3	226.06305	6.181	225.05539	No results	No results	Full match	652416.6954	1254733.967	338976.3104	363457.9428	643097.3774	174569.8275	370503.0906	190280.4516	273198.7732	376385.2782	339012.5013	177358.3583	377606.9818	326585.1893	351959.8512	304008.8859	538400.0877	455316.673	408528.1463	326251.0172	438957.0475	509563.664	454535.2547	579380.063	466165.8254	243836.8798	286180.9754	245799.5358	264377.0093	251137.2955
Com_7346_neg	alpha-Ketoglutaric acid	C5 H6 O5	146.02135	8.617	145.01408	No results	No results	Full match	1192082.197	183230.5033	179886.7649	169234.8373	155685.4684	77926.99109	141783.9034	151301.39	113079.1636	171451.7585	100304.1946	144872.812	108730.9575	107383.5824	147195.1577	66189.0976	182041.2157	185197.8335	149211.7623	206736.1533	180600.1383	274527.2668	189025.6711	304869.4207	165154.321	106675.5587	130273.6359	148001.354	126320.1083	63111.54422
Com_7645_neg	3-anilino-5-(4-chlorophenyl)cyclohex-2-en-1-one	C18 H16 Cl N O	594.1907	4.84	296.08807	Invalid mass	No results	No results	125484.5959	983296.7261	139769.4326	140256.5379	307879.7905	98412.02871	108652.2363	102524.7938	110284.4751	107291.9581	109151.7242	92605.62618	89953.87331	99679.5036	144219.8446	133260.8083	146341.0089	134708.3338	122003.9665	159295.135	129533.5327	234840.8681	196129.5899	232741.35	141435.398	121467.609	101153.1544	110371.0254	108963.0666	110077.0908
Com_8025_neg	D-Fructose 6-phosphate	C6 H13 O9 P	260.02958	5.721	259.02231	No results	No results	Full match	127329.4977	153801.2648	132953.7237	136761.0992	117270.2921	90083.82907	165282.9637	210448.2185	451092.2705	560077.9264	333980.8177	90883.40631	384745.6329	572798.675	647092.7375	257066.74	305484.2082	258067.9837	453932.7528	292339.5297	374859.9471	365631.1259	344752.4272	434933.0428	258662.399	111742.3227	192254.2461	345080.0711	385341.7235	292750.6989
Com_8229_neg	PC (18:1/18:2)	C44 H82 N O8 P	829.58143	9.132	828.57416	No results	Invalid mass	No results	498122.3541	25811.70462	42908.81121	58825.02712	40129.92461	31395.47754	42264.52966	37352.0687	42449.894	50225.77115	36746.13125	42625.19465	35226.99057	39928.35699	65456.06398	79957.12563	49266.86095	43349.95032	41412.83767	45585.30226	39585.85026	114143.9247	61206.20512	73265.938	48482.21298	42857.57748	52967.69773	69671.06765	44068.80628	47974.11593
Com_239_neg	Palmitic acid	C16 H32 O2	256.23977	9.287	255.23233	Full match	No results	No results	50263942.52	37502905.68	87437971.5	102996449.1	49017962.79	136601331	189276522.4	170866888.2	161926619.1	145835571.1	166946918.4	149972823.6	139413959.2	130903585.2	70492397.96	144445834.2	125825692.1	109777629.2	132062510	79101645.25	110170200.4	62691057.13	53817261.48	57858638.28	123923304.5	35213095.36	153086357.4	152405511.2	168871712.4	156750687.8
Com_28_neg	3-Methyladipic acid	C7 H12 O4	160.07327	5.434	159.06599	Full match	No results	Full match	606195114.1	666461672.6	600991202.6	549053541.5	931274010.8	453955256.2	1248341721	1446791139	1857737932	2093570865	1856812439	1661978465	1945372868	1953673098	2017402051	1502095796	1237692812	1586879967	2007730401	1811433215	1528598224	2124376382	2250569003	2271674875	1876602600	989538927	1160827918	1207535491	1200267859	1217968169
Com_383_neg	N-Acetylvaline	C7 H13 N O3	159.08929	5.589	158.08202	Full match	No results	Full match	21211934.76	61969811.66	23022702.13	22670722.38	26914809.66	49615130.24	19195746.72	97333314.55	18299654.09	19314103.19	17358246.49	17747185.26	16741021.85	18251491.88	22573058.42	24198389.85	23536469.95	23111938.4	19619005.39	163294177.4	22227094.36	35043591.45	30274698.74	37808420.23	22673727.68	49215350.18	16719626.47	17739299.7	16851575.65	17796205.16
Com_83_neg	LPE 22:6	C27 H44 N O7 P	525.28477	8.642	524.27747	No results	Full match	No results	299674567.1	234403644.7	235592908	207873683.8	283564341.7	389416314.2	574194791.1	484988076	477293394.1	564227905.4	580629551.8	532076590.7	533368585.9	403286986.4	256416157.2	432039208.9	412773776	310421048.3	321874331	262302132.8	288617383.2	106913808.2	102943689.2	130001507.9	354663659.1	290670989.3	452873324.6	479586349.8	447612640.9	460321118.6
Com_47_neg	LPE 20:4	C25 H44 N O7 P	501.28502	9.02	500.27765	No results	Full match	No results	560945080.6	627142819.8	690119314.5	960309111.3	75238580.19	38212718.95	1206672874	43950604.97	940234179.1	1247766842	1128640394	29893877.38	1172619725	1036770052	721140467.4	845839574.7	861004828	607904669.6	989612493.1	30704239.01	1119734209	297920318.7	271213073.5	361953909.2	1120413799	20621040.67	1064347935	1155966191	1205673788	1223214369
Com_100_neg	LPE 18:2	C23 H44 N O7 P	477.28493	9.083	476.2775	No results	Full match	Full match	597898477.6	454343043.6	536010822.5	636492902.3	57090435.18	33630731.4	271893965	12473191.07	290345882	388566816.6	319843280	10959519.05	374432955.2	294699239.7	232920859.3	229489788.5	289562621.5	222408778.6	271854917.4	11201506.9	397925558.2	106053758.5	92610337.33	102432578.4	405884542.3	11406871.32	454019626	460400572.5	461648604.4	455823853.6
Com_118_neg	Arachidonic acid	C20 H32 O2	304.2399	10.007	303.23267	Full match	No results	Full match	67049947.9	30727368.45	52567711.61	29158963.78	51458548.01	177374081.1	157977356.6	139502990.2	141167689.7	163560606.8	110570364.3	89396649.34	170758326.7	166936886	92517323.65	88408524.96	151665866.6	79222564.25	127814225.4	141452418.3	130952903.7	37114050.41	24991922.22	19162680.65	26233944.3	161294453	444598057.9	472064548.5	472401120.6	442571886.3
Com_193_neg	gamma-Nonanolactone	C9 H16 O2	156.11485	6.152	155.10759	No results	No results	Full match	190986037.4	278634110.8	172485485.3	125823595.7	246115198.6	212889754.7	65239169.76	173936629.2	117378668.9	168115793	159234177.7	114144736.3	60975819.07	99068540.6	166540560.6	149482460.1	85710404.94	116146642.8	158615149.9	222214984.3	136535001.2	122125542.3	142855924.4	238102604.1	149807876.1	217473498	85603421.37	82060368.79	82636933.69	83135181.16
Com_4191_neg	L-Phenylalanine	C9 H11 N O2	165.07881	5.668	164.07143	Full match	No results	Full match	3584731.244	2876513.203	2788870.734	4907580.461	2167477.923	3105849.167	1324870.155	1256291.782	1318858.544	1492838.31	1347170.209	781781.8751	1535239.087	1308745.048	1537968.308	1774316.625	1424173.19	1738692.669	1358363.418	2105609.756	2698495.507	2698670.463	5175785.961	3008405.885	2968304.562	2123756.6	1635293.953	1915165.429	1637158.134	2014617.697
Com_718_neg	Tetradecanedioic acid	C14 H26 O4	258.18281	7.18	257.17535	Full match	No results	Full match	55112697.56	43617617.44	30513312.92	30729321.04	41566485.79	28041219.39	19512598.6	15335862.1	27715312.25	23559569.61	19700784.14	10632309.73	31080495.29	20839929.92	35693466.37	27851547.72	22562705.64	27697232.3	17729120.47	26111193.02	41388440.63	27655306.21	27119620.6	47535044.2	34313912.39	19085084.05	14408156.18	14254629.58	13987007.82	15655911.86
Com_528_neg	Imidazolelactic acid	C6 H8 N2 O3	156.05327	5.465	155.04587	Full match	No results	Full match	17571254.62	36728270.5	77753164.62	87542681.56	38408838.56	58051076.96	33471725.91	30011754.69	34767128.04	14616115.66	43216752.06	46653721.9	30170494.86	30531658.43	44517977.27	43641217.88	51329819.08	65191029.75	20902734.74	21751024.2	34422868.81	112511467	94581973.24	50311201.51	34482419.34	56094572.41	38831287.44	36975163.53	39233626.98	41308863.62
Com_306_neg	LPC 18:3	C26 H48 N O7 P	563.32204	8.725	562.31451	No results	Invalid mass	No results	130370769.2	91999581.8	182683168.5	116376720.6	38826588.35	13604788.09	57300024.19	4920641.513	47808466.35	66863613.54	47996171.01	5519325.008	65773480.18	76339694.63	57886869.14	58258780.7	46070802.43	87577117.43	75863215.08	4195395.343	153818275.9	50386513.65	62935873.96	28189451.45	92737143.35	3362346.048	94404582.55	103835739.7	92905603.08	95796188.55
Com_148_neg	LPE 18:0	C23 H48 N O7 P	481.31614	10.234	480.30884	No results	Full match	Full match	91031562.1	33808709.27	46818370.72	51097912.34	40859634.73	246221067.5	153977514.9	184366692.7	192262025	160359522.7	154716664.6	121431369.1	257096698.3	129058962.8	52964870.09	93998582.73	132526480.4	60525838.26	88644748.79	56813924.09	87843726.61	35494789.27	13500469.06	33300533.49	107248691.2	291858921.7	325343051.8	342236228.2	349129929.1	359043213.4
Com_4619_neg	12-oxo Phytodienoic Acid	C18 H28 O3	292.20346	7.483	291.19604	Full match	No results	No results	3782138.789	1146651.527	2296175.896	791984.2072	1356049.578	1825341.605	247392.4031	268098.6141	313240.6031	379551.4424	376071.7375	211782.6187	446173.5321	350063.8305	946038.2368	352068.3266	599062.3129	688151.5603	543991.1386	426948.1927	1535305.254	557736.4204	783481.843	525490.8519	721317.0875	467567.2618	693279.1608	568766.2669	762585.2121	794177.5053
Com_635_neg	LPE 20:3	C25 H46 N O7 P	503.30084	9.399	502.29355	No results	Full match	No results	8355120.078	12582342.55	13623911.41	17333622.34	2786889.001	1305891.605	51283979.95	3376814.07	40526689.99	56427214.83	42605848.75	2590952.576	46037573.53	32836800.57	17990798.96	35625955.43	27934420.1	15794944.16	21936807.61	1035961.952	19123981.12	4615085.256	5748385.562	6671512.04	14543664.55	781926.5251	34116128.42	37159997.8	35643060.41	37047860.06
Com_3128_neg	13,14-dihydro-15-keto-tetranor Prostaglandin E2	C16 H26 O5	298.17739	6.342	297.1701	Full match	No results	No results	2156748.403	7149164.982	1743389.414	1424113.084	2468030.039	957297.7974	808429.4705	590567.1058	1246220.053	831510.2887	902128.5496	474624.5525	1046995.123	645965.8535	1471700.652	769378.188	1376214.691	1022629.845	871619.1135	907057.4229	1267513.284	1115731.713	1855283.969	1513563.869	1463949.331	949822.4402	698147.8486	704535.3664	756304.1456	759380.4781
Com_1026_neg	N-Acetyl-L-tyrosine	C11 H13 N O4	223.08419	5.174	222.07687	No results	No results	Full match	4929513.763	34471516.08	8633736.747	23248072.2	14934205.28	10153693.1	6058592.465	7896915.52	4332371.268	9041061.734	9217209.545	3763507.974	6443636.803	5223697.988	4918675.652	7007968.317	11665172.93	9875130.352	4854393.515	9054943.517	13440625.81	16348072.17	29473406.75	21863003.03	10352572.58	5291071.653	7071173.484	7685918.921	7675830.339	8297931.255
Com_258_neg	LPE 18:1	C23 H46 N O7 P	479.30043	9.65	478.29309	No results	Full match	Full match	101460414.8	64038766.74	71382815.08	88897194.52	9941523.494	7391021.963	150200669.5	6539158.199	114939610.6	116640295.6	124521845.3	5944139.725	148343876.1	109842546.8	57262852.26	112473330.2	102702664.4	88247742.13	79843725.56	1995143.657	101955061.7	28580844.41	26943962.14	24855884.35	101781366.4	3647539.455	140612952.6	139664829.3	135824488.3	119208468.5
Com_1351_neg	PC (9:0/9:0)	C26 H52 N O8 P	583.34855	7.511	582.34161	No results	Invalid mass	No results	9803653.729	472243.2687	7823505.351	16545804.33	710377.4524	8626204.761	398689.9154	345373.2448	291389.228	372010.5679	352793.4516	371757.792	562072.5778	446620.4615	1014859.448	332639.6665	316614.5154	605677.9312	1281433.559	529245.9225	560101.3748	734078.6248	460417.9472	541598.8982	21823608.42	25648982.79	3678099.104	3003524.899	3668628.195	3492408.95
Com_1370_neg	LPE 18:3	C23 H42 N O7 P	475.26936	8.647	474.26181	No results	Full match	No results	23486911.02	9954807.239	17226423.3	11578169.51	1977706.415	1461593.969	6024280.748	300758.6712	5907572.779	7252516.161	5367940.757	253317.204	8145058.303	9382978.034	6701365.244	5162841.62	5622927.197	7682419.358	8134268.765	477722.9757	18417160.9	5148852.002	3053392.134	1938775.868	12285948.02	268456.3132	12653779.24	12070382.53	12654490.81	12211613.89
Com_742_neg	3-[4-methyl-1-(2-methylpropanoyl)-3-oxocyclohexyl]butanoic acid	C15 H24 O4	268.16713	6.967	267.15973	Full match	No results	No results	53631615.84	14978338.9	57159267.93	40335131.9	15031903.74	37461463.7	4197160.84	9467718.63	15011660.49	11596261.66	5938077.831	4226784.948	14886165.14	13428015.19	16427787.53	6104914.495	11419167.31	22593701.67	16179699.75	15859664.73	11632145.95	6856855.183	6498226.865	3370225.034	41898599.33	33685016.64	13815935.3	14060969.23	13673152.51	14000973.48
Com_558_neg	Stearic acid	C18 H36 O2	284.27115	10.182	283.26389	Full match	No results	Full match	17055984.7	9324268.495	19039876.94	23527153.7	10807271.91	37004570.16	49771203.68	52785363.05	47622514.18	58142389.39	43873653.86	37636274.03	58232499	40915805.67	24223419.54	30083551.24	34420525.39	24685427.25	32768786.63	36764061.52	20364950.56	16305119.63	13955273.33	16584683.89	26014430.13	39359504.14	38336311.45	46991667.97	49862677.87	49520810.02
Com_4615_neg	5-Hydroxytryptophan	C11 H12 N2 O3	220.08456	4.943	219.07733	Full match	No results	Full match	1096233.902	1445144.466	741864.2372	826997.995	1689088.902	1020099.596	1877876.953	1765430.206	2216272.475	888937.25	1196595.11	953434.9475	2049854.2	1380299.76	1255702.136	1656140.103	1436678.117	2576179.747	1710592.328	3546833.983	4122398.922	2575506.391	2959977.993	2059061.224	1419241.67	1358414.742	1779019.97	1753143.549	1779297.569	1787430.084
Com_1174_neg	Spiculisporic Acid	C17 H28 O6	328.1873	6.595	327.18002	No results	No results	Full match	10223651.17	28377128.34	13320864.47	7028435.2	10116393.35	7048451.437	18686426.81	4896116.158	5122163.16	6659724.545	5101903.536	5181406.921	3239703.029	6529435.436	9484053.3	7336531.271	33946904.59	13993097.68	7762899.899	7634626.488	8342879.923	11831511.55	4465121.874	18738081.62	4707054.086	6990847.118	7376176.728	8696161.148	10509755.08	12977527.74
Com_361_neg	PC (4:0/16:3)	C28 H50 N O8 P	605.33289	7.595	604.32538	No results	Invalid mass	No results	126077454.6	92817479.22	41833760.79	53283346.76	67769282.28	68947855.58	22188433.6	15007613.7	12582129.5	5253239.446	8896292.887	4578987.635	5229769.757	17177613.87	12296740.23	8366921.305	7371254.927	8255560.944	9164060.384	11475935.98	76339009.08	21345439.3	7014393.561	5448259.68	21865233.86	27617972.92	24184893.95	22874831.55	23200298.29	25272843.98
Com_5040_neg	Metanephrine	C10 H15 N O3	197.10485	5.468	196.09761	No results	No results	Full match	1147349.2	3144657.517	2832013.779	3121601.744	1891557.209	2080508.977	2378361.977	1810381.79	1704523.609	1128363.888	1978253.354	1375640.083	1664193.476	1564098.835	2740308.001	2880653.194	3348922.702	3392656.066	1068835.128	876111.4926	1641607.611	6433310.424	3884640.565	2410274.001	1117258.449	1717324.899	2357267.299	1371693.432	2081242.708	1916162.647
Com_512_neg	LPE 20:5	C25 H42 N O7 P	499.2696	8.553	498.26224	No results	Full match	No results	68423618.47	54893534.59	55805565.07	91092847.31	10236108.15	4131246.886	11317219.18	919301.3648	15244595.54	18685693.35	23445007.19	567021.6424	15954791.31	15232036.23	17001422.15	9072844.779	13451199.91	9051788.449	26151915.6	566409.6382	22784768.67	5506927.241	5246998.422	12997583.08	44679108.12	1213481.819	38094837.17	37234030.41	33727160.38	36579234.81
Com_1450_neg	L-Fucose	C6 H12 O5	164.0683	5.841	163.06107	No results	No results	Full match	9977967.113	14021846.82	4401279.148	4253751.878	16806819.8	16503169.38	5387935.216	3188498.927	4097827.33	2643789.054	2824110.787	2748935.967	4207073.09	7354941.849	18074336.94	4634780.087	2540113.737	18392745.18	14389038.34	4266824.54	14314967.24	15043431.92	19002952.77	14286404.28	25305089.88	23201412.35	4056686.99	3853924.081	3823790.66	4774926.426
Com_64_neg	Cyclohexaneacetic acid	C8 H14 O2	142.09912	5.866	141.09187	No results	No results	Full match	489551992.3	1006866932	346688910.1	308215589.3	539255650.2	257028617.8	106382944.4	138377498	194420502.9	136623736	126724255.6	98050837.24	204587605.5	150063850.2	235180833.8	189282192.7	167706843.2	247011526.8	188092096.2	209962957.1	234430284.5	225216717.9	236831517.8	272606537	334787678.4	209018969.8	138188787.6	143492529.6	166602977.6	155529631.8
Com_3_neg	Gamma-Glu-Leu	C11 H20 N2 O5	260.13672	5.501	259.12958	No results	No results	Full match	2431638006	4704840565	8983732662	8469901848	5095326967	6671776769	4579422847	4519097243	4738467977	2041974260	5564448568	6819830762	3715729263	4679066009	5657633285	6893535887	7649268844	9622897242	3435988972	3099647849	5041877169	12862576861	12038265206	6788985731	4762577882	7414847065	4809294208	5167428065	5007288280	4856730560
Com_543_neg	Cortodoxone	C21 H30 O4	346.21456	6.434	345.20743	No results	No results	Full match	52145344.5	21494795.18	40991032.61	49066423.65	33987195.95	36038335.56	13062345.83	57892131.72	38752568.98	68734124.27	26062979.74	32765686.51	41635808.66	39517568.67	33227159.44	30116326.43	21035617.23	35587712.9	39403211.15	45192394.53	55799024.73	33147062.72	49932146.9	31981731.53	33962876.09	12184494.02	32881848.45	32104263.44	31558892.46	32782962.99
Com_4428_neg	Estrone	C18 H22 O2	270.16153	7.517	269.1543	Full match	No results	Full match	2532285.628	3928234.644	900682.1864	684086.7725	3615270.093	881940.1563	727761.5092	260655.0622	789663.461	572270.2997	683210.0511	594745.7851	557896.1618	638381.3362	620118.693	544952.8962	759519.2012	915766.3938	426898.0733	347056.9098	1295115.032	513785.8468	650600.4521	494377.4814	457776.619	610298.6698	290415.769	426665.7056	310350.9774	275444.7617
Com_76_neg	1-Palmitoyl-Sn-Glycero-3-Phosphocholine	C24 H50 N O7 P	495.33233	9.548	494.32489	No results	No results	Full match	103883378.7	52434484.69	267005534.5	303825892.7	99282425.12	603428711.4	649191020.9	578952753.3	635072914.7	538038343.2	564314923	521406433.4	596690773.8	463434830.9	251590247.1	529386252.6	455572097.8	357909076.9	479485832.5	253904915.1	429366788.4	176671135.8	180842479.9	117481995.5	396792499.9	451905929.5	625089169.4	647064703.6	606600085.9	714097706.4
Com_2421_neg	Isorhapontigenin	C15 H14 O4	258.09237	5.822	257.08505	Invalid mass	No results	No results	6236265.342	7579491.694	2794300.219	3704358.32	9152641.232	2005224.614	927904.8393	1042573.791	755463.0377	823295.2259	768055.6787	2206573.433	2844335.967	1078126.81	785014.7197	1528262.366	1310900.939	2060132.545	520704.7408	2164855.266	5343078.288	3283621.203	4094642.045	4043582.295	4580619.315	2564813.334	1022327.824	894160.5511	943205.1784	951657.3424
Com_938_neg	2-Hydroxyisocaproic Acid	C6 H12 O3	132.07846	5.531	131.07118	No results	No results	Full match	16974209.49	19763372.89	18580717.85	21343607.48	19690773.6	15019109.49	19855167.35	24551915.38	22501709.48	32171888.66	22108874.56	13383867.55	27549183.66	29253921.96	17186069.08	26891077.43	19882389.09	25770657.41	17843110.6	53318892.23	29457149.62	32572406.28	34494649.94	46169776.82	22614713.86	10803904.83	16025327.15	17517350.42	19351592.53	20355384.12
Com_27_neg	trans-2-Methyl-2-pentenoic Acid	C6 H10 O2	114.06779	5.472	113.06068	No results	No results	Full match	596264922.5	662458231	581700600.6	528467495.4	932765755.7	440599104.1	1259724266	1425468520	1843367917	2104526932	1867715911	1674312716	1954830114	1958357067	2022441732	1508254469	1248941328	1575076871	1992465060	1788541291	1537429446	2144838600	2270376932	2291829254	1788366344	976166070.3	1158380436	1202212723	1196830892	1216107369
Com_45_neg	2-Ketohexanoic acid	C6 H10 O3	130.06284	5.49	129.05547	No results	No results	Full match	449250295.4	674549898.5	990037119.5	1693482439	1379594301	1114844106	541354247.7	1200152339	379540013.5	826351489.8	435281074.5	620844318.7	943854367.3	547166193.4	207953993.3	1083306014	270623696.4	352635378.3	256084522.8	1562638475	490192005.6	867671939.7	1111001028	579003125.9	379037777.7	382773822.8	461842409	481672075.4	372322463.2	483183811.7
Com_719_neg	Traumatic acid	C12 H20 O4	228.13615	6.443	227.12854	No results	No results	Full match	30678129.19	54931504.43	21269979.31	16957114.71	31250855.25	14304252.42	9529196.28	10606124.76	16008643.37	14297559.99	10658658.28	10229583.79	19829885.22	11548819.56	10003446.87	10155636.39	12717493.39	19356068.45	11772682.11	9241963.529	16280490.38	12813163.05	17470095.69	22153798.61	17613376.87	13553136.78	7671092.671	8189318.946	9863784.897	6394638.532
Com_4971_neg	Biotin	C10 H16 N2 O3 S	244.08773	5.371	243.08044	Full match	No results	Full match	1430421.454	1914398.44	3868282.815	1257152.175	1470836.784	1926008.576	578658.4625	1130599.432	793015.5415	1447261.749	640100.9516	769386.4575	1423326.941	1193969.413	585614.2919	1278379.212	471919.4061	1358520.113	739541.6665	1333805.72	1823041.64	1183545.841	2680119.116	859714.1696	718510.0397	849814.6851	879434.7286	1371266.488	1178727.219	1201582.723
Com_3139_neg	1-Oleoyl-Sn-Glycero-3-Phosphocholine	C26 H52 N O7 P	521.34754	10.17	520.34052	No results	No results	Full match	2388843.055	2026112.805	2443908.039	5191116.915	2670719.917	5774708.032	2019569.984	1948817.924	1825270.27	1713839.664	971505.5416	576874.7735	1464671.248	1071158.547	660028.3353	1070097.658	740314.1319	1032588.327	1105137.28	347718.3711	1102723.061	578990.0204	458666.4975	535573.2445	1752267.948	435307.1974	2308617.316	2286771.176	2655342.751	2462719.946
Com_2358_neg	Methyl EudesMate	C11 H14 O5	226.08392	5.902	225.07675	No results	No results	Full match	7764968.378	3096721.282	8777733.655	7712558.546	4773649.094	6058512.141	7189372.573	386548.8395	2178755.494	450361.277	1168174.573	1231474.641	1738522.814	8753330.994	2653166.548	764673.392	7054680.475	1847301.179	1432305.813	566315.6862	1362995.39	807126.5311	15559595.05	12424682.36	603632.8855	2082673.62	1952674.673	2223450.973	2563193.565	2378647.43
Com_2632_neg	Dimetghyl 4-Hydroxyisophthalate	C10 H10 O5	210.05228	5.681	209.04523	No results	No results	Full match	187328.4644	9281450.281	2445086.206	2231203.099	6252858.957	2404065.6	889398.8248	2627393.669	1702795.324	1416312.782	1580895.254	1399379.38	2144959.303	1612834.64	2893977.715	2095302.84	1973698.38	2140151.771	2473111.591	2817569.827	2863964.881	1881914.651	2719545.972	5075555.255	3677788.427	2561336.163	1314140.998	1636151.821	1226718.766	1432616.219
Com_1383_neg	Ethyl chrysanthemumate	C12 H20 O2	196.14601	6.659	195.1387	No results	No results	Full match	23247235.72	21082710.69	7960746.009	8621655.672	16150841.51	3680008.58	6947875.178	6598173.714	8747434.659	8676993.68	6599922.264	4688494.737	8716218.115	6391708.534	9683515.284	7632576.014	7627112.036	10003576.12	7130329.308	7477996.179	11846125.18	7408341.976	7092879.608	6334011.213	7411764.257	5945728.877	3692305.16	4088896.178	4226883.096	4391896.269
Com_881_neg	PC (5:0/13:1)	C26 H50 N O8 P	581.33276	7.245	580.32501	No results	Invalid mass	No results	29229096.5	5013707.312	29290578.07	46311540.75	4789563.049	28212148.3	1002231.335	905224.1053	917347.4505	649953.7494	1056909.477	696907.8391	1066961.025	1139299.81	1356038.246	872349.5114	1276227.453	1635789.442	2601665.616	1660450.192	4041124.308	1084354.582	934264.8713	753162.2009	21812438.27	30817160.66	8013865.129	6597264.273	7109202.916	5045283.476
Com_1_pos	PC (14:0e/2:0)	C24 H50 N O7 P	495.33322	9.52	496.34027	No results	Full match	Full match	14194633298	9138585788	22604129072	28777900677	13284230299	35939748517	42048444901	38670241583	38195787569	35535537795	38896655603	39038664570	37633142344	34844017727	23779217826	36616858486	30563195893	29403337787	35784122927	23923842691	29230660048	18392351553	16407322666	12783011342	30280579442	28124753793	37440147852	37737014840	35697423180	41921827284
Com_4_pos	PC (16:0e/2:0)	C26 H54 N O7 P	523.36469	10.42	524.37201	No results	Full match	Full match	3608512301	1842116309	4414121743	6691273171	2558124829	13381493665	14806230592	16233654216	15155595014	14924989909	13149660649	12119862175	17571548062	9375904310	7740596858	9561338675	10689406101	5481608285	11059501513	7048809548	7161960583	3149400281	2115908808	2930267841	7338240338	12850636899	17446773381	19600626624	16835659763	17847741408
Com_5_pos	Lysopc 18:3	C26 H48 N O7 P	517.31518	9.519	518.32233	No results	No results	Full match	4406122726	2609020247	9352605271	11446914687	3656464262	13730494674	14421660607	12696682585	14059287395	13188447754	14545917939	13956959708	11698062000	11862275993	10324396472	14031871057	12882706890	11817371993	13711419347	10700513307	10842452187	9897894984	8610366315	6809269374	12099657733	11594789706	14562716807	14373190797	14904490699	17456559627
Com_13_pos	TKK	C16 H33 N5 O5	375.25289	6.505	376.25995	Invalid mass	No results	No results	9570862119	7843026199	5776551861	3425635762	7230187635	4230328046	2585745521	3833931401	3406529105	3335302180	4378694132	3929107007	3308721210	3059729486	5627386835	4058057383	4925267451	4140898109	4657716434	4886606905	4794679975	8842847981	9272222992	13756368663	6431052273	5118590407	1511297502	1729961516	1549366815	1714654334
Com_29_pos	Hydroquinone	C6 H6 O2	110.03708	6.559	111.04436	No results	No results	Full match	4740362828	5229732145	978569292.1	2010926697	5133241353	922605094.1	1431102502	1165724146	1294414912	1185545042	1370061476	1177275253	1448779578	1290409430	1933822887	1503724887	1329567915	1794000547	1463223304	2142001436	2268205001	1001258303	1169637334	1171102943	1992442185	1439856441	454531754.9	556802991.8	553596588.4	573428459.3
Com_32_pos	2-Methoxyresorcinol	C7 H8 O3	140.04771	6.441	141.0551	Full match	No results	No results	3766570410	4090300263	935939637.8	1586185527	4236388333	714738179.9	1193618662	874569435.4	1003828474	641563664.8	1064471954	900568578.2	924668388.5	1015983053	356003557.1	1180754346	926038631	1376044193	1101216366	1750415586	1788705535	714487673.1	869479523.1	822003801.9	1477404228	1064772263	326898293.7	421826923.5	407747347.6	431430077.5
Com_41_pos	Indole-3-acrylic acid	C11 H9 N O2	187.06391	5.169	188.0712	Full match	No results	Full match	1507287584	2596978975	2409452590	3420978973	2664508815	2077772367	2996617951	3051286638	2472522149	2728810213	2143411303	2908177333	2692179406	2588550579	2374501480	3685755137	2516866812	3325045514	2785465914	4763726758	2780308135	4515345824	5917366750	4443772847	3025909184	1382538166	2008025826	2139406264	2012965908	2239138738
Com_46_pos	2-Amino-1,3,4-octadecanetriol	C18 H39 N O3	317.29362	6.571	318.30063	Full match	No results	No results	1377471623	2692204711	458155618.2	778967040.4	2397492683	533351547.7	670025723.2	561852080.7	567341513.4	297558362.1	267536659.3	333168298.7	607101208.5	672204983.9	731112886.2	725048207.2	273142672.5	880854764.5	437269933.1	514347633.3	846254607.1	797380051.5	1611447223	1156975443	953504250.5	906848087.9	228406480.6	239686367.5	217539384.3	229736563.9
Com_73_pos	PC (18:4e/2:0)	C28 H50 N O7 P	543.33333	8.787	544.34045	No results	Full match	Full match	247660756.7	520985851.9	393447941.4	311893926.4	674318493.1	245431823.9	1361270907	560909827.1	990587458.1	1336761268	875804965.4	733671527.8	1044067081	1364021664	927570129.6	1648170777	825614379.4	1071426880	917073261.7	415693228.6	1010280027	370958692.7	554099103.1	369467546.4	536495239	426111664.9	1174078440	1074108251	1023344266	513885132.2
Com_98_pos	FRH	C21 H30 N8 O4	458.24157	9.433	459.24902	Invalid mass	No results	No results	32517697.59	125520126.6	580922313.6	84293850.44	91057286.07	199885997.9	599976356.4	186777576	555398404.6	133906261.1	190400672.1	166293639.7	143995979.4	481035214	71437970.6	230663294	737514184.5	616935062.2	125964296.8	263692289.8	593252087.6	202645058.7	65073217.07	156816931.9	423948178	94720703.17	514360509.4	517900567.6	921210523.1	567076401
Com_102_pos	PC (16:1e/2:0)	C26 H52 N O7 P	521.34915	9.413	522.35602	No results	Full match	Full match	499008746.3	492029220.2	707991215	601171081.4	442640412.8	550728948.4	745142121	721583780.5	566548016.3	887691937.4	608626710.7	753401206.4	17543049.28	554611318.1	880200419.3	17035122.92	861597863	936124941.2	763415298.5	930136707.5	450133711.6	410633090.2	468600134.4	342574624.4	1003027656	407087208.5	576141963.3	528234579.1	339513985.5	597507963.1
Com_103_pos	5-(6-hydroxy-6-methyloctyl)-2,5-dihydrofuran-2-one	C13 H22 O3	243.18396	6.429	244.19116	Invalid mass	No results	No results	452446662.2	833774229.8	276440879	288357708.3	454588327.1	165489842	119189979.7	132203782.2	165906836.3	146322715.6	134781054.7	148052168	135128538.4	135872381.9	238432448.3	308684139.4	152322413.5	262443929.7	174683959.9	203087883.5	209440357	225113476.2	222490477.1	342319458	312758489.9	145621102.9	110356604.4	121814999.4	117908146	124007465.8
Com_135_pos	Isohomovanillic acid	C9 H10 O4	182.05615	5.49	183.06343	Invalid mass	No results	No results	139617642.2	142464806.8	170732684.9	169655383	197078416.1	136305831.3	301190110.1	385569891.9	468239390.3	580554284.8	506883933.6	474223756.3	512315022.6	545248050.3	475685999.7	391567007.6	327855586.3	441113358.1	663314500.2	636985015.9	381826535	820742114.8	857400135.9	926965445.6	570722820.6	274631379.9	286378300.5	306075499.2	284847437.3	320575345.6
Com_164_pos	Cuminaldehyde	C10 H12 O	148.0892	6.882	149.09645	Full match	No results	No results	422828705.8	350231290.8	59822218.66	147749070.8	429108123.7	287955089.5	161755077.2	161185831.5	238715698.8	37113502.06	42876136.68	40398418.08	248377960.8	278029050	227953722.4	242512668.4	70958887.47	227474864.8	181437620.5	61833065.22	373015623.6	452753436.9	475427073.6	422585843.4	294763783.9	359441422.1	28215581.57	31658590.94	32661527.95	31038203.29
Com_165_pos	16(R)-HETE	C20 H32 O3	342.21787	8.26	343.22552	Invalid mass	No results	No results	367418278.5	127872754.6	186048668.3	151420888.1	108792140	465561392.4	79975058.86	47455034.21	68722509.72	64782134.55	74177210.93	28281085.54	54235341.54	257431313.7	484422868	90211155.64	85081028.57	153022088.9	144348540.7	382179077.3	222396172.5	191442770.6	46858664.39	21618800.04	49850478.95	250442552.8	302410704.1	322994441.8	306671268.5	325629864.5
Com_205_pos	4-Butylresorcinol	C10 H14 O2	166.09993	5.822	167.10794	No results	No results	Full match	279486828.2	301522125.8	117178373.2	138308817.9	336550792.1	73316672.71	82274906.68	83905547.29	79614080.74	76214114.38	85112618.37	90148847.61	86609876.91	100294517.3	140479574.7	108763761.5	85866723.19	139231059	75976550.04	143920800.5	142598113.3	197368425.8	218622440.6	271657769.1	178399677.3	93793878.68	41476161.22	45936635.64	33822898.55	41980085.93
Com_221_pos	1-(4-bromophenyl)-2-phenylethan-1-one	C14 H11 Br O	223.11887	5.982	224.12614	Invalid mass	No results	No results	61858583	46791802.93	74610096.59	50419546.59	48109911.61	56039291.88	112295969.6	164930903.6	257251421	324466231	219917823.3	215295897.7	283409057.2	232544705.2	435011345.1	136844249.5	15282676.92	154296961.5	357845286	309274550.9	214467837.9	342663369.5	276531250.3	374845705.8	301813520.2	202873702.5	164501492.9	167752676.8	154958310.6	176108678.9
Com_231_pos	N-Acetyl-L-leucine	C8 H15 N O3	173.10574	5.746	174.11301	No results	No results	Full match	237150516.3	194014193.4	334456816.9	466458905.8	233794677.1	268906236.8	52271078.73	68357001.25	88075040.25	93959100.99	69074737.61	75678652.06	86519664.15	129510121.9	133170557.7	88882761.05	85005688.05	167034236.6	172319154.6	219023300.4	171933597.7	256274325.7	352876067.9	207717353.7	227293108.7	104551128.2	118307679.4	105970370.1	110775497.5	113737242.5
Com_248_pos	N2-tetrahydrofuran-2-ylmethyl-4-(4-fluorophenyl)-1,3-thiazol-2-amine	C14 H15 F N2 O S	278.08869	5.469	279.09607	Full match	No results	No results	61478989.82	106955652.1	342744778.2	426805429.5	129854887.6	256781854.7	25400683.61	139520821.6	164638331.5	68186362.5	214022915.7	218575461.8	135612360.2	123725535.8	324906531.3	190346555.6	223242190.6	310772858.1	122452058.3	116681236.1	136281935.7	574087635.5	550170874.1	335795122.5	191562117.1	325503758.7	154288019.6	165128506.8	147872571.3	168893171.5
Com_263_pos	N-Oleoyl Glycine	C20 H37 N O3	339.27798	10.172	340.28458	No results	No results	Full match	23808954.15	2041979.887	26557275.03	8037439.15	5783854.537	52213842.1	80616160.66	70648406.61	73418495.4	108936762.3	166039461.9	67521337.25	110042907.1	115257862.6	66745972.63	95128110.1	210334328.8	62734409.85	30224319.85	55508528.6	42550758.85	38615175.97	25059497.21	31224088.98	14241526.07	99870190.43	250448773.7	252079789.3	252541156	258402284.3
Com_269_pos	Caprolactam	C6 H11 N O	113.08445	5.344	114.09167	Full match	No results	No results	201004761.8	258490635.5	228657306.7	223026548.7	120150903.1	45706891.38	120639930.7	151822328.6	175166333.5	163476162.3	152467484.6	135859743.1	39931446.23	156172997.7	237544490.2	175517146.4	145994866.6	204008685.3	232705055.1	303485466.8	225598588.3	200840908.4	144777475.2	230663174.9	101097411.2	62615767.26	42757190.5	47101529.73	57234500.71	56297673.81
Com_318_pos	ACar 18:1	C25 H48 N O4	425.35132	7.976	426.35828	No results	Invalid mass	No results	97445965.7	56630492.87	46156293.43	71873731.69	65792683.65	99126061.75	117404305.8	111533849	151757048.1	160742349.5	103909135.5	106171926.4	171288670.6	175881445.9	66778170.38	102683769.4	84230090.36	86412955.22	115278522.2	94440838.22	100942342.6	48069537.34	37944685.61	26398210.71	59709039.36	119583332.1	186544870.6	179683068.3	147926528.4	138102924.7
Com_332_pos	6-(3-hydroxybutan-2-yl)-5-(hydroxymethyl)-4-methoxy-2H-pyran-2-one	C11 H16 O5	210.08745	5.998	211.09482	Invalid mass	No results	No results	51958678.49	188568210.2	75193578.81	65291750.47	50648185.58	46416784.79	36490996.45	40758912.68	55946371.01	57641582.07	37717814.8	44430505.87	33827781.78	48772319.76	83125432.6	53515324.16	83018021.8	65241797.3	65480871.77	81362613.99	70816571.77	119764263.6	105692311.5	134083682.4	86236939.22	47950074.05	40218107.48	45149639.26	43385090.83	47032901.01
Com_346_pos	4-methoxy-6-[2-(4-methoxyphenyl)ethyl]-2H-pyran-2-one	C15 H16 O4	298.05506	0.342	299.06229	Invalid mass	No results	No results	72033486.29	70107504.39	101042559	94355864.23	1817.653548	22079449.62	2584101.141	64858181.16	36116.70611	69808016.98	69143016.11	65324726.18	54618778.1	63979384.75	117832466.1	1302677.867	2626.675917	87244986.53	88764169.29	392872721.1	75934102.42	213519692.6	164093376.4	267437366.7	113426450.8	82744968.18	63500643.32	66391517.83	57400261.36	59519575.68
Com_348_pos	Palmitoylcarnitine	C23 H45 N O4	399.33575	7.827	400.34271	Full match	Not the top hit	Full match	87172619.42	34482414.83	40645516.59	31911056.52	46357039.62	91198903.28	75558696.94	77280757.73	127337405.6	128582696.6	83965461.74	86609484.95	143283220.4	134053824.3	56193703.37	88348953.83	77611623.85	72052816.68	79256600.1	72277964.02	72119854.2	57273098.08	40429588.18	30558227.54	34974646.31	97904192.93	167818413.2	164332015.1	143526363.4	152035254.9
Com_366_pos	PC (14:0e/5:0)	C27 H56 N O7 P	537.38077	10.89	538.38855	No results	Full match	No results	44213784.33	22184613.46	61223514.43	86639849.62	44767670.55	173686916.1	56256957.07	82175879.8	72338266.83	50385917.86	39621704.65	61395327.63	107294719.2	52348589.07	19977626.41	38047117.43	31362374.96	34932275.79	35968621.87	19502747.61	51069731.75	18137612.41	12951410.64	8300552.31	33521788.91	72900718.16	104884410.7	134112865.9	114920941.8	123863670.4
Com_367_pos	Phosphocholine	C5 H14 N O4 P	183.0665	9.543	184.07375	No results	Full match	No results	67989288.79	39102681.56	71837126.88	77514140.99	47780503.45	133836343.6	161954721.9	123698113.9	161911844.8	115795547.5	141583366.3	153962301	145982536.3	111931911.3	100871104.2	118850576.3	92010685.99	112379203.5	132269754.8	103018632.8	30192736.77	62298651.6	61334795.76	90253817.28	88728334.18	81358993.5	89639391.35	122279656.1	133027222.9	122335634.5
Com_390_pos	PC (14:1e/6:0)	C28 H56 N O7 P	549.38067	10.622	550.38776	No results	Full match	No results	75662500.68	70091841.01	115441094.9	235653378	105586928.3	160352838.9	131859614.7	151796546.5	123773161.1	96639987.59	100126440.5	132036426.1	97323701.13	97380682.15	41109972.49	94954585.53	74170454.62	55799459.49	78105951.86	35459852.76	34534618.1	13466380.78	15670553.07	12988113.62	74290965.97	84975772.15	132314586.6	124423155.9	106355253	77354443.02
Com_395_pos	Monoolein	C21 H40 O4	356.29345	9.9	357.30069	Full match	No results	Full match	10055291.96	5851574.468	14799702.22	9394873.395	1803816.845	25114446.6	62632721.6	57863924.35	62848881.45	107125377.1	98066391.94	49577412.92	98025513.12	61906569.55	45771415.58	56506922.95	135586087.7	33355614.86	37423745.95	51620888.63	62354735.46	32858171.71	1718477.297	27026633.1	17578197.86	94999589.81	144846421.4	149240121.7	141464055	153412577.3
Com_411_pos	SM (d24:0/18:2)	C47 H93 N2 O6 P	812.67823	11.142	813.68439	No results	Full match	No results	4920990.269	4229757.683	6736675.157	196166508.4	75313744.36	32764657.7	143889202.9	136355569.6	143076661.5	139344339.2	120207485.1	18549051.79	33869543.66	18249459.37	82213481.1	59569365.31	124959840.2	123450382.4	100075407.8	154262911.1	140151073.4	421505251	255486418.7	205114474.4	59598866.77	53943326.87	50011471.42	78782361.39	60143117.32	58962031
Com_444_pos	Hexadecanamide	C16 H33 N O	255.25665	6.582	256.26389	Full match	No results	No results	49265033.67	130903134.7	25822818.53	43134810.17	95804009.86	32019759.87	34820454.33	33617289.84	29288856.97	19410018.77	17549898.65	14462287.81	23153223.84	41115461.68	47421498.63	46822190.88	17590563.06	50473463.32	34694613.91	29298219.55	39689262.31	51557607.7	89332087.92	57986541.01	48519604.99	47291913.77	14598592.53	14244332.55	12408303.33	12413450.57
Com_455_pos	PC (18:3e/2:0)	C28 H52 N O7 P	545.34923	9.173	546.3562	No results	Full match	No results	11834833.92	25597780.53	28562894.14	36217083.08	39405303.2	31919799.6	122166364.7	129478648.6	78580898.73	115042144	71979259.87	114374750.7	78821035.14	83779891.05	53451475.35	130899027.6	67180700.33	53197395.93	56726526.07	39054117.41	35954149.39	5150223.698	21125670.91	16947725.24	20096038.33	24172010.82	70231633.68	61953714.58	52028388.72	63240588.06
Com_460_pos	1-(2-furyl)pentane-1,4-dione	C9 H10 O3	188.04796	5.85	189.05522	Invalid mass	No results	No results	109707401.4	117892198.2	37757595.06	42126765.1	117272686.3	20844778.43	23835995.95	24014837.08	24743309.21	24080955.95	26354255.98	25571866.02	23698702.64	25639593.23	35905829.24	30062853.6	21569132.22	45731924	31868958.19	47800977.81	42461808.73	45030875.08	65847849.3	59771845.93	49278933.39	28803073.82	8799244.275	9616430.619	8946179.231	9722077.905
Com_469_pos	2-Anisic acid	C8 H8 O3	174.0274	5.509	175.03455	Invalid mass	No results	No results	13244813.72	15550786.41	62614966.29	180764810.1	24795485.46	69618121.67	19288165.96	37275533.85	20651505.56	27949391.42	29652260.73	23838602.05	28874469.56	36089664.88	19718355.8	35456705.98	17262046.52	38560859.04	15185121.69	38996296.63	26715182	74621637.02	140716343.3	49973063.69	45334810.39	31194691.18	30777782.55	32189572.08	26033404.46	34508813.35
Com_502_pos	trans-3-Hexenoic acid	C6 H10 O2	114.06845	5.473	115.07574	Full match	No results	Full match	34873422.77	31523250.78	42019733.91	42311239.82	33009454.1	28706156.07	49530428.39	67928109.63	84597270.25	103045216	88740599.17	84432039.82	95943858.15	104510814	123499250.5	100469632.8	51728915.92	78216250.34	113208353.5	112451816.1	75020014.59	139300647	135715929.1	168110261.6	90725896.31	46294028.75	50979118.12	52157714.32	49393614.98	60944385.78
Com_522_pos	ACar 14:1	C21 H40 N O4	369.2887	6.997	370.29608	No results	Invalid mass	No results	54294482.41	37558916.83	43427436.76	70849608.59	42198140.54	44452263.36	44646804.46	65507668.28	78665787.5	102843192.1	67160059.06	51336228.98	91112938.17	81171115.02	65945099.62	52619849.4	58590612.26	75682889.66	82654189.73	99217007.98	61777938.42	63121674.61	66904237.65	60356443.47	48208132.26	40936758.59	58696513.85	59964798.76	53684730.88	53590573.14
Com_547_pos	1,3-Diphenylacetone	C15 H14 O	210.10484	7.038	211.11208	Full match	No results	No results	102832793.6	100302794.1	34821497.24	41043723.7	94052342.65	16321224.69	21988922.03	15852086.29	21586431.8	8899822.106	15868281.2	23255433.44	16898217.38	25811303.17	19729347.11	19965826.08	16607430.66	28291531.63	19101154.62	28133897.58	28435964.74	17524221.7	17043021.01	29626939.91	34523171.73	26445121.95	12614964.8	11084929.67	10574078.98	11913435.19
Com_554_pos	2-hydroxy-6-[(8Z,11Z)-pentadeca-8,11,14-trien-1-yl]benzoic acid	C22 H30 O3	359.24414	9.603	360.25153	Invalid mass	No results	No results	34060705.41	3606005.252	33479748.1	11656309.06	5182171.811	44571957.42	26988072.35	25098113.61	31070885.15	41459321.62	64907253.64	26137363.3	34788432.43	37870680.35	30600496.07	40850294.86	91303247.1	28418684.22	10483212.47	17581448.86	18850613.58	18212044.05	11583261.92	14637232.03	6168479.153	39307065.08	91167553.2	98276113.8	94838899.48	107833448.4
Com_580_pos	N-(2-hydroxyphenyl)acetamide	C8 H9 N O2	151.06128	4.903	152.06857	Invalid mass	No results	No results	96622446.8	66942296.55	19320190.63	26313255.66	66073524.43	5372087.932	12701165.04	11250751.25	13298758.88	14575927.82	15062301.23	15025648.43	13402994.28	19375606.45	22248448.92	15966234.68	11492422.92	23745647.9	25927790.55	28764360.27	29146569.62	28976355.27	34649005.53	44256905.16	38821464.66	24521939.1	6758165.969	7078587.888	6708789.674	8275441.088
Com_597_pos	N-Oleoyl dopamine	C26 H43 N O3	834.6607	11.065	835.66821	Invalid mass	No results	No results	5838307.381	2117654.832	3935172.171	133170336.5	50225461.73	18242890.03	80565593.71	74520136.28	82704439.11	78540556.86	61015823.86	10629117.32	21285865.15	11246658.2	48597208.91	35683429.08	72717273.87	69771555.81	62962964.05	84418310.61	79065859.51	248542311.3	156535848.2	118776676.2	34697472.7	30655624.68	28484481.9	46303045.8	36476510.94	34663553.25
Com_598_pos	Monolaurin	C15 H30 O4	274.21508	8.156	275.22208	Full match	No results	No results	81763357.73	88201119.15	41103587.25	48139110.03	77666377.03	30139411.91	26644120.61	23852637.13	27248480.13	22032073.93	29570876.58	27074164.07	21961033.43	29744783.34	33939424.07	40397823.6	35282934.24	45152560.45	35929164.92	31387444.17	38887011.96	41835870.94	56954401.51	56315620.3	39293648.83	45911314.55	20902390.01	21413323.98	20766651.09	19959167.69
Com_600_pos	N-{4-[(2R,3R)-3-(Hydroxymethyl)-5-oxo-2-morpholinyl]phenyl}acetamide	C13 H16 N2 O4	286.09129	5.51	287.09863	Invalid mass	No results	No results	18034528.57	16506250.37	107523518	106121874.2	27247025.7	74732502.7	60124350.65	38710122.46	45449932.63	16683513.31	60311212.01	66402274.19	41921154.83	48481404.52	89041204.57	65160756.77	94365830.23	133919656.5	42340177.81	39304409.8	52304379.03	197745494.3	239328507.5	155501515.5	67774069.64	101352873.8	58026856.66	53747480.66	48005690.46	59360242.87
Com_601_pos	Triethanolamine	C6 H15 N O3	149.10565	1.204	150.11282	Full match	Invalid mass	No results	44528208.77	88015526.54	26847386.57	17725740.97	20688606.32	13372276.33	31059914.76	31710787.67	27361023.52	22552119.91	10811307.32	20792614.92	11121074.89	22010540.78	32109941.97	45297828.37	12963227.28	47540996.84	22771433.95	38097227.61	27036606.87	42672574.61	35476254.77	49074877.41	28523523.08	45362535.36	15375574.58	16819032.21	15192771.22	16910947.32
Com_658_pos	5(S),15(S)-DiHETE	C20 H32 O4	318.21826	8.031	319.22568	Invalid mass	No results	No results	80125302.28	34806680.45	86211111.28	53749924.55	28845516.72	82714390.54	6662548.968	7187454.226	10367732.68	10328375.1	6884030.986	6454707.624	11203244.4	18556807.06	30359269.2	8212115.693	13078863.49	20232487.08	15606669.89	32807552.11	34834097.82	28516420.6	9538543.766	21953470.68	12103347.55	32184333.33	40905787.93	43900517.99	40605357.99	48541593.21
Com_671_pos	(2,6-dimethylmorpholino)(1-methyl-5-nitro-1H-pyrazol-4-yl)methanone	C11 H16 N4 O4	306.07234	5.561	307.07959	Invalid mass	No results	No results	18395871.51	16047409.08	14179314.44	7452520.842	31021025.76	12181127.26	61091509.06	60153598.71	73425351.61	74238356.66	83950999.35	56097798.49	44474697.29	18471322.53	32088171.07	42924370.96	4221862.064	5493901.655	20857770.88	47239345.02	15323369.39	32202668.06	22499149.42	140930414.9	4056743.294	1225822.541	29114096.39	29143031.84	26565644.06	30549261.6
Com_676_pos	4-Ethylbenzaldehyde	C9 H10 O	134.07344	5.825	135.08072	Full match	No results	No results	52348122.22	76722050.52	21105630.08	26641257.07	69365569.39	56516738.94	19852583.11	16746177.42	20618343.04	14376914.62	15230526.98	14179457.32	19984871.55	30693114.33	54848123.47	22456418.25	16070926.61	64099423.87	49907944.84	29815155.91	51957313.14	77072715.15	104924641.7	75903282.83	82224570.98	65713231.47	12141477.19	12326799.75	11714326.68	13581462.9
Com_686_pos	Muscone	C16 H30 O	238.23003	9.93	239.2372	Full match	No results	No results	79032261.4	49729723.37	30022458.76	12666776.71	62596298.89	50018416.7	18288990.27	17455266.34	21946360.59	21806147.89	23792877.36	22634929.65	15103601.97	27824136.5	24143589.04	21588204.61	30820905.06	25572916.12	15802323.17	21881593.01	14167864.61	15581192.66	11321633.99	13866301.96	11263028.01	61714373.01	44860396.2	50228758.83	44831462.45	46308338.18
Com_693_pos	1-(4-methoxyphenyl)propane-1,2-diol	C10 H14 O3	164.0842	6.366	165.09137	Invalid mass	No results	No match	60584198.09	69356023.69	26451638.9	31778289.94	70908862.59	14482609.34	13889368.35	15709157.16	22973507.97	15320891.79	13750176.05	16733763.78	15651947.24	15565162.08	21178247.8	18265563.67	16855539.81	32006034.73	21338545.28	44626276.64	31181841.95	41139999.23	44813361.87	51403830.65	44849970.14	17941072.34	5266972.249	7191361.249	7711234.103	6218164.324
Com_711_pos	20-Carboxy-Leukotriene B4	C20 H30 O6	366.20278	6.406	367.21005	No results	No results	Full match	36470504.9	12838879.51	49611329.74	69614860.32	20417839.53	42626437.21	15075129.08	73030607.9	50357850.54	74166968.04	33141915.48	37859283.09	44017725.36	41236018.03	43086150.72	34631533.89	14037005.47	52926291.04	50304553.84	71326264.99	51011980.2	62189782.39	78815969.43	59768417.46	47466665.42	14947631.55	37777741.85	38452499.02	33694989.42	42724965.45
Com_718_pos	4-Phenyl-3-buten-2-one	C10 H10 O	146.0735	6.397	147.08081	Full match	No results	No results	62868003.93	49503588.1	19556289.56	19415290.28	68190638.78	9546082.418	9247988.568	9183752.286	9802198.705	7934082.983	10503722.95	11008695.78	8955349.396	10559452.93	15365795.62	11479435.88	9630383.272	17627621.82	14528501.67	20987386.82	19330905.27	21246861.33	23274199.87	29218922.01	20379382.66	12464224.53	3688655.556	4565362.891	4668073.553	4864045.606
Com_727_pos	ACar 16:1	C23 H44 N O4	397.32023	7.445	398.3277	No results	Invalid mass	No results	33615328.17	21042726.2	25423036.97	35802419.4	27604843.42	34628033.17	32302503.61	40079448.47	46317046.19	66055631.42	33139386.61	31156534.55	60884384.38	67874387.2	38177918.39	36769021.64	33415012.85	39578056.77	52234014.42	58764204.74	44600517.5	36306555.23	33410136.27	25590205.6	23352854.17	33966967.15	51456632.24	49608003.52	39272002.93	46332142.26
Com_764_pos	2,4-Dimethylbenzaldehyde	C9 H10 O	134.07343	6.882	135.08063	Full match	No results	No results	68948853.36	50510885.65	18939916.95	35768992.07	62244269.7	53860367.67	31945425.13	33666269.34	53077780.92	12266872.45	12672336.48	14005811.49	50211777.38	61979608.5	52378063.34	57010817.48	19077915.99	53473288.91	38382093.09	25961689.94	62420977.85	118428403.1	104056721.4	152764279.9	64821786.43	75793921.29	9804574.278	9347700.449	10075574.93	10521606.02
Com_777_pos	2,4-Dihydroxybenzoic acid	C7 H6 O4	154.02461	5.048	155.03189	Invalid mass	No results	No results	66289495.29	64685215.19	30333051.16	29414372.45	61276733.75	9158403.544	16347086.2	16361201.12	16840648.69	17455311.94	17638358.74	16839434.32	14147225.35	16512037.73	24720419.24	19513530.12	16978243.46	29034826.08	20960685.37	27625707.02	30130196.56	20115960.74	28127677.08	22524577.73	18432578.17	12997059.17	4740298.684	4202174.186	4100399.446	3994219.165
Com_798_pos	4-[4-phenyl-3,6-dihydro-1(2H)-pyridinyl]butanoic acid hydrochloride	C15 H19 N O2	245.14204	6.367	246.14925	Full match	No results	No results	50850924.09	62721070.3	17638693.25	20337241.54	55658490.17	11894903.73	12026832.37	11159198.43	12659940.72	10622868.59	12635153.51	11819294.29	13885903.37	14908136.7	16557649.69	14043423.78	10840617.19	22184564.96	15429683.1	23448461.46	22933482.93	21590702.4	33049437.94	29798776.29	25505040.46	16863992.92	5048806.314	5438696.719	5351225.158	5944546.598
Com_799_pos	N1,N1-diethyl-4-[5-(4-nitrophenyl)-1,3-oxazolan-2-yl]aniline	C19 H23 N3 O3	341.17634	7.289	342.18326	Invalid mass	No results	No results	47864420.59	62674745.01	12837915.5	18542130.49	44538143.83	10693453.28	8675935.407	8649507.957	10850108.49	9917068.175	8169161.476	10388900.38	9535785.676	11737528.68	10731816.01	10909916.54	11270692.18	14485719.49	12328907.27	14030482.96	27736874.65	10155250.65	10495994.32	16029764.23	21265844.53	14314262.4	6293397.02	5891137.363	5841632.299	6068716.182
Com_801_pos	4-(pentyloxy)benzene-1-carbohydrazide	C12 H18 N2 O2	222.13504	6.596	223.14235	Invalid mass	No results	No results	8172752.181	2665855.175	27577270.77	23305008.94	6764648.206	27905792.91	31059580.42	44309763.33	54060601.09	43566896.36	48089464.96	62201602.49	48351212.71	37129124.39	56886255.54	29654741.74	32790736.51	39141741.64	72209302.08	47485050.72	27017822.99	59454206.71	65322902.23	74636796.7	75812546.15	47129598.93	47973383.75	43463339.9	44909528.58	50168088.39
Com_839_pos	(2R)-2-[(2R,5S)-5-[(2S)-2-hydroxybutyl]oxolan-2-yl]propanoic acid	C11 H20 O4	216.13677	5.886	217.14391	Full match	No results	Full match	20545910.42	59569921.17	14963671.64	18134415.83	28050004.47	9806117.486	5930890.273	7034229.184	10791633.91	7360957.863	7950024.247	6550877.567	8331227.592	11723086.76	16173858.77	11044821.74	9729299.28	12457757.27	10127549.11	18929591.87	17342221.42	21280191.54	16772567.71	25723907.8	18036889.82	13588469.67	7408249.872	6196290.407	6952863.155	7049580.686
Com_850_pos	N,N-Dimethyldecylamine N-oxide	C12 H27 N O	201.2098	6.202	202.21696	Full match	No results	No results	19592533.74	33972240.12	11086517.46	30229452.8	55733008.01	15863500.23	8218983.546	7170679.311	7186614.011	6269731.114	6240076.28	7507393.124	21321813.7	18418340	24483730.78	16064801.75	6510932.932	17607505.67	9942966.687	11161993.22	39886756.96	42700497.35	107452075.1	34321809.38	17626028	19490198.22	4110244.267	3544278.108	3367596.141	3751045.986
Com_860_pos	N-Desmethyltramadol	C15 H23 N O2	249.17084	6.469	250.17813	Invalid mass	No results	No results	31955837.1	57408741.45	32139677.39	28949356.21	50364885.9	22333863.91	18561349.94	17150957.3	20047452.03	16700761.65	16490740.55	16714702.33	16591072.27	15581237.32	34538050.86	21306659.61	20130968.92	26115920.53	22451221.58	32471127.12	28684825.23	36734252.88	43880735.83	58502373.01	42176794.67	26592135.41	22379229.89	23154070.87	21376378.26	25157329.91
Com_877_pos	Oxymatrine	C15 H24 N2 O2	264.18187	6.46	265.18918	Invalid mass	No results	No results	44840871.35	55326169.55	37610139.15	31539678.07	38689548.41	9511754.102	16448022.55	17147315.54	20588570.29	13582431.34	17790906.27	14497440.43	15341217.22	17030649.15	28382498.12	16949762.81	15729307.05	29249053.48	23048002.38	32549575	39208849.56	13464528.45	19981954.06	17795190.67	24185291.27	13879861.61	10398972.18	11247329.97	11332238.05	13439311.93
Com_895_pos	ACar 18:2	C25 H46 N O4	423.33572	7.627	424.34341	No results	Invalid mass	No results	44306238.74	28145490.96	27410228.85	51998415.04	31566118.33	55961308.35	18970093.26	23387800.78	27955256.61	32123221.82	18563349.81	23474001.93	32303679.23	32018181.92	13897875.58	20240499.3	14881141.2	19105647.27	28809913.47	28845929.97	21069364	13297634.24	11473577.12	7490778.683	13884929.62	22877154.62	44393484.85	41210235.78	34292564.02	34834124.57
Com_923_pos	Camptothecin	C20 H16 N2 O4	370.09474	0.011	371.10202	Invalid mass	No results	No results	52573193.09	46232360.28	73103285.82	69522556.32	349.1263439	16009167.1	5090377.053	47130886.92	411.9311624	49841338.22	44726880.55	44195365.49	32324747.68	43662158.61	79577068.64	429358.2967	524.1919212	74657540.08	63108821.59	55427185.26	53277631.29	149403504.7	107251082.8	167207928.1	67326258.92	61521406.32	48637285.14	42902470.72	42839746.07	41342713.61
Com_945_pos	Taurochenodeoxycholic acid	C26 H45 N O6 S	521.27979	7.9	522.28699	Invalid mass	No results	No match	1280796.389	49914251.59	2416057.66	26009690.82	18257699.44	5498545.994	1511104.636	914253.6637	1044874.267	3891687.524	1341819.995	696169.7623	847513.3445	674054.2651	1109728.626	1439013.703	849964.5419	1075327.698	799778.0282	2661871.297	877429.4825	1589861.516	1321105.563	1789909.085	957853.7841	810267.9725	2284547.556	1358287.992	1282510.711	1575354.284
Com_961_pos	3-methyl-5-phenylpyridazine	C11 H10 N2	170.08482	5.496	171.09209	Full match	No results	No results	34652671.57	45633821.04	15630726.53	20410219.67	46669458.14	10898140.27	4412597.122	6333736.777	7610517.401	6978038.823	6257467.772	5458063.299	6889621.156	9353955.22	7876544.786	8409747.433	5083268.873	11104352.21	9282352.034	13747926.39	13131751.03	12742456.89	20375028.14	15945042.2	15954573.68	8126007.039	4868404.203	4898085.284	4166621.799	5101355.211
Com_973_pos	2-Arachidonoyl glycerol	C23 H38 O4	360.26699	8.851	361.27432	Invalid mass	No results	No results	18545439.46	15454103.34	14446587.79	31153700.67	23354357.22	32468221.16	3747742.527	40942787.38	18520141.74	46128863.04	34959619.17	44941362.04	42141449.07	47183048.04	37511523.67	49594556.61	23642612.71	28888971.01	39810105.53	42487619.88	33812160.39	12190312.25	10930524.06	5387051.313	31508410.1	26929416.08	45499386.3	41329598.24	33733908.55	42731188.57
Com_996_pos	UR-144 N-Heptyl analog	C23 H33 N O	339.25307	5.454	340.26056	Invalid mass	No results	No results	21702932.42	27355749.44	20647109.55	23280342.77	44703445.78	16673567.21	13760222.7	14515920.49	14325274.29	14971299.31	14503387.48	14624982.57	12424448.8	14563877.56	24863381.04	17446552.3	17545255.88	22513699.45	20241299.15	27505876.64	18936766.77	29572241.27	30965678.04	35502637.49	23206509.82	18303494.24	13212872.17	15164259.48	13111189.52	14413280.71
Com_1012_pos	4-(2,3-dihydro-1,4-benzodioxin-6-yl)butanoic acid	C12 H14 O4	222.0873	5.583	223.09453	Invalid mass	No results	No results	48074373.79	34024758.43	18103049.17	20357055.18	26909968.61	10556532.6	9961010.466	12379760.31	12031299.19	945533.0467	19259927.05	11619010.35	11534633.92	12126829.62	19602439.17	14969344.03	1059801.762	19382710.39	16181495.59	21087966.65	20239218.26	25558806.79	24977262.27	28791307.88	18999064.48	14642469.82	9919887.963	8388157.706	7014236.884	7834467.017
Com_1013_pos	Octhilinone	C11 H19 N O S	196.08942	5.814	197.09666	Invalid mass	No results	No results	37415364.17	45426426.75	14996428.22	15747492.37	43884547.22	8144262.343	9128976.34	8081645.207	7636533.368	9647594.208	9834544.257	11338317.02	6257832.054	9474295.156	15767500.28	10876240.54	7649291.643	12314392.11	8534220.325	11883441.61	11409636.22	12048619.75	14353897.96	29304420.63	16725352.53	10384472.27	3438925.069	2983269.735	2693757.829	2967678.258
Com_1016_pos	3-methyl-5-(4-methyl-1,2,3-thiadiazol-5-yl)-4-isoxazolecarboxamide	C8 H8 N4 O2 S	224.0361	0.06	225.0434	Full match	No results	No results	43447955.11	45828706.93	66555933.27	67343576.1	3331.708652	29294077.8	7565564.693	44192397.41	3007729.962	41253731.51	43125277.7	39337237.08	33566937.18	39631174.74	74112837.2	2882296.096	6787.989665	58313071.32	52925208.41	72755959.52	49817647.08	127418000.6	96774704.71	133099983.2	63913499.64	54657808.67	39089799.99	41396493.22	37553265.48	26936288.74
Com_1017_pos	��-Asarone	C12 H16 O3	208.10812	6.019	209.1153	Invalid mass	No results	No results	47863236.71	36232418.92	49400492.24	61460785.98	31113011.59	41153821.52	23143833.34	34908480.17	34128352.52	23266505.53	23137593.32	21623844.98	28400625.5	30491181.83	48809333.87	37760741.06	30932766.05	56526570.58	45608685.71	40900588.26	33620035.63	59748670.22	72890516.48	64105006.87	51331246.61	34605157.46	26148280.85	29548718.17	19491001.16	27415376.06
Com_1021_pos	PC (16:2e/4:0)	C28 H54 N O7 P	265.16927	9.966	548.37238	No results	Invalid mass	No results	20739384.89	28369952.94	27859153.36	2820163.823	37096822.49	4193321.448	44114253.07	4183723.382	30102552.99	1255739.342	2896532.783	3446753.255	5674874.112	27233192.56	13702351.39	31338419.61	19337420.33	18056823.04	21904941.42	15575329.44	13745706.91	2286543.345	5369513.118	2288388.544	22614272.91	1397402.514	31835553.91	31351749.02	28614607.63	30475021.19
Com_1024_pos	N-cyclooctylurea	C9 H18 N2 O	170.14241	5.989	171.14964	Full match	No results	No results	21354580.98	26411771.91	10575346.26	47243442.01	43300865.95	8404402.44	8961016.739	8913922.509	8608043.766	7843377.898	7332712.816	7016789.715	11244940.69	10221531.01	16253467.32	22722219.74	7842798.549	12579614.41	10667270.71	14939401.33	19165074.68	23856209.22	29746257.7	24442671.61	12199749.89	9607395.412	5497823.487	5221253.698	4957568.47	5780215.788
Com_1032_pos	TQH	C15 H24 N6 O6	384.17198	7.758	385.17926	Invalid mass	No results	No results	6272683.343	10523416.36	25793230.46	6030314.891	3377888.74	3123288.129	43653000.92	6547458.465	5461496.316	6197408.425	6354312.47	4649860.43	4501545.081	7264579.152	16282369.89	3628644.242	4721365.214	6804791.235	10472528.7	10872070.79	5915475.316	22170298.67	5338796.226	3408622.498	2596333.117	4716684.468	7840350.915	5031377.068	7672321.17	6751650.905
Com_1053_pos	��-Cortolone	C21 H34 O5	348.23079	6.316	349.23792	Invalid mass	No results	No results	42793839.75	18551188.59	52778522.8	66508556.57	15435876.21	41035417.02	13228965.45	22680718.58	28945985.67	39015972.59	29967471.32	32417730.42	25913277.13	26934735.31	45223439.12	18341857.53	31676368.69	43911138.63	35537422.08	29203312.71	23153253.99	40057415.3	53142828.44	42898167.14	19670774.3	20817919.2	26565988.86	26067921.19	23240805.09	26949764.76
Com_1065_pos	1,3-Dihydro-1,3,3-trimethyl-2H-indol-2-ylidene acetaldehyde	C13 H15 N O	201.11584	6.304	202.12312	Full match	No results	No results	45246147.39	25042301.47	28156549.53	23795752.64	29887497.57	13360458.54	12203583.6	14226739.14	17212551.64	14899120.55	13821643.69	14681239.58	13816811.54	16375924.63	25840610.79	17303878.96	18961182.86	28275215.62	15926347.59	23398520.32	19951721.48	32875046.39	38644845.4	44800813.72	24040095.32	22162208.69	9023945.164	9145626.476	9804035.982	10475320.6
Com_1086_pos	2-methyl-2,3,4,5-tetrahydro-1,5-benzoxazepin-4-one	C10 H11 N O2	159.06892	5.605	160.07623	Invalid mass	No results	No results	43358970.43	35641120.06	17667733.82	15146722.05	40486202.32	16417515.42	9879072.533	11328741.41	13722514.03	14892233	11150250.41	10692842.85	13593563.23	13729687	19196130.3	13388504.27	12997909.89	16923149.67	16694493.53	23146965.31	27147379.05	33511203.65	33854455.45	28723414.73	21809825.57	14863203.3	10360321	11014493.33	7695184.425	11022120.69
Com_1090_pos	Quinoline	C9 H7 N	129.05824	5.168	130.06549	Full match	No results	No results	20640152.37	30816366.45	36937650.23	47832395.06	34074370.62	28271485	37075460.55	42870689.67	32894325.51	37225663	27574720.34	38187017.93	36747753.15	33805213.72	29989402.74	49168059.34	40969898.99	44040036	37711169.75	78724308.6	39522945.11	85947660	91532914.72	72687995.76	40990053.91	20117684.19	26345256.82	26183787.86	27480665.23	27945454.35
Com_1158_pos	N-acetyl-L-ornithine	C7 H14 N2 O3	174.101	5.308	175.10831	No results	No results	Full match	9358770.164	9217001.519	22713481.47	21577499.3	11119981.74	16394847.76	33520519.01	21578234.5	32935544.94	23739786.09	42272727.65	30274059.79	28629288.57	26879855.87	46484360.61	32330642.17	33006668.9	58604066.07	26883544.28	49526686.21	18151582.65	88682716.84	92081101.86	87325705.22	28830316.97	37891817.41	25185121.02	28431599.41	22980250.93	17863299.07
Com_1190_pos	PC (22:5e/19:0)	C49 H90 N O7 P	835.66203	11.014	836.66931	No results	Invalid mass	No results	6223072.56	2672344.724	4633837.277	56405663.77	28796104.7	5841897.546	18955147.48	36433496.05	36797955.13	35413425.92	41088323.62	9317455.257	13275460.85	10544715.77	20819817.07	31649161.23	32020885.34	28018157.41	28291570.38	54142543.46	43339350.59	117502889.3	83543968.96	60621281.04	15689321.73	16040755.37	26199902.07	27887438.31	16327163.52	16643450.61
Com_1196_pos	6-(7-methyloctyl)-1H,3H,4H,6H-furo[3,4-c]furan-1-one	C15 H24 O3	252.17063	6.726	253.17769	Invalid mass	No results	No results	39596829.76	33174295.93	4401583.834	24581154.2	26439436.43	6479590.627	10590077.79	13478848.83	14199356.32	11356655.29	11736382.85	13404525.46	10406523.59	4620389.232	23488369.21	15591974.89	12903677.46	19844629.15	17632171.97	25503149.82	22277665.94	17321274.39	23194756.07	26563120	15205036.69	9654076.697	3262299.897	3862293.913	4106630.822	5241980.326
Com_1250_pos	PC (16:1e/3:0)	C27 H54 N O7 P	535.36519	10.187	536.37323	No results	Full match	No results	19670184.23	16613227.7	22103687.58	45308599.04	21743485.01	37249662.17	18482790.72	19585013.19	14103028.48	13846354.94	11692466.67	15010474.82	17008892.76	12364752.08	4389465.154	12438660.79	7315491.678	8397231.084	10971461.78	4701044.343	9737951.89	2027583.47	3030829.591	2891193.438	12739756.94	11449443.08	24777790.42	23273518	19361381.67	17578656.98
Com_1261_pos	4'-propyl[1,1'-biphenyl]-4-carboxamide	C16 H17 N O	239.12902	6.571	240.13635	Invalid mass	No results	No results	31037763.69	25532618.51	14011369.43	21338867.78	33920777.57	11089862.43	11125157.23	12458399.77	13135190.48	10505606.31	12450480.82	11837425.19	13896253.01	12695122.29	15170954.93	13132876.69	9919418.944	21337507.55	15220688.44	27471031.85	35640112.19	27432194.46	28377060.04	38867893.16	21353509.4	17125053.12	7374397.459	6225868.018	5142819.424	7242793.835
Com_1272_pos	1,2-dihydroxyheptadec-16-yn-4-yl acetate	C19 H34 O4	343.27306	6.78	344.2804	Invalid mass	Invalid mass	No results	14059688.4	10163751.95	11714920.75	16200984.74	12513099.26	12108161.14	11157714.83	17478739.84	18288714.67	33805423.49	17250899.85	12798646.13	30665848.4	24430912.08	19318082.01	13557120.7	18544413.22	23843872.49	19932842.04	25970383.91	16008131.77	18286964.68	20425421.4	20838694.72	11823255.68	11535248.48	15865861.79	14939867.03	14141731.28	15355534.54
Com_1289_pos	Vasicinone	C11 H10 N2 O2	202.07419	5.827	203.08136	Full match	No results	No results	35925813.84	31467944.54	21175785.27	24438277.35	30678292.39	4928390.585	11879606.63	12121408.53	12105343.29	11775578.12	12904079.2	15053587.73	9931361.118	14199125.74	20523072.35	15880456.97	14924191.82	17857431.78	16536139.39	21680780.43	20265034.17	12881295.73	14760917.82	15953690.81	11428188.1	7225329.682	2484684.303	2756214.254	2616633.225	3080235.559
Com_1322_pos	4-ethoxy-N-[(4-methoxyphenyl)methylene]aniline	C16 H17 N O2	255.12383	6.534	256.1311	Invalid mass	No results	No results	22988568.76	33050920.26	11992604	19334121.48	9697984.727	6382622.841	3210020.987	4513865.914	3100068.942	6355469.385	2968739.17	5983292.188	3077711.957	4773662.273	5883251.332	5623524.368	4489659.114	3593235.861	3628443.749	3613068.913	1703666.791	6685979.923	7470452.346	16744522.74	14316594.35	5301811.623	1259392.873	1434592.642	891144.0582	1188615.81
Com_1338_pos	3-Succinoylpyridine	C9 H9 N O3	179.05652	5.227	180.0636	Invalid mass	No results	No results	4060678.58	3877077.475	9582373.181	14267387.21	7682066.374	10377203.73	15059551.66	9036919.41	13616508.6	10628007.42	35079794.38	25542951.49	13325088.68	12380054.05	22604792.77	17504113.85	13653105.65	48646713.6	11915855.1	22448838.76	15671260.86	37222777.12	41477687.06	34745851.36	13088419	15032296.14	11006957.27	11542128.09	10755015.64	13298382.51
Com_1357_pos	N-Acetylsphingosine	C20 H39 N O3	363.27541	10.828	364.28287	Invalid mass	No results	No results	886576.8476	615807.3195	2386174.398	1362048.379	736214.8822	4493361.189	4233052.508	5508493.987	6530181.956	2896425.68	8976828.588	2102502.823	5130388.534	3315955.988	4646915.033	5414337.492	10766425.65	2864734.876	2451164.796	6705074.513	1442478.673	5707616.4	3724809.38	6927883.849	2020028.722	9430749	28284951.27	27683693.56	27332749.48	35147551.01
Com_1364_pos	6-Methylquinoline	C10 H9 N	143.07392	4.946	144.08124	Full match	No results	No results	33091534.89	28543939.38	8397259.905	7994084.797	24922901.1	3763336.953	4094385.093	3418669.276	5156964.723	4441676.218	4130712.092	4788265.182	4038464.548	6612565.222	6984478.251	4400251.498	4155792.8	7399241.19	7876535.082	10551028.8	7285810.247	9995122.96	9864559.298	13091271.39	7821293.398	5668347.049	2025344.043	1598766.075	1959621.911	2269632.899
Com_1370_pos	5-oxo-3-phenyl-5-(2-quinolinylamino)pentanoic acid	C20 H18 N2 O3	316.11674	6.408	317.12399	Invalid mass	No results	No results	29984188.61	25345262.65	14842793.28	10364023.67	30175663.67	4924348.457	11379211.96	7754663.907	9449511.526	8670904.175	7381023.219	6138166.704	10119048.25	7477512.88	9754799.003	2624480.586	8116569.481	8356435.663	8882507.351	13342152.91	11679071.78	4877166.192	5196566.143	5199789.143	9558349.926	7600571.585	3321947.501	3263600.266	3048865.037	3094093.931
Com_1423_pos	Diisobutylphthalate	C16 H22 O4	128.08527	0.376	279.15976	Invalid mass	No results	No results	28128557.57	28113658.67	44546216.04	40091515.25	3587.740242	11439314.09	5387431.796	29298039.28	22413086.06	28692228.03	29780516.7	27273603.36	23225418.98	26682856.02	51638836.85	2087796.318	5374.888993	42393474.87	40180104.46	36420497.7	33021550.03	89201196.98	72512971.22	100099700.9	46723964.61	37623638.59	27274100.1	26352009.83	25879325.43	25335960.48
Com_1454_pos	5,6-dimethyl-4-oxo-4H-pyran-2-carboxylic acid	C8 H8 O4	168.04007	5.188	169.04739	Invalid mass	No results	No results	23996341.14	28957936.46	12495006.37	12036589.7	18464590.85	6704139.389	6096404.073	4579912.217	8651009.826	3458691.129	6547833.423	2930258.181	6805991.654	6632014.406	12639467.81	12935390.08	7682317.294	9669450.46	12370114.75	14747457.56	17415010.71	15392160.24	17701007.95	34999366.01	12184888.62	9107739.086	3733891.966	3894323.721	3887591.04	4250562.851
Com_1468_pos	4-[(2-cyclohex-1-enylethyl)amino]-2H-chromen-2-one	C17 H19 N O2	269.13964	6.218	270.14691	Invalid mass	No results	No results	25090716.06	17611040.75	7513545.362	7793943.736	27382486.31	3842527.401	5500485.159	4743697.531	5546512.071	5048630.207	4612415.766	4259792.315	4878142.884	6343005.081	8240896.604	6223244.328	2629495.52	9121065.77	6223795.195	8355639.92	8178832.597	10800923.92	12140076.63	11462206.7	8533264.792	6233772.766	2623223.244	2328071.303	2309773.929	2223048.848
Com_1477_pos	tetranor-12(R)-HETE	C16 H26 O3	248.17571	7.143	249.18291	Invalid mass	No results	No results	26419944	26554126.21	23094093.84	15640776.59	27139489.93	6603904.323	7651850.727	7297944.839	7416656.354	6511042.892	7739927.541	7874743.707	8691727.857	9382871.737	14246845.81	12525114.04	9881860.732	13165428.97	10965096.89	18446052.33	12356098.86	15475297.86	18912015.97	20817668.64	17572917.78	8439653.99	5128154.426	5024869.512	5050264.744	5384791.116
Com_1481_pos	PC (18:5e/4:0)	C30 H52 N O7 P	569.34323	9.124	570.35046	No results	Invalid mass	No results	5121323.538	1436384.556	10586445.32	1081198.53	9144349.779	18175609.99	23085439.1	18790391.78	12673550.96	29237738.67	13572005.39	22880684	19753292.15	18443672.02	7501451.076	14640842.04	4948152.673	9033386.019	24517323.37	5829865.267	2460808.89	5455664.249	11162618.75	5773918.927	13455661.56	10344269.7	16973528.91	15247795.63	7734972.427	13955846.65
Com_1487_pos	2-chloro-N-(2-chloro-3-pyridinyl)nicotinamide	C11 H7 Cl2 N3 O	266.99828	5.49	268.00537	Invalid mass	No results	No results	841363.2493	692216.1637	19046324.66	42238255.24	1638634.877	18959590.32	378338.7718	438621.8389	1217622.302	163706.7352	724529.5663	1125473.061	213131.7418	711365.4427	427218.8254	356716.8766	270097.4948	3192485.35	925760.2885	466868.3201	392540.0996	611373.4954	3996857.223	520555.159	12212594.85	9602799.447	2491921.463	3041077.006	1706416.29	3537106.934
Com_1515_pos	2-Phenylacetamide	C8 H9 N O	135.06885	6.153	136.07614	No results	Full match	No results	26449553.14	24313630.46	40838805.7	39879040.35	2339365.462	1336541.497	14161438.41	16066059.46	17420029.4	18557211.2	16381961.31	16977363.21	14672912.82	15010703.07	28368713.59	20383176.87	21112832.4	26294658.7	24515697.64	30642100.49	32370602.32	4284027.869	3864874.512	5402447.985	2563352.871	2180285.155	2093778.728	1438791.415	1267821.252	1439593.684
Com_1524_pos	Isoquinoline	C9 H7 N	129.05825	5.622	130.06555	Full match	No results	No results	28235258.27	8922253.256	22755066.12	12154494.63	10356604.13	16592894.97	11546922.32	11671895.45	12764059.13	15952449.87	11287165.46	8486037.911	17333328.08	13296222.6	17257599.21	11535529.05	16771188.99	16586990.1	12048589.56	20841262.43	20751709.93	40751248.71	25680561.03	27227101.54	17828880.02	9069143.777	11363979.29	11745793.65	9846626.905	13306826.58
Com_1530_pos	3-oxoindane-1-carboxylic acid	C10 H8 O3	176.04775	6.414	177.05496	Full match	No results	No results	20474895.92	24384822.51	10933121.42	14732949.1	25633314.37	6660799.073	5880696.048	5794258.06	8537668.713	7130138.61	6767374.018	7421009.312	5940450.742	8381656.618	10393689.28	7227668.798	6799405.507	12299762.32	9896038.945	16463881.18	9026214.392	15063193.7	19410011.91	22552310.8	18632740.43	9970263.59	3691230.966	4044742.943	4183305.723	4068023.667
Com_1546_pos	trans-Cinnamaldehyde	C9 H8 O	132.0578	6.882	133.06503	Full match	No results	No results	19576971.76	16688428.67	6952053.259	10717521.28	25286750.23	13067097.92	7622631.707	9165522.259	11744874.28	4097710.174	4216806.181	4937696.623	10826286.55	15331004.33	11163109.34	14786296.46	6618365.861	9103260.2	8969988.589	6644248.427	16946856.42	29025828.98	24015330.66	28395051.19	14378323.53	17247712.7	3198003.386	3489511.932	3734063.081	3935460.076
Com_1592_pos	Nonadecanoic acid	C19 H38 O2	298.2876	10.8	299.29489	No results	No results	Full match	26917118.68	14640802.91	9501558.41	4115535.287	22589929.49	15087785.35	5028533.589	5551469.789	6452316.189	5691171.785	6687875.45	7239690.51	3537452.234	7065390.906	6307346.116	5435212.875	6967116.34	6764218.28	3939320.866	4685464.324	4241212.085	5094489.369	4036193.757	4043282.124	3796793.374	20917978.63	12476939.68	12520558.1	12655289.39	14164422.39
Com_1605_pos	Methyl dihydrojasmonate	C13 H22 O3	226.15735	6.705	227.16458	Full match	No results	No results	26622991.83	22619218.02	12825783.38	12967907.73	17224850.27	2419282.781	3425751.899	5654741.356	6565031.888	6925724.45	6482598.166	6009983.207	6336456.657	6975371.692	12121268.56	6630289.206	6540312.259	11009641.18	10049896.16	11863312.52	13282900.72	5840836.246	6983878.068	6681755.592	7614470.24	4177178.699	1270156.642	1508620.761	1326493.128	1385677.091
Com_1634_pos	5,8-dihydroxy-10-methyl-5,8,9,10-tetrahydro-2H-oxecin-2-one	C10 H14 O4	220.07188	5.754	221.07909	Invalid mass	No results	No results	16584478.36	24872242.94	15700732.8	15791346.95	16040203.12	12626401.46	5434732.595	10137145.47	11892698.75	22381799.07	9622941.087	10001540.96	20931711	23435629.73	22931215.21	13853008.88	18090723.76	18677896.61	23867938.77	46673632.58	21435235.45	20750084.05	45796185.4	27306138.38	14373189.01	10952512.99	12216843.79	12883090.91	11312512.1	10799392.61
Com_1651_pos	(2S)-2-(2-hydroxypropan-2-yl)-2H,3H,7H-furo[3,2-g]chromen-7-one	C14 H14 O4	246.08725	6.23	247.0946	Invalid mass	No results	No results	24477794.67	19810796.5	25133485.46	22919686.24	20290158.92	19429194.47	11896220.3	10767060.08	10046715.63	13476207.14	10385807.58	7376705.256	10436768.75	20313553.11	41664382.65	15522215.03	13601571.03	37439951.49	17029075.59	25364260.57	16432741.37	48045186.18	35626321.42	34766268.57	31314362.97	23150219.67	15970182.19	14441982.34	14318855.83	14449904.4
Com_1666_pos	Methyl palmitate	C17 H34 O2	287.28298	6.663	288.29019	Invalid mass	No results	No results	5654200.969	10664244.51	19201011.09	17771557.38	8598041.146	12258460.93	15934967.38	11791815.14	26465140.67	11518670.19	8747380.096	10026496.91	14777597.74	22679518.34	15334464.57	16180972.22	11411364.29	15517493.89	28998248.98	14853719.24	10218609.94	20393000.79	15055422.9	22340790.93	18834487.16	19631884.7	15121388.07	14886158.46	14030729.32	15240961.53
Com_1671_pos	Tetrahydrocorticosterone	C21 H34 O4	367.27301	6.72	368.28006	Invalid mass	Invalid mass	No results	24930735.22	14874998.2	18850678	31497592.14	17888893.52	19567055.24	8084449.829	13859438.17	12878097.05	22403817.3	13126657.6	8765602.445	18736738.63	17688053.08	14631895.16	9994079.818	11438527.11	15112374.18	16112024.12	21359046.59	11322680.26	12109678.06	16898870.67	16210053.06	9594172.962	9311910.69	12216357.55	12727979.17	10936960.59	12309201.93
Com_1718_pos	2-oxa-4-azatetracyclo[6.3.1.1~6,10~.0~1,5~]tridecan-3-one	C11 H15 N O2	211.11878	5.599	212.12585	Invalid mass	No results	No results	14728570.71	23189266.67	9300426.73	13054303.46	19503188.59	6824732.294	10710320.61	5904334.795	9073671.076	12073567.15	9164370.806	7600256.172	5815442.591	6642334.64	18684286.24	11920746.64	7907007.964	11961727.2	10992386.4	12599450.85	10933381.7	14975725.97	30831560.86	25861527.6	6331929.699	9047825.869	7867651.856	7481659.521	3850222.865	9298213.204
Com_1735_pos	(1R,2R)-trans-N-Boc-1,2-cyclohexanediamine	C11 H22 N2 O2	214.16857	6.04	215.17584	No results	No results	Full match	11685723.82	22961197.01	6936955.852	6764714.951	11205780.53	2781153.321	4243651.236	2949680.608	4213889.715	3227520.397	3476295.397	3822240.98	3702466.013	3516367.439	6499844.671	4841613.048	4185614.974	4985602.307	4699506.33	5259046.469	6828677.983	5367741.94	5001396.671	6438655.225	3908704.908	3431481.474	2289065.652	2454281.589	2108447.394	2357626.565
Com_1738_pos	ACar 12:1	C19 H36 N O4	341.25739	6.515	342.26462	No results	Invalid mass	No results	15377613.81	4950032.65	11036505.38	13889604.51	7029286.353	9573709.682	4586381.838	8835108.901	5365773.456	23619012.54	7136389.962	4156073.38	15717827.46	15123003.88	9554520.586	5076112.91	9742570.54	16808407.53	8993100.805	15251734.42	9093480.92	9743652.288	13011314.94	12517773.98	5022542.601	4902649.499	8335241.273	6502501.762	6098383.271	9326328.385
Com_1813_pos	(2E)-3-(3,4-dimethoxyphenyl)prop-2-enoic acid	C11 H12 O4	190.06352	6.113	191.07063	Invalid mass	No results	No results	13283627.2	21706259.93	5349562.539	7873314.229	19019653.06	4956865.387	3258818.987	3929674.648	4361612.919	4346787.746	3148200.182	3153592.423	3494836.147	4645141.575	5889260.395	4860824.173	3671433.094	6337042.226	4474894.091	7429582.099	5490108.71	9013269.78	11149795.67	12502203.38	8334055.142	4569003.177	3099682.859	3010805.21	2053357.112	2257483.924
Com_1834_pos	4-[1-(acetyloxy)prop-2-en-1-yl]-2-methoxyphenyl 2-methylpropanoate	C16 H20 O5	287.17394	6.929	288.18103	Invalid mass	No results	No results	2688354.245	2116011.713	5277188.457	3026889.409	2845805.804	5358412.327	3231918.162	7669833.336	5982816.262	17017135.38	23079427.13	14975994.4	11452450.78	7182640.272	5237661.872	19493753.76	9773493.522	7026134.244	3504406.158	4048337.269	4453914.214	7291530.108	9843601.004	17325473.61	4778406.026	2580767.004	6933822.417	8003365.355	6901026.554	7617976.144
Com_1899_pos	Tetrahydrocortisone	C21 H32 O5	364.22582	5.525	365.23312	Full match	No results	Full match	2774097.423	1138550.796	1596467.293	2428524.513	1089828.211	1784549.112	4514494.176	2477654.329	4535890.626	21127266	7177821.109	1612813.118	9880277.697	6234837.443	7843337.343	11036232.51	6648284.745	2890216.571	4794513.306	4718783.219	1807751.18	4214170.667	6079892.892	10457536.85	1919556.818	1744231.708	4249262.527	3698824.471	4704578.089	3906786.999
Com_1922_pos	2-Thio-acetyl MAGE	C21 H42 O3 S	396.2663	9.92	397.27386	Invalid mass	No results	No results	8091763.216	2673167.443	12655632.1	5019685.647	7156467.117	19679705.29	7085552.616	4396194.831	9458234.008	6012853.96	7906368.886	6111970.264	4027862.43	8535724.853	6384343.957	6761758.733	13541775.23	6798858.346	5161605.248	9583583.023	3591672.484	9740161.544	6289302.292	7644503.564	5260306.881	13898749.23	17038851.69	19966940.69	18160311.71	18571364.06
Com_1936_pos	T-2 Triol	C20 H30 O7	360.21549	7.687	361.22247	Invalid mass	No results	No results	20886479.23	14082334.46	5286321.022	15401219.28	10100229.9	3862832.014	2484420.727	2656988.113	3379361.792	3052180.578	5616911.518	2811299.598	3579169.398	3841840.229	5996334.694	3880849.334	3353058.672	6398512.589	4759404.669	7223762.414	6040588.151	6458641.337	20325130.43	8003471.071	11688995.23	4870522.826	2521641.977	3223502.663	1412567.256	3252075.469
Com_1947_pos	Testosterone undecanoate	C30 H48 O3	456.35731	7.549	457.36465	Invalid mass	No results	No results	2704182.921	331448.4483	1409989.725	303250.8126	708331.758	3280996.931	5552771.082	3792690.847	5877866.805	6954139.251	12832374.74	4962058.585	10036012.2	12567725.62	2095631.886	10810116.93	7832262.209	2941027.034	2703672.592	5297412.832	2030965.273	2787949.374	901866.2326	2254230.96	988462.7057	3318098.693	18521564.3	19605940.77	15521963.87	15250615.55
Com_1998_pos	RMH	C17 H30 N8 O4 S	221.10341	6.076	222.11079	Invalid mass	No results	No results	10104895.65	7520288.529	15417579.28	11221085.43	8713751.19	13268508.35	10865892.96	11171655.13	19299486.13	19604718.47	12290807.31	14119531.44	13476652.17	12817835.88	27017087.35	14027295.75	12814978.13	15898374.28	20470708.27	20114853.89	12017007.49	22509097.66	29731362.66	27714319.22	20256498.55	17572440.83	14161815.65	11900296.3	9370663.987	10738295.35
Com_2013_pos	2-phenyl-2,4,6,7-tetrahydrothiino[4,3-c]pyrazol-3-ol	C12 H12 N2 O S	232.06965	5.909	233.07675	Invalid mass	No results	No results	10628129.9	18857290.55	9534763.849	10447285.47	8301120.042	10240447.52	3442888.271	4793663.174	7711202.761	4688412.411	5669777.737	3444414.4	6408119.526	5196996.255	17773746.28	7605105.396	6971738.556	14331903.25	7842088.424	8187235.203	6443256.723	12006738.65	13714253.1	17891361.37	17331003.15	9559483.449	5958973.733	7308176.87	4310092.599	6876277.932
Com_2042_pos	D-Panthenol	C9 H19 N O4	227.11405	5.019	228.12125	Invalid mass	No results	No results	7123058.142	7004307.105	9480356.468	10112648.86	1639131.637	1397657.47	3967171.325	3772200.006	5570249.269	4221223.425	4304228.02	4532582.622	3698050.996	3904341.627	7001815.881	25572142.15	5387580.262	6596073.61	5872335.448	7174810.525	8667347.702	1937484.964	1645367.051	16647288.4	3762068.304	728990.4995	1267186.462	1254089.952	1164256.154	1640772.764
Com_2100_pos	2-(1-adamantyl)-1-morpholinoethan-1-one	C16 H25 N O2	263.18887	6.894	264.19623	Full match	No results	No results	18443457.35	3697668.999	1685734.926	1607964.609	3619379.658	1696500.576	1339837.665	1425377.668	1745608.881	908439.2674	957169.0176	838893.9195	1667085.98	1763197.869	2046254.762	1826720.432	1135475.006	1784721.868	1444480.539	1233744.89	1997185.717	3331488.925	3452218.842	3293074.658	2395760.842	2144687.298	1001304.187	756410.3538	671221.2141	608559.0356
Com_2122_pos	2-((Dimethylamino)methyl)phenol	C9 H13 N O	151.10015	5.61	152.10745	Full match	No results	No results	7321640.935	17410476.45	5921966.93	6251841.422	11377253.27	3840400.509	4858697.596	3886027.488	4316259.613	3648710.814	3890242.041	3865914.085	3748247.567	4098846.446	7410035.333	5234415.411	4806579.281	6460309.19	5629611.616	6691842.179	5792227.735	9753692.198	8441871.897	10579957.06	5771333.568	4947351.428	3846536.248	3012418.714	2853880.795	2861477.615
Com_2131_pos	Sulforidazine	C21 H26 N2 O2 S2	402.1516	9.616	403.15887	Invalid mass	No results	No results	14597149.29	13835654.81	7984871.45	11326410.38	16514253.35	4328494.946	4728786.006	6521538.488	4630710.262	5708351.007	6442316.146	6435712.382	5692634.745	4944316.578	8483903.23	6345617.191	5647674.848	7081789.472	5890520.659	8134971.968	6959092.53	7548664.488	6129646.103	6692317.495	8967456.805	6481203.686	2696202.146	2503751.626	1934902.403	2793552.342
Com_2155_pos	3-hydroxy-1,5-diphenylpentan-1-one	C17 H18 O2	276.11329	7.238	277.12067	Invalid mass	No results	No results	17835379.03	16871064.97	5826981.062	6531377.54	14249286.23	2323454.836	3148931.01	2956170.876	3913418.065	3555441.175	3270428.052	3754444.519	2774045.324	4024305.997	4586657.359	4050410.066	3332836.875	4577100.009	3595450.91	4951742.611	5503129.296	2846203.367	3693468.992	4623256.157	5856742.557	3473549.615	1537159.23	1642772.782	1589215.605	1750829.103
Com_2177_pos	1,7-bis(4-hydroxyphenyl)-5-methoxyheptan-3-one	C20 H24 O4	344.14589	6.849	367.13501	Invalid mass	No results	No results	15445079.24	16831684.82	4103942.434	6721251.491	12576464.71	7996047.08	5194029.378	2655811.271	2727341.697	4880601.539	5599119.155	3055290.095	3387205.905	4919193.089	6775536.57	2534582.94	3688564.283	13505401.51	11086366.49	14699952.84	11133627.14	9234023.718	14353368.22	17924654.64	22031404.16	7517300.272	4425987.365	4678795.085	4104779.149	3878787.382
Com_2187_pos	3-Methoxycinnamic acid	C10 H10 O3	160.05296	5.647	161.06023	Invalid mass	No results	No results	13379354.5	14979128.04	4248400.106	3561228.047	15920700.98	3277648.426	3258450.175	2829977.905	2968249.577	2071238.728	2970614.678	2681410.815	2948311.487	3421646.952	4306659.007	3339788.509	2746905.298	4387764.325	3279252.948	5696862.141	5839112.547	6979210.425	8010110.825	8768021.241	6853983.497	4180805.291	1483079.294	1596394.239	1603007.838	1769535.93
Com_2188_pos	Decanoylcarnitine	C17 H33 N O4	315.24169	6.316	316.24881	Full match	Invalid mass	No results	8383393.382	8454575.76	8930462.294	11339549.02	7277290.437	7217223.642	6786922.776	9050305.529	7909963.202	15469586.48	8365122.483	6936734.223	14560929.55	9677744.661	10239290.61	8281288.934	10046612.6	13218817.71	9828370.561	12655176.39	8824783.08	13450270.07	17162369.71	14917642.8	10969385.16	6385162.511	7181904.092	7382980.946	7323872.887	8113454.933
Com_2205_pos	Tramadol N-Oxide	C16 H25 N O3	257.19974	6.691	258.20694	Invalid mass	No results	No results	10850140.62	16514838.83	10183364.77	9017601.161	9115745.045	5677410.613	2907876.377	6039980.683	7398335.532	5785554.78	6126494.387	4896971.741	4979977.821	5689827.68	8704021.511	7821888.973	7829399.982	6886267.472	6593864.831	10039602.3	8045137.186	12096934.82	11010619.72	13115114.86	9102933.238	5436760.315	5304861.952	4288568.852	4399178.518	3976569.928
Com_2226_pos	Palmitoleic acid	C16 H30 O2	254.22506	7.943	255.23213	Full match	No results	Full match	16001110.36	14750553.07	17541352.45	17403485.11	7935275.22	14502449.62	3924897.314	3791342.537	5265715.684	4753524.221	3226304.988	3343288.806	4919062.028	6518305.56	8826481.488	5720958.518	5296746.277	6339767.034	8143744.772	11347389.14	7908188.047	11218893.01	7530472.873	13928862.75	14447513.27	23190869.7	6774397.424	7261006.87	5277505.423	7062189.008
Com_2241_pos	2-Methoxybenzaldehyde	C8 H8 O2	136.05044	5.01	137.05772	Invalid mass	No results	No results	15664566.72	14325872.36	22599115.71	24201398.43	382841.8139	579414.5274	8498405.098	9306337.218	8268635.449	9725298.868	11134494.96	9927832.812	8411079.223	8553712.306	14455831.35	11761854.84	9001264.319	14137165.69	11359184.57	16886478.93	19434280.35	1223214.23	1048203.792	1670209.597	651812.6096	500222.2727	737785.6379	873474.6132	907604.7559	1207020.28
Com_2244_pos	(-)-Deguelin	C23 H22 O6	394.14016	6.799	395.14719	Full match	No results	No results	16718040.08	13579717.91	6290162.549	7039772.968	12078634.8	2169806.615	3372821.973	3598714.265	3702269.188	3242154.164	4182821.202	3814855.783	3234420.861	3797749.973	5713454.853	3560548.966	5052639.991	6953519.31	5047649.734	5611936.921	6908341.832	2295386.639	3770991.772	3160296.578	5297407.973	4136539.367	1007521.15	1190972.861	871288.555	1127977.345
Com_2295_pos	1-(3,4-dimethoxyphenyl)ethan-1-one oxime	C10 H13 N O3	217.06965	5.741	218.07692	Invalid mass	No results	No results	10234217.84	5319868.393	14095336.58	23387610.5	8694598.464	15016207.36	2253265.551	2712654.325	3594466.748	3131667.656	2632260.764	2483243.17	3374122.821	5585738.393	4278268.122	4297737.332	2505772.357	7962182.984	6799230.346	8778339.056	7919873.77	9058726.349	20434303.58	8518317.016	10914701.01	5552950.404	5313753.089	5901381.037	4904709.908	4741609.472
Com_2296_pos	(5E)-7-methylidene-10-oxo-4-(propan-2-yl)undec-5-enoic acid	C15 H24 O3	274.15502	6.858	275.16223	Invalid mass	No results	No results	15611741.87	13944946.64	22512493.47	17005469.66	14798462.16	11098451.9	5204364.455	9813907.609	9048350.369	9351177.74	7860910.99	8324133.241	9428202.746	11252939.7	16494060.7	8540711.293	8679026.01	15501541.07	11481136.36	13155508.83	10905868.89	18966076.13	20044117.86	24644612.77	17470288.16	11372791.54	8604588.837	7884106.013	6511598.234	7680533.538
Com_2306_pos	N-Desmethyl sildenafil	C21 H28 N6 O4 S	460.1971	9.031	461.20438	Invalid mass	No results	No results	1205799.024	6435468.79	3062489.338	13734493.14	1229369.684	3509167.532	6683641.587	2422659.128	15882993.91	2939846.5	13610104.32	4744514.868	2603599.88	13479472	20582579.8	10237144.46	21479975.99	20935626.21	22053885.09	30063216.44	15579974.63	14847577.67	20238892.21	14857070.35	26219765.01	16783141.64	8795920.102	14777727.12	11221959.35	16774223.11
Com_2322_pos	Methyl N-benzoylphenylalaninate	C17 H17 N O3	283.11913	6.137	284.12637	Invalid mass	No results	No results	9789215.157	14023161.62	4439154.429	5390933.363	14582951.18	3172800.14	2575913.66	3028408.594	3567424.479	3339502.266	3328689.182	3363678.431	2930214.403	3823065.56	4850320.318	4213948.885	3167856.607	4926184.192	4316318.587	6057889.186	6804032.213	6478580.486	8791940.291	7842033.636	6306967.155	4973043.743	1827866.715	1804861.62	1379583.169	1954551.497
Com_2350_pos	4-oxo-5-phenylpentanoic acid	C11 H12 O3	214.06106	6.144	215.06815	Invalid mass	No results	No results	11828028.69	12341063.05	4886062.674	6177368.849	14375841.68	2715128.785	3456182.181	3221371.953	3551113.677	3194479.233	3429534.063	4166182.612	2975235.76	3720110.192	5779064.128	4165849.056	3326492.81	6327931.037	3935446.091	6275423.653	3810586.789	6115379.211	8897530.643	7640888.517	7096289.01	3968785.568	1241858.195	1529530.001	1208019.945	1731305.004
Com_2399_pos	Sulcatol	C8 H16 O	128.12037	0.183	129.12759	Full match	No results	No results	15281233.26	13889458.01	21880144.44	21918405.39	4166.860821	7216458.486	1858952.154	13849610.42	51792.03109	14560876.58	14625490.88	14054495.67	11904857.78	14331633.83	24741499.77	45426.95902	6183.315466	21955483.4	19804861.34	26736878.33	17608980.15	47313825.57	39360541.14	51269414.93	23810070.51	18955990.04	13798551.09	14046519.69	13372732.79	9053947.68
Com_2400_pos	Phenylpyruvic acid	C9 H8 O3	164.04789	5.601	165.05518	No results	No results	Full match	13226122.01	13534908.55	5725206.41	6384957.706	13951824.83	3126715.421	3253045.576	4034863.649	4495387.645	3792156.792	3736367.588	3861677.857	3735724.179	4329721.86	7106133.326	4267591.084	5011101.536	6439698.294	5202003.514	7298770.458	7030958.765	8914685.317	9935116.896	9877064.529	6734244.132	4476981.07	2223605.523	2329972.231	2213214.019	2632545.649
Com_2408_pos	4-{2-[(2-chlorophenoxy)methyl]-1,3-thiazol-4-yl}benzonitrile	C17 H11 Cl N2 O S	348.0112	1.326	349.01834	Invalid mass	No results	No results	1401460.129	607728.6638	666612.0372	805471.5883	609279.591	535154.8306	598504.8884	1005903.96	508777.0493	962415.3779	803854.5898	512270.1388	429271.6915	1116326.272	850833.4189	590976.605	1211997.664	625952.0029	2327796.95	2733078.027	1143114.07	919109.9334	2512324.201	1642123.53	978440.8116	1025066.958	13729923.78	13461027.18	13498896.19	14256573.79
Com_2464_pos	2,3-dihydroxypropyl 12-methyltridecanoate	C17 H34 O4	284.23576	8.999	285.24298	Invalid mass	No results	No results	14629195.09	11496643.51	6209352.792	1041905.972	10021333.01	6915032.108	4091956.583	4153736.882	4189517.901	4088785.062	4978939.013	4722437.764	532225.6122	5442782.758	1146181.003	5273894.711	6925120.104	7337057.458	3871763.14	2195935.661	3532012.357	4686554.452	1591935.971	2602432.268	2186017.297	11139117.35	6282074.509	7262995.055	5221638.148	5989380.519
Com_2465_pos	D-Sphingosine	C18 H37 N O2	299.28319	7.428	300.29007	Full match	No results	Full match	4482373.749	3226470.371	4009724.249	2261486.13	4357559.957	8754672.761	3748126.915	2833204.755	5960903.345	3090823.695	3310071.505	2494078.446	4392981.501	6205252.649	4567283.558	3365523.753	6124026.145	4221819.003	1616058.363	4027893.349	3261366.175	5787562.044	2825857.094	5260579.934	2361681.754	15629276.3	13240309.62	13721119.02	11686996.19	11905540.49
Com_2505_pos	PC (18:4e/4:0)	C30 H54 N O7 P	571.36467	9.608	572.37134	No results	Full match	No results	1438291.496	7542669.955	2325846.242	3084865.504	1924622.532	2347710.562	6893356.304	9476889.146	5244210.96	10450919	9613550.827	13638846.97	9143407.725	8788511.837	4449124.111	13397080.79	8477468.77	7604249.76	6922672.976	3792988.482	12644557.51	1844960.565	2071811.827	1837007.548	3150976.272	2256433.342	7022546.093	7138641.942	6867122.772	7660407.633
Com_2511_pos	3-[(4-chlorophenyl)thio]-1-(3-pyridylmethyl)pyrrolidine-2,5-dione	C16 H13 Cl N2 O2 S	332.03388	5.859	333.04089	Invalid mass	No results	No results	8293335.234	10884275.24	2899078.629	3819833.644	13059760.47	2495245.558	2261844.293	2446912.497	2510813.799	2734236.139	2742501.515	2924756.256	2449463.122	3615797.557	4313354.408	3236139.333	2558334.938	4419459.047	3479975.923	3901092.547	2607906.468	4751481.841	6221353.685	5790949.26	7743201.327	3556152.168	1033719.949	1052906.768	942241.4712	930047.9225
Com_2543_pos	Tyrosylalanine	C12 H16 N2 O4	252.10952	5.636	253.11671	Invalid mass	No results	No results	8053330.429	4788952.684	9455471.326	11133763.66	9105801.176	8845544.56	6952148.494	4994665.531	10647079.37	8447138.945	9988719.294	8497352.877	10390237.07	6504563.064	24859666.43	6016487.277	9279119.353	13600237.34	16001466.85	11815510.9	13964572.73	20337903	25397594.52	15111548.62	18162037.35	14446229.33	9696041.854	7992926.181	8355202.234	11578574.58
Com_2571_pos	4-(4-methylphenyl)-2-phenyl-1,3-thiazole	C16 H13 N S	234.05098	5.225	235.05745	Invalid mass	No results	No results	2420173.929	3809560.779	13120583.04	9697437.245	12597680.45	9136382.84	3071687.993	2496860.531	4060369.737	3374220.39	2584710.407	5282190.736	3474930.526	3532347.532	9542334.804	3857655.734	3451051.848	5434620.495	4887846.267	7007243.338	3207991.078	7554236.334	15464178.83	5113849.079	7920599.23	2603897.674	2477772.241	2747967.348	2364787.65	2370783.292
Com_2580_pos	methyl 3,4,5-trihydroxycyclohex-1-ene-1-carboxylate	C8 H12 O5	210.05096	5.218	211.05836	Invalid mass	No results	No results	7766616.483	8886624.387	4472334.383	4368777.07	5890045.755	3443081.495	5274757.556	7007599.668	8896659.098	13520040.82	9353152.478	9202040.468	10540963.65	11137117.42	16850298.79	11899642.52	2355923.57	14407174.13	11876958.42	22723463.52	12394270.69	15568447.44	30342997.96	19348294.88	13778849.03	5725168.97	5196911.358	6386111.088	5108366.242	6218801.927
Com_2621_pos	Glycitin	C22 H22 O10	446.12892	5.931	447.13626	Invalid mass	No results	No results	3007601.034	2794243.627	7354010.355	5940693.904	3737361.599	6060687.243	10947562.36	6734637.106	8302878.748	4420596.93	9815671.969	5817549.509	6712875.998	8795011.907	8821128.009	14987364.7	8736909.647	19634740.73	4327208.983	4399756.344	5004757.498	14488507.16	25040959.49	14306767.69	4041457.586	5041808.57	6870311.746	6179683.285	5606955.27	7157917.898
Com_2632_pos	Limonin	C26 H30 O8	452.18221	6.746	453.18991	Invalid mass	No results	No results	812036.8017	2838375.207	1858210.544	3569876.758	3959662.744	13194445.79	772685.7768	452691.6184	657837.9895	548216.725	401164.0597	887421.404	1847303.021	2186580.434	5107463.724	1260084.803	471950.262	7075398.657	3943762.601	1065217.31	6636893.411	6296710.174	7065877.764	4589560.732	10263458.24	12019513.42	1820801.558	1365619.69	1534138.146	1272141.171
Com_2633_pos	Linalool	C10 H18 O	154.13614	0.289	155.14339	No results	Full match	No results	13288220.92	11387508.65	16791963.84	17169639.18	2558.736423	1019960.83	881567.9446	11009536.66	29230.29634	11649400.37	10864654.06	9677683.185	8683632.199	9190226.711	17087671.23	5563593.45	3894.119956	13858096.32	12615834.81	3692296.937	11503818.4	27306893.47	21669950.58	28182063.28	13200159.52	11237180.47	11670859.64	10404839.85	7558406.762	8218063.783
Com_2638_pos	Hexamethylenetetramine	C6 H12 N4	140.10654	1.264	141.11385	Full match	No results	No results	13255743.71	7835693.14	685195.0101	574676.5787	10588475.4	283904.658	204257.9067	201473.0084	184558.9428	208948.5633	205901.1428	193845.8474	145220.9417	146692.5304	360308.3681	340487.305	320477.9352	299232.6924	249564.43	347090.173	1072130.546	543193.774	513816.2411	514809.9313	495358.5558	247767.0761	199831.4619	193988.4506	190528.1893	217205.4393
Com_2641_pos	7-{[(2E)-3,7-dimethylocta-2,6-dien-1-yl]oxy}-2H-chromen-2-one	C19 H22 O3	320.13957	7.559	321.1467	Invalid mass	No results	No results	13243510.47	9869634.112	4108736.454	4665149.773	6454857.225	2096143.752	2367474.741	2121543.674	2441600.249	2696862.84	3176436.818	2498639.638	2307840.623	2399322.829	4976690.439	3000938.062	3469203.527	3992170.362	4123017.182	4071638.04	6655669.5	1800318.756	1934991.904	1380593.453	1717896.242	3681678.921	1299804.285	1633693.933	1050852.036	1093945.801
Com_2663_pos	ACar 10:1	C17 H32 N O4	313.22594	6.127	314.233	No results	Invalid mass	No results	10232196.88	11398357.11	13202416.38	18930903.95	8321859.698	11511364.49	4348745.755	5774586.099	6346098.375	10172193.15	6240591.214	5482397.887	6964013.39	8025892.346	7449277.451	5960410.654	5266715.285	7907716.814	7495342.029	11210762.27	6577763.84	11242311.57	15524394.23	13171086.91	9333952.347	5296829.771	7417143.431	7215099.884	6244923.197	6958537.239
Com_2699_pos	Alternariol	C14 H10 O5	258.051	5.818	259.05826	Invalid mass	No results	No results	8542666.213	11753807.11	2911261.066	4185937.944	11773718.69	2322022.334	2237076.686	2067102.651	2166086.32	2436100.863	1989053.726	2119509.333	2367434.017	3344509.368	3630721.826	3409325.66	1814843.126	4342431.98	3330872.025	5401644.899	4371971.636	5281186.307	6818859.354	6987476.082	6681754.995	3366243.72	1182677.398	1410508.215	1179704.475	1178998.838
Com_2724_pos	(1R,2S,3R,4R)-3-(Isobutylamino)-4-(3-pyridinyl)-1,2-cyclopentanediol	C14 H22 N2 O2	233.13943	6.241	251.17322	Invalid mass	No results	No results	6450926.839	12197357.44	5349407.286	4652153.509	6335428.271	2574002.273	2709102.37	2259167.869	3446551.928	1742534.002	2349819.929	2537064.402	2562289.265	2493024.886	4228463.051	3657824.839	2508970.683	4399362.517	3628247.625	4737221.338	5154488.485	2583434.032	3655096.333	3508751.496	2587846.872	2375493.463	2130476.621	1460067.118	1648036.973	2246944.423
Com_2727_pos	4-amino-2-(2,4-dimethoxyanilino)-5-pyrimidinecarbonitrile	C13 H13 N5 O2	249.12262	7.224	250.12993	Invalid mass	No results	No results	11580495.93	12191231.11	3210587.031	3062464.508	8443229.512	2471886.588	1313753.813	1931008.72	2572309.806	3342114.241	1991399.751	3314140.114	2300201.614	2168371.592	3280262.439	4049032.574	2711124.27	3523019.582	1845274.608	1365576.197	3653511.892	3087196.347	2907975.881	3779885.736	3799850.75	2727013.661	2261783.942	2029060.553	1837563.646	2199180.026
Com_2744_pos	(6E)-7-(2H-1,3-benzodioxol-5-yl)-1-(piperidin-1-yl)hept-6-en-1-one	C19 H25 N O3	630.36789	5.248	316.19122	Invalid mass	No results	No results	270784.3828	1199139.22	402916.347	376691.2671	11517808.99	233217.9198	281774.7869	270896.6056	287749.1349	264865.2194	323492.3008	258240.4699	226129.653	391679.8954	906874.7479	395124.221	438658.3486	351582.5357	342166.23	536505.4698	293200.4722	714797.9578	549424.9475	664073.5272	407580.7086	299896.7178	272443.4312	255101.9366	247708.974	257322.8403
Com_2748_pos	Nor-9-carboxy-��9-THC	C21 H28 O4	344.19944	6.33	345.20673	Full match	No results	No results	6502092.652	7324651.9	11945923.89	10252136.45	6136135.568	7723548.69	6238345.434	7290541.808	7631639.776	8349045.129	7119177.143	9496493.885	10542081.43	7141811.358	11818770.51	10344725.16	8677354.879	12047102.97	6091467.408	6458366.688	5136716.017	13636781.44	14970068.33	16008654.49	4420601.254	3705816.724	6108571.722	6331291.638	5809129.808	6521266.912
Com_2768_pos	N1-bicyclo[2.2.2]oct-2-ylbenzamide	C15 H19 N O	229.14715	6.385	230.15434	Full match	No results	No results	9090124.538	8789409.094	2854003.781	3571865.284	11416680.62	1423830.132	2379634.167	2524842.14	2701405.652	2349919.037	2425318.23	580375.8087	2414374.281	2826156.517	3490162.696	2643453.266	1854345.08	4592628.017	3367086.901	4688645.217	4463497.808	4580791.293	6309438.548	5882170.369	5061362.149	3740857.791	848749.6188	806795.8115	1159519.723	1000165.956
Com_2776_pos	Stevioside	C38 H60 O18	1684.68808	5.279	843.35132	Invalid mass	No results	No results	968187.7889	837641.3657	1147441.164	2116971.568	666905.6289	1474686.929	522969.3948	635154.8851	1304382.953	1284705.185	3616787.651	355330.3844	251288.5926	6495744.102	22235315.7	2202406.108	918215.8659	1939788.339	1888957.956	1872248.666	476991.0056	468664.1511	1215808.205	734305.3649	3950349.138	2693120.049	1486064.39	1726598.268	1370021.11	1589403.139
Com_2811_pos	N-(9-oxodecyl)acetamide	C12 H23 N O2	235.15551	6.237	236.16263	Invalid mass	No results	No results	5529443.292	11679722.94	5208004.44	4884448.593	7477605.94	4194983.618	2877408.911	2604928.069	2892850.445	1469838.843	2769789.825	2800836.17	2767116.675	2623714.019	6689021.817	4937647.417	2972191.738	5549939.968	8613913.074	7244159.225	4694808.962	6060783.645	7326305.547	11322567.03	7379056.011	4106361.367	3377891.442	3045388.951	2660379.305	3720336.411
Com_2824_pos	2-[(3S)-1-(2-Methylbenzyl)-3-pyrrolidinyl]-1H-imidazo[4,5-b]pyridine	C18 H20 N4	292.16574	6.591	293.17297	Invalid mass	No results	No results	2705222.981	2769632.152	6535550.144	3204440.306	2544141.57	3301647.787	4400556.37	4581680.221	3311639.739	2294276.28	1816142.964	1439531.988	1756504.688	2685530.393	3471545.187	3071434.657	2542161.529	4443651.744	2101530.562	2592885.646	14604120.94	9511961.191	4002925.235	4996381.997	2318239.62	2016220.037	2161522.221	2947378.425	2769488.602	2771862.552
Com_2839_pos	3-Hydroxylidocaine	C14 H22 N2 O2	250.16624	6.223	251.1736	Invalid mass	No results	No results	7048539.37	11520508.15	5112859.274	4248393.718	6454825.199	2947935.691	2490597.834	2336381.634	3249316.498	2282098.052	2157764.818	2331385.489	2375821.597	2309145.557	5432531.323	3420417.787	2287405.931	4176346.644	3412144.264	4901249.924	4943053.035	2210450.574	3240000.041	3165236.019	2986442.883	2424551.326	1994389.18	1300049.61	1508403.185	2081821.498
Com_2848_pos	3-(2-Naphthyl)-D-Alanine	C13 H13 N O2	215.09544	5.8	216.10249	No results	No results	Full match	9176563.1	9221475.991	3959208.176	5890270.913	10940518.51	2764569.04	3366267.756	3758853.162	3365858.465	3035271.82	3622605.198	2989398.166	3037157.799	3829163.428	5950001.988	3330424.93	3616485.535	6293086.717	3244852.772	6032357.562	5365351.066	7304501.729	9026489.144	10177568.57	7129093.092	4781229.034	2297177.567	2073128.068	1621286.184	1771998.632
Com_2880_pos	4-acetyl-4-(ethoxycarbonyl)heptanedioic acid	C12 H18 O7	256.09273	5.377	257.10001	Invalid mass	No results	No results	3250519.495	11288334.35	2255340.006	2869480.35	4660812.188	1554199.617	1319196.492	1587463.019	1301262.753	1440115.307	1516086.642	1520820.472	1316562.503	1400164.13	2829345.146	1669557.056	1998241.611	2119807.418	2255712.544	3370341.838	1629102.21	3755977.533	4265679.848	5600761.125	2538053.571	1713519.974	1103310.603	1269303.879	979605.6848	1240573.538
Com_2926_pos	RNH	C16 H27 N9 O5	850.41678	5.584	426.21567	Invalid mass	No results	No results	250887.3079	11031224.21	318493.5653	303801.8118	3863401.037	190488.7364	236684.8574	196862.0276	220523.3579	181653.7609	211902.414	205557.6693	175027.522	657985.7601	349436.2891	264221.8119	362029.4235	307957.9435	228104.4091	389126.435	242192.5488	603229.7743	430770.0186	667936.0624	639474.9923	246414.9185	222016.8189	196161.3562	210893.1812	203077.2507
Com_2976_pos	4-phenoxyphenyl 4-hydroxypiperidine-1-carboxylate	C18 H19 N O4	313.12983	6.045	314.13705	Invalid mass	No results	No results	8613207.073	9822811.168	3421277.464	5111284.966	10335358.5	1623071.751	3919270.399	3312936.692	3599474.086	3074612.668	3691451.405	3834084.398	3279720.028	4157983.852	5896704.422	2886568.193	2845500.694	3687171.131	3605198.457	4700673.401	3372623.074	8236651.648	3818771.312	5123937.236	3452343.996	3168029.252	2544128.879	2066929.623	1482133.497	1606202.896
Com_2988_pos	Deoxyribose 5-Phosphate	C5 H11 O7 P	214.02461	5.52	215.03192	No results	No results	Full match	6429644.256	10499822.4	5051338.025	5744117.508	10280459.22	3730565.571	3270492.982	2641283.897	4278595.293	2062287.091	4309911.256	2881821.397	2127365.163	2255855.307	3341555.899	4863187.189	3953047.382	4326901.893	3785268.475	4682186.991	5806413.766	5190217.393	9867675.727	7252808.605	6312828.985	3551629.307	2235933.671	1291642.348	1732628.338	2338715.798
Com_3010_pos	Dl-2-Amino-3-phosphonopropionic acid	C3 H8 N O5 P	169.01447	5.466	170.02174	No results	No results	Full match	3546886.626	5341162.757	5303601.072	3157268.794	10172127.45	2541731.117	5028609.217	3524967.388	7451358.946	3051248.248	5013210.04	3409554.953	3994365.789	3532440.681	6176005.556	4763890.997	2881085.043	9296787.932	5029265.047	3459602.77	7025364.591	7312112.176	9119715.701	8403306.417	3317439.244	2877475.512	3308906.609	3427206.746	3502444.043	3409841.781
Com_3019_pos	Indole	C8 H7 N	117.05817	5.64	118.06544	Full match	No results	No results	11089172.37	4795553.205	7637505.539	4813616.421	5197731.272	5765165.713	5399667.207	3620123.014	4813124.407	5998392.181	4023764.923	3786983.219	6162001.169	4854857.114	6573762.054	4515381.324	5754178.407	6229391.897	5686682.963	8248396.907	8586592.358	14220746.12	9771892.244	11673691.66	5810795.249	4634794.968	4547112.267	4430458.834	4300527.777	4845048.613
Com_3025_pos	trans,trans-2,4-Heptadienal	C7 H10 O	110.07357	0.185	111.08085	Full match	No results	No results	11003223.98	10079419.34	15298671.76	15818207.79	3103.19439	2330855.481	1611960.633	10239048.29	1965810.302	10359145.18	10492387.9	9370944.678	8573842.039	10008601.58	17468876.69	35625.77622	4604.912592	14687081.76	14136504.35	18224566.84	12512629.06	34088256.11	24174070.26	35773653.18	16658939.27	13592709.98	9777510.304	10490479.15	10066415.05	4389487.821
Com_3050_pos	Sphingosine (d18:1)	C18 H37 N O2	337.24048	6.643	338.24765	Invalid mass	No results	No results	2886948.392	10441645.72	1123935.381	2562816.392	7829215.187	1500578.443	1270298.679	616101.8291	712919.0168	701382.5146	864390.4333	1005077.55	2290146.48	1415914.656	1772470.241	2134821.432	628170.1518	1105467.276	754982.0829	505790.3457	2288147.755	843454.7356	1990106.818	580418.6382	1178973.019	1963439.417	328082.0598	320887.726	289524.1899	238675.946
Com_3065_pos	6-Pentyl-2H-pyran-2-one	C10 H14 O2	166.09991	5.603	167.10713	Full match	No results	Full match	3674616.633	3931749.904	5070894.734	15683638.36	3543405.662	4134203.972	1663573.843	1598907.721	2116592.401	2026375.949	1907377.478	1872342.432	1753544.736	2283211.689	3315578.571	2222049.807	2332731.893	3426682.58	3037929.234	4097066.622	2435353.401	4476542.911	5715979.339	3759016.74	4223154.019	2868839.537	1478661.484	1090927.509	1304869.675	689200.0894
Com_3106_pos	Hesperetin	C16 H14 O6	302.08078	6.009	303.08792	Invalid mass	No results	No results	9418659.217	8510453.988	1618888.772	2711653.923	9762630.224	2906803.65	1374615.641	1473628.025	1784679.264	1634510.424	1444204.933	1442655.915	1945158.522	1734785.838	2400165.641	2179719.743	1773146.367	3954446.383	2805116.053	4180707.975	3597881.478	3800803.886	8022213.636	4631982.411	4882323.201	2871357.691	1294037.721	1115916.159	1053095.146	1150634.316
Com_3111_pos	YNK	C19 H29 N5 O6	423.21337	8.685	424.22055	Full match	No results	No results	1650832.799	1063247.207	2033815.061	2762061.132	1189327.929	4606599.269	4712299.711	3985654.099	5260317.234	5038458.969	5853493.169	4866988.485	3638004.705	4973723.099	2733997.676	3959595.141	4411136.018	2948913.309	3087006.831	2747416.595	758603.6302	3733043.43	1797455.972	2644218.476	1912573.923	5393447.821	8881345.049	10109862.43	7654648.75	8703973.225
Com_3120_pos	3,5-di(2-furylmethylidene)tetrahydro-2H-pyran-4-one	C15 H12 O4	256.07169	6.141	257.07892	Invalid mass	No results	No results	10621058.52	8448850.908	4663010.468	4796441.342	6228010.105	1774453.613	2375525.982	2397000.118	2914994.563	2549544.309	2517085.68	2228116.366	1958834.844	2352418.405	3949400.12	2818854.44	2700374.556	4535650.283	3083924.986	5089673.223	5001179.866	4228622.582	4489436.414	5907765.538	3232863.004	2651424.318	637666.041	751711.3642	815533.7029	779641.9406
Com_3132_pos	ACar 20:4	C27 H46 N O4	447.33589	7.601	448.34268	No results	Invalid mass	No results	3791620.182	3277245.401	3103887.623	6244772.632	4107033.797	7166260.632	5906520.76	7849574.774	7060220.329	8475198.972	5125606.917	6384240.323	8308657.995	9060774.634	3088536.201	6322508.043	3141959.844	4575084.6	6791868.498	6914382.929	5229589.513	3408887.177	2849678.487	2399120.289	3596326.28	4069526.187	9555992.818	9012977.327	8030519.807	7199343.859
Com_3145_pos	SKK	C15 H31 N5 O5	722.4698	5.758	362.24225	Invalid mass	No results	No results	312521.4179	8909324.477	412601.9285	349999.8258	9577476.075	207395.8465	291871.0463	268932.9742	278604.6852	299731.0667	272054.7506	287960.5194	340933.9472	307482.2911	474835.5844	352601.9285	354266.7073	632732.8218	356125.3005	472899.6297	303642.3572	581724.0472	882907.2527	694508.4183	485161.2441	280809.3106	243304.8571	220852.0052	204043.1337	231373.6112
Com_3176_pos	2-(14,15-Epoxyeicosatrienoyl) glycerol	C23 H38 O5	416.25424	6.48	417.26163	Invalid mass	No results	No results	943851.4953	4065617.3	7478094.18	2796863.213	4821172.994	4716849.039	588308.2828	860389.7881	1083755.52	899104.7649	1438768.106	793237.7398	681678.533	5395977.255	928058.4063	4033177.715	647618.2758	7819237.808	770673.7688	807473.368	2169314.67	2539509.22	26962843.43	1306811.998	849594.4512	656069.0877	2166726.56	2825916.445	2174518.029	2612699.16
Com_3178_pos	[4-(7-chloroquinolin-4-yl)piperazino](phenyl)methanone	C20 H18 Cl N3 O	329.13008	6.501	330.13776	Invalid mass	No results	No results	5954321.418	2116829.586	14898872.99	14686933.39	3177811.214	9457867.35	1319558.733	2293933.77	1584114.546	2106143.079	1852904.182	1685588.699	1664126.38	1383529.375	3523681.396	2103934.706	1496158.824	2642835.31	2518733.832	1646109.01	989063.6139	2201778.266	2242148.528	3831819.306	5927258.986	3723226.189	2746717.151	3422171.034	2936598.129	3169363.405
Com_3190_pos	4,7,8-trimethoxyfuro[2,3-b]quinoline	C14 H13 N O4	281.06792	6.288	282.0752	Invalid mass	No results	No results	4248489.231	9868283.679	1789227.014	2236322.464	3844545.642	1247408.668	943768.0132	1400142.423	1027097.379	921810.5098	1359213.5	1064954.41	1137219.746	1355617.805	2988148.941	1115895.206	1070431.284	2440939.52	1925344.164	1683695.074	1584803.578	1905847.264	2319329.966	2540572.896	2541110.079	1341952.09	952940.9392	659467.7381	448167.5017	559784.8203
Com_3192_pos	16-Heptadecyne-1,2,4-triol	C17 H32 O3	306.2202	7.839	307.22717	Invalid mass	No results	No results	4834999.942	9853067.357	4283415.375	3410988.551	9368167.597	4855301.903	1620062.057	2195010.798	2677625.594	2503536.525	1697990.091	1451371.146	3427837.944	4079151.074	4157333.588	3017745.921	1249920.215	3934687.506	2238236.047	3564067.927	4597693.124	4404299.698	2642478.96	3902418.898	3204749.856	4656511.654	1972735.842	1855053.224	1206240.847	1924708.261
Com_3193_pos	2-[3-(4-pyridyl)-1H-1,2,4-triazol-5-yl]pyridine	C12 H9 N5	223.08273	6.49	224.08981	Invalid mass	No results	No results	8503988.731	9725351.992	4445617.356	3139123.114	9405565.145	1411662.54	1951393.158	2851909.737	2575998.052	2647389.025	1804296.716	2643153.719	1723547.747	2985964.947	3191130.376	2773647.045	788267.4265	3257818.544	3691280.875	4167561.808	3109982.38	5494453.52	5709032.165	8893153.807	5405021.415	2683653.789	1330247.644	1314795.112	948503.3774	1670256.367
Com_3273_pos	6-Keto-prostaglandin f1alpha	C20 H34 O6	370.234	8.052	371.241	No results	No results	Full match	5135301.612	9530226.29	3985217.547	4161642.305	7336009.093	1896404.122	2092937.694	2175605.943	2062603.857	1985356.9	2536883.71	2490167.09	1625512.182	2126116.518	3732992.873	2697089.654	2662381.158	3969252.525	2069788.578	5460129.918	3269490.433	4636925.076	2696196.151	8670983.204	3152533.351	2919352.806	1903448.24	1882632.833	1564632.005	1801114.215
Com_3303_pos	Isophorone	C9 H14 O	156.1153	0.269	139.112	Invalid mass	No results	No match	9853601.222	8939493.731	13329004.69	12761112.35	1889.197052	2418797.897	141120.286	9259672.64	81854.67618	9497128.265	9450164.826	9032767.231	7427415.273	8993656.001	16244875.5	895218.9698	2822.20392	14050884.74	12230420.8	6821512.086	11348349.84	31686626.82	23505129.32	31333866.97	15247865.94	11754286.54	8441716.576	9074251.872	7843363.202	5570815.592
Com_3320_pos	1-(4-benzylpiperazino)-2-(pyridin-2-ylamino)propan-1-one	C19 H24 N4 O	362.15761	5.974	363.16476	Invalid mass	No results	No results	1886532.834	1199966.603	1025564.145	1006648.274	1328949.642	3433955.959	3988371.492	2611117.172	4104803.476	1904687.269	10049893.8	6620775.067	1959012.33	1120615.183	2547727.215	8460182.249	4949604.692	2225802.527	5459794.537	2147031.282	864399.1684	2458563.028	3501002.871	7571720.906	4003002.243	3644835.774	1530936.525	1132851.091	1165351.625	1615128.487
Com_3339_pos	3-(4-hydroxy-3-methoxyphenyl)propanoic acid	C10 H12 O4	178.06369	5.933	179.071	Invalid mass	No match	No match	8196713.317	9273235.286	3512895.892	4043410.102	6062840.845	2102596.484	2111525.531	2158834.161	2198593.04	2271978.003	2086611.423	2015535.543	2374643.74	2509040.067	2901013.747	2296467.939	2803591.04	3532318.285	3104138.075	4612560.743	3946033.454	3809542.131	5322869.57	5580298.27	4294180.501	2898082.912	1074016.154	1277963.633	1145795.353	1387802.3
Com_3341_pos	3,4-Dimethoxycinnamic acid	C11 H12 O4	208.07431	6.182	209.08142	Full match	No results	Full match	9668018.169	2550730.033	4040939.207	4674150.19	2402600.533	2726240.567	1295101.726	2273059.971	2227758.176	218668.1251	1395717.977	207833.5916	1445918.517	1698521.695	368166.8018	237843.7159	223728.9223	2597136.014	2258352.137	2581976.578	262313.0471	3403647.711	400303.785	420641.8283	15672140.83	5889005.903	1780232.295	1993135.526	1632350.3	1869268.937
Com_3360_pos	4-(tert-butyl)phenyl 3,5-dimethylisoxazole-4-carboxylate	C16 H19 N O3	251.15265	6.731	252.1599	Invalid mass	No results	No results	3411656.514	3186812.839	5497991.37	5299457.921	3081557.264	3821382.985	6061648.191	7968937.834	5278329.388	7799317.314	6069017.899	5826145.761	6952134.206	7775199.134	11375831.57	8094213.163	8302815.412	14096711.78	7570612.702	6110482.629	6184087.954	13096684.16	14304680.85	15715762.66	6309981.037	5562378.223	5307239.628	5337935.018	5991991.339	5939976.604
Com_3372_pos	(1E,4E)-1,5-bis(4-methoxyphenyl)penta-1,4-dien-3-one	C19 H18 O3	294.12578	6.89	295.1333	Full match	No results	No results	7660539.737	7085544.573	3643581.46	4660851.021	8726239.752	2889465.836	2206320.294	1955125.104	2997364.924	1949209.41	2061573.449	2544655.167	2012821.118	2493567.682	2569585.956	2831142.421	1792160.846	3728151.857	2789502.833	3429560.18	3567614.034	4052006.747	3881078.367	4979345.24	4403776.975	3201715.339	966326.5553	913964.9837	882263.6052	995232.0358
Com_3381_pos	4-(1H-imidazol-1-yl)benzoic acid	C10 H8 N2 O2	188.05909	4.932	189.06641	Full match	No results	No results	7608773.294	8481892.52	2328858.373	1924264.001	8703567.978	1214645.154	1001573.552	1534302.299	1855094.981	1556573.021	1096349.196	1333072.028	1740333.868	2478998.142	1380905.435	1822079.881	985631.3655	2952823.841	1187023.554	1678885.345	2277553.323	3064718.021	3303571.279	4424163.676	3318944.005	2311848.692	407981.5734	356754.023	446976.0664	263843.4169
Com_3399_pos	methyl 2,5-dimethyl-1H-pyrrole-3-carboxylate	C8 H11 N O2	175.06375	6.159	176.07103	Invalid mass	No results	No match	8227048.815	6956508.07	3698110.313	3797334.084	8613173.825	1790417.056	2341227.911	2227196.005	2438397.929	2202741.08	2258189.337	2458960.497	2248538.869	2431750.121	3464849.73	2873829.013	2574676.508	3708160.25	2991507.787	4171045.418	3984340.782	4081783.018	4806328.258	5235124.169	3726302.204	2706309.238	1208468.332	1275367.272	1080463.832	1200385.429
Com_3425_pos	Stercobilin	C33 H46 N4 O6	1188.68967	5.696	595.35211	Invalid mass	No results	No results	3420955.673	8908630.074	1262355.209	650045.285	3437501.362	1172299.146	1699043.69	1352237.815	1335700.216	1185195.699	1343143.534	1818655.944	892578.6612	1169181.009	1452548.217	2622108.218	858634.7285	2680431.225	1161483.355	2285014.123	1936220.158	3173236.677	1791817.104	1931504.051	1549377.113	1697120.814	756962.6221	988078.8632	842112.6154	822933.0164
Com_3444_pos	Morphine	C17 H19 N O3	285.13467	6.188	286.14178	Invalid mass	No results	No results	6037651.506	8830427.589	2165826.753	2769512.243	5077864.171	1405674.288	641308.9555	970257.2899	750614.7503	1066959.148	1182140.99	1539602.997	745267.5712	1007050.775	1816834.528	1140226.073	1254266.75	1013157.389	1016337.088	1333810.127	470575.8481	1794069.15	1799763.8	2566548.553	2496370.841	1471744.243	390506.6485	345227.9582	179908.7961	304759.2299
Com_3470_pos	Methanandamide	C23 H39 N O2	383.28277	6.587	384.29031	Invalid mass	No results	No results	4963656.002	8712512.445	502879.9801	1851452.325	6300934.697	715726.6736	1443387.553	607171.6613	1086094.235	556485.6918	546874.5098	798636.962	1081182.539	1328719.257	1256047.182	743733.3638	769023.5166	1504191.691	835830.8579	616490.9765	1492539.82	749813.5646	768618.4804	758818.9795	1222366.718	1227037.01	404094.7306	362963.0161	297243.6144	301056.569
Com_3509_pos	(2E,4E)-N-(2-methylpropyl)dodeca-2,4-dienamide	C16 H29 N O	251.22278	6.7	252.22998	Invalid mass	No results	No results	3200344.934	8075871.616	713950.8426	1533705.567	8185055.751	237633.5937	550465.5987	318828.6453	600537.7812	464883.0508	351236.8471	417162.4536	800224.6229	771997.2519	466827.8564	368455.4469	407970.9806	392498.5996	340537.912	455427.9785	1039457.734	485366.3911	414430.0156	511048.1272	668454.2059	298550.4995	310578.3333	260983.1514	206563	215930.5896
Com_3570_pos	2-[(2-amino-6-methylpyrimidin-4-yl)thio]-4,6-dimethylnicotinonitrile	C13 H13 N5 S	249.10418	5.334	250.1113	Invalid mass	No results	No results	1130256.31	728913.0303	3369997.73	2953736.903	1285996.194	2117581.016	3766805.161	4360515.572	4543822.617	3065893.432	3819758.361	2828452.819	2859395.384	4376805.29	8408501.463	2744565.195	4693635.718	11153118.91	7305349.52	5739239.549	3015845.174	4913812.475	8400998.275	9566487.317	14622639.31	8886004.871	3146258.4	2861195.875	3019736.254	4119907.197
Com_3574_pos	Radicinin	C12 H12 O5	236.06665	5.191	237.07428	Invalid mass	No results	No results	2244039.719	2738122.191	9682922.285	9477517.264	2207934.643	8692826.601	1490491.964	1166527.219	1277944.349	1347279.766	1666978.11	4290264.597	1160859.795	5128764.355	2624838.446	621265.8602	2111105.835	5752951.562	6926455.212	13064856.85	8186131.582	3246176.882	13435912.26	3136993.682	9850717.392	1838430.871	1036584.501	1737662.91	1132269.915	1486292.023
Com_3586_pos	PC (14:1e/8:0)	C30 H60 N O7 P	577.41187	11.539	578.41949	No results	Full match	No results	2505387.764	2089805.567	4693981.665	9814112.498	3438519.034	5647858.349	4819625.118	6865067.573	5760042.637	4726242.846	5166573.881	8288293.646	4149604.547	5854187.187	2957369.478	6728304.898	1729424.47	4029336.427	3986317.928	3196977.171	1986770.616	2369118.767	2607042.235	3438873.197	5196454.405	4374691.451	7026644.471	7690417.299	3333243.891	5664950.827
Com_3599_pos	(5S)-5-hydroxy-1,7-diphenylheptan-3-one	C19 H22 O2	304.14419	7.474	305.15173	Invalid mass	No results	No results	6077196.579	8290029.828	2150944.246	2110674.281	6753518.333	1384746.705	1034512.179	1164187.21	1556805.477	1369221.14	1311680.713	1811768.127	1382576.496	1706910.544	1694466.58	1586983.074	1922157.798	2155959.022	1695398.259	1759927.115	3164133.847	1401526.414	1719842.664	1784982.433	2780208.909	1706362.942	852582.0069	866510.3602	699784.3695	785550.7162
Com_3603_pos	NAT13-331713_POS	C26 H30 N4 O3	462.215	9.079	463.22293	Invalid mass	No results	No results	1395943.524	1503200.276	5291177.207	4122110.962	2311751.946	6343006.623	6215138.174	4023064.983	6395282.178	6056856.539	5283792.535	4309970.688	4554031.994	5850791.49	7997922.607	10329521.12	2437037.346	10852716.35	9867108.459	11363115.99	10418703.13	6874785.877	9180785.449	5662689.816	6372866.226	5809280.52	5948361.935	4763737.606	6739165.059	6368151.826
Com_3679_pos	2-[6-(1H-benzo[d]imidazol-2-yl)-2-pyridyl]-1H-benzo[d]imidazole	C19 H13 N5	311.11397	6.088	312.12119	Invalid mass	No results	No results	4732421.899	7794399.328	1329277.563	1837247.383	7678524.106	1100448.277	1231343.994	1365460.033	1690563.643	1068218.718	1187774.308	1440291.135	1669154.982	1472851.323	2059690.872	1365809.729	1204294.638	2407888.245	1519371.815	2260436.221	2611604.088	2234708.8	2868101.194	3078958.455	2612763.499	1765146.537	616926.1718	753616.1528	676759.7336	568499.7895
Com_3806_pos	N1-(2,3-dihydro-1,4-benzodioxin-2-ylmethyl)-2,2-dimethylpropanamide	C14 H19 N O3	267.14534	6.63	268.15283	Invalid mass	No results	No results	4820241.869	3245907.865	6016089.311	11449064.97	2681508.456	6817542.354	4988323.276	4358991.431	4987898.75	4694700.395	4674296.059	3540240.421	4389344.051	4457770.182	5698528.149	6353714.997	4572218.955	6441629.344	4403113.989	5442087.941	5616990.696	8496240.566	9186862.93	12364673.88	11714721.46	5873884.896	3995821.276	3193404.797	2833437.114	4380153.912
Com_3821_pos	3,3,5-trimethyl-3H,11H-pyrano[3,2-a]carbazole	C18 H17 N O	263.13145	6.82	264.13861	Full match	No results	No results	7862461.931	6644077.174	3781606.316	3855111.062	6146638.002	2526825.205	3632507.913	3893119.984	5351074.454	4441220.04	3823101.989	3952133.344	4245137.309	4473323.102	5468037.324	4706830.772	3396565.98	5633329.192	4697063.882	6805692.512	4985470.54	9709193.826	7400300.39	2647288.38	6254066.108	4323956.667	3057917.862	3049135.516	2621051.226	2988894.316
Com_3846_pos	4-Methyl-2-pentanone	C6 H12 O	100.08906	0.411	101.09634	No results	No results	Full match	4203367.147	5000234.886	8125965.041	7936920.361	2833.413251	1415329.195	3409798.093	5139856.569	5080140.197	5585682.929	5641775.813	4940440.129	4454446.683	4540277.782	9514652.508	1061356.57	4248.102484	7825941.59	7472427.836	16381122.48	6652661.576	16363946.29	12961972.78	18839014.86	9560404.601	7322149.735	5027044.471	4850639.437	4825651.605	3065044.259
Com_3856_pos	Biliverdin	C33 H34 N4 O6	582.24913	6.391	583.25647	No results	Full match	No results	5205871.493	6787008.664	4038482.212	9305898.103	3569320.069	6148571.252	3759333.749	7293575.906	5567677.773	6620487.502	6170894.504	6340637.887	5551036.334	7545438.286	6733545.558	5566386.705	4507746.332	8414156.08	5696282.85	5316391.007	6566659.301	4226430.811	6570913.596	3512980.604	5825887.446	5138531.742	5506179.281	6176381.331	4687799.82	5286723.112
Com_3891_pos	Deoxycorticosterone	C21 H30 O3	330.22016	6.739	331.22745	No results	No results	Full match	2049066.818	1049240.557	1032392.631	1063936.068	1191529.805	1088828.811	677887.4845	6845821.622	1407501.035	7559892.565	1444208.918	656009.7383	1497659.654	1072859.938	901922.4995	1157737.28	722174.1031	820710.9792	1155575.075	2443185.69	741648.6348	1032961.622	1034817.968	1141378.993	825656.0032	562927.4648	1068158.598	1595716.23	1150905.195	1059549.633
Com_3936_pos	NSI-189	C22 H30 N4 O	366.24116	6.444	384.27478	No results	No results	Full match	6059868.367	4293079.565	4737636.192	10832873.36	4310120.536	5778408.955	1567575.34	3442891.847	1987410.108	5296729.343	2791865.356	1777446.413	3246548.755	3474306.381	3893203.379	2297530.876	3241867.961	3666572.465	2405229.921	4292404.437	3242470.586	3949110.939	4594566.55	3707785.223	3492383.842	2277493.558	3299324.96	2830703.063	2200227.317	3323125.265
Com_3974_pos	2-(2-oxo-2-{[2-(2-oxo-1-imidazolidinyl)ethyl]amino}ethoxy)acetic acid	C9 H15 N3 O5	245.10285	6.303	246.10999	Invalid mass	No results	No results	3538737.369	3722313.608	10653945.22	7949414.913	3138930.899	4384820.873	2206465.507	2781595.232	2737258.81	1973971.934	2213568.602	2957043.097	2439283.512	2170601.872	5245500.523	2977443.333	3192384.53	5671424.373	3203335.836	2945101.955	4449150.424	4942368.566	7487761.153	5942447.359	3671849.779	4899957.764	2967066.181	2207696.847	2742508.828	2470632.05
Com_3978_pos	4-methylphenyl 1-ethyl-3-methyl-1H-pyrazole-5-carbothioate	C14 H16 N2 O S	260.10291	6.659	261.10995	Invalid mass	No results	No results	4970779.082	7079349.168	2508807.765	3927283.408	6509571.005	2410717.362	1827361.892	1988331.44	1765555.403	1674801.629	1447614.946	2227945.815	1440465.761	2789623.872	2720812.209	2795508.532	2198695.189	3010659.263	3298018.559	4438063.157	3557993.937	4615253.565	4908939.395	6801581.74	5918959.604	2548586.823	1100499.003	942751.4176	1042131.726	1026195.961
Com_4062_pos	1H-indol-3-yl(pyridin-2-yl)methanol	C14 H12 N2 O	246.07868	5.963	247.08595	Invalid mass	No results	No results	2002571.831	1748409.643	10256161.82	2978216.639	1886568.167	1796139.42	2083655.399	1545450.45	1874347.868	1599117.034	2659169.516	1754910.49	1447492.842	1886471.326	3729518.236	2528066.993	2370507.332	3045158.4	2101472.832	3160864.842	1860812.585	4778312.563	6185212.091	5101722.466	3758682.272	4210239.246	1607251.022	1504498.055	1739577.811	1964955.033
Com_4074_pos	Lysopc 18:2	C26 H50 N O7 P	519.33275	9.742	520.34003	No results	No results	Full match	4065707.713	5631868.546	5441569.423	6238513.213	6472616.294	285761.9412	815548.7555	383486.0903	402188.2906	589470.1397	344886.3995	354236.355	1045086.946	682131.261	769485.479	508325.2704	1134219.127	721693.0449	371291.5401	1102236.727	2102245.651	491310.2865	585838.4629	569269.5336	662974.4483	314249.5401	1486209.057	1046221.143	1430708.502	1221405.77
Com_4132_pos	Hydrocortisone acetate	C23 H32 O6	404.21829	5.503	405.22552	No results	No results	Full match	3080134.7	6619420.998	1441366.439	1750714.698	4043896.22	1409014.129	1274478.36	1515162.228	1328610.198	1563929.538	1153708.877	787277.8859	1173463.207	1361454.672	3303337.818	1660894.279	1551830.628	2485468.121	1767414.685	2434703.169	1952257.853	2620219.732	2244062.876	3071144.014	2118531.624	1172230.904	499121.1988	679366.0061	695589.4126	815761.9091
Com_4159_pos	N-morpholino-N'-[(5-nitro-3-thienyl)carbonyl]urea	C10 H12 N4 O5 S	300.04708	7.305	301.0546	Invalid mass	No results	No results	4900681.292	6474270.684	2553940.59	2578046.954	6260333.891	1263259.323	1746050.926	1183368.601	1682735.943	1327662.442	1479720.665	1553146.968	1204166.051	1839279.709	1757312.49	2041146.572	1420738.69	2060616.607	1500665.391	1783550.587	2755548.355	1854089.178	2400442.482	3262853.754	3036727.807	1796996.338	1139314.848	916301.3856	902590.6194	1094252.658
Com_4173_pos	2,2,5,5-tetramethyl-2,5-dihydro-1H-pyrrole-3-carboxamide	C9 H16 N2 O	168.12683	5.608	169.13411	Full match	No results	No results	3551822.46	6533777.432	2105861.272	1999341.242	3442238.139	1260183.406	1627417.969	1103104.951	1210157.753	890085.5537	1037045.883	960086.909	1065692.826	1059013.849	2008529.48	1519439.036	1335950.909	1896602.103	1793743.111	1595521.631	1779795.943	2502564.048	2224385.585	2300396.79	1429871.855	1265119.496	756739.9439	891127.7917	789399.586	797624.4399
Com_4257_pos	4-Morpholinepropanesulfonic acid	C7 H15 N O4 S	209.07285	1.335	210.08014	Full match	No results	No results	842239.0695	1075487.791	511519.1931	505225.7687	712444.1365	286993.6224	311704.2505	300304.3353	6974801.233	355233.0312	333514.5497	296019.9958	355471.2698	735914.4933	544751.5566	406866.6812	493848.2076	478363.196	613949.95	1575568.16	420867.9997	1234013.742	816726.8889	2867146.515	471395.3698	377196.8107	291588.3778	291532.0843	273912.0714	318542.4435
Com_4344_pos	4-(anilinomethylidene)-3-methyl-4,5-dihydroisoxazol-5-one	C11 H10 N2 O2	202.07471	5.305	203.08203	Full match	No results	No results	4688107.436	5542385.37	1450359.192	2427691.975	5834302.123	1452560.662	2192159.904	1746598.238	1295811.222	1992309.581	1548521.48	1908144.261	1922501.604	1769644.354	1687016.417	2947487.749	1828601.375	2248302.834	1846630.036	4095250.927	1779855.402	3995102.941	5205120.05	3802112.875	1742874.472	1317800.699	1452712.246	1425653.257	1711937.51	1643684.039
Com_4399_pos	16,16-Dimethyl prostaglandin A2	C22 H34 O4	384.22844	7.615	385.23532	Invalid mass	No results	No match	5401149.313	3080719.847	4407772.041	9023761.134	2581200.774	5489800.058	1392455.84	772417.5178	2056703.234	1384147.258	1314906.729	1245161.267	1945905.91	1651257.932	2896812.794	1388937.162	1911121.88	2405582.689	2107405.87	3278901.714	2091357.879	3005739.961	1741761.916	2533892.135	2565262.172	2932688.779	3169765.692	2702622.81	2466955.747	2586040.917
Com_4400_pos	2-(3,4-dimethoxyphenyl)ethanamine	C10 H15 N O2	181.11072	6.479	182.11819	No results	No results	Full match	1991259.379	5492944.406	1517716.657	1723085.83	1754148.011	1566298.43	2132343.386	3814247.009	4710589.561	4538564.87	3843000.197	4294677.583	5229852.004	5321200.73	8073471.241	4485483.577	2947563.109	3965952.723	6519272.382	4054003.293	5741541.28	9730487.425	8660613.333	9326845.017	4300042.343	3090251.264	3463310.256	2993780.688	3067105.614	3454495.964
Com_4412_pos	5,7-dimethyl-2-phenylpyrazolo[1,5-a]pyrimidine	C14 H13 N3	245.09166	6.814	246.099	Invalid mass	No results	No results	1120398.126	1234633.028	443752.8233	637787.2259	864070.4153	6156562.99	378497.7664	410060.8812	754921.1765	525208.8344	465155.634	310413.1674	622665.3417	409251.5511	570948.5347	368866.0981	493976.4716	1175054.517	574013.6423	389355.3307	464554.6499	616645.74	506041.0396	1902432.347	861060.6993	638914.6205	597706.2694	586049.7587	543807.1361	783442.8707
Com_4428_pos	7-(2-aminophenyl)heptanoic acid	C13 H19 N O2	243.1265	6.23	244.13377	Invalid mass	No results	No results	5182135.547	5475398.932	1416491.199	1866475.987	5616656.215	1077582.534	974299.7598	839410.0915	1254878.228	964576.8884	1166923.77	1207497.577	1174378.474	1193815.995	1453143.127	1166351.217	768426.5719	1891628.251	1454601.079	2153826.756	1710332.951	1985352.507	2939584.818	2864044.953	2513578.864	1748674.432	652899.3687	571395.0418	405236.7062	565083.8465
Com_4433_pos	4,5-diphenyl-2-(3,4,5-trimethoxyphenyl)-1H-imidazole	C24 H22 N2 O3	364.17582	5.825	365.18295	Invalid mass	No results	No results	1110370.045	5873339.179	900761.467	711849.5048	1036563.753	502035.2882	477042.528	514442.9209	517505.6936	703376.2296	470745.637	481939.4034	429130.8667	522476.2655	1008112.972	644667.8529	738321.2047	851672.6804	683072.0754	1689743.476	648474.3301	1336769.105	1193003.597	1332422.755	1225219.233	649773.4004	530229.7336	419928.8479	418474.4375	434267.4107
Com_4462_pos	5-Methyl-8-nitro-3-spirocyclohexyl-2,3,4,5-tetrahydro-1H-2-benzazepine	C16 H22 N2 O2	292.17921	6.499	293.18661	Invalid mass	No results	No results	6077163.13	3968014.031	3677020.082	2325010.58	4557901.019	2495318.408	1340038.005	2167160.457	2371435.62	1881017.628	2317033.996	2638765.678	1527739.135	1591315.613	4317486.911	2544380.72	2617909.774	2559523.806	2994678.937	3056525.692	2581667.245	5439434.553	5227544.034	12534564.82	4583195.867	3136392.539	856523.7023	823054.0689	983877.2961	887153.4331
Com_4466_pos	3-hydroxy-N-(1-hydroxy-4-methylpentan-2-yl)-5-oxo-6-phenylhexanamide	C18 H27 N O4	321.1923	7.779	322.19949	Invalid mass	No results	No results	3810950.56	1129729.021	2825468.143	4420166.106	1110955.671	2427311.433	3705511.902	4781202.281	3355568.706	5546183.783	5363398.466	3236248.642	5040506.019	5596753.693	4777657.77	7228379.411	8210050.97	6639045.493	1545209.024	2518586.401	3230844.567	4476886.273	4547265.659	8618521.951	2498380.921	3141635.2	2849761.679	3052103.028	3459948.728	3024498.172
Com_4469_pos	(2R,3S,4S,5R,6R)-2-(hydroxymethyl)-6-(propan-2-yloxy)oxane-3,4,5-triol	C9 H18 O6	222.11091	5.981	223.11874	Full match	No results	No results	3610088.827	5803359.793	1724535.169	1727900.792	3208037.047	896075.4443	841940.424	910680.2408	1053262.168	1064094.685	849834.889	986292.7742	932233.218	1026127.672	1502253.105	1187993.339	1233006.935	2304285.788	1356218.888	1732531.264	1713033.446	2313185.346	2123012.526	3519932.289	1484510.233	1152401.512	696104.5495	533783.78	548400.7035	688442.8749
Com_4486_pos	3-(3,4,5-trimethoxyphenyl)propanoic acid	C12 H16 O5	240.10042	6.108	241.10739	Full match	No results	Full match	4630942.775	2773503.87	8617558.811	1850154.066	2827610.562	4614124.148	4439304.731	1873722.224	3507943.593	3456600.592	2334498.548	2906127.66	5039738.766	3615947.296	10254892.01	3315666.625	4965663.9	4378334.43	3025824.772	4634501.878	2081587.012	10023130.48	7186539.144	4649857.263	3078703.989	4933733.515	3992599.39	4326992.119	3609101.87	4030854.373
Com_4488_pos	2-methyl-6-{[(5-phenyl-2-thienyl)carbonyl]amino}benzoic acid	C19 H15 N O3 S	359.06266	5.386	360.06976	Invalid mass	No results	No results	6018499.35	2682828.198	5783464.986	4547223.12	3756065.848	4603925.762	3312446.542	4325337.452	5557638.778	3926426.893	4895557.65	3466253.357	4612812.021	2921443.556	6706525.027	4340388.143	3120786.381	5966808.223	5182247.886	5533315.171	3907495.608	7000749.24	5865040.165	5809922.158	7882677.751	8063391.945	3624153.546	3358848.064	3752789.961	3808519.829
Com_4489_pos	Taurodeoxycholic acid sodium salt	C26 H44 N Na O6 S	521.28018	8.168	522.28717	No results	No results	Full match	1069035.223	2918682.237	4425382.503	8680254.44	1189278.339	3824471.374	716686.1653	527548.6449	612188.547	931258.692	606478.8587	603879.1072	452011.022	547464.0906	931232.6265	652320.0026	778906.9629	770611.6977	704206.2431	1081039.111	794958.8474	1264981.136	1083326.511	1374065.982	886124.6285	672049.7202	788130.6161	710608.1797	721674.0036	1234816.448
Com_4520_pos	4-morpholinobenzoic acid	C11 H13 N O3	229.07211	6.123	230.07939	Invalid mass	No results	No results	5934032.956	2819308.591	3023885.129	2786236.504	3816951.107	1363913.878	1914312.928	1735961.931	1786163.369	2125638.58	2053944.651	2090002.123	1840419.666	2483961.72	1971398.625	3419023.771	2106812.011	3155777.615	2566418.49	2592281.957	2868365.643	2686409.109	3296056.072	3994386.961	3891386.197	1541477.756	1002198.115	998173.3629	854361.9422	1125609.492
Com_4667_pos	D-(+)-Camphor	C10 H16 O	170.13106	0.266	171.13824	Invalid mass	No results	No results	5633765.757	5012495.065	7289833.667	7339596.423	1433.079017	1078052.748	285302.039	5034035.947	38517.60402	5311635.6	5220808.697	4792574.607	4274630.824	4470023.315	8763776.873	551901.17	2140.825498	7197751.168	7292927.657	3843108.073	6272295.651	17333452.35	10464083.67	17206161.51	8564130.784	6553346.706	4786444.542	5069019.17	5039884.804	2989351.398
Com_4677_pos	ACar 18:3	C25 H44 N O4	421.32013	7.363	422.32779	No results	Invalid mass	No results	5048414.785	3272398.962	3881910.928	4995555.822	3262270.334	5571318.595	1442240.038	1744896.945	2241468.734	3205534.985	1891127.989	1787912.09	3207098.576	3323117.162	1813841.238	1615101.059	1677816.79	2753793.427	3575548.519	3091566.557	4096590.109	2450435.809	2728683.484	1396724.942	1317206.796	2294190.984	3885175.651	3520672.371	2861254.302	3317174.761
Com_4695_pos	8,8-dimethyl-2H,8H-pyrano[3,2-g]chromen-2-one	C14 H12 O3	228.0769	6.104	229.08414	Invalid mass	No results	No results	4825349.146	5340202.251	1592738.268	2797405.473	4607067.684	1791565.959	1101233.563	1200186.33	1423680.151	368107.8642	1306207.784	1572367.223	1419582.841	1753713.266	1790886.843	1917221.479	1090961.712	2619903.018	2041670.437	2756154.909	2573794.779	4314918.237	4295239.819	4661356.842	3862599.495	1751745.722	728300.8878	735291.6863	684780.5	803159.9483
Com_4708_pos	(2R)-5-hydroxy-7-methoxy-2-phenyl-3,4-dihydro-2H-1-benzopyran-4-one	C16 H14 O4	292.07187	6.728	293.07913	Invalid mass	No results	No results	5562717.463	4132138.945	3886217.447	3321415.822	3674440.93	2747666.851	2030939.991	1851047.551	2070686.471	1903187.405	1536387.184	2123348.99	2247953.504	2679415.961	5667988.117	2692077.936	1851729.654	2239719.85	2106796.119	2790978.29	3290682.256	3502519.065	2906571.979	2865157.713	2404058.114	3531970.637	1368102.327	1866433.352	1688247.25	1891675.252
Com_4817_pos	Styrene	C8 H8	104.06294	0.499	105.07022	No results	No results	Full match	2170242.641	1998478.433	2749740.359	3059224.352	13357.16456	1237418.392	104314.3879	2019655.331	151586.8133	1799296.617	1952100.64	1811429.225	1539320.442	60731.67238	3275382.968	636398.8363	14104.39975	2707920.565	2354694.465	11249746.22	1902610.494	5488512.687	3233792.041	5628943.18	3031822.308	2500581.261	1859043.791	1886219.432	1763815.274	1198514.29
Com_4899_pos	PC(16:0/16:0)	C40 H80 N O8 P	733.56237	11.025	756.55194	No results	No results	Full match	5218425.637	749275.4367	1324547.926	520023.8519	345553.6219	247439.9495	243204.8106	263548.3939	284454.0178	363838.1642	287059.1196	423389.0553	231736.9439	247394.3701	625778.4624	373033.5068	539212.7515	605297.2285	456801.7782	560014.6037	299469.7825	900890.0093	770770.1175	2075676.079	534939.3858	435441.7862	323625.9126	435325.2925	241854.9554	251848.0328
Com_4913_pos	Glycerol-3-phosphate	C3 H9 O6 P	172.01441	5.386	173.02168	No results	No results	Full match	3620160.822	3601747.562	1544977.819	1848130.452	4748804.333	1049735.212	1024957.149	913040.1443	979607.3193	802936.4274	1056357.405	1190385.295	1010250.999	946450.007	1654205.819	2052764.262	782623.6967	2567538.995	1276428.09	1626758.362	2033873.56	2490734.88	3177968.787	3557269.091	2430059.209	1456129.069	476216.0137	443947.0731	412967.4723	739504.9851
Com_4974_pos	(4-benzoylpiperidino)[4-(tert-butyl)phenyl]methanone	C23 H27 N O2	371.18656	7.241	372.19379	Invalid mass	No results	No results	2191554.304	4852244.037	1321019.695	1305326.21	3444802.74	1097247.867	847432.0904	844341.4223	642279.3514	703785.6045	857553.0157	915950.7942	708323.9264	1098424.57	1053027.072	679050.5976	986589.0883	950374.7403	877550.5725	1432138.165	950806.0116	626841.8486	1325312.344	1490807.053	1502699.159	742151.359	492463.6549	694440.773	503163.0749	613005.1222
Com_5012_pos	Ergosterol peroxide	C28 H44 O3	428.32606	7.057	429.33289	Invalid mass	No results	No results	519327.9608	594706.9133	465758.8522	488083.7282	491371.7547	725245.1589	1682489.112	1283785.31	1764789.918	2588520.459	3857969.458	1061282.023	2651202.42	4728871.954	1130613.802	4166127.659	3106887.334	867661.3258	1068320.976	2152078.178	810655.171	1812730.267	1068133.902	2421943.519	682570.449	1152930.248	4542067.517	4450118.113	3928850.822	3957766.188
Com_5062_pos	PC (20:0/18:3)	C46 H86 N O8 P	811.60965	9.247	812.61621	No results	Full match	No results	2433137.732	2177280.486	1057462.994	2438945.008	1908022.05	1239150.134	1064331.393	952232.7052	787176.3346	991736.4888	893955.0757	1063281.825	854063.8292	663656.454	1453020.251	1664666.242	1017789.204	1457000.881	6722576.416	1193828.157	1294524.838	2049798.746	1774411.183	1196344.887	1391702.642	1614716.517	1187018.824	750900.6891	529059.5038	769351.9821
Com_5115_pos	Ursodeoxycholic acid	C24 H40 O4	392.29279	9.639	393.29898	No results	No results	Full match	1112039.608	1015120.673	1022917.434	1580152.161	967424.55	1161716.741	1548681.322	1368630.475	1583205.039	1296867.293	1587820.793	1874685.322	1119958.657	3363633.132	6359085.685	1394527.412	1302041.193	1486504.122	6594348.308	7388050.665	1220850.086	1467354.958	1454835.147	2240767.905	1454681.868	1793721.718	4206238.352	2896292.262	3932956.435	4505566.145
Com_5142_pos	Valine	C5 H11 N O2	117.0792	0.266	118.08641	Full match	No results	Full match	4674638.908	4575876.829	6233619.159	6100373.31	2441.197202	873320.8356	302847.3361	4284332.447	34885.34861	4139147.706	4633998.882	3889311.1	3283860.976	3920643.816	7248306.779	589379.3543	3646.817205	5998466.294	5517222.981	1742517.527	5018380.282	13511889.96	7215190.926	13216434.98	6595674.01	5192444.71	3908664.75	4027440.211	3726602.948	2343187.619
Com_5148_pos	bicyclo[2.2.2]oct-2-en-1-yl 4-methylbenzene-1-sulfonate	C15 H18 O3 S	278.0947	5.299	279.10251	Invalid mass	No results	No results	825755.4792	1687218.289	2921771.627	1442508.888	2775723.311	1424578.197	1431559.22	2098503.844	2389171.061	1858363.425	3321077.302	1355478.007	1326362.09	4632832.117	5722793.788	2903377.279	2032120.612	3775974.117	2551067.756	3381722.51	3276948.258	3956959.969	4217248.502	4046820.15	3970268.657	1815679.591	1984573.963	2095638.508	1939808.87	1455058.621
Com_5191_pos	oxoglutarate	C5 H5 O5	145.01362	1.058	146.02104	No results	No results	Full match	4706792.8	3666422.445	2110868.274	1788121.187	3083838.345	1217024.968	973389.1999	1547211.5	1176027.494	885758.223	849607.3902	1162970.27	1010394.71	1078923.365	2015644.335	2326208.82	1113070.322	2146123.972	1505062.061	1922089.338	2062506.766	3444437.533	2062853.493	4467855.433	1337078.283	1942544.778	636187.1559	562003.3264	708018.4757	698129.2142
Com_5197_pos	2-Hydroxy-2-methylbutanoic acid	C5 H10 O3	118.06264	5.724	259.1145	No results	No results	Full match	1353193.215	687321.7948	971504.3485	981396.3658	780887.787	842369.737	1642929.752	1341697.985	2118301.338	2336394.256	1975506.294	1848776.387	2417827.859	4567886.219	3791771.362	2213010.742	1270307.433	2375279.145	2303271.086	8634225.028	2192984.138	3818232.273	3335663.864	5241722.411	2207078.136	2708202.247	1910380.617	2394906.661	2110249.055	2053981.943
Com_5271_pos	19-Nortestosterone	C18 H26 O2	274.19377	6.552	275.20105	No results	No results	Full match	1037930.264	1001846.671	1608433.323	2088549.043	1968369.189	1487177.24	1582024.839	2620273.661	2129282.905	3679698.064	2379069.148	1824865.301	2832510.985	4444586.395	2900423.763	4085223.748	1163786.274	3104318.038	2194550.656	3282362.398	2389476.94	4578492.559	4524206.216	3764129.877	2261031.239	1345158.476	2648375.15	2262573.46	1827852.482	2055079.263
Com_5358_pos	N6-Acetyl-L-Lysine	C8 H16 N2 O3	188.11658	5.731	189.12384	No results	No results	Full match	1709594.605	2086097.448	2761942.528	2330030.908	2000381.251	1829694.907	2579742.16	2659931.054	3638589.782	4406573.323	3623434.664	3570308.095	3045715.349	3967606.882	4579786.756	2873430.922	3527130.233	3504613.266	4249562.211	3767607.836	3529077.207	5866550.519	7297103.783	6235235.691	3076217.528	2688221.305	2657864.63	2350999.137	2244247.598	2685207.7
Com_5364_pos	methyl 2-cyano-3-(3,5-dimethyl-1H-pyrrol-2-yl)acrylate	C11 H12 N2 O2	204.0904	5.031	205.09778	Full match	No results	Full match	3493318.21	3980579.125	1276406.317	1136969.545	4065552.391	543631.9799	809706.4899	920623.3404	1194344.008	739096.6071	899936.6333	722462.4802	633159.8746	1370165.291	1215902.917	925810.6054	920089.308	1371257.205	1164213.756	1034537.632	2724232.542	1402737.896	2096252.275	2674106.207	1254657.3	1086721.893	546985.6155	431638.755	516487.7623	414756.8314
Com_5448_pos	2,3,4-Trihydroxybenzoic acid	C7 H6 O5	170.0222	1.062	171.02948	No results	No results	Full match	4305082.209	2885363.552	2625563.352	2538481.764	3165124.273	1004908.636	1125632.267	1392737.365	1500355.482	1158920.317	1444394.624	1364433.445	1158526.944	1580624.109	2459576.238	2026091.643	1438914.796	1725381.649	2080548.008	563682.8989	1645359.534	3864878.574	2835931.631	5062586.248	2010018.729	1374919.513	1318910.533	1116194.384	1202073.24	794508.7406
Com_5615_pos	Psoralen	C11 H6 O3	186.03223	6.049	187.0394	Full match	No results	No results	3806993.783	3129305.702	901689.4037	955031.9065	3714937.524	561479.5541	677347.1334	504846.8018	610143.2897	745432.1609	839173.012	889414.3068	654634.9198	757413.0931	1078391.593	915472.7896	492404.4788	950818.9489	719856.8934	1060910.577	1408641.688	1506933.689	1113706.146	1790548.102	1096312.7	882232.2728	306573.0562	376310.3052	299239.3457	473933.2351
Com_5622_pos	PC (16:2e/2:0)	C26 H50 N O7 P	519.3366	10.268	520.34387	No results	Invalid mass	No results	3378485.244	2885680.381	3035166.298	3360437.512	3706631.884	3352841.904	1744698.695	1908424.5	2287438.563	3048941.151	1600889.148	2522025.482	2004132.056	1672325.986	1208177.233	1856715.695	836358.2251	1691524.281	1678420.033	2076678.312	1246473.741	1972277.296	2249008.477	1274379.886	1619260.234	1595253.504	1978977.78	2508359.304	1263207.67	1831602.349
Com_5658_pos	alpha-Farnesene	C15 H24	204.18833	0.341	205.1956	No results	No results	Full match	3382701.645	3279438.198	5104275.363	4883214.937	959.3171109	30986.62143	102140.3769	3274241.619	14387.93189	3727033.985	3394245.193	3240641.498	2707431.349	3110705.258	5932448.764	50192.81982	1385.586121	4113578.019	3910867.842	5836381.279	3935702.133	9927268.532	7550280.768	10924326.08	5690392.851	4299962.007	3637535.035	3219856.63	2723727.105	3274405.704
Com_5779_pos	L-beta-Imidazolelactic acid	C6 H8 N2 O3	156.05373	0.264	157.06126	No results	No results	Full match	197658.0423	285912.652	622457.5585	5604060.718	1350.839509	40560.60715	32582.28691	357084.4348	2963.542371	335311.0928	3654743.647	321467.2904	360673.1849	435122.7837	471389.9307	51470.12574	2018.881572	496986.2404	514958.5756	1181867.58	428499.3152	534936.3594	725677.257	637201.6314	554077.6943	368929.2534	405466.5279	403162.8935	324181.8409	281174.0356
Com_5838_pos	3-[(4-hydroxyphenyl)methyl]-octahydropyrrolo[1,2-a]pyrazine-1,4-dione	C14 H16 N2 O3	260.1169	5.268	261.12433	Full match	No results	No results	1527757.604	1111172.438	1513075.792	844739.3622	1823741.556	1037884.944	967243.141	546988.7084	1764416.382	1822037.917	1551482.124	557070.5625	1528238.057	1458924.846	1993510.585	1728918.922	1423265.243	2943374.645	2996917.778	8000077.119	2657907.368	4424013.048	5735330.708	2636726.084	2407645.394	1948874.638	1138812.211	1410229.023	1355114.45	1479602.094
Com_5845_pos	7-Methylxanthine	C6 H6 N4 O2	166.04843	0.264	167.05571	Full match	No results	Full match	2770363.1	2302549.361	3606736.769	4235601.243	726.7195954	1159206.915	544708.731	2818901.806	20466.75768	2771495.031	3068764.875	2917302.728	2284854.263	3043046.763	5636614.174	987515.6119	1085.620416	4998872.614	4753114.136	2551482.917	3897403.25	11806557.1	7430461.69	12611817.31	5999955.514	5191307.602	2465317.629	2938623.77	3067013.621	3740684.234
Com_5876_pos	Tetranor-12(S)-HETE	C16 H26 O3	288.17078	7.452	289.17795	Invalid mass	No results	No results	3756166.437	3206701.243	4937190.435	2980614.173	2555421.453	2767677.876	1527730.687	1782154.594	1740445.743	2372296.202	1131029.742	1004619.698	2359501.664	2452811.411	4790252.431	1841968.138	1985396.624	4047226.404	2380270.391	4912404.394	3500550.241	5692093.612	3559786.56	4088157.337	3773585.925	1719431.098	2605091.699	2502325.294	2186185.439	2387092.247
Com_5996_pos	Lysope 14:0	C19 H40 N O7 P	425.25344	5.77	426.26071	No results	No results	Full match	312865.2354	349353.7691	333616.8375	303522.6336	3313906.008	207624.0111	225609.7642	269228.8382	278911.1895	269253.3563	267577.0452	275309.234	243202.7309	307820.5649	432706.8855	306990.6033	285531.2865	306743.9658	343299.4164	473419.8857	303976.4065	582364.0254	545954.0059	695272.4751	373185.4464	281118.2403	243572.5267	221094.9735	204267.6098	219671.4609
Com_6098_pos	7-(2-hydroxypropan-2-yl)-1,4a-dimethyl-decahydronaphthalen-1-ol	C15 H28 O2	222.19891	6.962	223.20631	Invalid mass	No results	No results	494495.8247	3231108.111	4685965.558	547444.3853	428284.6936	332007.2444	2215016.738	1249657.717	2296647.747	444685.7629	472940.9187	420464.1391	2937417.207	486637.8443	589095.8267	570064.4167	491392.1018	2750246.491	490922.0405	635108.6584	1740659.536	1258698.005	707161.761	1409417.546	672695.6833	357889.2032	428077.6151	397101.9082	327192.939	408674.7592
Com_6114_pos	DLK	C16 H30 N4 O6	374.22073	10.21	375.22784	Invalid mass	No results	No results	478296.67	329055.0207	604892.7266	556117.9319	360181.7532	2895621.79	569416.7586	348420.3285	350798.7312	350827.0524	353607.539	354310.7501	527680.3923	550320.2065	511799.1348	379213.6592	462990.0536	944304.0597	553589.4534	935755.1404	658760.2736	1104533.932	797398.2501	1242498.409	508246.48	470658.4118	3152504.984	3145235.43	3070439.512	2623612.064
Com_6184_pos	Pyridoxamine	C8 H12 N2 O2	168.09042	5.876	169.09763	No results	No results	Full match	1560473.601	1976072.727	1691320.297	1220888.767	1267471.232	1198251.295	1745032.88	2951000.217	2143138.015	3369236.003	2787931.812	2920210.873	2434780.674	3068876.415	2044142.266	2300665.384	1619375.977	1996470.153	3499317.957	3788572.974	2128251.41	2778746.347	3805509.739	4274085.034	2224071.154	1124084.83	1876704.041	1590148.743	1962935.934	1761842.714
Com_6188_pos	Choline Glycerophosphate	C8 H20 N O6 P	257.10316	8.943	240.09969	No results	No results	Full match	2002334.034	1523604.943	2769574.02	2763255.514	2467079.325	3384592.849	1677297.548	2424438.432	2132630.908	2576594.067	2458314.182	2564561.016	2649046.22	2068073.153	2700836.183	2905664.962	1829177.183	2281733.069	2920555.668	3416270.276	1789995.632	1940801.189	2221861.744	2190574.429	2555364.216	2359721.989	2776360.373	2470685.062	2324355.517	2457170.438
Com_6673_pos	3-hydroxy-2-octylpentanedioic acid	C13 H24 O5	242.15246	6.337	243.15955	Invalid mass	No results	No results	2742189.123	965071.0418	3436372.056	4208418.67	933234.0951	2368829.5	435748.3192	620635.81	723166.1386	562557.695	461418.7643	488519.7922	777164.2481	685999.6894	1435917.533	553246.181	996895.5163	1555505.56	1395578.484	1922828.917	566781.0094	1169966.757	1236564.418	1799886.156	2017924.407	1472185.902	777242.2798	863770.824	862600.3668	803892.0545
Com_6834_pos	Sorbic acid	C6 H8 O2	112.05258	0.266	113.05986	Full match	No results	No results	2727810.82	2496590.147	3450780.464	3301260.858	722.6884152	798768.7975	5540.740725	2252391.736	18690.45862	2606322.26	2286494.915	2185623.753	1860881.033	2234706.406	4486199.123	154559.2424	1079.598381	3807709.316	3446096.02	340072.9744	3326093.908	8481857.275	5178489.922	9111014.808	3818144.855	3511591.065	2501800.202	2188251.695	2166726.755	1423859.102
Com_6848_pos	Ergothioneine	C9 H15 N3 O2 S	229.08963	1.377	230.0968	No results	No results	Full match	614135.2134	957831.862	867134.4328	3965869.67	499743.6127	518656.4969	158281.5257	97980.32329	170120.9752	157835.4644	100519.2785	154809.8824	71618.94716	200813.6131	492693.5737	243057.043	349525.8759	314733.7326	411444.3376	359754.9634	115924.2754	280482.1912	404488.3847	468415.6166	466317.3343	166937.8628	223126.2606	338560.1781	441962.4246	379073.1038
Com_6863_pos	2-[(5-chloro-3-pyridyl)oxy]-5-(1H-pyrrol-1-yl)pyridine	C14 H10 Cl N3 O	249.06783	5.26	250.07596	Invalid mass	No results	No results	2122634.076	1316941.978	3057885.777	1738205.918	1438065.317	2088728.733	1132778.64	997862.2405	1892747.293	2409693.953	1590764.135	781975.5015	2212668.515	1664551.461	3161008.832	1487409.492	1293443.07	1981630.496	1938866.587	2995153.12	3291703.394	4242011.699	3123518.259	1831419.841	2785164.088	1434561.485	1189983.028	1393032.017	1286188.789	1738625.857
Com_6992_pos	SM (d28:2/12:0)	C45 H89 N2 O6 P	784.64714	9.62	785.65442	No results	Full match	No results	1067127.552	776694.4953	2476775.402	3780189.095	1664372.297	1487019.923	1507381.646	1524451.729	1297000.302	1526488.068	1536428.6	1565284.744	1420064.013	1184579.841	1644378.99	1676534.658	906198.4607	1039929.831	1705715.242	1312541.989	1011646.268	1463859.051	2740891.69	1470978.208	2332320.717	1541558.811	1081127.891	1114848.729	753389.3338	1289574.014
Com_7030_pos	5-(2,5-dihydroxyhexyl)oxolan-2-one	C10 H18 O4	184.11054	5.882	185.11781	Invalid mass	No results	No results	1460873.379	1722026.427	1262297.352	1345953.28	2366897.109	770299.9325	75469.65443	74687.13783	741724.4152	70926.74021	73792.74462	70763.61455	539869.1909	581743.5694	138264.3248	93649.76283	91890.06534	111854.4897	986658.7845	146676.8586	603473.9796	195316.5184	171160.3058	258103.4988	2000779.317	974587.5236	118997.727	65641.18655	81555.82539	66016.87602
Com_7073_pos	2-Hydroxy-6-Aminopurine	C5 H5 N5 O	151.04887	5.734	152.05646	No results	No results	Full match	2348189.967	2448383.705	1079952.056	1812708.745	2218549.005	1189158.105	939629.5944	1374508.055	1880161.286	1868423.942	1812537.583	1841841.675	1598146.227	2125562.437	2580320.014	1903207.349	1337216.334	2010932.318	2019506.936	2195593.774	1717725.547	4255093.512	3124579.146	2642730.832	2609524.292	1253927.116	2103526.87	1604123.235	1007097.598	1517058.882
Com_7077_pos	Tropolone	C7 H6 O2	122.03716	0.341	123.04443	No results	No results	Full match	2191831.522	1966784.68	2851168.07	3087161.921	1148.039478	5786.416422	57141.61444	2098116.116	5323.125731	2138746.122	2170023.064	1870199.418	1790555.663	1731816.844	3727430.018	23671.74276	1644.213977	3007783.358	2507910.207	3446962.676	2527944.489	6635603.425	332145.3885	6889060.153	3171885.78	2483008.717	2310883.988	2151472.469	1717141.664	1540664.993
Com_7227_pos	D-3-Phenyllactic acid	C9 H10 O3	166.06367	10.656	167.07111	No results	No results	Full match	2160582.4	2164295.305	746698.7301	1016467.189	2217495.56	361760.2768	418764.7285	619095.1429	720924.4795	653621.6124	433287.787	283789.0481	428475.1917	754775.876	818058.1882	387288.2352	525705.7851	606924.5668	575208.2017	623596.9757	486016.0471	1107437.552	722011.1886	1016295.643	1010777.484	571363.5878	362426.8525	258152.0784	378131.9131	237264.5192
Com_7454_pos	beta-Estradiol 17-Acetate	C20 H26 O3	314.18923	7.485	315.1965	No results	No results	Full match	345858.9394	396366.7399	320902.9292	338889.0427	305252.5433	313286.5354	1048589.437	1085405.121	1476860.091	1381839.167	990977.7562	552037.6861	1096422.519	1018330.894	2103371.089	1192042.489	695953.1278	2119104.405	2118924.01	2388088.43	2730920.51	2553602.742	2555470.513	1719394.966	2115424.894	1087348.568	1405990.569	1573192.235	1482176.68	1822382.261
Com_7456_pos	4-Hydroxyretinoic Acid	C20 H28 O3	316.20486	7.124	317.21201	No results	No results	Full match	2266245.586	1193808.527	1661556.354	718086.523	890214.2623	916155.6293	927140.2407	946604.3007	861365.5797	1807982.752	609804.0968	413411.9344	1075021.779	1047013.039	955241.0634	842576.3461	571681.5287	884714.6469	575772.1638	906092.947	1163445.183	1913106.437	913266.3823	1634919.433	669198.8383	544337.0721	824221.454	729968.7892	737211.8226	910652.2171
Com_7596_pos	1,4-dihydroxy-1,4-dimethyl-7-(propan-2-ylidene)-decahydroazulen-6-one	C15 H24 O3	308.14128	7.008	309.14874	Invalid mass	No results	No results	2159081.102	1999714.222	969610.5065	968597.0743	1894871.366	563079.7487	495559.5909	611279.9786	659593.0856	732038.7122	656707.9824	706800.4303	616073.7108	733446.5597	1212884.44	786388.6311	692363.3114	857953.6008	803871.2675	956358.6948	863196.233	1189734.911	951361.7331	1409639.866	1304288.641	701695.6732	689511.6283	645647.8118	453113.4709	486438.4943
Com_7691_pos	4-(cyclohexylmethyl)-6-(2-thienyl)-2,3-dihydropyridazin-3-one hydrate	C15 H18 N2 O S	296.09809	6.608	297.10526	Invalid mass	No results	No results	2100811.427	1252046.127	605085.5973	1370159.621	1501786.219	935333.9977	595538.557	792946.6854	804179.7801	322338.2142	923864.9316	648766.5286	723664.2432	645515.9723	893614.4068	941454.0902	366147.1487	1211700.509	897883.1543	831650.8735	1439522.471	876299.1536	1466596.926	3273525.244	1375992.642	561411.8339	218243.7413	364917.333	289808.5244	309403.2031
Com_7730_pos	2-[1-oxophthalazin-2(1H)-yl]ethyl thiophene-2-carboxylate	C15 H12 N2 O3 S	300.0511	5.844	301.05838	Invalid mass	No results	No results	1040436.136	1978000.688	649058.1075	914013.3628	1391204.387	129065.796	260116.0545	590162.9258	464187.0486	314876.2923	428171.2282	473363.4215	325695.4913	350160.1462	879276.9472	612532.0654	400943.3194	416344.182	522211.5599	891676.7637	551417.1624	1125297.819	843650.4979	1245290.813	908273.8247	427118.2191	353854.3221	461457.8912	307353.1786	188258.2757
Com_7966_pos	N-P-Coumaroyl Spermidine	C16 H25 N3 O2	291.19522	5.816	292.20264	No results	No results	Full match	1919884.985	1254990.464	655203.4817	609865.6933	1648927.822	533624.8725	488084.7776	732162.1162	455512.7397	382919.1084	400574.544	419277.6625	472786.1105	402458.7985	686245.192	524566.2184	429415.7833	875241.2303	892063.8389	866922.2635	752338.3097	995042.1353	759649.8154	1263612.348	822005.1352	722014.4453	336746.126	416538.1823	454120.5751	549440.2555
Com_7981_pos	5-Methyl-dl-tryptophan	C12 H14 N2 O2	218.10484	5.38	219.11212	No results	No results	Full match	931710.5167	1120595.579	332486.5729	255930.0363	1743547.304	218002.2385	225697.9043	224227.5739	233308.7546	246958.529	145981.8216	230432.1284	227657.9417	219343.574	586164.2206	285708.3882	248186.8333	484930.1171	291372.865	350304.7811	439511.8759	362752.6523	375921.2618	358318.4734	368537.6248	240893.2861	153217.7494	116519.7449	130260.9498	178151.5618
Com_8108_pos	3,4-dihydro-2H,6H-[1,3]thiazino[2,3-b]quinazolin-6-one	C11 H10 N2 O S	240.03676	6.025	241.04404	Invalid mass	No results	No results	211889.5431	201027.278	213259.829	411286.3276	193588.5374	191003.4315	1405931.368	1479939.173	1423261.279	1045068.092	1710712.989	1509658.41	1539570.962	1723562.747	2629549.671	1336378.127	1319066.216	2426524.784	1521187.037	1076480.822	1153017.843	3601666.014	4769789.419	4210741.747	1789487.368	1097675.26	1284971.023	1310011.138	992585.4147	1270221.198
Com_8152_pos	Quinine	C20 H24 N2 O2	324.18417	6.338	325.19092	No results	No results	Full match	1149996.34	1199394.828	686096.6397	592155.7372	1655671.763	464552.0117	698310.7239	825466.7608	718399.1609	822183.0194	739449.0285	721656.0144	644798.4548	611049.8506	788600.6459	755856.0535	816479.2724	718912.5737	765423.7903	782755.8124	879897.6342	825056.4188	1116218.088	1295136.37	1008644.062	551106.5529	532353.4	490196.8729	519859.2891	480432.1471
Com_8241_pos	Pipecolic acid	C6 H11 N O2	112.05261	0.383	113.05986	Invalid mass	Invalid mass	No results	80931.08155	1690218.632	2117671.82	387325.4373	745.7869123	6858.573582	6545.453708	1458398.861	997820.8697	1439827.746	1503662.919	1357695.717	66648.50622	377468.0768	158788.6425	1043.896059	1108.478234	2077289.582	2062756.776	2756411.683	1762898.696	286453.7349	3489765.247	282012.5268	2470719.557	1929043.286	1390045.459	1414446.992	1221991.441	1684128.167
Com_8333_pos	1-(3-ethyl-2,4-dihydroxy-6-methoxyphenyl)butan-1-one	C13 H18 O4	220.10983	6.936	221.11708	Invalid mass	No results	No results	1339434.62	1213550.752	648532.6621	1416204.258	1569361.981	384895.5534	433076.9672	437144.1308	461681.7303	405929.7858	509931.5143	508805.1327	415082.2192	818030.9736	828415.3614	721890.2041	457971.2315	619428.5888	615150.7804	913689.2579	850247.3955	1921358.384	1421687.748	1564281.954	1069686.476	943696.9505	801666.6106	453711.0607	465002.4668	400734.9437
Com_8434_pos	4-{3-[(3,4-dihydroxyphenyl)methyl]-2-methylbutyl}benzene-1,2-diol	C18 H22 O4	319.17624	6.22	320.18399	Invalid mass	No results	No results	499663.9362	240053.4558	326277.2022	266072.852	345493.1531	203482.866	224517.4913	560172.7371	1300099.978	1492470.186	304549.5269	1101630.044	1394675.262	332874.1398	1443997.394	954478.5161	855268.2317	1237254.419	886493.4994	233628.7516	1236374.204	410423.237	1533171.786	3129422.835	1019097.883	780158.838	311411.4267	489022.4798	303643.0928	454179.7931
Com_8541_pos	Carvone	C10 H14 O	150.10484	0.265	151.11212	Full match	No results	No results	1609983.696	1364847.535	1823825.537	1867644.25	731.7687257	229292.1903	56433.81012	1374968.058	8065.817634	1194573.94	1124203.322	1228124.398	1119372.806	1087435.46	1944269.899	116075.6587	1093.163132	1808808.968	1634455.604	262634.9126	1557913.808	3491162.63	2354214.466	3660594.711	1772320.075	1516927.113	1314093.825	1274438.396	1022356.928	685649.6589
Com_8562_pos	J147	C18 H17 F3 N2 O2	350.12502	5.972	351.13229	No results	No results	Full match	1474429.96	1533149.853	490704.5236	609616.3672	1137998.091	214982.9637	164906.9158	291408.802	196825.3958	171845.814	171197.8539	168297.4631	342034.5742	350851.8682	440174.1738	452231.1321	194447.6088	524511.9225	281353.846	293826.9133	293442.8214	404405.6597	423983.4776	747681.4448	543675.2061	351258.4966	150367.5902	167493.6419	124347.1927	135062.2182
Com_8741_pos	Isoproterenol	C11 H17 N O3	211.11995	6.847	461.20306	No results	No results	Full match	1231322.393	401608.6252	730535.2405	412639.7971	1379231.347	455849.6502	1120309.053	418451.9779	518062.5287	386179.0379	302313.2435	302091.3738	369356.6127	506591.9764	546889.9967	534957.0468	533719.0488	509079.4673	556866.3307	458639.8677	764624.7806	988720.667	770048.6276	770112.8565	559619.4482	450757.8549	274416.9941	223854.6341	154627.2716	178920.3021
Com_8813_pos	4-Pregnen-17alpha,20alpha-Diol-3-One	C21 H32 O3	332.23596	5.528	333.24323	No results	No results	Full match	620458.8139	408092.402	562860.5501	809820.9799	357690.5825	358342.2892	460049.1542	544952.5792	753584.7906	1452165.614	817646.9881	392886.8722	529440.1788	659056.6039	1007793.949	432880.3908	916882.4707	942608.3692	1221053.174	1275639.389	415150.581	1049383.724	1218206.498	948984.9075	909066.955	801906.8252	567390.0613	584629.8771	503592.8243	660981.5918
Com_8861_pos	Paraxanthine	C7 H8 N4 O2	180.06413	0.264	181.07141	Full match	No results	No match	988885.7309	657873.8746	995012.8754	1433036.9	764.6400032	407534.7333	210364.2765	889430.5699	5873.400488	1005252.649	1132431.102	1201036.524	974928.7739	1138013.98	2100437.709	410477.6408	1142.268358	1834910.42	1693196.683	943374.8481	1412324.228	4240463.621	2889568.618	5061966.502	2062916.778	1786945.292	810974.0358	982905.5988	1107915.616	1136854.115
Com_8992_pos	7-(2-thienyl)[1,2,4]triazolo[4,3-a]pyrimidine	C9 H6 N4 S	224.00851	5.939	225.01573	Invalid mass	No results	No results	1379483.404	705820.5895	422910.2876	389786.7947	705492.3242	802127.157	257396.2432	246866.1472	350603.3283	248866.9383	276132.6866	234880.7191	238491.7952	252262.4301	445453.3483	329791.9571	322469.2722	498084.3116	339892.2228	513804.3139	311871.2827	669533.3654	581777.2025	782390.1926	449941.6575	305308.8193	256708.7264	214016.8209	220011.843	223985.3474
Com_9031_pos	DL-3,4-Dihydroxyphenyl glycol	C8 H10 O4	170.05872	10.07	171.06601	No results	No results	Full match	950499.5226	1302261.928	646173.4931	688258.3229	1220976.832	337827.0575	404517.4969	454577.16	501394.164	441588.1614	386791.1941	478541.9674	439602.2421	390787.2869	669267.168	521908.3651	363073.5855	517817.3243	521184.4576	609047.3549	579030.7142	648576.1932	779396.1439	1641942.447	871565.1638	969741.6551	242981.2109	235968.8667	235179.6723	247479.8309
Com_9088_pos	(2E)-3-phenyl-N-(2-phenylethyl)prop-2-enamide	C17 H17 N O	273.11485	7.216	274.12213	Invalid mass	No results	No results	314388.9429	499815.2315	980902.6478	1046709.29	323461.1879	572186.1825	387269.881	986417.559	885108.3601	981093.8065	779495.1523	1273594.176	866210.7309	1091427.121	756876.7003	558137.6204	504220.0595	358245.7705	1080198.621	698659.9866	709658.8819	1021556.714	1151300.646	1139364.064	1492245.67	654477.1211	520646.4908	571912.566	783709.9437	626213.8244
Com_9800_pos	SM (d20:2/22:1)	C47 H91 N2 O6 P	810.6621	8.515	811.66937	No results	Full match	No results	228680.0736	997176.1655	618544.8354	760264.7953	619469.3619	112613.9174	435047.746	181592.77	565151.9948	304664.3713	137713.9612	135735.9876	167836.3215	368613.6576	298438.1651	284754.7013	364626.1038	557953.2177	646689.0722	439495.0583	644603.043	300474.0216	268442.5667	345196.8912	215182.1992	159369.9984	134686.2309	106329.2479	188370.9477	105720.0939
Com_9874_pos	4-Hydroxy-3-methylbenzoic acid	C8 H8 O3	152.04775	0.303	153.05504	No results	No results	Full match	965020.9561	880700.9611	1376467.051	1199937.415	1350.313916	157317.1513	1385.080735	884002.6609	146053.7297	1000191.643	855443.3991	850029.9525	674825.268	713548.6018	1409340.644	314750.2726	2018.324474	1099777.994	1258981.526	221008.5782	834118.7609	2848975.185	1896255.247	3047886.369	1341296.754	1072584.318	878361.3782	828980.5771	740624.2065	483919.9703
Com_10439_pos	5-S-cysteinyldopa	C12 H16 N2 O6 S	316.0725	5.876	317.07977	No results	No results	Full match	764174.9245	260833.2702	290930.7518	270797.7806	314098.091	195208.0363	531564.5112	653663.3725	841056.6667	529410.2795	675369.349	571178.7289	644853.6667	493961.84	1132821.485	762786.3264	667889.382	842535.0186	522674.9851	738423.5343	599432.267	1493451.367	1234110.651	1097893.509	625514.3879	606907.6772	723208.7553	522481.4834	429959.8059	425204.895
Com_10459_pos	Oxaceprol	C7 H11 N O4	173.06931	9.603	174.07658	No results	No results	Full match	171684.5571	163465.9945	109769.4391	171474.0116	101241.8749	126792.6676	62525.44099	178144.1708	127495.4018	142776.2998	157691.1665	163054.2018	150133.8812	112614.6884	171427.5612	159001.6565	110813.4722	94001.12773	193604.6338	1660436.695	65026.65248	145895.1223	181382.1035	157558.6436	120464.3972	155217.3381	119949.6221	117256.7278	65369.3043	117181.9656
Com_10600_pos	PC (18:5e/22:6)	C48 H76 N O7 P	809.53417	11.572	810.54144	No results	Full match	No results	381963.3076	101064.9688	581844.1405	102117.2364	40990.88974	33597.55394	44061.3725	56697.30901	74864.39273	95350.5227	43944.24524	62485.84891	144822.377	222625.0219	216671.1301	61057.82229	98922.34068	87319.96968	1011923.989	121627.6116	55746.19592	154813.9517	129804.9597	235175.1133	63607.53838	49415.91049	70001.60928	57253.48343	50226.76999	71706.90458
Com_10870_pos	DL-Norvaline	C5 H11 N O2	117.07913	0.383	118.08641	No results	No results	Full match	32957.44308	459163.5155	625604.0406	28044.38755	274.0614614	2591.467559	2111.46082	472799.5246	485826.8209	439474.9589	507511.6029	426809.9788	27235.80509	22151.33817	48374.9474	394.4293578	418.8313136	624721.8788	546513.1685	946737.8749	518272.2712	100127.8531	1039402.32	93162.7667	711237.7873	608648.6103	428388.2999	505892.6383	376979.041	683325.5872
Com_11418_pos	(5Z)-3-aminonon-5-enoic acid	C9 H17 N O2	171.12612	0.34	172.13339	Full match	No results	No results	271613.8454	173856.2238	451152.4068	450010.5263	831.8705519	898.3380443	2953.909492	316601.0671	955.3903868	420486.9125	243561.7245	294522.761	245621.5196	305398.5585	636486.0987	4776.434783	1201.509154	405623.3152	253944.5293	525775.221	278960.0842	866108.578	741584.1924	610999.3132	407875.399	442793.9188	254335.3921	394007.4548	351175.138	189404.5758
Com_11529_pos	N-Acetyl-L-glutamic acid	C7 H11 N O5	189.06433	0.266	190.07161	No results	No results	Full match	303634.3695	232523.0061	256435.5948	331706.0975	739.4849461	103465.3265	5669.517139	266193.1095	2274.481134	220665.4515	333452.5584	303513.4513	160523.1488	169381.046	347739.6353	44703.43667	1104.690117	337454.5369	369577.6913	125319.6747	318939.3017	1112119.72	659879.1361	614074.6994	494874.7565	450743.6451	177673.0451	231321.3532	344400.8987	266055.2991
Com_11648_pos	PC (17:1/17:1)	C42 H80 N O8 P	757.56377	5.561	758.57104	No results	Full match	No results	41843.07165	58759.30612	48399.3334	113308.4701	37894.65909	24931.63206	35967.41213	29915.80348	30437.86786	27442.7676	31555.98002	27174.12594	26597.75994	31854.65607	517197.0045	37218.8471	77823.72821	46798.30555	34663.49889	54022.75177	36804.3791	83830.94035	61832.07287	113518.5392	154264.516	33592.41481	51723.04164	27604.19534	30899.74851	29898.83943
Com_79_pos	LPC 22:6	C30 H50 N O7 P	567.33327	8.734	568.34039	No results	Full match	No results	328088281.9	540949168.9	558514649.5	648122223.7	633460957.3	629961383.4	903106730.7	922469794.5	747001928.3	929428237.1	746524982.5	1174017435	732108189.5	717877754	457150726.1	964416000.3	484186666.2	542809528.5	583865080.2	515269998.4	448361172.6	220576845.7	282888430.3	233093009.2	521696603	346328113.5	809522793.4	704594705.2	636123016.5	736564824
Com_99_pos	10-Undecenoic acid	C11 H20 O2	184.14678	7.03	185.15402	No results	No results	Full match	180129175.2	378851694.8	300395211.9	297237544.7	234115217.4	210684457.4	234410649.7	617053311.7	551056232.9	736921564.4	565859648.7	812954145.7	744163611.8	943256110.9	553312376.7	332795117.8	253363964	374523318.7	913665571.1	549351063.9	370136988	496298318	622262542.6	730982372.2	735021326.4	212301109.4	403425925	409653956.3	406437704	461379491
Com_152_pos	Glycerol 1-hexadecanoate	C19 H38 O4	330.27752	9.677	331.2847	No results	No results	Full match	527910978.4	304360986.9	233828174.2	105008631.9	393793705.7	310863233.5	116932951	25044618.27	148302037.1	127250449.5	159253583.9	151939828.2	59268549.33	165641310.6	172132177.6	153840616.4	218229960.5	204235930.1	21994928.59	187115025	167973905.5	221656777.7	143603680.2	140729143	94305991.99	540759699.4	261338394.6	299396817.4	258616294.1	282709765.3
Com_187_pos	PC (4:0/18:5)	C30 H50 N O8 P	583.32859	7.547	584.33563	No results	Full match	No results	410388624.9	259933685.4	75205072.7	157450081.4	145794560.6	138394981.1	27640512.76	21208476.22	20696266.57	7421818.394	17287390.87	7052321.401	6006218.598	18148669.83	20693764.25	7242498.493	8152940.791	11792328.35	11696476.58	18112454.27	67223436.17	29489284.07	8340041.102	7910269.891	48151900.72	46971291.3	53500622.86	45978997.32	34399657.65	42174762.59
Com_260_pos	LPC 15:0	C23 H48 N O7 P	481.31764	9.07	482.32526	No results	Full match	Full match	96937282.59	88044918.4	201495239.8	232313547	104986241.1	278298985.5	114485289	118558568.4	118999260.3	97307895.88	111518691	151016120	118755137.1	120216841	77168328.27	101943843.5	75377338.39	110716744	114016693.4	79658866.93	104796332.2	56251485.94	63213213.13	31795129.67	116026124.4	86997344.84	152052939.3	161471200.2	148659310.6	158934902.1
Com_398_pos	LSD-d3	C20 H22 [2]H3 N3 O	344.23098	10.731	345.23978	Invalid mass	No results	No results	24765701.1	6654957.741	50588783.88	9602045.104	13130619.95	80907985.3	34673032.43	42118330.2	49371073.27	53123796.36	32629529.97	19298446.75	51030246.58	40411854.8	46537967.22	15893471.36	45779937.27	29740996.82	26347210.86	62453739.81	56849468.39	40824392.04	20333524.98	24629860.52	19219128.03	95732325.98	95890614.41	130156816.9	126586655.9	167753875.5
Com_440_pos	23-Nordeoxycholic acid	C23 H38 O4	378.27519	9.912	379.28247	No results	No results	Full match	9036739.159	3732752.226	13295724.36	8089458.545	597182.1982	19958930.57	53932811.36	50220711.39	60178454.04	92476477.12	85293573.2	43141007.32	84147845.89	53364355.96	44796324.7	49014935.67	117403174.3	32045980.08	33469195.91	46701129.39	54027049.14	31252256.93	631826.0965	25249114	16493639.34	82241269.3	125797975.8	129678552.5	124004836.6	131689227.9
Com_675_pos	Tauro-alpha-Muricholic acid sodium salt	C26 H44 N Na O7 S	537.27506	6.378	538.28308	No results	No results	Full match	3883153.832	2818849.837	3104039.994	63198403.91	2983503.856	16593319.17	3497695.633	1528329.763	2013152.314	6711020.665	3156242.402	2323792.868	2770944.123	2116521.721	4436561.24	15579313.16	1967853.683	4510949.93	7136240.807	169390276.5	4949212.913	3456565.999	4974363.126	3573336.527	4816721.197	2759201.402	13082956.52	11740218.84	10563110.79	13076827.96
Com_749_pos	12,13-EODE	C18 H32 O3	296.2362	7.982	297.24295	No results	No results	Full match	70301110.75	31991441.7	79445463.85	50956203.93	26733221.18	28239043.21	8666144.575	3373812.936	4665179.153	10993368.77	2558403.626	2989235.396	10855560.18	17004725.85	28897164.49	2969800.963	12697898.64	7104515.364	8871206.082	10018003.47	31991841.32	28145381.38	6900300.751	8387113.369	13061117.48	30313100	36914877.25	39490895.48	36760195.22	44007767.51
Com_1033_pos	Asp-Phe methyl ester	C14 H18 N2 O5	294.12243	5.346	295.12961	No results	No results	Full match	21011516.51	39595222.89	49903804.28	67898025.57	37106381.19	35875954.57	19694219.69	34906477.45	21219311.54	38147727.4	30527833.44	23346485.67	26535775.67	33155241.31	19054137.3	36234617.03	16809290.33	33706466.65	23761207.49	82223285.63	30185150.59	43815916.76	84079235.55	60093565.86	54745525.11	19723292.24	23434908.48	23046651.88	23772372.99	24637310.75
Com_1049_pos	Taurocholic acid	C26 H45 N O7 S	515.29319	6.37	516.29987	No results	No results	Full match	2762158.772	3018298.087	1852491.557	35341888.62	2453120.198	9360971.021	2843366.112	1562939.461	1762578.988	3504141.726	2178716.128	1736329.421	2056217.799	1537604.746	2770564.974	8770357.097	1504066.216	2633302.212	4084489.324	96962795.88	3173484.267	2348591.142	3145561.643	2599875.594	2953852.226	1723932.443	7087321.979	6137293.85	5922669.359	7106509.269
Com_1129_pos	PC (2:0/16:2)	C26 H48 N O8 P	533.31302	8.009	534.32001	No results	Full match	No results	42430982.35	8924853.652	9046055.018	2028212.279	7223779.399	10358379.15	1840033.867	1790216.57	2599159.038	3281354.537	1950628.626	1673289.014	3236143.308	4088431.677	5397203.178	1838847.782	1446927.213	3484717.55	4930763.091	6094943.685	12701053.8	4405034.962	2330717.768	2433845.031	5204961.792	2048401.991	5587486.885	5306391.122	4675416.645	4533189.246
Com_1159_pos	LPE 22:5	C27 H46 N O7 P	489.34646	9.256	528.30963	No results	Invalid mass	No results	14525403.57	2424155.577	10319406.57	11636083.11	11735539.23	19014279.03	22870354.88	28754620.82	43237772.64	28205270.23	25665013.7	31553508.43	26278471.03	25605637.07	22678079.79	20847433.49	19678601.33	14724270.23	19741171.49	27755493.39	24107920.53	4826167.051	4518142.912	4131975.5	19711685.3	15984207.57	26153720.12	28025114.6	25477068.6	30157911.59
Com_1498_pos	LPC 16:2	C24 H46 N O7 P	491.30227	8.358	492.30914	No results	Full match	Full match	29025435.05	5021740.354	18514848.11	17437375.89	13328578.09	14458257.8	2787984.803	4085988.188	3617478.79	3907583.561	4093273.334	6210470.705	4668913.246	6174094.255	6661709.325	3749491.839	4889722.325	6908428.731	7254100.705	4859284.052	3990984.348	4147335.116	6106898.414	3959789.51	7423024.272	4317491.703	7049075.49	6423283.518	3087588.651	6477804.068
Com_1798_pos	LPC 14:0	C22 H46 N O7 P	467.30227	8.395	468.30923	No results	Full match	Full match	22944721.41	19223249.78	20300470.09	19214798.09	17404272.6	17691486.15	12903626.79	11350177.29	10855902.64	11982288.27	9981763.124	13585587.22	11953416.32	16372770.05	15542176.12	11123493.41	8810335.629	14428382.47	15712345.47	11114533.63	14253715.42	8083880.718	10656014.06	8732805.159	11196734.33	8057679.672	14048429.6	11565691.17	10896849.68	11292889.79
Com_2081_pos	Propionyl-L-carnitine	C10 H19 N O4	217.13201	5.878	218.13927	No results	No results	Full match	6534553.478	6853215.527	10870936.46	27166394.6	6356823.248	11578471.04	3349967.03	3685319.986	4265804.422	3903738.812	4373502.54	3983774.772	3544763.761	5893772.053	6764923.799	5230285.383	4898377.059	9444118.557	8491212.176	7443307.496	6257725.677	11467564.2	11994531.41	11512917.79	10515929.48	7417792.893	5141454.321	4823677.316	7201832.169	6212899.21
Com_2141_pos	5-Methyl-2'-deoxycytidine	C10 H15 N3 O4	241.10704	5.404	242.1143	No results	No results	Full match	1915371.473	1448310.742	4164268.094	2838303.919	1507736.064	9033714.367	8822623.227	7494519.242	11328579.83	7786166.72	18558957.48	12722795.97	7066478.174	4763731.251	7500014.552	14288314.15	11112787.79	9208253.872	9214081.386	6150224.66	4014828.499	10564300.12	15902490.69	25970950.29	5780602.708	7892383.623	4431655.196	4355984.252	4065159.694	4154317.545
Com_2426_pos	DL-��-Aminocaprylic acid	C8 H17 N O2	159.12648	5.602	160.13379	Full match	No results	Full match	7817528.531	7549648.155	12137137.04	15523012.89	6913761.208	10058536.76	4542992.295	6041508.568	4739643.285	4521136.319	5285870.574	7389403.73	4689156.233	6537680.134	14118400.55	5311052.187	7249933.873	14913144.44	11872793.67	21537978.01	8048751.232	13939771.86	20462662.44	10367528.21	24985381.1	13528186.32	6606050.039	6489457.462	5774212.795	8049938.493
Com_2536_pos	1-(4-Methoxyphenyl)-2-propanone	C10 H12 O2	164.08423	5.961	165.09146	No results	No results	Full match	13968840.09	8108953.802	18055004.86	8553704.871	8698887.505	9208921.618	3348900.964	6194170.01	8856830.337	4670935.383	4116778.838	2958116.399	6838426.425	6062584.07	10687359.47	4679770.224	5546431.217	10520989.85	8726615.824	9966648.564	5618834.684	10534398.02	9172905.32	8347979.307	14354384.46	9172799.14	4963552.07	5098854.952	5196716.635	5654074.519
Com_2554_pos	Thiamine	C12 H17 N4 O S	265.11278	5.932	266.12006	No results	No results	Full match	4722803.337	4560258.462	15278681.33	16588506.46	5811787.246	9122011.825	11731996.59	1244925.307	8298362.116	5455672.471	14289625.12	9655952.287	7904683.734	7288603.836	14048434.53	10467351.36	10916655.17	16168103.72	6967113.135	5437682.307	7227053.139	26949073.85	20581398.36	15941880.3	11019310.03	13929048.73	8636144.964	7616758.997	9432861.663	8115053.827
Com_2743_pos	N-lactoyl-phenylalanine	C12 H15 N O4	237.10049	5.742	238.10741	No results	No results	Full match	7729720.684	12074924	4749363.033	8047961.897	9280537.748	5210375.202	3698800.903	7774218.285	9124136.87	10468837.81	7047573.174	3132085.031	1976440.133	6087883.956	11756048.76	3839682.08	1953174.829	8064783.614	6833282.578	5454663.561	6368797.713	8932525.049	12747030.21	19201364.53	6748705.661	5827517.142	4870915.021	6098054.096	2965568.477	6578176.425
Com_3064_pos	1-Naphthol	C10 H8 O	144.05792	5.637	145.0652	Full match	No results	Full match	8091713.106	10400893.26	3256659.903	3047445.642	7651771.521	1798894.431	1953366.28	1876778.155	2081179.851	2249541.287	1993640.042	2380000.199	1849509.011	2403515.806	3216224.155	2178767.954	1734826.061	2969626.723	3028897.403	4095214.04	3802586.811	4971893.859	4876624.829	6391505.588	3668434.843	3017580.866	1203379.346	1203472.942	1252762.587	1158426.452
Com_4101_pos	Homogentisic Acid	C8 H8 O4	168.04277	9.693	169.05028	No results	No results	Full match	6126454.12	6692927.556	3629321.44	3548615.095	6112899.834	1403381.511	2011318.592	1625320.429	2058180.329	1931737.322	1663783.378	1891780.229	1560547.705	2395961.199	3669920.932	2246015.302	1690294.596	3306820.94	2191552.628	3269287.134	2603293.965	1912843.175	2473635.795	1831298.438	3517634.826	2292109.558	1454868.323	1203042.217	1276467.605	1032401.627
Com_4414_pos	Xanthosine	C10 H12 N4 O6	284.07566	5.49	285.0831	No results	No results	Full match	413720.8083	1013412.257	6683544.781	8795840.113	1130589.461	6145612.859	2442197.715	1907282.11	1632837.294	621741.8259	1776617.202	3674163.206	1424047.669	2210766.837	3862560.46	3301386.521	4510187.925	7070334.155	1294029.246	1196562.972	2661135.711	15553497.03	15331393.53	6072516.819	2422398.222	4895037.935	2746367.231	3505926.814	2572855.035	2936218
Com_4971_pos	Lysopc 14:0	C22 H46 N O7 P	467.30246	9.83	468.30969	No results	No results	Full match	1647537.926	1221306.51	973058.8876	1111185.654	880025.4987	5036830.086	694184.162	1609977.325	1382177.089	968023.7965	1194956.871	1165168.524	2371058.95	830813.6146	1159886.162	942868.8976	1332916.866	967359.8038	903515.2238	1088726.478	912735.8621	1198515.016	1051436.889	1244957.852	1013221.34	2349769.634	4584658.888	4057843.177	3242542.39	4035781.018
Com_5102_pos	3-Methylindole	C9 H9 N	131.07384	5.618	132.08112	No results	No results	Full match	4846627.358	3055979.148	3245669.233	2648120.909	2877113.478	2781413.233	2362410.183	2409773.793	2464800.034	2873126.362	1931351.958	1862084.262	2849030.695	2351476.91	3350802.856	2337401.8	2650315.284	3203697.836	3013583.519	3746073.387	3744268.529	7212340.984	5580223.79	4380091.701	3115501.359	2266884.693	2336628.372	2148833.91	1897677.936	2221792.233
Com_5131_pos	Docosapentaenoic acid	C22 H34 O2	330.2568	10.316	331.2637	Full match	No results	Full match	3324753.556	758901.6207	817461.8575	1829046.016	1561551.145	2271856.212	2012443.352	1356922.878	1137371.957	3633670.247	1069421.781	530097.1492	2337287.372	524159.3882	1148439.839	1569505.045	4639098.672	652502.1193	3690201.121	984871.3146	1845621.971	1352911.538	1078750.199	1486735.375	792357.6469	3178981.94	3347718.021	2936991.503	4453362.626	3837728.778
Com_5144_pos	2-Isopropylmalate	C7 H12 O5	176.06919	0.334	177.07646	No results	No results	Full match	3836899.734	3349206.126	5888323.714	5765633.151	2359.128491	1608886.025	90123.81786	3939392.89	458813.2867	4713965.391	4386102.196	4481196.996	3507194.722	4316425.443	7717788.936	62690.72303	3324.271065	5204471.5	6176487.658	5464479.785	5124725.524	13658842.32	10847954.08	15021995.07	6583984.138	4972963.757	3234464.936	4299995.359	3818441.083	3534321.365
Com_5347_pos	7-Hydroxy-4-chromone	C9 H6 O3	162.03208	0.265	163.03935	No results	No results	Full match	4037819.908	3821804.697	5613339.367	5211803.156	1379.367311	1438695.419	168115.9956	4407553.746	51957.64016	4098906.16	4538849.46	4156585.347	3379875.879	3917347.729	6962512.563	339234.0306	2060.587501	6550373.909	5902533.928	695651.3197	4569057.576	12765539.66	8607374.133	13238416.22	6297436.908	5059608.367	3701443.198	3931775.656	3896096.771	3666411.803
Com_5401_pos	Bilirubin	C33 H36 N4 O6	584.26489	6.038	585.27234	Full match	No results	Full match	499621.5388	858861.0863	275278.1194	6197554.003	732497.2552	4361288.422	642991.306	1494157.503	614245.01	1187761.723	550842.8135	2948862.085	837566.9793	1832335.992	2976581.952	2026943.971	2311231.631	581903.4131	474807.9074	298847.7693	190527.205	1126621.757	787275.2414	737437.1222	1432092.317	906554.2033	796507.8344	726387.7209	589854.5801	770462.4106
Com_5406_pos	Bz-RS-ISer(3-Ph)-Ome	C17 H17 N O4	299.11501	5.742	300.12222	No results	No results	Full match	843760.6328	966444.5141	783237.9412	1229712.568	756648.4672	871913.6631	641969.9459	856744.1481	386840.9135	603705.3747	680336.1176	4169147.24	548835.1819	1388395.652	832149.5492	577599.4082	417374.1953	801655.0568	569708.3192	577586.6564	829197.5453	1160508.29	1694957.085	1114122.818	1296919.424	529179.4824	642976.5145	784086.1004	407548.5667	633815.5429
Com_6204_pos	Riboflavin-5-phosphate	C17 H21 N4 O9 P	456.10534	5.355	457.11264	No results	No results	Full match	485715.8408	631150.354	4464503.658	3028624.297	815480.5579	1734997.285	1554452.184	1784686.124	1411327.737	365940.0918	1469298.309	1572561.637	1318980.173	1264654.796	1515520.805	2669325.395	2180878.637	4983788.367	573296.3914	627125.1811	1475955.08	5508075.182	5699719.873	2740854.601	848291.3029	1817206.965	1613655.814	1599798.435	1286425.627	1414813.238
Com_6339_pos	dAMP	C10 H14 N5 O6 P	331.06772	5.22	332.0752	No results	No results	Full match	593586.2274	1031796.009	2504856.474	2210453.076	1443721.264	1601611.371	2371009.772	1632207.527	3184689.539	3202395.585	2130427.894	1799811.165	1924847.004	1997554.136	4113419.963	3468225.379	1034783.462	1931307.023	2697794.98	1069261.153	910119.0717	1249642.095	2842737.999	2722815.516	3278119.506	2422304.793	1267654.015	1330840.988	1318854.484	1482513.454
Com_6456_pos	PC (8:0/8:0)	C24 H48 N O8 P	509.31314	6.951	510.32065	No results	Full match	No results	2933774.556	1210162.942	3722960.146	4491073.66	849853.1806	1957474.013	618190.2343	571178.9385	597630.9463	497465.8049	540320.7092	474255.4452	683032.5492	610856.1065	790636.5712	640831.79	721718.2001	628582.1035	667489.7695	795521.017	1114741.84	1044397.645	1201108.894	1084963.986	3215472.685	4108754.707	540040.645	802327.1319	641555.3461	618007.9467
Com_8857_pos	(3R)-8-hydroxy-3-(4-methoxyphenyl)-3,4-dihydro-1H-2-benzopyran-1-one	C16 H14 O4	265.13197	6.591	266.13861	Invalid mass	No results	No results	856700.1333	1391508.599	1760776.91	827948.0755	1088878.707	991760.3369	767647.734	655367.2338	667204.289	586159.8974	690418.867	541611.2524	631527.2879	694745.5721	982922.6994	745098.5621	767897.4416	759161.415	571814.2863	653537.8083	764852.5726	1395172.239	969514.4465	801758.8859	1099097.736	768503.7457	526578.7653	442212.8676	532286.27	569685.5572
Com_10192_pos	5-Phenylvaleric Acid	C11 H14 O2	178.09968	0.266	179.10698	No results	No results	Full match	770183.8144	730902.6279	1194815.347	1111623.957	1411.413415	226556.1014	30298.31479	875909.8549	7178.806108	736970.0394	841514.139	749824.9958	612208.4332	766443.7383	1260167.666	51816.01095	2108.460029	1228338.822	1210577.65	126191.4622	864830.127	2531535.424	1611579.594	2472491.172	1319659.527	979398.1185	757014.0361	777366.3725	721487.6091	610372.8412
