# Supplementary material for: Berberine ameliorates high-fat diet-induced metabolic disorders through promoting gut Akkermansia and modulating bile acid metabolism
Source: Chin Med. 2025 Nov 17;20:190. doi: 10.1186/s13020-025-01251-6 (PMC12621396; doi:10.1186/s13020-025-01251-6)
Supplement: Supplementary file 5 [file 13020_2025_1251_MOESM5_ESM.xlsx]

## Sheet: Sheet1
ID	m/z	rt(s)	Name	adduct	score	HMDB	KEGG	SuperClass	Class	SubClass	ND1	ND2	ND3	ND4	HFD1	HFD2	HFD3	HFD4	HB1	HB2	HB3	HB4	HBAKK1	HBAKK2	HBAKK3	HBAKK4	HBx1	HBx2	HBx3	HBx4
M172T221	172.08666	221.3640	.alpha.-guanidinoglutaric acid	[M+H-H2O]+	0.884074711593083			Organic acids and derivatives	Carboxylic acids and derivatives	Amino acids, peptides, and analogues	10128.1	24535.9	15469.6	12767.1	20258.3	18292.4	7206.06	8377.93	8568.97	6377.18	8354.94	15998.2	4210.29	7763.92	4899.39	6317.79	7380.24	16074.5	12325.5	28667.6
M205T417	205.08424	417.2840	.alpha.-L-Glu-Gly	[M+H]+	0.990362724233501	HMDB0028819		Organic acids and derivatives	Carboxylic acids and derivatives	Amino acids, peptides, and analogues	112720	132578	100923	135389	115974	118328	106845	130032	98283.7	113267	85093.7	108094	101253	100224	99336.4	90681.1	121391	106305	119163	108970
M263T258_2	263.09652	258.3490	.alpha.-L-Glu-L-Asp	[M+H]+	0.950772473321687	HMDB0028815		Organic acids and derivatives	Peptidomimetics	Hybrid peptides	4271.37	4348.65	2531.12	4662.97	3988.36	4460.72	4616.75	4897.46	4194.24	2001.1	4430.43	3039.66	4722.75	5847.09	5224.46	3442.3	4469.62	3072.83	3998.79	1452.83
M202T100	202.17948	99.7000	.alpha.-propylaminopentiophenone	[M+H-H2O]+	0.708812429927074			Organic oxygen compounds	Organooxygen compounds	Carbonyl compounds	158030	141218	849412	169043	246729	159236	308260	205077	186430	116229	417881	187785	121539	222172	324404	189932	417923	833049	131585	333459
M536T168	536.40432	167.9320	.alpha.-tocopherol nicotinate	[M+H]+	0.962760948285288		C12981	Lipids and lipid-like molecules	Prenol lipids	Quinone and hydroquinone lipids	11803.6	23265.1	9977.02	18915.9	5259.01	5198.43	5084.04	5053.38	12059.9	8326.54	12397.3	8076.6	4277.71	5834.23	2533.96	5609.74	11288.1	6072.18	5272.78	5648.45
M491T133	491.37014	132.9205	.beta.-amyrin acetate	[M+Na]+	0.808065053127033			Lipids and lipid-like molecules	Prenol lipids	Triterpenoids	5305.63	4511.58	3908.46	5166.8	7080.22	5423.5	4489.07	7509.34	6810.01	7039.24	72042.7	5406.25	366.43	4603.83	8208.96	4002.13	6277.45	9085.56	6936.75	3699
M130T71	130.08513	71.3130	.beta.-Homoproline	(M+H)+	0.6599						297192	369339	213056	309518	221268	238179	124925	312865	169113	101721	163841	145196	132621	247959	1589.01	313904	371078	33411.6	113885	246626
M104T278	104.05225	278.2255	.gamma.-aminobutyric acid	[M+H]+	0.732765318790116	HMDB0000112	C00334	Organic acids and derivatives	Carboxylic acids and derivatives	Amino acids, peptides, and analogues	40160	55666.2	39747.3	72361.4	56561.8	112202	48733.3	42050.4	44950.7	43856.8	51449	24638.2	20937.8	27302.7	32240.1	32490.5	43787	43925.3	27706.4	41435
M276T487	276.15439	486.5590	.gamma.-l-glu-.epsilon.-l-lys	[M+H]+	0.820493749898647	HMDB0003869	C21730	Organic acids and derivatives	Carboxylic acids and derivatives	Amino acids, peptides, and analogues	62652.7	74856.3	39388.9	91778.6	38405.8	83947.2	32560.4	25495.3	18954.1	24546.4	40381.1	20397.2	20359.3	30593.1	27040.7	34498.3	37541.4	28377.7	18700.8	34856.6
M430T35	430.37708	34.9520	(+)-.alpha.-tocopherol	[M]+	0.840462831215322	HMDB0001893	C02477	Lipids and lipid-like molecules	Prenol lipids	Quinone and hydroquinone lipids	119505	139261	86728	131275	131879	121111	189415	146895	111867	183404	67367.2	194992	433375	353966	404775	361545	232110	213131	108592	292901
M523T37	523.24357	36.8470	(+)-fluprostenol isopropyl ester	[M+Na]+	0.873582932696466			Lipids and lipid-like molecules	Fatty Acyls	Eicosanoids	187948	110215	115026	58432.8	111056	104799	101824	123234	67075.7	81700.9	285156	114761	135983	61710.1	51494.6	67693.3	155972	109380	282917	29190.4
M119T39	119.08467	39.3475	(+)-methamphetamine	[M+H-CH5N]+	0.972228796725316	HMDB0015517	C07164	Benzenoids	Benzene and substituted derivatives	Phenethylamines	146831	249518	166586	165783	210531	148997	171034	177870	264115	203474	154543	190227	169360	132114	273883	163519	253243	236760	123543	178327
M192T199	192.06433	199.3435	(2-oxo-2,3-dihydro-1h-indol-3-yl)acetic acid	[M+H]+	0.948661930138829	HMDB0035514	C22202	Organoheterocyclic compounds	Indoles and derivatives	Indolyl carboxylic acids and derivatives	2424.01	1603.63	2913.32	1637.7	1167.49	1520.34	725.126	1559.87	1207.17	2084.5	2624.94	1564.16	1250.97	1739.68	2537.43	1517.99	1798.56	2178.32	2077.29	551.665
M334T37	334.30919	37.4930	(2e,4e,12z)-n-(2-methylpropyl)octadeca-2,4,12-trienamide	[M+H]+	0.750378394880327	HMDB0032033		Lipids and lipid-like molecules	Fatty Acyls	Fatty amides	151948	112924	76995.3	59813.3	76792.4	89710.6	69948.7	55558	110189	102280	119301	98391.2	69079.3	72129.3	89925.8	85217.3	43414.1	132010	49574.8	65756.2
M970T290	969.54982	289.9220	(2r,3s,4s,5r,6r)-2-(hydroxymethyl)-6-[[(2r,3s,4s,5r,6s)-3,4,5-trihydroxy-6-[(2s)-2-[(3s,8r,10r,12r,14r,17s)-12-hydroxy-4,4,8,10,14-pentamethyl-3-[(2r,3r,4s,5s,6r)-3,4,5-trihydroxy-6-(hydroxymethyl)oxan-2-yl]oxy-2,3,5,6,7,9,11,12,13,15,16,17-dodecahydro-1h-cyclopenta[a]phenanthren-17-yl]-6-methylhept-5-en-2-yl]oxyoxan-2-yl]methoxy]oxane-3,4,5-triol	[M+Na]+	0.746480199576628			Lipids and lipid-like molecules	Prenol lipids	Terpene glycosides	4189.14	5661.46	2861.86	3527.51	4496.83	2980.29	3169.97	4287.65	2428.72	2865.1	1629.94	1675.81	1595.94	1555.8	1369.84	542.77	2441.42	2124.48	2756.14	1933.22
M262T301	262.16424	301.1545	(2r)-3-hydroxyisovaleroylcarnitine	[M+H]+	0.995796828408265			Lipids and lipid-like molecules	Fatty Acyls	Fatty acid esters	74326.5	80207.9	51373.3	74824.2	37280.2	58684.1	38839.8	27452.1	141125	53483.4	46219.2	42143.3	54489	76751.6	156946	91820.1	69132	55803.6	28009	52813
M473T32	473.34204	32.2160	(2s,3s)-6-((3r,5s,7r,9s,10s,13r,14s,17r)-3,7-dihydroxy-10,13-dimethylhexadecahydro-1h-cyclopenta[a]phenanthren-17-yl)-3-hydroxy-2-methylheptanoic acid	[M+Na]+	0.913800256014089			Lipids and lipid-like molecules	Steroids and steroid derivatives	Bile acids, alcohols and derivatives	1657.29	24442.9	2551.27	4451.55	3035.15	4237.75	2539.37	2961.16	1564.52	18185.1	9900.87	4550.43	9809.6	4249.13	4204.36	3055.47	3622.93	3009.31	2926.64	711.44
M146T376_2	146.11691	375.8480	(3-Carboxypropyl)trimethylammonium cation	M+	0.833						332221	371293	235255	317560	355905	405408	289224	301582	5.04813e+06	479067	619491	419269	392268	728335	1.42599e+06	636113	426948	433723	508459	904871
M475T155_3	475.32606	155.3245	(3r,5s,7r,8r,9s,10s,12s,13r,14s,17r)-17-((2r)-6,7-dihydroxy-6-methylheptan-2-yl)-10,13-dimethylhexadecahydro-1h-cyclopenta[a]phenanthrene-3,7,12-triol	[M+Na]+	0.971878293997895			Lipids and lipid-like molecules	Steroids and steroid derivatives	Bile acids, alcohols and derivatives	4090.41	1089.06	1276.14	3119.82	1798.33	8633.82	711.678	5824.81	6877.12	7379.74	3215.07	1118.58	9702.9	4638.85	4013.08	3267.1	4397.42	5353.73	1141.45	649.509
M421T249	421.13054	248.5910	(5-benzoyloxy-4,6-dihydroxy-3-methoxycyclohexen-1-yl)methyl benzoate	[M+Na]+	0.841005697224876			Benzenoids	Benzene and substituted derivatives	Benzoic acids and derivatives	2152.14	2027.47	1939.03	2655.7	2565.63	2517.67	1715.04	2763.93	1693.16	2567.58	2219.05	2287.29	2259.82	2966.08	4187.48	3405.82	1871.3	3617.69	1502.15	15139.1
M236T375	236.14984	374.7830	(r)-.alpha.,.alpha.-diphenyl-2-pyrrolidinemethanol	[M+H-H2O]+	0.705866911261768			Benzenoids	Benzene and substituted derivatives	Diphenylmethanes	10137.2	11949.2	16229.6	9857.75	2618.98	4304.02	2347.6	1886.6	9464.56	1972.64	422.342	1792.15	3046.97	1934.39	2485.56	1991.81	1887.98	2704.46	1764.52	2798.04
M231T138	231.15818	137.5500	(R)-(+)-Citronellic acid	(M+CH3COO+2H)+	0.7798	HMDB0035837	C16462	Lipids and lipid-like molecules	Prenol lipids	Monoterpenoids	91886.2	83384.5	182676	194803	106236	42600.7	67105.5	62700.3	55235	24080.4	260578	41830.5	31473.7	41943.4	22898.7	60945.5	39223.2	34708.7	87534.3	333443
M146T252_2	146.07997	252.0625	(R)-3-Hydroxybutyric acid	(M+CH3CN+H)+	0.608	HMDB0000011/HMDB0000357	C01089	Organic acids and derivatives	Hydroxy acids and derivatives	Beta hydroxy acids and derivatives	25962.4	5043.46	4873.88	6203.07	11846.4	4074.33	10393.2	16026.5	8862.09	18006.5	55816.4	7147.06	6001.85	9063.84	8703.72	10053.1	20373.4	14693.6	9120.68	5284.08
M232T254_1	232.15440	254.0425	(r)-butyrylcarnitine	[M+H]+	0.998477285894888	HMDB0002013		Lipids and lipid-like molecules	Fatty Acyls	Fatty acid esters	830365	1.0184e+06	619105	799385	706018	1.10255e+06	494645	455965	8.58818e+06	556925	614027	428839	858304	793868	843510	1.11736e+06	1.11481e+06	830460	719923	1.64726e+06
M229T36	229.14259	36.2180	(R)-mevalonic acid 5-Phosphate	(M+H)+	0.7254	HMDB0001343	C01107	Organic acids and derivatives	Organic phosphoric acids and derivatives	Phosphate esters	294064	212341	226132	235368	154997	143534	163320	119444	152916	140439	165476	166223	6710.37	39497.9	10220.9	7095.15	225667	113260	169697	190633
M403T435	403.14892	434.6380	(z)-3-(4-hydroxyphenyl)-n-[4-[[(e)-3-(4-hydroxyphenyl)prop-2-enoyl]amino]butyl]prop-2-enamide	[M+Na]+	0.722837372252359			Phenylpropanoids and polyketides	Cinnamic acids and derivatives	Hydroxycinnamic acids and derivatives	3484.04	3552.89	2625.65	3569.62	3529.96	2789.86	3352.96	4548.76	2386.63	3618.9	3687	3903.78	1581.6	966.947	2523.17	2828.37	2777.3	2622.38	3415.69	2219.84
M337T53	337.23424	53.3955	[(2z)-6-hydroxy-2,6-dimethylocta-2,7-dienyl] 2-(5-ethenyl-5-methyloxolan-2-yl)propanoate	[M+H]+	0.789367184915822			Lipids and lipid-like molecules	Fatty Acyls	Fatty alcohol esters	38581.6	39014.4	23834.4	25088.8	15277.5	22328.2	20189	14245.3	32756.7	21617.2	10574.7	37388.8	7900.83	15200.9	7722.14	29133.9	16023.8	12147.6	32355.9	27550.9
M451T258_1	451.21436	257.6490	[[4-[5r-chloro-2z-[3r-cyclohexyl-3s-hydroxy-1r-propenyl]-3s-hydroxycyclopentyl]-2r-butenyl]oxy]-acetic acid, isopropyl ester	[M+Na]+	0.955818009237407			Organic oxygen compounds	Organooxygen compounds	Alcohols and polyols	1404.48	986.221	4281.2	1027.99	580.485	1825.06	1170.89	1092.29	909.611	879.837	1238.77	1400.03	1586.62	707.836	1252.21	701.856	1038.35	999.965	1171.84	1306.35
M367T42	367.22585	41.6030	[1-(3,5-dihydroxyphenyl)-12-hydroxytridecan-2-yl] acetate	[M+H]+	0.754865273912508			Lipids and lipid-like molecules	Fatty Acyls	Fatty alcohols	5210.4	7573.66	27441.7	7398.8	17531.8	8615.96	14825.3	17212.7	26407.1	13770.1	11592.6	7432.66	18766.4	7349.28	5271.49	1734.31	5406	18603.2	23998.2	14487.8
M528T222	528.19593	221.9775	[1,1'-biphenyl]-4-methanol, 2-fluoro-4'-[[4-(4-pyridinylmethyl)-1-piperazinyl]methyl]-.alpha., .alpha.-bis(trifluoromethyl)-	[M+H]+	0.705800675305702			Benzenoids	Benzene and substituted derivatives	Biphenyls and derivatives	1801.63	2374.5	2615.54	2793.17	2477.76	3377.33	2626.57	2958.86	2456.84	2311.27	2320.54	2294.62	2024.32	1627.8	2831.86	2086.74	5080.5	2840.2	2278.33	3185.83
M957T253	957.49924	252.8700	[17-acetyl-3-[5-[5-(3,5-dihydroxy-4-methoxy-6-methyloxan-2-yl)oxy-4-methoxy-6-methyloxan-2-yl]oxy-4-methoxy-6-methyloxan-2-yl]oxy-8,14,17-trihydroxy-10,13-dimethyl-1,2,3,4,5,6,7,9,11,12,15,16-dodecahydrocyclopenta[a]phenanthren-12-yl] benzoate	[M+Na]+	0.876255272487628			Lipids and lipid-like molecules	Steroids and steroid derivatives	Steroidal glycosides	764.543	1151.59	959.951	753.386	1508.16	1857.32	1512	1166.71	1010.13	1072.68	1219.03	1208.25	358.587	703.955	691.722	729.824	992.528	1351.89	649.416	768.952
M358T54	358.24252	54.0070	[5-acetyloxy-3-(hydroxymethyl)-2-oxo-6-propan-2-ylcyclohex-3-en-1-yl] 3-methylpentanoate	[M+NH4]+	0.726731758959514			Lipids and lipid-like molecules	Prenol lipids	Monoterpenoids	70447.1	53980.4	74885.9	39961	109919	78789.7	55951.9	49533	119214	87769.5	32391.5	65062.7	46079	38787.1	38610	49548.7	56374.2	94452.6	44424.4	72848
M325T410	325.04230	409.6150	1-.beta.-d-arabinofuranosyluracil 5'-monophosphate	[M+H]+	0.792063082269956			Nucleosides, nucleotides, and analogues	Pyrimidine nucleotides	Pyrimidine ribonucleotides	506.713	387.971	1369.91	614.46	565.596	708.776	680.438	582.413	1928.89	950.884	1596.63	3087.55	3220.79	1747.21	3497.2	2497.63	21573.5	3713.3	924.939	7084.54
M480T175	480.34269	174.7715	1-(1z-hexadecenyl)-sn-glycero-3-phosphocholine	[M+H]+	0.967396969872967	HMDB0010407		Lipids and lipid-like molecules	Glycerophospholipids	Glycerophosphocholines	177534	227313	157314	210336	125130	128754	124245	148678	173226	116380	182407	114440	81906.1	145721	143277	98618	81604.5	118425	110652	98859
M819T138_1	818.60231	138.0185	1-(1z-octadecenyl)-2-(4z,7z,10z,13z,16z,19z-docosahexaenoyl)-sn-glycero-3-phosphocholine	[M+H]+	0.829019064736301	HMDB0011262		Lipids and lipid-like molecules	Glycerophospholipids	Glycerophosphocholines	108058	131541	98101.1	118021	152466	100131	148660	117816	176762	272617	83818	209164	327380	293886	320739	386051	217144	213808	196404	314011
M508T192	508.37374	191.9650	1-(1z-octadecenyl)-sn-glycero-3-phosphocholine	[M+H]+	0.879945632476275	HMDB0013122		Lipids and lipid-like molecules	Glycerophospholipids	Glycerophosphocholines	202047	360144	201086	274871	291635	348893	439176	319590	396623	681022	603517	615084	326233	440722	295876	486970	312562	496280	766542	727126
M217T389	217.15384	388.7590	1-(4-piperidinyl)-1,3-dihydro-2h-indol-2-one	[M+H]+	0.960809350360257			Organoheterocyclic compounds	Indoles and derivatives	N-alkylindoles	14329.2	17327.7	12329	10782	13586	12349.9	10924.7	14742.8	26532.6	27159.9	36676.1	26230.1	21810.1	26640	39851.9	35262.6	35071.8	30202.2	37522.6	301087
M126T377	126.10183	377.3840	1-acetyl-3-piperidinamine	[M+H-NH3]+	0.734000813791259			Organoheterocyclic compounds	Piperidines	N-acylpiperidines	30325.8	17937.4	21386.1	24014	16407.5	11596.8	17861.6	17183.2	21757.7	24529.9	35954.9	27092.9	32842.2	46763.6	109262	35183.3	37402.5	43882.8	26105.9	76738.1
M84T371_2	84.04390	370.7570	1-Aminocyclopropanecarboxylic acid	(M+H-H2O)+	0.9269	HMDB0036458	C01234	Organic acids and derivatives	Carboxylic acids and derivatives	"Amino acids, peptides, and analogues"	460070	457688	260881	505500	376704	593124	415545	388505	293463	351306	432600	334952	251248	306866	545334	261451	390222	248157	388050	266319
M552T177	552.39989	177.3400	1-arachidoyl-2-hydroxy-sn-glycero-3-phosphocholine	[M+H]+	0.941232756211457	HMDB0010390		Lipids and lipid-like molecules	Glycerophospholipids	Glycerophosphocholines	648438	922704	421964	532546	310866	429485	258008	260413	274806	318023	436967	275959	94975.4	148329	151899	133896	267810	669742	222203	153873
M580T157	580.45806	156.5350	1-behenoyl-2-hydroxy-sn-glycero-3-phosphocholine	[M+H]+	0.929065526014651	HMDB0010398		Lipids and lipid-like molecules	Glycerophospholipids	Glycerophosphocholines	3249.75	1542.32	14864.5	4320.22	7902.6	15124.1	10006.4	5718.02	1096.6	1512.9	26969	3858.69	6161.31	6819.15	1118.12	7463.34	7498.49	582.862	861.358	7002.09
M835T139	834.59877	138.9640	1-docosahexaenoyl-2-stearoyl-sn-glycero-3-phosphocholine	[M+H]+	0.917464759428983	HMDB0008727		Lipids and lipid-like molecules	Glycerophospholipids	Glycerophosphocholines	1.26864e+06	1.34258e+06	1.35127e+06	1.16063e+06	1.56956e+06	1.26592e+06	1.86397e+06	1.12014e+06	1.15187e+06	1.51387e+06	500819	1.75798e+06	4.01274e+06	3.3642e+06	1.48308e+06	2.33095e+06	1.40147e+06	1.44927e+06	1.27086e+06	1.78976e+06
M510T184	510.35365	184.0205	1-heptadecanoyl-sn-glycero-3-phosphocholine	[M+H]+	0.985883621664071	HMDB0012108		Lipids and lipid-like molecules	Glycerophospholipids	Glycerophosphocholines	667956	1.61706e+06	637123	640851	532706	463882	500900	887995	561012	330422	1.13818e+06	759083	224323	604547	399574	305379	361554	381969	360955	721568
M759T145_1	758.56999	144.6490	1-hexadecanoyl-2-octadecadienoyl-sn-glycero-3-phosphocholine	[M+H]+	0.888444340936722			Lipids and lipid-like molecules	Glycerophospholipids	Glycerophosphocholines	2.78474e+07	2.99417e+07	3.28678e+07	2.73851e+07	2.37941e+07	2.67234e+07	2.79296e+07	2.37953e+07	1.80835e+07	2.14282e+07	5.45821e+06	2.04519e+07	2.14666e+07	1.28978e+07	9.68904e+06	1.2562e+07	1.45008e+07	2.33822e+07	1.28094e+07	2.71158e+07
M769T141	768.58683	140.8460	1-hexadecyl-2-(5z,8z,11z,14z-eicosatetraenoyl)-sn-glycero-3-phosphocholine	[M+H]+	0.929721258532833			Lipids and lipid-like molecules	Glycerophospholipids	Glycerophosphocholines	185043	234865	173481	221190	251968	223652	296225	225196	543072	508547	149765	436526	526617	445533	557870	611431	355548	410928	388217	438562
M771T142_2	770.59810	142.0910	1-hexadecyl-2-(8z,11z,14z-eicosatrienoyl)-sn-glycero-3-phosphocholine	[M+H]+	0.929903740665513			Lipids and lipid-like molecules	Glycerophospholipids	Glycerophosphocholines	190050	198462	173876	185740	105523	120991	134636	103115	121717	151954	67263.1	148540	182019	127449	144212	195067	106956	162232	118433	175105
M747T128	746.59922	127.8390	1-hexadecyl-2-(9z-octadecenoyl)-sn-glycero-3-phosphocholine	[M+H]+	0.929757869842335			Lipids and lipid-like molecules	Glycerophospholipids	Glycerophosphocholines	165465	192080	177409	163673	43493.5	33362.3	17180.7	138785	368967	197207	14241.3	158138	293550	161318	76683.2	183561	90273.9	35592.5	97552.7	95638.2
M652T149	652.44657	149.1335	1-hexadecyl-2-azelaoyl-sn-glycero-3-phosphocholine	[M+H]+	0.837121867563905			Lipids and lipid-like molecules	Glycerophospholipids	Glycerophosphocholines	9253.63	5647.85	11225.2	5865.23	7274.03	7915.42	7528.93	6894.88	6123.59	5660.52	4007.26	3254.9	3169.79	5221.57	2253.27	4323.32	4388.3	16800	3609.4	4148.61
M482T195	482.35806	195.0060	1-hexadecyl-sn-glycero-3-phosphocholine	[M+H]+	0.994568632963974			Lipids and lipid-like molecules	Glycerophospholipids	Glycerophosphocholines	502514	1.13174e+06	758318	994087	1.30971e+06	853834	868711	1.13397e+06	1.53521e+06	1.30761e+06	677742	1.5251e+06	673079	901917	987436	1.27566e+06	1.06314e+06	918939	1.24998e+06	771285
M608T172_2	608.46208	171.8580	1-lignoceroyl-2-hydroxy-sn-glycero-3-phosphocholine	[M+H]+	0.880601226091859	HMDB0010405		Lipids and lipid-like molecules	Glycerophospholipids	Glycerophosphocholines	59838.7	67852.1	52038.9	63202.4	55050.9	39742.2	61085	44957.2	37383.8	51710.6	43575.8	50322.7	66845	48433.2	53696.8	41775	55522.5	46817.9	40212.7	40861.7
M620T592	619.52502	592.3825	1-linoleoyl-2-oleoyl-rac-glycerol	[M+H]+	0.964409294033817			Lipids and lipid-like molecules	Fatty Acyls	Lineolic acids and derivatives	3271.64	3991.68	3086.12	3558.84	4110.8	3633.77	3648.02	4005.63	4311.17	3644.54	6013.94	3848.5	3238.73	3165.21	5237.05	3304.24	3864.46	3360.76	4390.99	3219.57
M124T219	124.08631	218.8440	1-methyl-l-histidine	[M+H-CH2O2]+	0.812774286993544	HMDB0000001	C01152	Organic acids and derivatives	Carboxylic acids and derivatives	Amino acids, peptides, and analogues	834415	669257	835039	637900	831595	820834	562707	646334	628432	807111	974049	625183	756612	706957	688619	752919	666644	805186	830970	745721
M282T285	282.11890	285.1585	1-methyladenosine	[M+H]+	0.996398028066502	HMDB0003331	C02494	Nucleosides, nucleotides, and analogues	Purine nucleosides		109250	86765.4	147615	78965.1	92352.9	102889	79009.3	95958.2	118490	100837	173250	83461.4	182806	139217	179376	180548	190529	128591	146407	2.10439e+06
M126T337_2	126.10179	337.3005	1-methylhistamine	[M+H]+	0.960127802808987	HMDB0000898	C05127	Organic nitrogen compounds	Organonitrogen compounds	Amines	34959.5	29872.9	87556.3	34289.6	45912.2	48668.5	61340.6	31762.6	103777	107140	61560.3	114792	175138	88561.7	79308.1	110035	189154	303977	63510.6	867879
M211T337	211.11843	337.2680	1-Methylhistidine	(M+CH3CN+H)+	0.6281	HMDB0000001/HMDB0000479	C01152	Organic acids and derivatives	Carboxylic acids and derivatives	"Amino acids, peptides, and analogues"	22483.9	18228.8	8586.43	13693.5	14023.9	5098.03	16196.4	21088.6	16091.6	18551.4	39186.1	23947.5	546.037	11599.9	12673.8	664.021	14613.4	526.406	24639.4	713.361
M137T304	137.07023	303.8320	1-Methylnicotinamide	M+	0.8466	HMDB0000699	C02918	Organoheterocyclic compounds	Pyridines and derivatives	Pyridinecarboxylic acids and derivatives	32026.3	14738.3	44235.4	5966.28	37463.7	31298.4	46200	53410.9	23974.3	15111.4	118191	77211.3	128489	96438.9	440463	171857	93831.8	39902.1	93470.5	1.51718e+06
M183T292	183.04167	291.8250	1-methyluric acid	[M+H]+	0.771654137018172	HMDB0003099	C16359	Organoheterocyclic compounds	Imidazopyrimidines	Purines and purine derivatives	1210.04	1102.84	1475.96	754.285	784.376	1115.19	901.075	780.592	774.542	783.923	967.445	968.016	495.79	547.05	1176.91	994.68	1289.16	931.464	885.973	8379.63
M355T39	355.28310	38.7170	1-monolinoleoyl-rac-glycerol	[M+H]+	0.867742161457468			Lipids and lipid-like molecules	Fatty Acyls	Lineolic acids and derivatives	302786	316977	338751	264608	355226	318711	385484	350795	314967	294649	257869	340757	321459	277153	270936	280734	309998	279504	186524	293597
M468T196	468.30708	195.6230	1-myristoyl-sn-glycero-3-phosphocholine	[M+H]+	0.991897292785472	HMDB0010379		Lipids and lipid-like molecules	Glycerophospholipids	Glycerophosphocholines	547361	477063	675559	507491	573573	651403	442379	477619	470207	263375	203382	344354	131438	155800	178257	190596	604268	296235	202640	163932
M550T178_2	550.38400	178.4050	1-o-hexadecyl-2-o-(2e-butenoyl)-sn-glyceryl-3-phosphocholine	[M+H]+	0.998331698344207			Lipids and lipid-like molecules	Glycerophospholipids	Glycerophosphocholines	592207	831634	734870	726268	398203	589496	298918	309259	346496	313978	632300	346898	172969	283681	99127.9	236076	709975	566250	331616	383548
M793T139	792.58677	139.3930	1-o-hexadecyl-2-o-(4z,7z,10z,13z,16z,19z-docosahexaenoyl)-sn-glyceryl-3-phosphorylcholine	[M+H]+	0.798196748134851	HMDB0013409		Lipids and lipid-like molecules	Glycerophospholipids	Glycerophosphocholines	184697	218580	176766	239737	183965	185031	200900	197144	373347	346631	108197	293262	355904	336295	415418	423969	217603	333555	240968	383787
M767T138	766.57092	138.4970	1-o-hexadecyl-2-o-(5z,8z,11z,14z,17z-eicosapentaenoyl)-sn-glyceryl-3-phosphorylcholine	[M+H]+	0.895868138679627			Lipids and lipid-like molecules	Glycerophospholipids	Glycerophosphocholines	154143	178963	119952	202942	129768	95692	139611	112394	573343	202709	55215.6	161999	242378	187048	333512	181924	115829	169813	139759	195569
M510T170	510.37505	170.2265	1-o-hexadecyl-2-o-ethyl-sn-glycero-3-phosphocholine	[M+H]+	0.94753030256258			Lipids and lipid-like molecules	Glycerophospholipids	Glycerophosphocholines	727.294	1968.12	9018.07	5829.17	14551.3	3962.24	5768.92	4525.13	7845.47	2919.41	98900	1341.81	1390.95	1274.03	1444.5	2637.6	3419.45	2570.07	1051.93	594.404
M733T146	732.55130	146.3010	1-oleoyl-2-myristoyl-sn-glycero-3-phosphocholine	[M+H]+	0.989803112655033	HMDB0008097		Lipids and lipid-like molecules	Glycerophospholipids	Glycerophosphocholines	263011	249039	291078	243486	309465	327566	392167	242076	511914	208550	79225.5	219835	204005	131264	194595	119799	276450	16654	152384	167016
M544T180_2	544.33888	179.7460	1-Oleoyl-sn-glycero-3-phosphocholine	(M+Na)+	0.9404						9.59801e+06	7.99802e+06	8.84393e+06	1.0747e+07	2.66619e+07	2.05282e+07	2.50318e+07	1.04445e+07	9.37713e+06	7.93297e+06	1.75718e+07	1.1016e+07	3.30226e+06	4.49993e+06	4.24318e+06	1.08597e+07	1.64125e+07	9.60279e+06	8.05293e+06	1.00101e+07
M666T230	666.43168	230.3630	1-palmitoyl-2-azelaoylphosphatidylcholine	[M+H]+	0.949567489153495			Lipids and lipid-like molecules	Glycerophospholipids	Glycerophosphocholines	1949.01	1227.56	4400.2	2033.25	1687.55	3969.35	2031.53	1760.36	1251.17	682.315	1005.05	699.844	955.871	1169.35	456.479	880.054	1969.15	18715.2	1004.45	1855.18
M807T140_1	806.56983	140.2110	1-palmitoyl-2-docosahexaenoyl-sn-glycero-3-phosphocholine	[M+H]+	0.762968460254951	HMDB0007991		Lipids and lipid-like molecules	Glycerophospholipids	Glycerophosphocholines	1.54336e+07	1.48301e+07	1.64769e+07	1.58605e+07	1.9726e+07	1.74311e+07	2.70358e+07	1.80031e+07	1.31414e+07	1.64071e+07	5.15196e+06	1.76618e+07	1.63562e+07	1.25225e+07	9.77358e+06	1.31919e+07	1.54554e+07	1.68392e+07	8.7478e+06	1.19918e+07
M610T243	610.36946	242.9110	1-palmitoyl-2-glutaryl phosphatidylcholine	[M+H]+	0.96290187452972			Lipids and lipid-like molecules	Glycerophospholipids	Glycerophosphocholines	1035.59	711.871	3019.78	906.098	1286.02	3743.47	1994.51	870.185	321.739	313.427	1859.7	334.075	429.154	586.777	312.873	452.211	3080.94	13277.4	472.577	1125.73
M454T196	454.29141	196.2150	1-palmitoyl-2-hydroxy-sn-glycero-3-phosphoethanolamine	[M+H]+	0.954282658773459	HMDB0011503		Lipids and lipid-like molecules	Glycerophospholipids	Glycerophosphoethanolamines	660859	612391	684235	379916	797375	631410	627657	836019	643773	496351	341572	621346	519001	414657	135473	489008	511547	518539	580999	535064
M858T631	857.75471	630.5080	1-palmitoyl-2-oleoyl-3-linoleoyl-rac-glycerol	[M+H]+	0.722499562118088			Lipids and lipid-like molecules	Glycerolipids	Triradylcglycerols	400.07	413.744	555.026	759.34	509.211	426.233	704.843	673.49	490.807	987.949	645.098	392.912	307.023	1485.98	628.824	273.11	633.49	359.709	689.961	328.323
M751T148	750.56442	147.8990	1-palmitoyl-2-thiopalmitoyl phosphatidylcholine	[M+H]+	0.782770904048212			Organic nitrogen compounds	Organonitrogen compounds	Quaternary ammonium salts	3717.25	3185.33	1746.86	3753.91	4027.92	30140.1	2814.18	3226.66	2631.74	1795.11	574.752	1832.64	2629.59	1176.44	1690.06	1736.14	4333.04	2956.15	1076.34	7986.51
M496T191_3	496.33993	190.7540	1-palmitoyl-sn-glycero-3-phosphocholine	[M+H]+	0.885773736443717	HMDB0010382		Lipids and lipid-like molecules	Glycerophospholipids	Glycerophosphocholines	6.31835e+07	6.85009e+07	7.19721e+07	6.36997e+07	1.54985e+08	1.42618e+08	7.76355e+07	7.72075e+07	6.28812e+07	5.79135e+07	5.56587e+07	1.17901e+08	3.23838e+07	4.05858e+07	2.21738e+07	3.70841e+07	1.11862e+08	5.41513e+07	9.09183e+07	4.44383e+07
M313T38	313.27266	38.3440	1-palmitoylglycerol	[M+H-H2O]+	0.941572098793184			Lipids and lipid-like molecules	Glycerolipids	Monoradylglycerols	1.06491e+06	1.28708e+06	1.15394e+06	1.18213e+06	1.24341e+06	1.14015e+06	1.17484e+06	1.15646e+06	1.04856e+06	1.21457e+06	922376	1.18506e+06	1.51256e+06	1.18428e+06	1.22923e+06	1.31736e+06	1.20853e+06	1.20143e+06	758089	1.2845e+06
M538T179	538.38419	178.5660	1-Palmitoyllysophosphatidylcholine	(M+CH3CN+H)+	0.8354						517284	700307	937464	794098	321666	484809	469632	423603	312900	283857	382744	239464	108918	187282	63893.8	193055	158928	255985	246365	201385
M464T193	464.31083	193.1940	1-pentadecanoyl-sn-glycero-3-phosphocholine	[M+H-H2O]+	0.762201105425735	HMDB0010381		Lipids and lipid-like molecules	Glycerophospholipids	Glycerophosphocholines	8609.32	9879	9451.09	12636.5	8256.04	11204.9	8870.22	5935.61	7090.12	6736.58	4178.16	11058.4	10949.2	16736.3	4741.45	12781.3	9507.82	13200	7169.98	15188.4
M105T40	105.06867	39.9720	1-phenylethanol	[M+H-H2O]+	0.951477871355274	HMDB0032619	C07112				8770.41	8051.83	8518.32	3105.67	5531.01	5698.35	10489.9	8329.35	84457.1	12208.6	6509.55	2799.92	1571.83	9727.14	3489.5	6903.55	9817.65	3766.96	3720	10817.2
M373T389	373.17920	388.9780	1-piperazinecarboxamide, 4-(3-chloro-2-pyridinyl)-n-[4-(1,1-dimethylethyl)phenyl]-	[M+H]+	0.959092530114076			Organoheterocyclic compounds	Diazinanes	Piperazines	6647	13031.9	6441.54	15963.2	5723.45	6608.7	6737.79	9322.24	73603.2	2742.57	4933.38	3061.79	2266.79	3932.69	10444.5	3518.15	9936.75	3172.36	5875.47	4019.91
M469T395	469.27410	395.2630	1-propanone, 1-[7-(3,4-dimethoxyphenyl)-2,3-dihydro-9-[[(3s)-1-methyl-3-piperidinyl]methoxy]-1,4-benzoxazepin-4(5h)-yl]-	[M+H]+	0.97296886366651						3124.64	663.281	781.98	348.338	412.357	4466.89	972.599	1507.58	749.248	644.24	470.999	586.413	522.194	499.61	605.023	629.36	437.393	352.956	512.96	324.84
M888T186	887.55591	185.7860	1-stearoyl-2-arachidonoyl-sn-glycero-3-phospho-(1'-myo-inositol)	[M+H]+	0.827200211454248	HMDB0009815		Lipids and lipid-like molecules	Glycerophospholipids	Glycerophosphoinositols	1527.09	1024.08	4617.78	2164.39	3218.42	2011.86	2073.95	1527.09	1465.11	905.275	1748.48	3311.17	10374.2	5806.12	1830.04	411.958	793.977	1412.67	1585.05	3057.8
M628T186	627.53029	186.4530	1-Stearoyl-2-arachidonoyl-sn-glycerol	(M+H-H2O)+	0.869	HMDB0007098/HMDB0007099/HMDB0007100/HMDB0007101/HMDB0007103/HMDB0007108/HMDB0007112/HMDB0007131/HMDB0007132/HMDB0007156/HMDB0007166/HMDB0007170/HMDB0007223/HMDB0007224/HMDB0007248/HMDB0007257/HMDB0007398	C00165	Lipids and lipid-like molecules	Glycerolipids/Fatty Acyls	Diradylglycerols/Lineolic acids and derivatives	14307.1	11877.2	12014.7	6316.3	21025	7508.1	13649.3	10829.5	1563.92	17203.4	880.82	16788	56981.2	57118	18138.6	12201.3	13338.5	4348.96	20945.4	6319.7
M811T121	810.59764	121.4425	1-stearoyl-2-arachidonyl-sn-glycero-3-phosphocholine	[M+H]+	0.876478290591112			Lipids and lipid-like molecules	Glycerophospholipids	Glycerophosphocholines	4.14273e+06	4.25673e+06	3.79913e+06	3.17502e+06	6.20025e+06	7.49647e+06	3.89218e+06	6.02603e+06	3.34242e+06	4.64115e+06	459999	3.67569e+06	1.34593e+06	8.24739e+06	4.42034e+06	6.31137e+06	2.25537e+07	3.15826e+06	5.31585e+06	3.4146e+06
M524T181_2	524.37083	180.6350	1-stearoyl-2-hydroxy-sn-glycero-3-phosphocholine	[M+H]+	0.901057409971473	HMDB0010384	C04230	Lipids and lipid-like molecules	Glycerophospholipids	Glycerophosphocholines	3.35179e+07	4.03165e+07	3.30737e+07	3.28199e+07	3.88134e+07	3.96879e+07	4.67494e+07	3.54862e+07	3.71684e+07	3.17416e+07	6.27997e+07	3.42092e+07	2.6712e+07	4.30266e+07	2.11321e+07	6.02848e+07	4.12616e+07	3.61995e+07	3.81276e+07	3.94494e+07
M964T194	963.63672	193.7980	1-stearoyl-2-hydroxy-sn-glycero-3-phosphoethanolamine	[2M+H]+	0.770442736008709	HMDB0011130		Lipids and lipid-like molecules	Glycerophospholipids	Glycerophosphoethanolamines	7244.79	7240.72	18482.8	7657.24	11464.1	21103.6	23272.3	4294.46	1465.05	2840.1	5465.65	1866.02	7214.58	3668.73	708.029	4360.36	3074.16	8850.52	2462.72	7006.14
M811T43	810.54375	42.7230	1-stearoyl-2-linoleoyl-sn-glycero-3-phospho-l-serine	[M+Na]+	0.912518098842964	HMDB0012380		Lipids and lipid-like molecules	Glycerophospholipids	Glycerophosphoserines	206143	110781	120746	110215	168236	254657	116801	95672.8	126422	110533	184319	135677	133953	109412	65032.2	98005	127112	169777	98887.3	115866
M787T143_2	786.59812	143.2615	1-stearoyl-2-linoleoyl-sn-glycero-3-phosphocholine	[M+H]+	0.934169753969014	HMDB0008039		Lipids and lipid-like molecules	Glycerophospholipids	Glycerophosphocholines	2.39377e+06	2.6745e+06	2.39919e+06	2.04197e+06	2.34057e+06	3.54693e+06	1.96924e+06	1.44992e+06	1.22757e+06	1.82373e+06	595870	2.02808e+06	4.04075e+06	3.65646e+06	1.24222e+06	1.98106e+06	1.97746e+06	2.31785e+06	2.50049e+06	4.05449e+06
M833T138	832.58282	138.4360	1-Stearoyl-2-oleoyl-sn-glycerol 3-phosphocholine (SOPC)	(M-H+2Na)+	0.9997	HMDB0000564/HMDB0007878/HMDB0007879/HMDB0007880/HMDB0007882/HMDB0007884/HMDB0007886/HMDB0007887/HMDB0007897/HMDB0007898/HMDB0007911/HMDB0007912/HMDB0007913/HMDB0007914/HMDB0007936/HMDB0007937/HMDB0007938/HMDB0007939/HMDB0007940/HMDB0007958/HMDB0007959/HMDB0007960/HMDB0007961/HMDB0007964/HMDB0007966/HMDB0007967/HMDB0007981/HMDB0007982/HMDB0007983/HMDB0007984/HMDB0007985/HMDB0008002/HMDB0008003/HMD…	C00157	Lipids and lipid-like molecules	Glycerophospholipids	Glycerophosphocholines	1.62654e+06	1.55165e+06	1.47531e+06	1.80205e+06	1.86267e+06	1.65643e+06	2.17496e+06	1.44201e+06	1.33255e+06	1.57706e+06	590586	1.88639e+06	2.25488e+06	1.52589e+06	823963	1.34855e+06	1.83263e+06	1.5716e+06	1.17603e+06	1.30934e+06
M341T38	341.30402	38.0865	1-stearoyl-rac-glycerol	[M+H-H2O]+	0.97983115050467			Lipids and lipid-like molecules	Glycerolipids	Monoradylglycerols	833477	1.03612e+06	1.03539e+06	912596	1.02749e+06	1.06205e+06	1.10041e+06	931877	754774	948485	651234	1.0866e+06	1.29653e+06	995960	1.01449e+06	1.15082e+06	1.01918e+06	1.08271e+06	647026	1.12371e+06
M524T404	524.36950	403.5615	1-Stearoyl-sn-glycerol 3-phosphocholine(LPC(18:0))	[M+H]+	0.914226111615234	HMDB0010384	C04230	Lipids and lipid-like molecules	Glycerophospholipids	Glycerophosphocholines	5425.31	9400	14860.6	8891.66	6364.79	14794.7	6786.52	4224.39	5764.99	3053.74	11645.3	3309.24	3568.17	3985.88	2762.83	3659.03	8408.15	9415.41	4309.55	9772.26
M149T34	149.02241	34.3285	1,2-benzenedicarboxylic acid	[M+H-H2O]+	0.988971768982803	HMDB0002107	C01606	Benzenoids	Benzene and substituted derivatives	Benzoic acids and derivatives	492215	438201	422087	336034	556388	434927	344684	327488	333588	342090	584296	634815	375237	444943	382170	304917	345982	354223	319621	386877
M779T144	778.53341	144.3780	1,2-di-(9z,12z,15z-octadecatrienoyl)-sn-glycero-3-phosphocholine	[M+H]+	0.845937983093564	HMDB0008206		Lipids and lipid-like molecules	Glycerophospholipids	Glycerophosphocholines	181323	176981	200468	145321	169727	154179	168736	156571	160994	104726	72546.7	122451	51474.1	41644.5	58326.9	42443.4	119932	123357	70135.9	46605.4
M72T294_2	72.08062	293.8510	1,2-diamino-2-methylpropane	[M+H-NH3]+	0.98325620029698			Organic nitrogen compounds	Organonitrogen compounds	Amines	384010	510370	562651	509684	493734	787737	383465	514922	453194	365996	696004	514722	647354	1.00791e+06	1.4356e+06	1.15107e+06	431284	524774	464731	476644
M831T64	830.56748	64.2515	1,2-diarachidonoyl-sn-glycero-3-phosphocholine	[M+H]+	0.88770207630646	HMDB0008443		Lipids and lipid-like molecules	Glycerophospholipids	Glycerophosphocholines	475702	671905	532073	640018	861123	1.19231e+06	682010	506882	322760	608740	878387	602405	449203	336305	425606	198826	1.17011e+06	534440	302216	214650
M789T59	788.54493	59.0070	1,2-diarachidonoyl-sn-glycero-3-phosphoethanolamine	[M+H]+	0.702268898578986	HMDB0009399		Lipids and lipid-like molecules	Glycerophospholipids	Glycerophosphoethanolamines	12865	12868	11394.7	15534.9	12967.5	10574.3	13526.5	15102.7	28187.6	20904.9	84369.1	25070.2	14018.5	19390	19297.6	15350	18521.5	17821.5	18237.4	11645.4
M735T147	734.56543	146.9090	1,2-dihexadecanoyl-sn-glycero-3-phosphocholine	[M+H]+	0.949761650639101	HMDB0000564	C00157	Lipids and lipid-like molecules	Glycerophospholipids	Glycerophosphocholines	98703.8	113965	99110.6	95100.7	132691	130920	126975	69542.4	89832.5	94098.9	22464.4	97165.5	126575	75158.1	63518.7	52001.8	101120	80896.1	74606.2	94106
M552T34_1	551.50045	34.3315	1,2-dihexadecanoyl-sn-glycerol	[M+H-H2O]+	0.875465679976069			Lipids and lipid-like molecules	Glycerolipids	Diradylglycerols	85341.2	99258.4	98826.2	127770	147397	117506	166231	116240	111289	139003	27967.4	153340	176775	135712	139944	120872	118591	119640	85687.8	129501
M793T219_2	793.48674	219.2235	1,2-dilinoleoyl-sn-glycero-3-phospho-(1'-rac-glycerol)	[M+Na]+	0.843495305209757			Lipids and lipid-like molecules	Glycerophospholipids	Glycerophosphoglycerols	1268.75	1317.45	1482.13	2152.67	878.953	1472.76	974.729	986.654	1042.14	800.612	457.263	411.908	175.544	248.616	94.8993	47.9992	375.428	611.963	315.241	162.575
M783T141	782.56967	141.4370	1,2-dilinoleoyl-sn-glycero-3-phosphocholine	[M+H]+	0.97303426165703	HMDB0008138		Lipids and lipid-like molecules	Glycerophospholipids	Glycerophosphocholines	1.21602e+07	1.27065e+07	1.08317e+07	1.10341e+07	2.00653e+07	2.0437e+07	2.74784e+07	1.41718e+07	1.00343e+07	1.35976e+07	5.20198e+06	1.57499e+07	1.01648e+07	7.96561e+06	7.17699e+06	8.54435e+06	1.83243e+07	1.53007e+07	9.03726e+06	1.17986e+07
M809T88	808.58057	88.2220	1,2-dioleoyl-sn-glycero-3-phosphatidylcholine	(M+Na)+	0.9983						3.4334e+06	3.87502e+06	4.68509e+06	4.09104e+06	6.66496e+06	7.74252e+06	4.57581e+07	5.26498e+06	4.04391e+06	5.1519e+06	4.90864e+06	3.97674e+06	2.86701e+07	6.09565e+06	6.17463e+06	4.23904e+06	9.14341e+06	4.96157e+06	6.70763e+06	3.6154e+06
M731T130	730.53628	130.2425	1,2-dipalmitoleoyl-sn-glycero-3-phosphocholine	[M+H]+	0.96577160577462	HMDB0008002		Lipids and lipid-like molecules	Glycerophospholipids	Glycerophosphocholines	477607	480008	545908	406360	377207	535681	403498	328720	445737	223128	104126	326691	243754	105712	219017	138299	367715	305236	157929	183940
M707T133	706.53559	132.8930	1,2-dipentadecanoyl-sn-glycero-3-phosphocholine	[M+H]+	0.987426999641385	HMDB0007934		Lipids and lipid-like molecules	Glycerophospholipids	Glycerophosphocholines	37339.8	48668.6	53515.5	45003	43604.5	72300.8	45200.6	34854.3	110510	51209	29292.9	52652.3	29853	52077.9	97203.2	43537.1	89105.6	47709	51011.5	59572.9
M337T37_1	337.20003	37.0330	1,4a-dimethyl-9-oxo-7-propan-2-yl-3,4,10,10a-tetrahydro-2h-phenanthrene-1-carboxylic acid	[M+Na]+	0.875416561889831			Lipids and lipid-like molecules	Prenol lipids	Diterpenoids	499225	282039	206314	235253	224771	262673	154297	223242	137304	144715	151039	228359	205154	128334	152755	198679	412613	184591	120517	169150
M86T257	86.09611	257.1390	1,5-pentanediamine	[M+H-NH3]+	0.904644281099834	HMDB0002322	C01672	Organic nitrogen compounds	Organonitrogen compounds	Amines	307453	439361	621686	407499	472785	675780	378797	494562	456583	347395	762993	537281	1.06387e+06	1.60718e+06	1.91732e+06	1.83999e+06	269344	568664	505927	657346
M545T406	545.24244	406.3080	10-deacetylbaccatin iii	[M+H]+	0.76118876709953		C11700	Lipids and lipid-like molecules	Prenol lipids	Diterpenoids	1401.99	2083.59	2154.98	1948.5	1672.28	1739.36	1566.33	1662.34	2064.64	2082.81	1754.6	1710.45	7897.61	1300.72	1090.48	2097.83	1949.47	6277.53	1861.88	1928.37
M472T435	472.17269	435.3645	10-formyl-7,8-dihydrofolic acid	[M+H]+	0.768523719860878	HMDB0006485	C03204	Organoheterocyclic compounds	Pteridines and derivatives	Pterins and derivatives	3475.29	1976.32	1723.67	3020.05	2364.05	1521.82	1795.78	2374.39	1617.98	2061.96	1711.72	2294.74	890.995	1405.36	1553.47	886.634	1721.89	1047.96	1987.55	1036.73
M319T42	319.22560	42.2405	12-oxo-5z,8z,10e,14z-eicosatetraenoic acid	[M+H]+	0.905110224260111	HMDB0013633	C14807	Lipids and lipid-like molecules	Fatty Acyls	Fatty acids and conjugates	59639.1	36063.9	108557	23773.6	65736.2	57630.9	89450.7	35455.8	124407	88882.5	210388	118116	114108	158952	82978.9	85574.5	268211	137024	137885	186997
M263T48	263.19984	47.7530	12s-hydroxy-5z,8e,10e-heptadecatrienoic acid	[M+H-H2O]+	0.960090649310299	HMDB0012535	C20388	Lipids and lipid-like molecules	Fatty Acyls	Fatty acids and conjugates	22298.9	10631.7	183064	51678.7	61837.2	28902.1	45787.3	10381.5	80268.3	44417.9	93924.5	29724.3	14620.9	34519.7	3173.05	39791.7	222046	142367	11835.4	58559.6
M375T497	375.22261	497.2405	13,14-dihydro-16,16-difluoroprostaglandin e1	[M+H-H2O]+	0.797162917326847			Lipids and lipid-like molecules	Fatty Acyls	Eicosanoids	3921.03	3790.44	7990.07	3590.29	5683.16	5808.44	5357.63	3423.44	4190.13	5285.59	6526.16	4563.86	7792.77	9569.36	6809.82	5711.57	7158.35	4649.21	6469.85	29232.1
M284T117	284.33004	117.0375	15-deoxy-goyazensolide	[M+K]+	0.922740242396033			Organoheterocyclic compounds	Lactones	Gamma butyrolactones	28950.7	24427.2	30867.4	24929.9	7721.77	10106.6	23996.1	8162.7	13913.3	59963.5	18158.1	31698.3	94502.6	38510.1	22003.2	25258.3	43116.1	45628.5	7662.91	91431.4
M297T53	297.18999	52.7730	17alpha-ethynylestradiol	[M+H]+	0.899541655523703	HMDB0001926	C07534	Lipids and lipid-like molecules	Steroids and steroid derivatives	Estrane steroids	79401.9	58916.1	107341	43643	119190	98188.1	60298.7	46082.9	148314	96235	38747	110597	55457.2	44665.6	31300.2	69360	83689.6	165636	54134.9	119475
M454T572	454.15967	572.4320	1h-indole-5-carboxylic acid, 3-(2-methyl-1-oxopropyl)-1-[2-oxo-3-(4-phenoxyphenoxy)propyl]-	[M+H-H2O]+	0.908266135296619			Benzenoids	Benzene and substituted derivatives	Diphenylethers	1556.99	1719	1492.47	1394.32	1417.29	1271.52	2057.99	1845.45	1584.61	2096.54	1493.3	1987.6	1490.22	1769.12	3184.33	1331.76	1594.95	1880.64	2194.55	1773.12
M568T435	568.18239	434.9795	1h-indole-5-sulfonamide, n-(3-chlorophenyl)-3-[[3,5-dimethyl-4-[(4-methyl-1-piperazinyl)carbonyl]-1h-pyrrol-2-yl]methylene]-2,3-dihydro-n-methyl-2-oxo-, (3z)-	[M+H]+	0.989715494911885			Benzenoids	Benzene and substituted derivatives	Sulfanilides	13874.4	7482.31	18615.7	12718.2	12647.8	9979.02	12655.5	8400.89	9511.14	13780.1	16982.1	13591	7207.21	8648.15	6920.82	9455.7	28583.7	13563.1	8922.02	20863.8
M594T161	594.37474	161.2350	2-(5-oxovaleryl)phosphatidylcholine	[M+H]+	0.97149890983732			Lipids and lipid-like molecules	Glycerophospholipids	Glycerophosphocholines	39749.8	16920.3	32620.8	16091.8	41893.1	55842.9	58001.4	22107.1	25163.8	25547.9	51932.6	18748.2	11033.3	12841.3	12236	15375.3	61754.9	123504	14132.7	17889.7
M552T294	552.27296	294.4840	2-[(4s,5s,5as,9as)-4-methoxy-6,6,9a-trimethyl-5-[(2e,4e,6e)-octa-2,4,6-trienoyl]oxy-1-oxo-4,5,5a,7,8,9-hexahydro-3h-benzo[e]isoindol-2-yl]pentanedioic acid	[M+Na]+	0.976578700584341			Organic acids and derivatives	Carboxylic acids and derivatives	Amino acids, peptides, and analogues	958.211	15885.8	11288.4	12098.3	2536.16	2192.84	5272.42	6581.33	1368.81	5458.21	4093.45	881.881	4369.13	3936.13	5537.75	5296.42	4924.79	4383.97	6086.25	4256.13
M955T262	955.48313	261.5250	2-[[6-[[17-[5,6-dimethyl-3-[3,4,5-trihydroxy-6-(hydroxymethyl)oxan-2-yl]oxyhept-5-en-2-yl]-1-hydroxy-10,13-dimethyl-2,3,4,7,8,9,11,12,14,15,16,17-dodecahydro-1h-cyclopenta[a]phenanthren-3-yl]oxy]-3,4,5-trihydroxyoxan-2-yl]methoxy]-6-(hydroxymethyl)oxane-3,4,5-triol	[M+K]+	0.788884523466975			Lipids and lipid-like molecules	Steroids and steroid derivatives	Steroidal glycosides	804.2	519.03	686.707	452.594	747.693	2220.83	1311.48	968.362	822.406	970.911	933.891	707.188	357.104	690.46	441.021	819.833	1174.76	1725.34	515.695	526.751
M179T275	179.09109	275.2130	2-[2-(2-methoxyethoxy)ethoxy]acetic acid	[M+H]+	0.75095220773496			Organic acids and derivatives	Carboxylic acids and derivatives	Carboxylic acids	3497.45	3059.94	2761.21	3217.09	2957.84	1701.1	2870.32	1926.8	7203.05	2859.4	3228.48	2587.18	2170.83	1174.15	2700.12	2339.57	2301.92	2325.4	2727.35	2215.58
M120T251_2	120.08058	250.9360	2-amino-1-phenylethanol	[M+H-H2O]+	0.989972202291939	HMDB0001065	C02735	Organic nitrogen compounds	Organonitrogen compounds	Amines	1.34694e+06	1.75516e+06	2.42048e+06	1.95359e+06	2.00235e+06	3.03086e+06	1.85279e+06	2.01404e+06	1.95632e+06	2.05366e+06	3.52901e+06	2.07119e+06	2.71658e+06	4.10733e+06	5.04368e+06	4.45963e+06	1.58076e+06	2.28625e+06	1.75978e+06	2.21769e+06
M106T31	106.06411	30.7090	2-amino-4-methylphenol	[M+H-H2O]+	0.802872011953935			Benzenoids	Phenols	Cresols	29470.5	17410.4	26682.3	27508.3	12435.4	12045.1	10049.2	10495	13491.2	5912.83	4585.6	6591.25	7414.86	5743.3	15487.4	6427.61	17807.4	8741.86	3629.88	28665.9
M250T295	250.05782	295.1060	2-amino-5-chloro-2'-fluorobenzophenone	[M+H]+	0.787749916131738			Benzenoids	Benzene and substituted derivatives	Benzophenones	691.015	613.545	722.986	488.219	548.13	568.003	915.561	797.048	952.658	637.669	841.273	924.638	2878	2315.1	1627.01	2446.9	684.436	698.747	1466.53	47820.6
M162T404_2	162.07526	403.9365	2-aminoadipic acid	[M+H]+	0.991917854116492	HMDB0000510	C00956	Organic acids and derivatives	Carboxylic acids and derivatives	Amino acids, peptides, and analogues	89956	76024.4	132683	92816.8	62972.1	98718.6	55861.7	58804.2	38774.8	43351.3	47966.7	41476.9	22624.1	26140	128952	38939.5	63082.5	43545.7	35536.8	57596.4
M741T144	740.51836	143.9650	2-arachidonoyl-1-palmitoyl-sn-glycero-3-phosphoethanolamine	[M+H]+	0.974624890611207	HMDB0008937		Lipids and lipid-like molecules	Glycerophospholipids	Glycerophosphoethanolamines	20166.7	4844.45	16678.4	9847.68	14341.4	9610.05	12420.3	9645.74	13540.5	18622.4	7610.7	18147	67743.1	32537.8	16200.9	36851.7	13834.6	21781.4	15668.8	19161.5
M179T692	179.12990	691.8360	2-Butoxyethanol	(M+CH3COO+2H)+	0.9438	HMDB0031327	C19355	Organooxygen compounds	Ethers	Dialkyl ethers	3894.74	4581.2	4189.6	4305.48	4429.79	4167.43	4366.92	4101.36	4287.06	3948.01	2609.41	130.5	4534.82	4252.6	4122.63	3950.67	354.596	4445.54	4123.15	4428.43
M187T379	187.07103	379.4010	2-deoxy-d-glucose	[M+Na]+	0.825235819972727	HMDB0062477	C00586	Lipids and lipid-like molecules	Fatty Acyls	Fatty alcohols	2.92285e+06	2.65914e+06	2.88974e+06	3.00629e+06	2.94568e+06	2.39931e+06	3.19725e+06	3.35503e+06	2.12425e+06	2.89721e+06	2.01618e+06	2.32043e+06	3.14453e+06	5.09023e+06	5.36446e+06	3.76352e+06	1.80111e+06	3.77755e+06	2.62302e+06	2.68181e+06
M765T143	764.52097	142.7335	2-docosahexaenoyl-1-palmitoyl-sn-glycero-3-phosphoethanolamine	[M+H]+	0.863682597147943	HMDB0008946		Lipids and lipid-like molecules	Glycerophospholipids	Glycerophosphoethanolamines	58283.8	24841.1	34259.3	26083	39735	24892.9	49306	31620.1	31457.8	95518.9	18907.6	72727.8	308218	108659	51501.6	131802	36085.8	61572	74174.9	52683.2
M473T588	473.15071	587.5710	2-furancarboxamide, 5-(4-chlorophenyl)-n-[4-(1-piperazinyl)phenyl]-n-(2-pyridinylmethyl)-	[M+H]+	0.763709304609123			Benzenoids	Benzene and substituted derivatives	Anilides	2355.26	2361.3	2330.6	2890.68	2406.42	1902.65	2324.51	2865.34	2405.69	2460.29	2403.8	2531.21	2197.03	2190.85	1403.76	2306.98	2482.88	1896.76	2048.61	1313.15
M482T158	482.32143	157.8635	2-hexadecanoylthio-1-ethylphosphorylcholine	[M+H]+	0.879162960088143			Organic nitrogen compounds	Organonitrogen compounds	Quaternary ammonium salts	28787.2	30395.9	47691.1	26648.6	44569.3	18986.4	43858.7	54420.9	24437.8	23138.4	15165.1	25575.8	9443.99	10296.8	3763.72	8622.94	25299.8	18344.5	18993	15410.1
M717T148	716.51794	147.6805	2-linoleoyl-1-palmitoyl-sn-glycero-3-phosphoethanolamine	[M+H]+	0.977483161835919	HMDB0008928		Lipids and lipid-like molecules	Glycerophospholipids	Glycerophosphoethanolamines	6383.43	6275.87	5768.11	1368.23	5516.53	5087.49	3721.11	2513.51	1995.88	5537.84	3044.08	4999.16	22956.1	12305.9	4659.81	7955.28	6271.41	8252.56	5839.02	4538.47
M219T260	219.13319	259.7800	2-methyl-3-(2',3'-dihydroxypropyl)quinoxaline	[M+H]+	0.708384887221598			Organoheterocyclic compounds	Diazanaphthalenes	Benzodiazines	1942.78	2253.9	16323.1	9110.53	4429.23	5085.9	3798	3680.41	12932.7	8226.89	5739.89	8718.65	24456.2	9367.42	12239.1	15087.9	8315.69	21249.1	9258.73	25992.4
M246T237_2	246.16954	236.8790	2-methylbutyryl-l-carnitine	[M+H]+	0.872334827952106			Lipids and lipid-like molecules	Fatty Acyls	Fatty acid esters	167552	228316	230830	192098	169286	222903	128659	125770	1.13753e+06	107646	211341	138146	301614	557068	1.32995e+06	570027	75709.8	122674	141158	360140
M579T293	579.14949	292.5600	2-o-rhamnosylvitexin	[M+H]+	0.957088102176991		C12628	Phenylpropanoids and polyketides	Flavonoids	Flavonoid glycosides	2801.54	4280.34	4345.92	4599.55	4696.95	3986.98	4827.4	5597.78	4504.44	5692.58	3745.17	5478.42	3524.99	4521.44	3955.97	3769.99	4890.7	3659.21	4463.16	2279.52
M783T289	782.56689	289.3125	2-oleoyl-1-palmitoyl-sn-glycero-3-phosphocholine	[M+Na]+	0.903854871408488	HMDB0007972		Lipids and lipid-like molecules	Glycerophospholipids	Glycerophosphocholines	7304.38	4748.87	4998.76	6177.72	11011.4	11271	13227.3	6456.32	5684.66	5840.39	5310.41	6855.99	9356.58	4543.31	3982.95	4837.89	8021.39	6980.37	4802.97	5238.57
M202T262	202.11803	262.0135	2-oxo-5-(3,3-dimethylguanidine-1-yl)pentanoic acid	[M+H]+	0.979121846356896	HMDB0240212		Organic acids and derivatives	Keto acids and derivatives	Short-chain keto acids and derivatives	68983.5	71475.6	79928.5	40838.9	62119.3	58871.6	72849.1	71473.8	95956.5	138267	128350	125205	67082.5	42208.8	71959.4	78341.8	103761	82719.6	113295	1.66016e+06
M135T650	135.06569	650.0870	2-Phenylacetamide	M+	0.7778						48923.1	25005	26055.3	23296.4	16217.2	23576.4	21387.2	23209.5	14782.6	23957.7	24413.2	18330.8	25486.9	24499.6	23838.7	23574.7	23678.3	21186.1	24199.8	26931.7
M359T154	359.12303	153.7260	2-phenylaminoadenosine	[M+H]+	0.890526140382699						13935.4	13019	15693	16004.1	14827.3	16241.2	13392.4	14870.4	12193.9	15232.9	9429.47	14612.5	13919.9	17066.8	14722.6	15227.2	18133.7	16208	14145.2	8018.68
M505T232	505.23016	231.9120	2-propenamide, 3,3'-(1,4-phenylene)bis[n-[4-(4,5-dihydro-1h-imidazol-2-yl)phenyl]-	[M+H]+	0.891469536539481			Phenylpropanoids and polyketides	Cinnamic acids and derivatives	Cinnamic acid amides	1431.67	4323.69	1637.7	3558.67	2400.97	1447.95	1805.6	7564.26	1551.02	1212.5	1527.03	2108.52	518.422	853.402	863.615	609.432	1406.22	810.896	1067.1	1041.14
M210T157	210.13294	157.4960	2,2-bis[hydroxymethyl]-2,2',2''-nitrilotriethanol	[M+H]+	0.911319476183052			Organic nitrogen compounds	Organonitrogen compounds	Amines	68008.7	30648.3	34553.2	12983.5	31828	30473	33750.7	39466.2	24142.5	16805	39606	56085.5	99906.2	30017.6	39651.2	32064.1	71887.9	71080.4	34491.1	29849.1
M515T439	515.03617	438.8410	2,4-thiazolidinedione, 5-(6-quinoxalinylmethylene)-	[2M+H]+	0.879028900060151			Organoheterocyclic compounds	Diazanaphthalenes	Benzodiazines	46454.6	23758.1	18771.9	35974.8	30727.9	21809	34756.5	42034.7	35568.3	30693.5	53628.1	33697.5	973.079	18679.6	14741.7	3486.09	42792.7	6272.37	32834.3	3080.3
M823T431	823.33341	430.8150	2,5,8,9-tetracetoxy-15-hydroxy-3-benzoyloxyacetoxy-7-isobutyroyloxy-14-oxojatropha-6(17),11e-diene	[M+Na]+	0.813598061823925			Lipids and lipid-like molecules	Prenol lipids	Diterpenoids	44.2301	152.327	306.559	108.147	62.7334	47.5834	77.0099	47.7001	102.844	88.1593	38.7603	45.5061	668.624	338.046	95.1689	495.99	73.4162	1697.75	377.279	7147
M455T203_2	455.18774	203.0960	2'-deoxycytidine	[2M+H]+	0.99951446672692	HMDB0000014	C00881	Nucleosides, nucleotides, and analogues	Pyrimidine nucleosides	Pyrimidine 2'-deoxyribonucleosides	335990	311352	317043	323844	444499	364228	477308	426811	427528	420910	566549	378049	864341	1.14342e+06	1.08495e+06	720782	280085	277683	546420	637665
M125T249	125.06999	248.8795	2'-hydroxy-5'-methoxyacetophenone	[M+H-C2H2O]+	0.741262899849629			Organic oxygen compounds	Organooxygen compounds	Carbonyl compounds	50505.6	49504.4	29527.7	82084.7	50897.3	30261	60493.1	148554	53913.2	52066.7	42218.6	63085.4	52670.4	52487.5	117733	54261.5	117867	37412.3	58040.6	50448.4
M258T169	258.10923	169.3550	2'-o-methylcytidine	[M+H]+	0.998529796147056						2855.8	2904.49	3969.68	3763.25	3340.58	3566.88	2153.7	2914.25	3990.45	5489.25	2543.8	3787.78	5345.12	3527.08	8747.07	5637.3	5756.99	5977	2943.91	46601.4
M217T281	217.06864	280.5140	2',3'-di-o-acetyladenosine	[M+H-C5H5N5]+	0.961339481248227						65750.2	64339.4	64806.5	62592.4	62873.6	62285.7	64129.2	9185.64	15315.7	6706.33	16636.4	68230.3	68598.4	9764.33	62646.6	70793.9	11194.6	68843.4	71250.7	91017.9
M303T42	303.23113	42.3305	20-Hydroxyarachidonic acid	(M+H-H2O)+	0.889						861699	816248	2.36875e+06	766667	1.60965e+06	838235	2.73384e+06	1.39717e+06	2.40771e+06	1.00603e+06	1.025e+06	1.87761e+06	1.26672e+06	1.81734e+06	500490	1.13642e+06	2.06612e+06	1.81225e+06	1.31917e+06	2.05342e+06
M367T30	367.33351	30.3530	25-hydroxycholesterol	[M+H-2H2O]+	0.767196904163814		C15519	Lipids and lipid-like molecules	Steroids and steroid derivatives	Cholestane steroids	11312.1	17430.4	13054.5	14480.3	14160.8	13174.8	12727	12303.7	7357.89	7217.91	10157.2	8784.21	34274.5	12836.9	15037.3	7297.52	26268.4	14405.5	2304.5	5858.38
M144T711	144.07989	711.1170	3-(2-Hydroxyethyl)indole	(M+H-H2O)+	0.883						7136.67	5781.41	6507.76	7696.04	7241.07	6768.23	6822.53	6012.81	8383.56	7242.37	8504.73	6597.48	9871.68	6781	15914.7	6651.58	12780.9	6935.99	5816.85	15438.3
M448T159	448.34054	158.7675	3-[(cholamidopropyl)dimethylammonio]-1-propanesulfonate	[M+H-C5H13SO3N]+	0.74356696907477		C11321	Lipids and lipid-like molecules	Steroids and steroid derivatives	Bile acids, alcohols and derivatives	82402.5	78626.7	94640.1	86004	178117	145793	149867	135111	225178	111328	238118	156127	94072.1	155575	157157	209871	96286	110566	119130	153281
M140T284	140.05278	283.7870	3-amino-2,3-dihydrobenzoic acid	[M+H]+	0.902999927286425		C12110	Organic acids and derivatives	Carboxylic acids and derivatives	Amino acids, peptides, and analogues	8302.36	15080.9	17011.5	5987.85	17612.1	7983.35	8024	10560.1	21252.1	13401.1	34372.1	9005.18	40994.7	20637.7	27910.6	19818.8	25706.4	11761.9	11991.9	32752.7
M104T519	104.06992	518.9540	3-aminobutanoic acid	[M+H]+	0.989104421262576	HMDB0031654		Organic acids and derivatives	Carboxylic acids and derivatives	Amino acids, peptides, and analogues	7849.82	11101.8	6672.48	8739.06	8918.65	6825.32	192.567	5960.5	11123.7	13855.2	5285.79	11956.5	11291.9	10489.8	7783.64	11135.7	8672.72	8671.75	13682.2	1926.29
M145T133	145.07526	133.4540	3-aminoquinoline	[M+H]+	0.939131481673283			Organoheterocyclic compounds	Quinolines and derivatives	Aminoquinolines and derivatives	259346	256624	243170	302881	245958	391031	179709	216859	236883	322218	957439	253764	114066	223516	159670	273450	309190	356119	101749	180779
M555T258	555.30802	258.4950	3-deacetylsalannin	[M+H]+	0.884700336894878			Lipids and lipid-like molecules	Prenol lipids	Triterpenoids	649.552	680.969	994.939	1239.74	1164.24	2402.9	783.015	961.021	632.226	1459.58	1514.16	1009.8	1125.54	1147.31	828.939	1356.51	1329.13	1959.35	1221.57	47157.5
M116T274	116.10614	274.4710	3-dehydrocarnitine	[M+H-CO2]+	0.975158629405884	HMDB0012154	C02636	Organic acids and derivatives	Keto acids and derivatives	Short-chain keto acids and derivatives	89301.5	76190.6	66035.9	61395.2	39762.8	85239.9	35017.3	60362.4	56959.4	46167.3	61550.8	32660.4	6726.25	3036.28	5217.96	3127.61	10043.4	72188.3	20342	173189
M329T378	329.09511	377.8630	3-hydroxy-7,2',4'-trimethoxyflavone	[M+H]+	0.93259888374698			Phenylpropanoids and polyketides	Flavonoids	Flavones	20915.4	18574.2	13996.3	999.117	8216.33	16724.3	15158.7	1773.14	7204.75	9386.68	7640.53	17938.8	254023	8740.17	4552.79	181626	2690.68	108799	5928.25	147226
M154T343	154.05793	342.9055	3-hydroxyanthranilic acid	[M+H]+	0.995003153651298	HMDB0001476	C00632	Benzenoids	Benzene and substituted derivatives	Benzoic acids and derivatives	77996.5	98849.1	148996	91527.3	68880.7	59141.5	95592.2	53204.2	588510	77350	45362.5	81147.4	274671	164029	220077	191436	65971.5	108348	85615.5	279765
M416T195	416.33512	195.0140	3-hydroxyhexadecanoylcarnitine	[M+H]+	0.960164335009676			Lipids and lipid-like molecules	Fatty Acyls	Fatty acid esters	19706	14024.6	45489.5	33596.7	35502.3	22433.6	41187.7	23671	60298.6	21057.4	3402.5	23615.4	35338.6	21793.1	13978.4	22313.2	15312.3	24318.7	24950.5	24573.7
M237T39	237.14761	39.0955	3-hydroxyisovaleric acid	[2M+H]+	0.911766807340298	HMDB0000754		Lipids and lipid-like molecules	Fatty Acyls	Fatty acids and conjugates	12139.6	185644	10272.8	17541.1	6377.03	11523.6	5495.8	11110.7	6791.4	5155.72	10561.8	3428.65	4548.72	10725.2	94577.7	5828.62	98562.7	169772	3620.14	7906.27
M285T382	285.10930	382.1325	3-Hydroxykynurenine	(M+CH3COO+2H)+	0.6428						1830.13	2602.27	3000.62	1999.5	5041.82	5716.14	2579.36	6371.2	2197.44	3570.09	6422.78	4080.97	1919.25	3060.53	1891.61	1702.39	4233.14	2357.44	3164.12	4057.54
M442T190	442.35038	190.1300	3-hydroxyoleylcarnitine	[M+H]+	0.919377386243441			Lipids and lipid-like molecules	Fatty Acyls	Fatty acid esters	5539.72	4964.92	16213.4	7700.54	23469.8	6087.38	15111.6	23589	24844	9880.89	4452.23	15565.9	42462.4	16452.4	5465.51	21235.4	4346.25	11010.2	7109.71	13352.2
M109T337_2	109.07531	337.2840	3-methyl-l-histidine	[M+H-CH3O2N]+	0.906902585490959	HMDB0000479	C01152	Organic acids and derivatives	Carboxylic acids and derivatives	Amino acids, peptides, and analogues	40432.9	32999.6	94920.9	39356.3	49833	54803.5	67290	37099.2	115910	133700	72582.7	131036	195835	105890	87776	129773	216061	348216	75748.3	1.00331e+06
M231T264	231.08404	263.8300	3-methylglutarylcarnitine	[M+H-C3H9N]+	0.972884341867381	HMDB0000552		Lipids and lipid-like molecules	Fatty Acyls	Fatty acid esters	16530.5	10669.4	17068.8	11740.4	7680.67	8845.33	1776.32	7299.6	6771.08	6321.13	9833.91	8584.61	10035	2912.41	9490.63	5885.91	9161.39	9852.44	7452.06	11684.1
M170T388	170.09180	387.7775	3-Methylhistidine	[M+H]+	0.984184577799551	HMDB0000479	C01152	Organic acids and derivatives	Carboxylic acids and derivatives	Amino acids, peptides, and analogues	1.40575e+06	1.63885e+06	1.35441e+06	1.18759e+06	1.25358e+06	1.01499e+06	1.75783e+06	2.4622e+06	1.5591e+06	3.28395e+06	1.33575e+06	1.67379e+06	2.22452e+06	1.41885e+06	1.23437e+06	1.33292e+06	1.56651e+06	1.56184e+06	3.1192e+06	1.07532e+06
M149T251	149.05886	250.9890	3,4-dihydrocoumarin	[M+H]+	0.870848763933506	HMDB0036626	C02274				35234.1	42456.9	55974.1	46172.7	46418.7	69407.1	44766.7	43132.3	52228.6	44404	87376.6	44261.2	55820.7	88086.9	114909	93769.7	35493	52754.6	43449.6	49472.6
M135T208	135.09098	208.0330	3,4-dimethylbenzaldehyde	[M+H]+	0.954061697326489			Benzenoids	Benzene and substituted derivatives	Benzoyl derivatives	2572.18	3777.29	2624.38	2951.07	2811.21	1292.77	2033.61	2761.59	3229.2	2345.45	7359.58	3647.31	7937.41	7511.87	9640.61	5970.79	1869.86	2777.53	4300.3	6907.29
M415T153	415.27957	153.3310	3beta,7alpha-dihydroxy-5beta-cholan-24-oic acid	[M+Na]+	0.840473349740205	HMDB0000361	C17660	Lipids and lipid-like molecules	Steroids and steroid derivatives	Bile acids, alcohols and derivatives	1553.2	3704.39	2122.68	5446.06	14144.1	16189.8	13221.6	14425.3	12625.8	15947.6	5055.16	7025.07	4011.13	8699.86	10079.6	9813.61	11806.9	15478.6	9780.81	6056.15
M194T296	194.09138	295.6880	4-(4-chlorophenyl)-4-hydroxypiperidine	[M+H-H2O]+	0.788072027126381	HMDB0060902		Organoheterocyclic compounds	Piperidines	Phenylpiperidines	3025.53	2430.69	2259	3099.53	2979.7	663.524	3138.51	3820.37	4242.69	3509.19	5418.64	3318.31	3642.38	5814.72	1923.29	3760.6	1624.77	2452.84	3929.07	53316.7
M478T195	478.29172	195.0140	4-[5-[[4-[5-[acetyl(hydroxy)amino]pentylamino]-4-oxobutanoyl]-hydroxyamino]pentylamino]-4-oxobutanoic acid	[M+NH4]+	0.874887583050473			Lipids and lipid-like molecules	Fatty Acyls	Fatty amides	584316	1.19999e+06	1.7408e+06	1.12624e+06	745419	1.15663e+06	535495	1.0787e+06	394772	233501	185287	396025	112877	185671	64859.8	141269	352677	316464	314935	654989
M146T279	146.08055	278.7740	4-acetamidobutanoate	[M+H]+	0.991733788564971	HMDB0003681	C02946	Organic acids and derivatives	Carboxylic acids and derivatives	Amino acids, peptides, and analogues	2448.27	3154.69	2995.54	3649.08	2866.87	3568.7	2583.01	1969.47	2791.23	2242.84	3065.17	2216.82	1597.79	2379.74	2379.83	1451.27	5437.74	2272	4043.15	10254.2
M137T253	137.06984	253.0480	4-aminobenzamide	[M+H]+	0.905311585325075			Benzenoids	Benzene and substituted derivatives	Benzoic acids and derivatives	5724.57	4763.05	5501.87	4008.03	5878.76	4856.28	5422.17	4671.52	3722.3	6060.99	4408.43	5688.2	6521.7	4290.45	5434.9	564.879	6946.36	5581.54	6066.19	487.255
M170T338	170.11690	337.5920	4-aminobiphenyl	[M+H]+	0.74006931168158	HMDB0013195	C10998	Benzenoids	Benzene and substituted derivatives	Biphenyls and derivatives	833.388	1188.82	1073.97	1662.19	2018.02	2288.23	2653.14	1310.85	2987.55	2812.3	1861.94	2123.37	1358.83	2757.69	2201.23	954.736	2443.4	1545.04	2038.53	1331.21
M385T36	385.34454	35.6775	4-cholestenone	[M+H]+	0.967339410070418	HMDB0000921	C00599	Lipids and lipid-like molecules	Steroids and steroid derivatives	Cholestane steroids	13386.3	20036.6	20589.7	18078.8	17419.9	19838.3	88492.7	14892.6	15075.8	17374.9	10359.1	12848.8	48843.3	49584.6	78626.4	44406.4	34869.4	21857.6	20074.6	49078.8
M168T278	168.06190	278.2565	4-hydroxy-l-phenylglycine	[M+H]+	0.826531391914954		C03493	Organic acids and derivatives	Carboxylic acids and derivatives	Amino acids, peptides, and analogues	8809.6	8186.67	7854.28	9025.44	7400.23	6561.87	8366.7	9264.86	8727.63	10619.3	16017.8	8281.08	12094.4	11576.1	15278.2	14860.7	10845.8	8529.3	15695.8	30215.1
M150T98	150.05404	98.3270	4-Hydroxybutanoic acid lactone	(M+CH3CN+Na)+	0.7837						38496.4	78703.4	33199.3	62868.5	19650.8	66424.6	18492.1	13927.7	35287	30821	65865.3	19660.1	35098.8	29704.5	125624	131778	30155.7	19194.7	22835.6	91424.3
M127T274	127.04934	273.9845	4-imidazoleacetic acid	[M+H]+	0.847227846198913	HMDB0002024	C02835	Organoheterocyclic compounds	Azoles	Imidazoles	58382.8	63088.2	53916.7	55736.1	66552.7	66489.9	76486.5	67158.9	46744.6	70384.5	47652.2	60087.7	58626.4	58040.6	52999.3	53319.1	118203	48884.4	83369.5	45399.6
M139T284_2	139.04982	283.8205	4-imidazoleacrylic acid	[M+H]+	0.994454795671656	HMDB0000301	C00785	Organoheterocyclic compounds	Azoles	Imidazoles	109998	74293.5	104954	108666	133982	108739	158861	170393	327357	192076	513940	145619	695401	354537	451193	310273	413194	173485	177590	501839
M141T198	141.06493	198.0960	4-isoxazolepropanoic acid, .alpha.-amino-2,3-dihydro-5-methyl-3-oxo-	[M+H-CH2O2]+	0.836757207369825		C13672	Organic acids and derivatives	Carboxylic acids and derivatives	Amino acids, peptides, and analogues	79315.4	83147.7	76289.8	77946.8	88799.8	114213	82279.8	78468.5	85644.7	97526.7	81532.9	91618.1	66670.9	80473.2	47707.5	74921	125543	93313.1	59885.5	66874.2
M202T270	202.15439	270.1685	4-methyl-.alpha.-ethylaminopentiophenone	[M+H-H2O]+	0.967238875573865			Organic oxygen compounds	Organooxygen compounds	Carbonyl compounds	12300.2	11534	8941.38	20568.6	1189.46	958.744	1958.61	1234.43	1167.5	590.46	6770.74	2883.64	295.149	2371.48	1409.84	1846.68	942.543	274.444	480.124	2342.87
M154T93	154.04929	93.0150	4-nitroanisole	[M+H]+	0.731789243343986		C07555	Benzenoids	Benzene and substituted derivatives	Nitrobenzenes	1318.11	28016.3	1330.96	929.275	1944.55	1210.4	29084.5	33128	65990.9	3548.09	4179.72	34756.7	2489.96	11653.2	13613.4	5803.86	31868.3	35671.2	1147.16	27475.7
M133T37	133.10028	37.0290	4-phenylbutan-2-ol	[M+H-H2O]+	0.918193282613017	HMDB0031613					385871	226332	167142	235399	195446	220563	151727	193326	136521	136662	139222	194869	171976	130833	140038	170499	365455	172350	79233.2	198235
M442T158	442.38617	157.5970	4,4'-methylenebis(2,6-di-tert-butylphenol)	[M+NH4]+	0.715773221442536		C14287	Benzenoids	Benzene and substituted derivatives	Diphenylmethanes	4551.82	4938.71	5192.81	8942.8	6250.25	8964.16	4512.85	5803.96	13627.5	5200.86	6918.07	5523.13	5169.22	5905.15	6187.47	5467.7	2024.47	6138.6	2970.9	3753.45
M239T245	239.08886	244.7565	4'-methoxychalcone	[M+H]+	0.857287801163575	HMDB0032585		Phenylpropanoids and polyketides	Linear 1,3-diarylpropanoids	Chalcones and dihydrochalcones	22523.1	21174.5	17574.6	15053.5	21541	20201.1	20775.3	19503.3	21618.9	21782.3	15785	23451.4	29692.9	24995.8	17364.9	20862.3	22386	23415.2	17377.8	23449.7
M328T293	328.13785	292.5330	4',6'-dimethoxy-4-dimethylamino-2'-hydroxychalcone	[M+H]+	0.706298683213721			Phenylpropanoids and polyketides	Linear 1,3-diarylpropanoids	Chalcones and dihydrochalcones	7187.76	7561.52	4155.72	12431	8990.6	20552.2	6171.36	9106.87	6414.51	9935.28	25077.9	6449.55	6994.93	6488.03	7722.06	2232.45	16218.9	2157.77	4504.29	1860.59
M133T31	133.05150	30.6170	4h-1-benzopyran-4-one, 2-(2-amino-3-methoxyphenyl)-	[M+H-C8H7O2]+	0.9586297252753			Phenylpropanoids and polyketides	Flavonoids	O-methylated flavonoids	42214.5	37547.6	34921.7	55180.6	20049.2	20595.1	18332.8	20265.8	21060.9	15121.5	7740.36	11418.9	13907.5	14723	31720	9697.56	40903.1	19216	4815.11	43916.6
M373T386	373.20701	385.8290	5-(4-carboxy-3-methylbutyl)-5,6,8a-trimethyl-3-oxo-4a,6,7,8-tetrahydro-4h-naphthalene-1-carboxylic acid	[M+Na]+	0.917101427239165			Lipids and lipid-like molecules	Prenol lipids	Diterpenoids	6267.37	13057.5	5734.25	15114	6003.25	6956.73	416.198	9360.89	112306	2933.66	5271.94	3255.02	955.712	3741.25	11044.7	3701.17	9373.09	3119.92	5656.78	3652.86
M614T378	614.23544	377.5930	5-(diethoxyphosphoryl)-5-methyl-1-pyrroline-n-oxide-biotin	[M+Na]+	0.937962343336186						1160.7	1080.15	755.833	1430.56	1598.63	793.894	503.419	1534.59	784.563	1595.92	813.357	1500.29	1097.45	1310.91	1607.67	867.624	968.423	1430.63	1256.75	763.999
M160T384_2	160.13286	383.8480	5-aminovaleric acid betaine	[M+H]+	0.911847630334985			Lipids and lipid-like molecules	Fatty Acyls	Fatty acids and conjugates	8.36697e+06	7.8364e+06	5.46715e+06	9.55971e+06	3.05683e+06	3.67104e+06	2.44483e+06	2.16077e+06	6.47868e+06	1.39775e+06	1.07965e+06	818948	1.08406e+06	1.79273e+06	2.19838e+06	2.0227e+06	552676	1.09536e+06	1.15734e+06	1.05458e+06
M173T37	173.13135	37.4680	5-androstene-3.beta.,17.beta.-diol	[M+H-C6H14O2]+	0.781339854693469	HMDB0003818	C04295	Lipids and lipid-like molecules	Steroids and steroid derivatives	Androstane steroids	160249	111463	42828.7	42173.6	42023	39893.6	80309.3	72805.3	167384	104158	157075	107404	26341.1	126362	122086	81223.8	17197.6	50883.7	53281.3	49873.4
M615T287	615.17654	287.3390	5-hydroxy-3-(4-methoxyphenyl)-7-[3,4,5-trihydroxy-6-[(3,4,5-trihydroxy-6-methyloxan-2-yl)oxymethyl]oxan-2-yl]oxychromen-4-one	[M+Na]+	0.922157497464645			Phenylpropanoids and polyketides	Isoflavonoids	Isoflavonoid O-glycosides	3213.34	3407.79	3414.77	1073.09	1360.49	4992.72	959.417	3126.7	2679.07	4221.63	2563.05	2609.9	2792.27	1781.13	2234.77	2180.33	6183.72	2392.79	3314.02	1980.11
M127T377_1	127.08502	376.9630	5-Hydroxy-L-lysine	(M+H-2H2O)+	0.6569	HMDB0000450	C16741	Organic acids and derivatives	Carboxylic acids and derivatives	"Amino acids, peptides, and analogues"	5221.46	1018.27	1709.22	3075.88	4096.87	2246.46	484.371	2031.06	1656.6	1454.55	4355.19	1022.42	957.768	853.247	1059.67	1608.87	1469.14	577.548	5092.4	2195.57
M221T158	221.09153	157.8080	5-hydroxy-l-tryptophan	[M+H]+	0.866267728449322	HMDB0000472	C00643	Organoheterocyclic compounds	Indoles and derivatives	Tryptamines and derivatives	29713.7	18037.8	19834.7	17853.5	26535.7	23829.9	15606.8	21557.8	15965.1	14434.9	16827.9	20144.9	11760.1	16845.6	16887.8	19195.1	15282	21009.8	11550.7	13907.4
M219T403	219.09679	402.7880	5-L-Glutamyl-L-alanine	[M+H]+	0.985071699618019	HMDB0006248	C03740	Organic acids and derivatives	Carboxylic acids and derivatives	"Amino acids, peptides, and analogues"	29119	56050.8	43714.7	58711.7	29172.8	72578.2	20506.6	23375.9	16227.7	22620	38945.7	17830.2	7054.95	16796.8	10661.4	24937.4	32762.5	27689.6	15249.4	25022.3
M174T206_2	174.10180	206.1990	5-methoxydimethyltryptamine	[M+H-C2H7N]+	0.966425225402629	HMDB0002004	C08309	Organoheterocyclic compounds	Indoles and derivatives	Tryptamines and derivatives	167214	193652	213579	214441	173445	214573	143484	152747	149845	190298	111819	152473	86456	129807	145018	151027	169782	167145	111894	122160
M192T247	192.11175	247.1695	5-methoxytryptophol	[M+H]+	0.730887440764573	HMDB0001896		Organoheterocyclic compounds	Indoles and derivatives	Indoles	18438	16842.1	14806.7	18488.2	11252.9	7883.35	10710.9	16916.5	11125.3	12463.9	31373	10956.5	802.495	6158.09	10535.3	2126.2	6201.72	3567.41	12016.5	945.005
M242T197	242.11317	196.5565	5-methyl-2'-deoxycytidine	[M+H]+	0.996501248887972		C03592	Nucleosides, nucleotides, and analogues	Pyrimidine nucleosides	Pyrimidine 2'-deoxyribonucleosides	14262.4	8866.46	13477.8	9832.41	11643.3	9861.52	14170.7	8968.02	11228.4	15395.9	7575.66	11864.2	33370.8	30201.7	33343.6	24679.3	22168.4	10813.4	20932.2	46714.7
M258T247	258.10757	247.1565	5-methylcytidine	[M+H]+	0.997672928772552	HMDB0000982		Nucleosides, nucleotides, and analogues	Pyrimidine nucleosides		11534.4	8776.14	11849.2	8818.46	11702.2	11695.4	8115.1	5038.62	9440.46	10092.4	17928.9	12275.9	15864.2	9542.42	13769.9	12408.4	22887.6	13157.6	10794.7	169152
M126T197	126.06544	196.8375	5-Methylcytosine	(M+H)+	0.7021	HMDB0002894	C02376	Organoheterocyclic compounds	Diazines	Pyrimidines and pyrimidine derivatives	40475.9	41173	50505.5	45583.5	47183.2	39221.3	48364.8	33993	49971.9	49405.7	38891.3	42071.4	91790	88168.2	126898	80654.7	96523.8	43675.8	77681.8	95511.1
M186T336	186.11163	335.9220	5-oxo-1-propyl-2-pyrrolidineacetic acid	[M+H]+	0.84345437034153			Organoheterocyclic compounds	Pyrrolidines	N-alkylpyrrolidines	43128.2	41049.7	26540.2	37151.8	4369.99	4714.37	1397.29	4071.89	30487.8	1973.12	1475.12	2091.77	1219.13	5086.31	5804.7	2397.41	904.167	3702.5	2199.1	1752.67
M347T168	347.21823	167.7440	5.beta.-pregnane-3.alpha.,17,21-triol-11,20-dione	[M+H-H2O]+	0.720650509260061		C05470	Lipids and lipid-like molecules	Steroids and steroid derivatives	Hydroxysteroids	544.346	918.778	3751.5	2188.62	2225.79	4063.44	2766.07	1705.26	1129.96	1199.94	508.402	473.199	530.653	1146.13	12134.7	1571.11	24499.4	4107.73	1348.52	2810.53
M677T478	677.14701	477.7080	5'-phosphoribosyl-5-amino-4-imidazolecarboxamide (aicar)	[2M+H]+	0.74049582906783	HMDB0001517	C04677	Nucleosides, nucleotides, and analogues	Imidazole ribonucleosides and ribonucleotides	1-ribosyl-imidazolecarboxamides	269.114	212.766	224.48	226.108	221.285	237.801	65.1308	247.578	308.04	157.808	495.235	92.2961	145.739	197.496	259.547	70.8031	767.372	372.305	269.898	1377.77
M114T156	114.09067	156.2395	6-aminocaproic acid	[M+H-H2O]+	0.92098892046741	HMDB0001901	C02378	Lipids and lipid-like molecules	Fatty Acyls	Fatty acids and conjugates	40169.5	82076.6	37515.7	44980.6	50122.9	41753	34000.4	48157.6	271738	91840.5	219199	52825.6	23169.6	35663.1	109352	74763.1	117416	49618.6	138753	46056.3
M401T402_2	401.13305	402.0120	6-formyl-5-hydroxy-10-(hydroxymethyl)-3-methylidene-2-oxo-2h,3h,3ah,4h,5h,8h,9h,11ah-cyclodeca[b]furan-4-yl 2-methylbutanoate	[M+Na]+	0.703179058792985			Lipids and lipid-like molecules	Prenol lipids	Terpene lactones	6950.85	6065.58	3499.91	6552.71	5792.45	5405.48	6752.07	6345.68	4834.69	6615.31	5482.41	2177.78	4617.57	6141.67	4872.36	1578.39	6724.75	5020.49	4118.95	4878.38
M393T153	393.22332	152.9790	6-ketoprostaglandin f1.alpha.	[M+Na]+	0.728255674041826	HMDB0002886	C05961	Lipids and lipid-like molecules	Fatty Acyls	Eicosanoids	5075.02	3009.08	21340.5	9984.99	10361.1	9841.54	15713	6483.82	24217.8	12122.7	8190.04	13298.3	9453.91	10254.1	3689.98	6217.33	53389.5	24045	8041.77	11751.1
M343T242	343.13512	241.5520	6,7,3',4'-tetramethoxyflavone	[M+H]+	0.858870664514588			Phenylpropanoids and polyketides	Flavonoids	O-methylated flavonoids	4679.69	1834.37	6367.09	6601.34	3043.55	1016.42	2167.97	6081.62	6934.56	2842.68	3703.82	1913.85	830.479	896.145	843.652	799.694	1500.56	4345.3	1072.21	6829.61
M675T430	675.26784	430.3370	6'-sialyl-n-acetyllactosamine	[M+H]+	0.813995900396359	HMDB0006584		Organic oxygen compounds	Organooxygen compounds	Carbohydrates and carbohydrate conjugates	3288.46	2020.1	41739.1	4967.07	10690	613.663	8158.55	6303.94	1560.09	18002	596.78	17894.8	698.851	1533.9	5391.87	1481.26	1963.25	12446.6	14090.8	2824.15
M355T27	355.14356	26.6955	6',7'-dihydroxybergamottin	[M+H-H2O]+	0.814517217702385		C22156	Phenylpropanoids and polyketides	Coumarins and derivatives	Furanocoumarins	5087.49	8119.56	24708.6	8389.56	8372.02	9781.44	14155.5	10315.5	8360.06	11652.1	15209.5	11887	12346.2	12525.1	9115.97	10642.4	17524	10686	6830.36	8027.4
M385T31	385.29212	30.9510	6h-dibenzo[b,d]pyran, 3-(1,1-dimethylheptyl)-6a,7,10,10a-tetrahydro-1-methoxy-6,6,9-trimethyl-, (6ar,10ar)-	[M+H]+	0.837233802073141			Organoheterocyclic compounds	Benzopyrans	1-benzopyrans	7670.52	2707.14	1894.21	798.056	7094.97	5556.73	3879.28	8270.69	4221.93	5893.14	7247.99	5936.78	5295.02	4788.32	37841.9	6694.54	14127.8	5814.33	8343.62	2850.5
M403T62	403.35600	62.2490	7-alpha-hydroxy cholesterol	[M+H]+	0.915861288124029		C03594	Lipids and lipid-like molecules	Steroids and steroid derivatives	Cholestane steroids	13379.6	7248.38	10599.6	7542.52	9962.18	18217	10389.3	17959.2	11040.8	13445	7790.29	11594.2	13256.4	12668.8	8995.88	8591.85	11681.5	21051.4	6160.93	7022.6
M180T295	180.04870	294.7390	7-hydroxycoumarin	[M+NH4]+	0.740723267193501	HMDB0029865	C09315	Phenylpropanoids and polyketides	Coumarins and derivatives	Hydroxycoumarins	262.538	566.822	2071.66	1111	1770.53	32904.8	751.168	16925.5	1151.81	2058	873.326	1279.89	2246.17	2497.07	4923.94	3978.65	2785.69	1941.63	2114.34	1870.87
M175T276	175.08694	275.9540	7-methoxy-2-methylquinolin-4-ol	[M+H-CH3]+	0.802779547160047			Organoheterocyclic compounds	Quinolines and derivatives	Quinolones and derivatives	37460.1	46439	71710.2	48293	2840.64	57786.5	57299.9	53611.4	46927.2	57056.6	60824.7	53034.2	55975.2	50878.5	64016.8	66161	58939.3	46349.5	51982.8	53371.6
M166T197	166.07130	196.8525	7-methylguanine	[M+H]+	0.973724283261571	HMDB0000897	C02242	Organoheterocyclic compounds	Imidazopyrimidines	Purines and purine derivatives	14546.3	11907.1	6907.28	9118.85	8488.1	8753.9	9592.33	6835.59	16036.2	19592	15840.6	12724.2	13180.4	23185.4	35172.5	24075.4	29105.3	13445.5	24560.8	154366
M298T196	298.11423	196.2540	7-methylguanosine	[M+H]+	0.995501552658694	HMDB0001107	C20674	Nucleosides, nucleotides, and analogues	Purine nucleosides		11967.1	12081.9	11941	11241.5	9230.96	9377.12	10825.8	9335.42	19038.7	15715.7	13203.6	18633.5	16598.8	22969.6	27400.2	25374.1	37520	17077.5	22050	148688
M240T216	240.10035	216.2200	7,8-dihydrobiopterin	[M+H]+	0.968249986328337	HMDB0000038	C02953	Organoheterocyclic compounds	Pteridines and derivatives	Pterins and derivatives	55379.7	62743.8	48234.9	63251.2	14789	17819	12081.3	25570	144441	18800.2	44105	10232.2	18881.1	36901.2	34147.4	30211.3	43442.8	22251.7	41720.4	14524.1
M431T51	431.31019	50.8885	7.alpha.-hydroxy-3-oxo-4-cholestenoic acid	[M+H]+	0.902612275546984			Lipids and lipid-like molecules	Steroids and steroid derivatives	Bile acids, alcohols and derivatives	91024.8	45597	31535.1	74440.9	59381.1	63567.5	77463	45722	125073	100420	48077	105989	53303.7	77790.3	159100	95871.7	66289.4	83795.2	63459.3	134355
M401T37	401.33949	36.9950	7.alpha.-hydroxy-4-cholesten-3-one	[M+H]+	0.918244711200993	HMDB0001993	C05455	Lipids and lipid-like molecules	Steroids and steroid derivatives	Cholestane steroids	160344	154371	104811	186254	133123	157230	119548	79636.9	97478.6	154085	131194	165178	194866	316900	356755	289243	317912	224127	143050	418284
M399T37	399.32373	37.4680	7.alpha.,24(s)-dihydroxy-4-cholesten-3-one	[M+H-H2O]+	0.719394697525427			Lipids and lipid-like molecules	Steroids and steroid derivatives	Bile acids, alcohols and derivatives	23776.7	24286.4	51248.2	39733.3	68348.3	79430.9	67973.4	91253.8	42173.5	39457.4	47406.5	61127.1	106180	99714.7	231564	151054	47201.3	57354	31284.4	43916.4
M280T684	280.11839	683.6870	8-oxoerythraline	[M+H]+	0.763124702124062			Alkaloids and derivatives	Erythrina alkaloids	Erythrinanes	1196.68	657.81	3162.77	2802.44	2897.86	2762.88	2601.19	2393.97	2722.07	641.836	2742.55	2866.78	2689.03	2667.94	3119.92	2609.18	2998.03	2878.08	2588.47	2759.41
M490T292	490.13158	292.4390	9,12-epoxy-1h-diindolo[1,2,3-fg:3',2',1'-kl]pyrrolo[3,4-i][1,6]benzodiazocine-10-carboxylic acid, 2,3,9,10,11,12-hexahydro-10-hydroxy-9-methyl-1-oxo-, methyl ester, (9s,10r,12r)-	[M+Na]+	0.763374092785497			Organoheterocyclic compounds	Indoles and derivatives	Carbazoles	883.204	1114.91	741.962	761.664	1014.82	887.778	932.005	917.917	1920.51	923.234	888.045	1709.26	2334.4	2393.44	2572.73	2448.96	690.552	1411.55	2594.22	3056.01
M633T262	633.25344	262.1600	Aceroside viii	[M+K]+	0.726232253422637			Phenylpropanoids and polyketides	Diarylheptanoids	Linear diarylheptanoids	156.855	303.3	2064.72	841.115	1310.17	2779.11	1268.98	605.52	533.703	336.875	500.958	204.508	727.312	994.785	2072.62	695.081	17919.4	2087.79	460.006	874.202
M136T297	136.07486	296.9550	Acetylaniline	[M+H]+	0.798862818894774	HMDB0001250	C07565				10021.8	12425.1	11154.7	22961.4	19876.6	69577.4	10849.7	13440.7	11917.5	12090.5	29582.9	9756.04	3552.01	7809.31	16787	11737.7	25034.2	17553.9	5279.63	11302.1
M204T301	204.12360	301.3615	Acetylcarnitine	[M]+	0.972813886066801		C02571	Lipids and lipid-like molecules	Fatty Acyls	Fatty acid esters	1.96521e+07	1.86112e+07	1.68068e+07	1.78126e+07	1.77298e+07	1.48044e+07	1.84146e+07	1.71783e+07	2.66441e+07	1.70998e+07	7.51315e+06	1.39376e+07	1.89119e+07	2.33296e+07	1.89578e+07	1.90957e+07	9.84423e+06	1.64527e+07	1.96575e+07	1.6843e+07
M136T431	136.06086	431.3110	Adenine	[M+H]+	0.990882998023033	HMDB0000034	C00147	Organoheterocyclic compounds	Imidazopyrimidines	Purines and purine derivatives	50339.3	29968	219152	113240	69851.8	94138.6	58508.4	35314.8	97041.7	54848.9	74403.3	98298.7	37749.9	43129.8	15079	31045.5	106585	75269.9	22079.5	61677.5
M285T342	285.12673	341.5860	Adenosine	(M+NH4)+	0.9366	HMDB0000050	C00212	Nucleosides, nucleotides, and analogues	Purine nucleosides		780.522	1215.99	1205.11	1048.97	306.158	556.605	368.779	172.409	11053.5	449.037	359.15	451.534	36352.2	2203.01	4240.21	6299.48	639.382	1322.33	636.237	17406
M370T422	370.05128	421.5635	Adenosine 3'-monophosphate	[M+Na]+	0.860396211264892	HMDB0003540	C01367	Nucleosides, nucleotides, and analogues	Ribonucleoside 3'-phosphates		8969.88	1778.39	15139.6	9526.35	5292.5	7831.73	10037.7	3819.4	8915.27	12003.8	18570.1	18346.4	5625.81	1390.94	3925.15	5007.48	29751	21594.4	9692.34	18072.8
M330T281	330.05894	281.3990	Adenosine 3',5'-cyclic monophosphate	[M+H]+	0.994701620054362	HMDB0000058	C00575	Nucleosides, nucleotides, and analogues	Purine nucleotides	Cyclic purine nucleotides	4764.54	5025.36	6755.22	4493.53	7617.08	8691.16	5104.94	6376.59	5204.59	6491.54	7630.99	4986.73	3600.68	5614.53	12319.2	11714	7675.05	7901.15	7854.66	35683.8
M428T450	428.03533	450.3030	Adenosine 5'-diphosphate	[M+H]+	0.990988163993361	HMDB0001341	C00008	Nucleosides, nucleotides, and analogues	Purine nucleotides	Purine ribonucleotides	130628	62733.3	413854	199457	148065	173963	162328	69222.2	226963	162282	142826	141324	168315	91832.1	56528.6	53460.6	443202	353161	14303.6	275655
M428T489	428.03466	488.8630	Adenosine 5'-diphosphate (ADP)	(M+H)+	0.9806	HMDB0001341	C00008	Nucleosides, nucleotides, and analogues	Purine nucleotides	Purine ribonucleotides	9140.61	5370.22	19591.3	8991.96	9217.72	47891	5145.28	2651.71	14782.2	13223.1	22468.4	11963	15013.4	7399.35	4657	4786.53	25788.7	26373.4	4499.55	14505.1
M348T423	348.06910	422.5320	Adenosine 5'-monophosphate	[M+H]+	0.998766017013346	HMDB0000045	C00020	Nucleosides, nucleotides, and analogues	Purine nucleotides	Purine ribonucleotides	663131	252899	958953	707900	501212	547282	441931	368580	828790	682842	1.02057e+06	754867	468340	301283	319657	327272	1.97075e+06	1.13973e+06	627528	972225
M508T469	508.00141	469.3760	Adenosine 5'-triphosphate (atp)	[M+H]+	0.993842846326498	HMDB0000538	C00002	Nucleosides, nucleotides, and analogues	Purine nucleotides	Purine ribonucleotides	48442.3	47491.2	370531	155271	106705	103769	86583.1	40777.4	67317.3	50811.9	39441	47646.4	56205.3	36904.3	21421.9	12132.6	175562	146089	11086.5	103282
M346T428	346.01829	427.5250	Adenosine, cyclic 3',5'-[hydrogen [p(s)]-phosphorothioate]	[M+H]+	0.998644074892212			Nucleosides, nucleotides, and analogues	Nucleoside and nucleotide analogues	3',5'-cyclic purine nucleoside phosphorothioates	140053	184779	198134	225800	198027	98604.4	68678.9	226037	103322	129736	59194.1	62057	186875	208547	228530	122508	123490	167922	76245.7	199698
M595T292	595.12296	292.1920	Adenylyl(3'-5')cytidine	[M+Na]+	0.721317270352662			Nucleosides, nucleotides, and analogues	(3'->5')-dinucleotides and analogues	(3'->5')-dinucleotides	4587.27	3629.55	4741.02	4020.93	3779.06	2381.45	5047.68	4710.66	4730.7	6879.39	2953.59	5196.56	5225.87	4381.97	3474.37	4873.91	4262.42	2191.38	5409.3	750.91
M290T393	290.15932	393.4200	Adipoyl-l-carnitine	[M+H]+	0.993031533832301			Lipids and lipid-like molecules	Fatty Acyls	Fatty acid esters	151066	179368	654171	212991	227013	163306	309355	272363	320770	144464	206226	295887	281099	235617	100595	263174	118527	135050	247522	256066
M560T417	560.07602	417.4730	Adp-ribose	[M+H]+	0.996217362463546	HMDB0001178	C00301	Nucleosides, nucleotides, and analogues	Purine nucleotides	Purine nucleotide sugars	2004.46	2808.77	8366.22	2981.64	3510.47	4542.46	2373.33	2790.28	5461.63	3125.35	10875	6500.06	14676.5	9408.32	11731.5	9734.79	6999.66	14516.2	5951.66	28929
M434T36	434.30097	36.3235	Agaric acid	[M+NH4]+	0.760986617140119			Organic acids and derivatives	Carboxylic acids and derivatives	Tricarboxylic acids and derivatives	18059.9	11966.1	15821.6	16992.8	34585.7	20841.9	15615.7	16965.5	15772.2	23985.4	31327.3	23368.1	27468.5	44239.3	73041.8	54934.3	17092.4	15320.6	27309.4	13485.5
M232T392	232.12802	391.6270	Ala-Ala-Ala	[M+H]+	0.888670790478042			Organic acids and derivatives	Carboxylic acids and derivatives	Amino acids, peptides, and analogues	2775.87	3510.42	1209.31	3355.51	895.422	362.179	1441.39	138.068	6436.28	1887.41	8376.63	2088.35	5470.08	6931.73	1466.3	4620.56	2395.45	6717.53	1504.52	4866.92
M129T481	129.06499	481.4160	Ala-Gly	(M+H-H2O)+	0.6865						176902	118856	129574	142399	81699.2	52076.1	87848.6	82512.7	95292	109821	76856.6	101780	152612	316685	160098	340562	113255	82061.2	114883	106648
M218T525	218.14921	524.9540	Ala-Lys	[M+H]+	0.998098887336746			Organic acids and derivatives	Carboxylic acids and derivatives	Amino acids, peptides, and analogues	1496.23	6616.99	5659.89	7916.55	3097.13	1185.05	1847.64	1653.96	80302.9	7864.68	265.184	3022.45	8752.08	15873.6	2082.7	2164.49	1235.21	7661.97	8491.52	3334.66
M237T203	237.12199	203.0835	Ala-phe	[M+H]+	0.774006580918834			Organic acids and derivatives	Carboxylic acids and derivatives	Amino acids, peptides, and analogues	2644.01	1972.55	3526.97	2719.71	1942.33	618.967	2582.36	2193.26	5936.14	3954.73	2782.27	1256.98	2226.57	2244.51	1927.47	2722.84	2724.7	3747.41	2915.16	5219.95
M187T333	187.10749	333.3725	Ala-Pro	[M+H]+	0.78969788293919	HMDB0028695		Organic acids and derivatives	Carboxylic acids and derivatives	Amino acids, peptides, and analogues	3313.66	4862.76	5072.1	5921.82	3486.66	3481.73	1984.38	2413.9	4145.96	3795.56	3878.6	3111.86	1177.3	2637.22	2599.76	1099.17	3185.42	1441.95	3415.72	2301.44
M174T492	174.08636	492.1895	Ala-Thr-Arg	[M+2H]2+	0.90087303782142			Organic acids and derivatives	Carboxylic acids and derivatives	Amino acids, peptides, and analogues	10611.8	10603.5	7929.75	12333.1	6310.54	17687.8	5038.48	6463.48	14411.3	9433.55	7548.89	6870.27	11389.9	10139.7	11853.1	17049.4	5386.1	12845	10150.8	22392.6
M90T340	90.05441	339.8300	Alanine	[M+H]+	0.999719839531992	HMDB0000161	C00041	Organic acids and derivatives	Carboxylic acids and derivatives	Amino acids, peptides, and analogues	12504.2	7761.25	22980.5	14748.7	12213.1	24864	14754.4	10067.7	63464.7	11858	5937.11	15711.8	118822	38123.5	32400.2	53457.6	16048.9	31308	8694.86	73963.9
M513T154	513.35182	153.9705	Alisol a	[M+Na]+	0.779524409053849		C17459	Lipids and lipid-like molecules	Prenol lipids	Triterpenoids	1127.66	1037.83	1278.31	1385.58	12354.6	13470.3	9413.26	14216.8	9820.27	13140.6	8993.81	8022.9	4110.36	6995.79	7509.26	9175.52	13355.2	15528.5	8137.02	5123.26
M515T154	515.36828	154.2335	Alisol b acetate	[M+H]+	0.858490069172496			Lipids and lipid-like molecules	Prenol lipids	Triterpenoids	203.708	184.56	255.225	473.504	23384	31312.7	21143.2	23123.3	17825.5	22228.1	16843.4	14685.3	5702.97	10652.9	12929.7	12738.4	26701.2	29766	14976.6	9674.41
M313T211	313.05126	210.5030	Allopurinol riboside	(M-H+2Na)+	0.9672	HMDB0000481		Nucleosides, nucleotides, and analogues	"Pyrazolo[3,4-d]pyrimidine glycosides"		1568.57	1807.19	1714.36	2101.68	1065.82	672.812	1395.84	1322.27	7121.24	1415.74	665.492	1386.15	1001.85	1218.7	1379.52	1101.79	1930.68	629.596	1216.32	890.784
M265T220	265.11485	220.1510	Alpha-N-Phenylacetyl-L-glutamine	(M+H)+	0.8693	HMDB0006344	C04148				22338.7	20550.7	20787.2	21595.6	18510.2	21805.8	20150.6	25112	21951.6	20386.3	15933.7	19040.2	14202.8	20933.6	61356.3	17675.2	77404.5	18874.7	18373.8	32079.3
M192T255	192.06520	255.3750	Alyssin	[M+H]+	0.873202054868719						6354.15	8012.23	13818	9248.69	3116.58	5206.53	2860.05	5728.09	916.271	7468.39	8021.61	4528.61	4890.86	7687.96	13851.4	10261.2	8903.67	7096.74	7332.87	5347.26
M256T252	256.09515	252.1970	Amfenac	[M+H]+	0.793501609025589			Benzenoids	Benzene and substituted derivatives	Benzophenones	6427.25	6660.91	4803.17	5683.8	2183.68	1210.56	749.7	1071.45	17187.9	2385.73	1486.59	1085.4	2012.57	1194.76	3186.13	414.835	1924.1	2325.04	1291.75	4243.85
M528T561	528.19671	561.1750	Amprenavir	[M+Na]+	0.909318488614482	HMDB0014839	C08086	Benzenoids	Benzene and substituted derivatives	Benzenesulfonamides	7818.92	6742.3	5887.6	6008.21	6385.53	5242.11	7481.33	7219.07	7517.98	6416.16	6374.26	7409.82	6890.86	4724.8	11312.4	2976.07	2878.32	6777.67	7270.92	6408.63
M484T501	484.27463	500.9280	Androstan-3-ol-17-one 3-glucuronide	[M+NH4]+	0.947882148035681	HMDB0004484	C11136	Lipids and lipid-like molecules	Steroids and steroid derivatives	Steroidal glycosides	1737.66	1374.4	4859.25	1299.7	2781.1	3404.04	2175.4	1506.15	3993.39	2676.18	1903.04	2611.96	16268.2	9140.65	9387.72	8181.23	2657.26	10264.9	5314.78	18211.2
M77T251_2	77.03789	250.9730	Aniline	[M+H-NH3]+	0.709556749979429	HMDB0003012	C00292	Benzenoids	Benzene and substituted derivatives	Aniline and substituted anilines	9518.05	13597.1	13128.5	19397.6	18425.4	28538.9	17166.8	17086.2	15299.5	17900.6	32314.3	13225.2	25567.6	30785.8	27066.1	38445.2	12110.7	21636.3	18327.2	18841.2
M241T416	241.12899	416.2880	Anserine	[M+H]+	0.985706854160441	HMDB0000194	C01262	Organic acids and derivatives	Peptidomimetics	Hybrid peptides	357668	353799	268781	232397	182396	165081	150870	307981	1.80629e+06	142820	232729	187868	263320	177344	1.14108e+06	170593	336499	262431	193775	468130
M584T213	584.42631	212.9830	Antheraxanthin	[M]+	0.762996740730048	HMDB0036582	C08579	Lipids and lipid-like molecules	Prenol lipids	Tetraterpenoids	1509.55	1615.26	1410.26	1123.69	3304.14	2304.2	1915.26	3078.27	4746.59	4887.19	3767.41	5199.68	2633.36	4233.69	4766.48	4132.14	4409.48	3839.35	2344.86	2876.41
M138T250_2	138.05428	249.6795	Anthranilic acid	[M+H]+	0.826603319001237	HMDB0001123	C00108	Benzenoids	Benzene and substituted derivatives	Benzoic acids and derivatives	9673.14	10812.4	12183.8	11460.7	9733.8	10543.3	8859.08	11489.7	5950.74	7140.82	10338.4	6121.11	6861.94	9116.03	7102.36	7874.77	12427	8039.82	4660.95	29833.7
M189T424	189.08615	424.2490	Antipyrine	[M+H]+	0.762868749512961	HMDB0015503	C13244	Organoheterocyclic compounds	Azoles	Pyrazoles	1.10891e+06	972748	1.38598e+06	1.01835e+06	976284	1.08835e+06	898773	1.04399e+06	1.04663e+06	892333	911341	1.32909e+06	1.02038e+06	1.49183e+06	1.38319e+06	1.34073e+06	913107	865235	856557	910113
M785T143_1	784.58181	142.6410	Arachidonoylthiophosphorylcholine	[M+H]+	0.852534625156588			Organic nitrogen compounds	Organonitrogen compounds	Quaternary ammonium salts	5.33746e+06	5.58697e+06	4.34319e+06	5.27872e+06	4.85186e+06	6.72314e+06	5.771e+06	3.87917e+06	3.04401e+06	3.60711e+06	1.26111e+06	3.71909e+06	3.48615e+06	2.94267e+06	1.88773e+06	2.95933e+06	4.81401e+06	4.57344e+06	3.2344e+06	5.54506e+06
M357T529	357.24818	528.7480	Arachidonyl trifluoromethyl ketone	[M+H]+	0.850594457166656		C01397	Organic oxygen compounds	Organooxygen compounds	Carbonyl compounds	23535.9	33602.1	27112.8	17091.2	22222.3	26008.6	21483.3	22848.4	1.08579e+06	20794.3	29759.8	24481.1	77838.6	38006.3	54918.7	48184	33528.9	37061	26303.7	94476.5
M173T88	173.12739	87.7710	Arcaine	[M+H]+	0.822584919876353		C03047	Organic nitrogen compounds	Organonitrogen compounds	Guanidines	103381	110737	164073	143968	89553.4	117066	51439.2	82680.4	97823.2	74026.9	62133.8	73596.8	28216.3	72497.8	88126.4	95005.2	84359.6	83141.4	12550.2	115067
M245T289	245.14864	288.7625	Arg-Ala	M+	0.6709						29917	19790.3	33180.5	10611.3	20343.8	21245.7	2639.9	22263.3	103096	16548.7	35413.5	18973	9001.46	8027.59	14488.3	31505.5	17685.6	22688.2	10448.9	66474.2
M374T233	374.25233	233.3865	Arg-Ala-Lys	[M+H]+	0.723062147220242			Organic acids and derivatives	Carboxylic acids and derivatives	Amino acids, peptides, and analogues	4863.53	5649.76	2657.34	5601.42	1705.4	5265.66	1540.7	1513.25	2965.39	4134.48	5463.88	3121.98	2884.98	5855.95	10550.6	5652.97	2908.02	3427.38	5496.71	40524.4
M459T154	459.30575	153.8510	Arg-Arg-Lys	[M+H]+	0.932075720396696			Organic acids and derivatives	Carboxylic acids and derivatives	Amino acids, peptides, and analogues	816.647	751.841	821.413	476.44	22958	40150.9	21669.1	27695	23862.2	30253.6	14544.4	15578.6	8017.46	14313.2	17765	12072	17431	26492.6	13268.3	8807.62
M304T481	304.16072	481.0495	Arg-glu	[M+H]+	0.842563158982821			Organic acids and derivatives	Carboxylic acids and derivatives	Amino acids, peptides, and analogues	74565.8	115621	44065.2	113192	34357.5	43229	29966.8	32606.1	15454.2	30108.4	33830.9	20410.5	19388.5	37252.1	32083.4	54643	24035.3	18371.7	21861.2	27530.2
M232T434	232.13945	434.3660	Arg-gly	[M+H]+	0.957002675710551			Organic acids and derivatives	Carboxylic acids and derivatives	Amino acids, peptides, and analogues	16164	6430.24	8908.36	5809.91	4568.16	10482.8	6616.37	6774.79	9915.39	15554.2	20090.2	14768.1	6772.08	3244.98	7460.54	5101.51	11248.6	9644.38	15072.9	14311.6
M238T262	238.16481	261.9700	Arg-Val	(M+H-2H2O)+	0.6005						1199	7729.11	2411.7	1385.14	1535.61	1276.68	4049.82	2017.42	7009.65	3234.75	1523.91	1310.79	1417.45	1865.45	2165.43	1814.5	2976.41	25223.7	2287.72	3263.65
M154T161	154.06026	160.6670	Asarylaldehyde	[M+H-C2H3O]+	0.844338344443162	HMDB0029648		Benzenoids	Benzene and substituted derivatives	Benzoyl derivatives	26059.1	23265.9	37864.4	22310.1	36383.4	24366.9	38819.2	36473.2	64404.2	42166.3	26165.7	38434.8	39694.4	44750.8	55473	40187.6	51365.2	30565.5	29463.6	148356
M489T153_2	489.35281	152.5240	Asiatic acid	[M+H]+	0.895623667798289	HMDB0035782	C08617	Lipids and lipid-like molecules	Prenol lipids	Triterpenoids	1890	1580.07	5203.31	1739.51	21835.9	28643.3	18840.2	24963.8	16599.7	23688.1	14706	13221	5890.93	9957.62	12939.4	8470.09	22281.5	23627.9	11212.9	9982.22
M270T407_2	270.14388	406.9190	Asn-His	[M+H]+	0.78461450510024			Organic acids and derivatives	Carboxylic acids and derivatives	Amino acids, peptides, and analogues	2149.11	2649.8	2558.65	3076.87	2321.77	2153.14	2079.14	1905.57	22412.7	1853.03	1901.85	3158.59	1330.41	1673.12	2762.93	515.669	2454.25	1135.1	2144.76	3066.83
M319T222	319.12677	221.7530	Asn-Trp	[M+H]+	0.755863308728648			Organic acids and derivatives	Carboxylic acids and derivatives	Amino acids, peptides, and analogues	8724.22	5911.78	1590.83	3696.69	5790.7	3193.72	6056.83	5206.01	6095.87	5476.98	6813.39	5559.07	6737.46	4789.08	4002.84	4633.22	5495.84	6023.32	5654.77	7333.83
M189T374	189.07546	373.5340	Asp-Asp-Lys	[M+2H]2+	0.923658993391648			Organic acids and derivatives	Carboxylic acids and derivatives	Amino acids, peptides, and analogues	28489.5	17317.9	26102.7	24651.2	24856.6	44057.1	31487.6	30146.2	20309.9	33768.3	21068.3	25165.7	7503.26	27692.3	40089.9	5932.29	31423.7	25645.5	23665.8	17790.4
M319T456	319.16061	455.6220	Asp-Gly-Lys	[M+H]+	0.708931075817477			Organic acids and derivatives	Carboxylic acids and derivatives	Amino acids, peptides, and analogues	1070.33	582.817	765.545	627.768	170.871	772.076	331.241	74.9888	1141.95	818.445	824.653	320.141	10516.2	785.162	967.424	2659.27	1149.75	6133.76	1092.86	1760.5
M235T390	235.09240	389.6175	Asp-Thr	[M+H]+	0.704662318446127			Organic acids and derivatives	Carboxylic acids and derivatives	Amino acids, peptides, and analogues	39071.8	32261.5	60370.3	34632.7	32624.7	51646.2	42139.6	35933	32004	39113.1	41476	32497	1.96798e+06	34865.7	143547	1.41323e+06	49564.1	1.09528e+06	40023.7	1.62914e+06
M727T419	727.37367	419.4825	Atazanavir	[M+Na]+	0.894845886840083	HMDB0015205		Organic acids and derivatives	Carboxylic acids and derivatives	Amino acids, peptides, and analogues	1198.31	1283.73	3091.62	1414.81	1615.51	157.613	1485.49	2828.78	1022.96	150.896	134.85	606.274	739.003	698.148	698.148	1334.8	1359.61	999.375	371.193	4639.98
M753T228	753.44676	228.4920	Axinastatin 1	[M+H]+	0.754832761613895			Organic acids and derivatives	Carboxylic acids and derivatives	Amino acids, peptides, and analogues	6771.83	3911.69	7387.95	9436.39	4891.62	7882.38	4593.38	4884.51	4165.41	3230.2	983.508	1233.53	851.708	1229.42	819.692	679.38	2287.07	2033.16	1300.59	947.779
M105T223	104.99942	222.6110	Bata-hydroxypyruvic acid	[M+H]+	0.937017884403938	HMDB0001352	C00168	Organic acids and derivatives	Hydroxy acids and derivatives	Beta hydroxy acids and derivatives	25806.1	34303.9	14839	56853.4	21358.3	14348.9	14622.5	31726.2	17043.2	14241.5	20096.5	11544.9	1404.76	3865.58	11396.6	843.286	12323.6	709.188	8116.09	3194.51
M304T115	304.29853	114.8630	Benzalkonium chloride (c12)	[M]+	0.741032306384971		C06523	Benzenoids	Benzene and substituted derivatives	Phenylmethylamines	64274.3	51365.1	41472.9	47211.8	21888.4	28391.1	21972.1	21994.6	36076.5	40165.4	25049	38765.7	31855.4	61081.5	50565.3	41009.7	28361.5	41003.3	2167.43	47583.7
M457T290	457.12028	289.8790	Benzenesulfonamide, n-[2-[[[3-(4-chlorophenyl)-2-propen-1-yl]methylamino]methyl]phenyl]-4-methoxy-	[M+H]+	0.946976343234329			Benzenoids	Benzene and substituted derivatives	Sulfanilides	6083.77	2165.25	1578.09	3123.68	6479.38	7045.02	11574.4	4576.34	2967.88	4744.09	1502.53	3121.35	731.022	568.643	315.585	106.125	5327.4	8038.81	8971.67	6744.17
M269T373	269.10975	373.2250	Benzoic acid eugenyl ester	[M+H]+	0.813876458054169	HMDB0032056					2088.53	2471.56	3035.36	3818.63	1612.23	913.863	827.163	2853.7	1463.08	1307.04	2068.42	587.705	1779.37	4088.12	2731.74	3405.46	2266.89	1754.2	1844.23	2049.35
M793T306	793.36141	306.3400	Benzoic acid, 2-(diphenylphosphino)-4-[21-[(3as,4s,6ar)-hexahydro-2-oxo-1h-thieno[3,4-d]imidazol-4-yl]-1,17-dioxo-6,9,12-trioxa-2,16-diazaheneicos-1-yl]-, methyl ester	[M+H]+	0.869587029831265			Benzenoids	Benzene and substituted derivatives	Phenylphosphines and derivatives	664.084	1715.1	1079.8	709.192	850.646	958.299	881.597	1151.84	678.413	719.471	1031.08	804.577	814.974	827.102	649.312	652.475	901.469	758.932	1856.98	846.38
M590T403	590.25185	403.2820	Benzoic acid, 3-[[(3-carboxycyclohexyl)amino]carbonyl]-4-[3-[4-(4-phenoxybutoxy)phenyl]propoxy]-	[M+H]+	0.894268458764346			Organic acids and derivatives	Carboxylic acids and derivatives	Amino acids, peptides, and analogues	1185.2	1174.3	1223.88	913.154	1189.08	1315.17	1267.62	1016.62	1089.31	736.344	1141.58	1208.33	1189.9	696.616	692.493	519.242	635.756	1224.71	515.019	9224.48
M574T437	574.29425	437.1655	Benzoylhypaconine	[M+H]+	0.926599907477316			Lipids and lipid-like molecules	Prenol lipids	Diterpenoids	907.961	495.453	249.405	2434.51	2348.69	314.512	1846.73	2520.34	5665.41	4046.33	738.725	7091.6	158.951	270.354	90.2999	121.47	13419.5	92.4725	767.812	70.6015
M313T658	313.14018	657.9195	Benzyl butyl phthalate	[M+H]+	0.876837749676972		C14211	Benzenoids	Benzene and substituted derivatives	Benzoic acids and derivatives	2572.42	2766.73	2885.81	2522.18	2469.79	3256.22	824.52	2052.63	2625.57	3438.46	2564.98	2140.34	2634.88	2410.18	2663.52	2673.94	2235.44	2469.42	2549.22	2527.82
M310T199_3	310.20028	199.3400	Beta-octylglucoside	[M+NH4]+	0.840955455202538			Lipids and lipid-like molecules	Fatty Acyls	Fatty acyl glycosides	31143.1	33354.4	13453.7	22028.9	40861.1	87252.4	38779.8	39028.2	55340.9	57194.6	44332.5	47514.7	77485.7	132429	131391	120833	48254.6	66467.3	68077.6	105025
M118T270_2	118.08570	269.5600	Betaine	[M+H]+	0.998958481381966	HMDB0000043	C00719	Organic acids and derivatives	Carboxylic acids and derivatives	Amino acids, peptides, and analogues	7.94543e+06	7.86028e+06	8.01221e+06	9.10979e+06	1.05092e+07	8.9864e+06	9.80395e+06	9.745e+06	1.57649e+07	1.06854e+07	1.40287e+07	1.05152e+07	9.95595e+06	1.47314e+07	1.08806e+07	1.06455e+07	1.04473e+07	9.2597e+06	7.42536e+06	7.8378e+06
M457T31	457.34716	30.9440	Betulinic acid	[M+H]+	0.975556093247364	HMDB0030094	C08619	Lipids and lipid-like molecules	Prenol lipids	Triterpenoids	1744.06	1405.81	868.007	810.872	2082.41	2775.15	2585.89	2155.5	2652.81	3581.85	5160.08	3098.39	6861.36	5268.06	1695.61	3822.53	2827.52	3331.99	2801.23	759.866
M585T46	585.26699	46.1535	Bilirubin	[M+H]+	0.991818235932733	HMDB0000054	C00486	Organoheterocyclic compounds	Tetrapyrroles and derivatives	Bilirubins	12697.9	19915.2	9507.25	14544.9	1841.97	1214.81	4592.46	10330.7	9040.78	13749.3	3213.36	7650.33	1956.66	6117.63	54715	3833.05	21417.7	8890.85	6616.54	6671.85
M583T224	583.25290	223.6175	Biliverdin	[M+H]+	0.977382067823544	HMDB0001008	C00500	Organoheterocyclic compounds	Tetrapyrroles and derivatives	Bilirubins	3781.17	13664.8	3714.78	16896.7	6269.13	5572.89	10132.9	11325.4	4269.65	13697.9	20370	8195.76	1184.68	4215.79	19567.6	2262.51	82855.4	4721.72	10863.2	5140.13
M238T250_1	238.09273	249.8210	Biopterin	(M+H)+	0.798	HMDB0000468	C06313	Organoheterocyclic compounds	Pteridines and derivatives	Pterins and derivatives	5545.84	7196.43	7374.23	8802.08	3066.68	8597.38	5387.8	2412.64	3811.93	4857.46	9518.58	4515.39	3158.55	1437.77	4728.78	2554.64	17201.2	5732.98	3390.42	37120.5
M371T221	371.31415	220.9650	Bis(2-ethylhexyl) adipate	[M+H]+	0.843956422550555	HMDB0040270	C14240	Lipids and lipid-like molecules	Fatty Acyls	Fatty acid esters	232902	227279	232827	219281	230877	150755	220932	216900	241704	240723	207700	245532	233596	228719	227459	238906	245799	235475	143605	231902
M363T256	363.16167	256.4100	Bisphenol a diglycidyl ether	[M+Na]+	0.940754389695295	HMDB0032737	C14348	Benzenoids	Benzene and substituted derivatives	Diphenylmethanes	6887.67	6172.08	16507	7014.78	6446.69	7873.43	3496.21	6608.18	5828.91	6587.71	9208.15	6398.56	4963.88	6736.29	6151.1	5779.35	7815.73	6126.13	5391.87	6065.04
M552T419	552.18664	418.8810	Blood group h trisaccharide	[M+Na]+	0.944271924559444			Organic oxygen compounds	Organooxygen compounds	Carbohydrates and carbohydrate conjugates	873.614	860.33	2626	418.404	1386.9	372.328	1849.06	661.296	984.482	584.215	1316.84	1295.69	1255.22	1405.64	1440.34	1120.36	261.792	2078.66	1724.73	7325.8
M531T487_1	530.78722	486.9715	Bradykinin	[M+2H]2+	0.907762903587882	HMDB0004246	C00306	Organic acids and derivatives	Carboxylic acids and derivatives	Amino acids, peptides, and analogues	37184.1	20608.4	25953.7	27958.7	24916.2	45686.6	16095.9	15886.5	20742.4	82258.6	68431.7	79071.2	5230.73	11965.9	1857.26	12917	5333.72	105207	198770	55559.8
M445T421	445.25233	420.6130	Bufotalin	[M+H]+	0.871047441067584		C16923	Lipids and lipid-like molecules	Steroids and steroid derivatives	Steroid lactones	1369.41	204.368	8784.37	4212.62	1430.49	2302.04	1999.28	1114.33	4719.84	7241.63	8678.77	5932.96	19221.3	2574.7	7310.91	8729.74	8341.89	24359.2	11615.8	8030.71
M628T173	628.34396	173.4560	Bulleyaconi cine a	[M+H]+	0.708128862858106			Lipids and lipid-like molecules	Prenol lipids	Diterpenoids	10429.7	17743.3	16965.9	10734.3	16114	7098.32	15807.8	10111.7	329.951	12747	14463.4	16714.7	32513.3	24947.3	45088.2	55606.9	17132.1	15553.2	43424.9	30354.7
M293T334	293.19499	334.3315	Butyl lactate	(2M+H)+	0.6513	HMDB0040254		Organic acids and derivatives	Carboxylic acids and derivatives	Carboxylic acid derivatives	3780.47	4661.26	2492.01	3451.07	3927.61	3399.88	3444.68	4192.32	3454.55	4537.71	3276.86	3391.12	1673.24	2601.68	3569.52	1510.7	4175.03	2144.18	3292.4	1267.51
M474T403_2	474.26479	402.5320	Cabergoline	[M+Na]+	0.899225510131802	HMDB0014393	C08187	Alkaloids and derivatives	Ergoline and derivatives	Lysergic acids and derivatives	443.982	590.785	503.659	505.358	322.687	2938.87	402.81	424.529	727.246	904.275	2423.25	744.268	3556.58	737.543	3615.32	3991.8	1242.29	13642.8	4135.71	18795.1
M195T95	195.08710	95.4750	Caffeine	[M+H]+	0.78406642405274	HMDB0001847	C07481	Organoheterocyclic compounds	Imidazopyrimidines	Purines and purine derivatives	617751	782469	481898	565494	488803	560273	499628	569300	605885	554138	556455	536196	589250	608297	555445	590132	576515	635267	546679	673545
M633T152	633.46503	152.0450	Calusterone	[2M+H]+	0.770772514303084	HMDB0004627		Lipids and lipid-like molecules	Steroids and steroid derivatives	Androstane steroids	1280.68	552.496	414.063	1702.2	14120.2	26046.2	10755.9	10204.6	8589.53	12230.8	8832.84	7054.16	2816.52	3514.87	4380.88	4454.31	12660.4	11841.8	4042.39	3207.54
M172T396	172.05758	396.3020	Captopril	[M+H-CH2O2]+	0.844166391768977	HMDB0015328	C06867	Organic acids and derivatives	Carboxylic acids and derivatives	Amino acids, peptides, and analogues	17001.2	17581.3	8647.48	19124.6	17077	2469.58	3261.34	11639.3	7427.7	17633.5	7616.2	6467.93	17293.4	20242.8	6899.36	10561.5	21331.1	12013.2	19455	4946.51
M383T35_2	383.21918	34.9480	Carbamic acid, n-[(1s)-1-[[(1-formyl-2-phenylethyl)amino]carbonyl]-2-methylpropyl]-, phenylmethyl ester	[M+H]+	0.987619161315171			Organic acids and derivatives	Carboxylic acids and derivatives	Amino acids, peptides, and analogues	8570.72	15609.6	39612.6	9298.52	27674.1	18949.2	27189.3	17471.1	21581.8	37050.8	13877.9	15909.1	12999.4	29276.6	5046.42	9199.71	11364.5	13147.1	14692.9	16753.7
M453T419	453.22257	418.6570	Carbidopa	[2M+H]+	0.866914000349981	HMDB0014336		Phenylpropanoids and polyketides	Phenylpropanoic acids		23960.3	122.057	17401	23960.3	140.043	667.58	667.58	23960.3	117274	20176.3	123.368	124.935	140.035	150.279	290.99	142.689	23601.8	134.987	346.741	571.667
M407T257	407.18750	257.1990	Carvedilol	[M+H]+	0.970658545350173	HMDB0015267	C06875	Organoheterocyclic compounds	Indoles and derivatives	Carbazoles	5843.76	5399.55	13975.3	3078.37	4589.16	5967.28	5682.06	3355.21	2772.03	6041.64	4621.71	5849.52	4261.85	6729.65	5220.52	2233.71	7745.9	6262.98	2354.53	5353.16
M651T414	651.10555	413.8505	Caylin-1	[M+H+2i]+	0.939272168079727						103479	99714.2	106989	97098.9	107894	93493.7	91369.8	97358.4	99598.8	100972	119265	99786.3	83070.5	106509	97190.3	101472	98115.3	104052	92053.5	101901
M607T46	607.17245	45.8305	Caylin-2	[M+H-C3H6]+	0.88792097275793						7510.74	5308.91	6577.85	7971	3591.31	5173.86	3513.99	3979.69	3687.14	4183.03	1456.08	4161.19	4341.72	4599.08	3450.93	4658.43	4075.13	2483.46	3133.51	6484.73
M467T155	467.31019	154.9775	Cephaeline	[M+H]+	0.753933959669239		C09390				1723.95	1026.74	4900.68	684.999	7419.2	7554.94	5652.03	7588.58	7767.96	12412.1	2320.13	5021.95	3043.19	5028.03	4133.16	4981.86	8390.25	13916	5103.08	4521.48
M393T37	393.28497	37.0480	Chenodeoxycholate	[M+H]+	0.779121343016497	HMDB0000518	C02528	Lipids and lipid-like molecules	Steroids and steroid derivatives	Bile acids, alcohols and derivatives	1.79211e+06	2.11887e+06	2.01934e+06	2.05625e+06	2.14822e+06	1.84212e+06	1.88588e+06	1.927e+06	2.41535e+06	2.00389e+06	1.80973e+06	2.1595e+06	2.01993e+06	2.01367e+06	1.48571e+06	1.96731e+06	2.08374e+06	1.90064e+06	1.57619e+06	2.22447e+06
M265T31	265.09672	30.9180	Chidamide	[M+H-C6H7FN2]+	0.909928538721605			Benzenoids	Benzene and substituted derivatives	Anilides	26597.9	13332.6	25108.4	33219.1	5747.41	5450.92	6393.65	7419.1	5655.92	3940.9	3853.05	2543.72	3233.27	4028.75	10320.2	3179.87	9169.79	4407.99	2232.89	35038.2
M405T206	405.20769	206.1910	Chlormadinone acetate	[M+H]+	0.978379729903101		C12729	Lipids and lipid-like molecules	Steroids and steroid derivatives	Pregnane steroids	18596.9	7790.99	12888.4	11767.3	14605.5	14601.8	9915.18	9439.19	14685.4	8495.98	13484.9	9804.28	12148.8	9555.37	6141.81	9719.8	9669.78	11577.2	10873.2	10321.1
M361T377	361.01864	376.8930	Chloropropylate	[M+Na]+	0.924310620564911		C19027	Benzenoids	Benzene and substituted derivatives	Diphenylmethanes	307801	300288	346561	253986	312087	287030	297899	260592	305805	309590	368509	322835	415678	388672	351124	463569	287311	456924	331755	443746
M369T29_3	369.35041	28.5985	Cholesterol	[M+H-H2O]+	0.889775719486602	HMDB0000067	C00187	Lipids and lipid-like molecules	Steroids and steroid derivatives	Cholestane steroids	68768.2	102281	86052.6	84279.2	168204	144546	219805	167812	144354	142066	76902.4	144201	182219	127470	195780	101498	267706	234654	76595.7	177199
M426T218	426.31963	218.0255	Cholic acid	[M+NH4]+	0.984327959474189	HMDB0000619	C00695	Lipids and lipid-like molecules	Steroids and steroid derivatives	Bile acids, alcohols and derivatives	22909.2	43840.4	19076.2	63013.5	15446.6	36180.7	18866.7	62497.7	1921.05	632.784	17926.5	791.866	667.024	582.871	1786.75	1035.19	9537.28	1310	781.906	1660.8
M104T186	104.10594	186.4580	Choline	M+	0.6116	HMDB0000097	C00114	Organic nitrogen compounds	Organonitrogen compounds	Quaternary ammonium salts	39760.5	34014.3	25343.6	29746.2	31466.3	53474.4	51461.5	65859.4	38581.5	15918.3	48855.9	12494.2	31277.6	33462.9	26646.6	12732.6	27614.5	47455.3	16954.5	40874.2
M321T37	321.31384	36.8475	Cis-13-docosenoic acid	[M+H-H2O]+	0.943096131025641	HMDB0002068	C08316	Lipids and lipid-like molecules	Fatty Acyls	Fatty acids and conjugates	399095	235975	235120	201396	241488	189533	218845	154885	248527	277105	259657	251116	263382	247197	266008	192317	175268	345114	178271	213389
M473T463	473.14692	463.3980	Clofazimine	[M+H]+	0.993840936957009		C06915	Organoheterocyclic compounds	Diazanaphthalenes	Benzodiazines	20770.6	20455.2	33597.1	16386.7	28652.1	32343.9	25392.1	19248.7	17272.7	20826.3	31134.3	20447.9	60873.3	42387.4	33638.5	56016	18305.1	57905	20716	51432.5
M343T159	343.29410	158.7460	Cocamidoprpylbetaine	[M+H]+	0.998451568082606			Organic acids and derivatives	Carboxylic acids and derivatives	Amino acids, peptides, and analogues	50362.7	32250.6	28891.7	30741	22172.1	31438.2	28000.5	18049.2	16119.8	26655.6	82733.2	60861.2	24355.2	67001.9	22105.7	24912.8	43068.6	30452.3	16346.7	26567.8
M317T203	317.15594	203.0885	Combrestatin a4	[M+H]+	0.963131110105712		C20268				28561.1	14798.8	19542.5	21685.5	24984.6	24929.8	15212.8	14384.8	24752.7	13474.8	22957.6	19891.9	22228.7	18730	12002.1	16735	16318.8	18876.7	18173	20219.9
M365T402	365.14223	401.6585	Coniferin	[M+Na]+	0.952059883820393	HMDB0013682	C00761	Organic oxygen compounds	Organooxygen compounds	Carbohydrates and carbohydrate conjugates	10751	13500.2	8308.03	8110.37	7692.57	7152.03	5299.61	6418.24	5174.83	8451.59	11687.5	10306.8	7158.13	5397.7	8945.66	8812.59	9468.69	6335.06	6120.83	43276.8
M769T399	769.38197	398.8420	Coprogen	[M+H]+	0.737216436187498			Organic acids and derivatives	Carboxylic acids and derivatives	Amino acids, peptides, and analogues	4532.1	778.026	5060.19	561.929	1131.94	636.018	1033.82	1537.93	453.478	5698.86	511.876	6225.56	212.931	761.623	1792.8	347.652	2637.37	1053.45	7747.42	2955.42
M655T394	655.27285	394.1230	Coproporphyrin iii	[M+H]+	0.847810299749244	HMDB0000570	C05770	Organoheterocyclic compounds	Tetrapyrroles and derivatives	Porphyrins	476.109	1128.07	375.101	1175.39	1409.95	984.804	789.217	509.333	431.336	499.385	453.314	503.88	382.745	519.999	504.242	369.496	723.207	228.195	445.169	3543
M132T342	132.07590	342.3195	Creatine	[M+H]+	0.999380248824033	HMDB0000064	C00300	Organic acids and derivatives	Carboxylic acids and derivatives	Amino acids, peptides, and analogues	113696	141724	209285	124800	101836	92645.6	124906	63895.7	801283	103097	80535.8	118270	1.83896e+06	343985	494795	638145	81254.4	274547	124753	962584
M114T169	114.06566	168.5390	Creatinine	[M+H]+	0.999158441347771	HMDB0000562	C00791	Organic acids and derivatives	Carboxylic acids and derivatives	Amino acids, peptides, and analogues	1.42093e+06	1.37084e+06	1.67166e+06	1.2809e+06	1.20601e+06	1.11062e+06	1.29144e+06	1.24882e+06	3.50986e+06	1.6033e+06	1.03113e+06	1.32858e+06	1.23922e+06	1.27848e+06	1.29439e+06	1.32248e+06	1.1287e+06	1.37067e+06	1.66072e+06	8.81704e+06
M581T215	581.31231	215.0245	Cucurbitacin b	[M+Na]+	0.92806824442712		C08794	Lipids and lipid-like molecules	Steroids and steroid derivatives	Cucurbitacins	3175.07	1485.93	2272.35	2359.43	3032.66	2775.99	1628.38	1471.91	2991.27	1289.54	2262.03	1486.34	2605.15	1548.52	1244.39	1316.57	1922.08	1666.12	1761.46	1420.99
M537T214	537.28694	213.9525	Cucurbitacin i	[M+Na]+	0.898952281870795		C08800	Lipids and lipid-like molecules	Steroids and steroid derivatives	Cucurbitacins	5954.14	2461.2	3513.44	4562.19	3976.99	4571.09	2750.14	2323.82	4292.59	741.937	2621.17	3195.05	4297.24	4381.92	3508.28	2928.91	2864.83	4138.64	2589.32	5703.34
M391T293	391.10076	293.2240	Curcumin	[M+Na]+	0.960212258892653	HMDB0002269	C10443	Phenylpropanoids and polyketides	Diarylheptanoids	Linear diarylheptanoids	197699	269721	239126	285203	289771	338632	271261	293600	254506	318220	240161	282593	184264	200305	159066	234892	322014	207242	223902	192259
M100T223_2	100.11153	223.4720	Cyclohexylamine	[M+H]+	0.780984498482197	HMDB0031404	C00571	Organic nitrogen compounds	Organonitrogen compounds	Cyclohexylamines	3971.37	4812.14	6111.63	4876.7	5205.94	10980.4	5488.19	3102.68	5400.32	4975.24	6275.37	5782.78	6919.7	2861.21	5372.83	9436.18	8355.97	5903.2	7331.82	8654.74
M337T486	337.14180	486.4245	Cyclopiazonic acid	[M+H]+	0.719582709641014		C03032	Organoheterocyclic compounds	Indoles and derivatives	Indoles	46635.9	52196.2	45969.1	25927.8	44991.9	20984.5	44566.5	40289.8	46840.9	19129.8	46127.2	45628	59240	50477.3	49252.3	57455.7	36423.7	42750.5	48275.7	46230.9
M266T235	266.07434	234.5100	Cytidine	[M+Na]+	0.992262385001109	HMDB0000089	C00475	Nucleosides, nucleotides, and analogues	Pyrimidine nucleosides		85845.2	111767	145810	98207	131272	92039.6	101725	116337	162740	100984	135374	109696	159386	169703	173075	223012	117003	116701	80136.6	91093.7
M489T437_2	489.11361	436.7550	Cytidine 5'-diphosphocholine	[M+H]+	0.980027410997908	HMDB0001413	C00307	Nucleosides, nucleotides, and analogues	Pyrimidine nucleotides	Pyrimidine ribonucleotides	1025.57	1803.72	1640.24	534.524	493.88	1139.82	440.029	1130.6	6716.02	1702.34	1612.97	952.4	830.196	1761.81	3626.76	547.47	4005.01	1315.21	3060.22	758.678
M444T430	444.25510	430.2275	Cytochalasin b	[M+H-2H2O]+	0.748503680254834		C19954	Alkaloids and derivatives	Cytochalasans	Cytochalasins	6165.86	1042.11	16106.1	1746.03	8108.01	10341.3	5355.85	3964.65	3584.68	19320.4	24223.5	27797.9	12781.4	6454.06	21337.6	11198.4	3961.81	24871.8	65312.3	19511.9
M360T393	360.14837	392.8320	D-(+)-Melibiose	(M+NH4)+	0.6316		C05402				4082.32	2512.78	9180.7	1897.91	5099.08	21737.3	3276.31	2913.24	3356.97	4807.84	10819.4	3310.24	8447.46	5481.7	10687.9	8944.68	11571.7	10510.5	12023.3	8119.74
M111T212	111.05469	211.7780	D-erythro-imidazolylglycerol phosphate	[M+H-CH5O5P]+	0.850045625534496		C04666	Organic acids and derivatives	Organic phosphoric acids and derivatives	Phosphate esters	937933	1.0005e+06	901987	1.02417e+06	837059	1.01889e+06	939731	160188	1.00494e+06	905389	2.96333e+06	908093	930351	1.25644e+06	729682	1.36849e+06	715163	1.00856e+06	929549	1.09165e+06
M380T275	380.25460	275.0590	D-erythro-sphingosine-1-phosphate	[M+H]+	0.970948628123486	HMDB0000277	C06124	Lipids and lipid-like molecules	Sphingolipids	Phosphosphingolipids	49922	57132.1	55031.2	59584.3	59946.4	75638.2	44620.5	62551.2	42894	44067.6	69551.9	47397.4	15330.9	33914.2	43586.9	41847.8	76822.3	49039.3	30504.1	28254.6
M249T306	249.00310	305.6930	D-glucarate	[M+K]+	0.997149324601111	HMDB0000663	C00818	Organic oxygen compounds	Organooxygen compounds	Carbohydrates and carbohydrate conjugates	16324	19065.8	35422.3	14021.3	13142.6	22579	27569.5	9901.83	20593.8	7960.88	62148.6	9980.74	19524.5	16535.8	21022.1	38555.3	12502	51973.4	27918.7	41413.3
M261T468	261.03605	468.1935	D-glucose 6-phosphate	[M+H]+	0.948088967974311		C00092	Organic oxygen compounds	Organooxygen compounds	Carbohydrates and carbohydrate conjugates	4014.72	4843.23	4593.47	4333.22	6146.69	6025.01	4371.75	3584.46	68117.3	6891.18	9785.84	4536.73	10759.1	9059.25	9274.86	9805.31	13413.6	15379.9	7224.8	25636.1
M130T371_3	130.04975	370.6710	D-glutamine	[M+H-NH3]+	0.98087327756182	HMDB0003423	C00064	Organic acids and derivatives	Carboxylic acids and derivatives	Amino acids, peptides, and analogues	1.68374e+06	1.65922e+06	928328	1.81973e+06	1.32124e+06	2.13743e+06	1.52979e+06	1.57042e+06	1.07977e+06	1.22775e+06	1.5095e+06	1.13085e+06	853504	1.11506e+06	1.88787e+06	890679	1.36105e+06	870113	1.40829e+06	972041
M115T290	115.08610	289.8080	D-Ornithine	(M+H-H2O)+	0.998	HMDB0003374	C00515	Organic acids and derivatives	Carboxylic acids and derivatives	"Amino acids, peptides, and analogues"	5794.51	3510.52	4443.63	5647.23	2591.77	1062.83	4034.35	4577.21	3792.07	5454.72	4723.11	3080.13	3914.97	4488.12	8100.61	4883.52	5077.32	4075.24	3019.99	4250.25
M147T574	147.11202	573.8680	D-Pipecolinic acid	(M+NH4)+	0.9967						268326	198970	76819.6	247042	159104	63129.8	139276	43347.8	64706.8	181364	206482	184441	262055	264606	178797	338259	208333	122366	6555.34	164376
M116T404	116.06984	403.5830	D-Proline	(M+H)+	0.9988	HMDB0003411	C00763	Organic acids and derivatives	Carboxylic acids and derivatives	"Amino acids, peptides, and analogues"	63872.9	86174	76215.9	79158.5	61889.6	65424.6	54993.4	52949	62144.9	55571.9	76600.5	100201	67011.1	78183.8	77862.3	65373	74632.5	80100.2	52434.6	99041.4
M151T368	151.04685	368.3755	D-xylose	[M+H]+	0.985624092675263	HMDB0060254	C00181	Organic oxygen compounds	Organooxygen compounds	Carbohydrates and carbohydrate conjugates	303631	304366	209194	281864	271619	258856	243278	235698	219375	201598	319224	229049	207208	221224	307419	240602	233485	201904	237663	224131
M363T297	363.08870	296.6415	Daunorubicin	[M+H-C6H15O4N]+	0.95495054091745	HMDB0014832	C01907				8907.48	9913.81	7136.61	5702.39	7029.7	14073.9	9495.3	6150.67	36270.1	14795.7	9012.52	6891.83	36014.7	43915	27160.5	16647.1	18414.9	13100.1	30554.1	42188.3
M147T251	147.07588	250.8370	Debromohymenialdisine	[M+H-C3H5N3O]+	0.901932815767554						7071.43	3574.42	5660.9	2200.51	6005.71	8467.51	2329.25	6426.31	2094.5	6386.58	8774.55	6511.21	4938.7	5462.16	5985.68	1165.33	6370.2	5602.69	2196.53	4763.9
M371T35	371.09965	34.5830	Decamethylcyclopentasiloxane	[M+H]+	0.77757106747371			Organometallic compounds	Organometalloid compounds	Organosilicon compounds	31343.9	20310.7	26923.7	44157.6	47416.9	21353	29275	37982	44023.2	30171.2	20707.9	61229.4	30230.2	20143.8	45340.8	29686.9	35775.6	21432.9	19480.6	29386.6
M446T305	446.13349	304.6160	Dehydroaripiprazole	[M+H]+	0.959637971822075			Organoheterocyclic compounds	Diazinanes	Piperazines	9285.29	10621.7	12964.8	18634.3	9547.69	14735.8	11485	17455.1	7410.21	15326	17311.8	11514	12953.4	10667.9	9422.95	11151.3	26841.2	13955.3	17855.8	9068.56
M400T45	400.37703	45.1580	Demissidine	[M+H]+	0.951536170635018			Lipids and lipid-like molecules	Steroids and steroid derivatives	Steroidal alkaloids	225215	199501	223767	216939	208055	170560	286049	212759	232464	181344	155967	207029	266109	205591	315813	332329	249310	337699	125078	263283
M228T296_2	228.09745	296.3825	Deoxycytidine	(M+H)+	0.9967	HMDB0000014	C00881	Nucleosides, nucleotides, and analogues	Pyrimidine nucleosides	Pyrimidine 2'-deoxyribonucleosides	2922.54	2467.49	2003.27	3570.12	2678.73	1985.33	1585.46	2293.07	3235.56	1909.56	1558.8	1515.7	1229.54	1786.85	1208.8	1690.9	2885.27	2037.42	1407.37	6533.47
M155T288	155.08056	288.4205	Dflnha	[M+H-C4H6N2O2]+	0.982377045057698	HMDB0014524		Organic acids and derivatives	Carboxylic acids and derivatives	Amino acids, peptides, and analogues	6456.32	10057.3	7968.3	13703.7	2729.5	2491.11	3126.85	3210.06	2300.08	2954.3	2410.03	2817.17	2821.06	2152.31	2856.49	5509.08	1872.38	2865.59	2688.1	2695.48
M419T35	419.31354	34.6330	Di(2-nonyl) phthalate	[M+H]+	0.761774097245865			Benzenoids	Benzene and substituted derivatives	Benzoic acids and derivatives	37579.3	25544.5	20670.5	19160	28853.7	55843.3	12384.8	10995.7	12475.6	63181.4	19943.7	21505.9	13520	14821.6	5899.34	37800.5	38205.8	33017.3	8732.62	20201.6
M182T245	182.02631	245.2240	Diboa	[M+H]+	0.79277024365323	HMDB0033733	C15770	Organoheterocyclic compounds	Benzoxazines	Benzoxazinones	420.498	484.142	400.53	304.53	4090	20429	2604.38	4622.65	12691	11899.1	30945.2	6824.71	4342.54	3531.05	2161.77	2883.41	25186.6	15519.5	9885.4	57373.1
M344T64	344.22665	64.0845	Dibucaine	[M+H]+	0.80033493494938	HMDB0014668	C07879	Organoheterocyclic compounds	Quinolines and derivatives	Quinolones and derivatives	130146	51759.2	318886	64731.1	92313.9	84525.2	56644.8	38754.8	64206.1	79528.3	58324.7	87568.8	77143.7	68776.9	71814.1	67300.7	185286	98413.2	35846.5	80299.7
M279T34	279.15785	34.3255	Dibutyl phthalate	[M+H]+	0.997614004341298	HMDB0033244	C14214	Benzenoids	Benzene and substituted derivatives	Benzoic acids and derivatives	205610	213968	166466	150159	277445	162377	157436	172720	178861	159046	298706	331331	144338	222444	229676	181196	195781	248696	125021	304048
M182T156	182.18936	155.5950	Dicyclohexylamine	[M+H]+	0.797779196333136		C14686	Organic nitrogen compounds	Organonitrogen compounds	Cyclohexylamines	20437.6	3676.43	1841.2	1465.87	1747.21	2017.74	1287.26	1345.77	2199.98	15933.9	1761.34	2339.62	1690.19	1883.39	1243.66	2184.42	3001.71	2335.96	1122.03	3283.62
M223T619	223.11350	619.2200	Diethyl phthalate	[M+H]+	0.773686081620048	HMDB0094660	C14175	Benzenoids	Benzene and substituted derivatives	Benzoic acids and derivatives	2462.04	768.492	2855.02	2672.86	386.941	2260.12	2504.72	827.535	2490.11	1049.03	2843.03	2405.31	2575.37	3150.64	3000.32	2486.64	2647.55	2290.87	2674.97	2507.21
M167T42	167.15291	41.6720	Dihydrojasmone	[M+H]+	0.742346368302829	HMDB0031565		Organic oxygen compounds	Organooxygen compounds	Carbonyl compounds	16545.2	15600.8	37415.2	38819.8	15712.6	2994.47	2569.58	29961	8621.29	39000.2	19925.4	14261.2	24326.5	33553.9	24637.9	10482.5	16661.7	3085.11	19597.3	16796.5
M231T48	231.15825	48.3330	Dimethyl sebacate	[M+H]+	0.76007558147762			Lipids and lipid-like molecules	Fatty Acyls	Fatty acid esters	143424	451070	227109	432735	435265	223377	170860	202763	181788	142706	416271	222704	176651	196951	45830.7	422029	182922	147663	196058	1.09753e+06
M171T37	171.10109	36.8475	Dimethyl suberate	[M+H-CH4O]+	0.712081353286393		C17803	Lipids and lipid-like molecules	Fatty Acyls	Fatty acid esters	78017.4	44753.6	22136.3	50412.8	38748.1	43450	25479.8	48069.2	41409.4	32228.5	34306.3	39595.7	24617.5	26497.5	27039.8	33319.6	61924.2	37752.2	13865.9	42906.1
M227T264	226.98494	264.0470	Dimethyl sulfone	(2M+K)+	0.7679	HMDB0004983	C11142	Organosulfur compounds	Sulfonyls	Sulfones	2845.33	1201.68	703.312	683.218	371.9	304.662	327.969	700.189	801.128	851.408	4508.25	1256.93	256.835	500.917	1006.67	235.386	1218.57	171.006	1564.88	420.511
M391T34	391.28245	34.4950	Dioctyl phthalate	[M+H]+	0.997729514330694		C14227	Benzenoids	Benzene and substituted derivatives	Benzoic acids and derivatives	130476	187942	128288	129189	125416	91042.7	63155.9	62824.5	85798.3	81678	131278	272348	137122	139828	145785	70311.7	98719.5	206785	46191	96562.2
M167T334	167.07959	334.2360	Dioxacarb	[M+H-C2H3NO]+	0.901478604246451		C18953	Benzenoids	Benzene and substituted derivatives	Phenoxy compounds	1999.74	1853.06	1722.07	1122.22	702.618	1700.9	801.513	1450.02	1621.36	1950.98	920.994	2423.35	326.352	412.805	1410.08	816.402	1771.65	857.96	774.07	2226.99
M203T395	203.10180	395.2840	DL-2-Aminoadipic acid	(M+CH3CN+H)+	0.8637	HMDB0000510	C00956				15683.5	10938.3	5649.37	9631.87	5621.93	3553.61	4658.56	6513.96	2682.73	4899.09	13658.2	6484.52	6743.62	6331.06	15031.4	5628.81	5638.24	4308.65	2220.4	4503.32
M160T220	160.13224	219.5235	Dl-2-aminocaprylic acid	[M+H]+	0.76771569219747	HMDB0000991		Organic acids and derivatives	Carboxylic acids and derivatives	Amino acids, peptides, and analogues	14306.8	13683.7	15511	19441.9	7068.98	11001.5	5638.11	6733.12	9277.57	7888.72	11920.1	7171.11	3042.04	6820.17	2161.66	7675.69	6099.38	2290.08	5483.1	8146.72
M101T372	101.07024	371.9640	Dl-2,4-diaminobutyric acid	[M+H-H2O]+	0.93371511469528	HMDB0002362	C03283	Organic acids and derivatives	Carboxylic acids and derivatives	Amino acids, peptides, and analogues	40103.5	39159.5	24344	43295.3	25020.7	55337.3	35632	29279.5	21243.1	32132.4	31703.6	26311.7	19381.7	7777.85	45053.9	19082.4	35433.5	19760.8	31649.5	21447.1
M104T295_2	104.06994	295.0180	Dl-3-aminoisobutyric acid	[M+H]+	0.999023968230038	HMDB0003911	C05145	Organic acids and derivatives	Carboxylic acids and derivatives	Amino acids, peptides, and analogues	125956	129702	144626	156681	136312	48919.5	164534	158517	155230	132252	182325	165449	235882	244881	380670	228984	163030	106169	148831	96249
M128T239	128.08082	239.3315	Dl-5-hydroxylysine	[M+H-H5ON]+	0.823546372408372			Organic acids and derivatives	Carboxylic acids and derivatives	Amino acids, peptides, and analogues	26213.3	17703.4	16385.2	20997.2	12031.1	18196.7	13330	15793.3	2100.58	10267.2	12976.6	30190.7	16964.9	4642.23	8451.66	10674.4	19550.1	21601.3	10939.1	52672.5
M175T535	175.11910	534.5630	DL-arginine	[M+H]+	0.97855558516473		C00792	Organic acids and derivatives	Carboxylic acids and derivatives	Amino acids, peptides, and analogues	6.29686e+06	7.46655e+06	5.50164e+06	6.87408e+06	4.03076e+06	7.07179e+06	4.29537e+06	3.58034e+06	5.02606e+06	4.99291e+06	5.61616e+06	4.54492e+06	4.49469e+06	5.09996e+06	2.46563e+06	8.84129e+06	895504	505718	5.10918e+06	6.84133e+06
M102T425	102.05423	424.8125	DL-Homoserine	(M+H-H2O)+	0.715						359219	578987	634141	377066	460615	513084	392374	244370	242912	348353	340313	630876	422185	586199	239974	409428	486588	485940	524825	759313
M188T253	188.06970	253.2225	DL-Indole-3-lactic acid	(M+H-H2O)+	0.7343						87946.4	130842	146679	196969	148196	348535	74639.7	115180	100299	125950	436521	81044.8	44868.4	89570.7	100983	108180	130326	138755	52947.6	72961.8
M147T532	147.11221	532.3670	DL-Lysine	[M+H]+	0.997860367445094	HMDB0142894	C16440	Organic acids and derivatives	Carboxylic acids and derivatives	Amino acids, peptides, and analogues	859504	904432	597861	695303	662644	1.19237e+06	519543	792531	577619	706524	161295	630322	603069	779211	886109	144586	758921	573000	730336	1.10746e+06
M134T31_2	134.05937	31.0260	Dl-normetanephrine	[M+H-CH6O2]+	0.862819181915326	HMDB0000819	C05589	Benzenoids	Phenols	Methoxyphenols	694730	391878	705239	665327	220116	241888	258197	230758	324336	158291	228211	142148	146944	126959	358097	110909	453928	204642	120223	739615
M166T251_2	166.08582	250.9305	DL-phenylalanine	[M+H]+	0.99573412742532		C02057	Organic acids and derivatives	Carboxylic acids and derivatives	Amino acids, peptides, and analogues	801976	1.03578e+06	1.35068e+06	1.08339e+06	1.11363e+06	1.63904e+06	1.0252e+06	1.1066e+06	1.12354e+06	1.11957e+06	1.90585e+06	1.14738e+06	1.50411e+06	2.14567e+06	2.70769e+06	2.42257e+06	875944	1.25998e+06	944088	1.26467e+06
M134T67	134.08105	67.1700	Dl-threonine methyl ester	[M+H]+	0.79855284361353			Organic acids and derivatives	Carboxylic acids and derivatives	Amino acids, peptides, and analogues	5306.46	2570.66	4415.49	3988.69	1050.48	2392.31	2781.89	2987.16	2718.88	2898.44	209.184	1676.59	1158.24	2273.64	2501.53	3018.99	5643.77	3535.91	2865.02	30254.2
M205T252	205.09491	252.2550	DL-tryptophan	[M+H]+	0.989745287346253	HMDB0030396	C00078	Organoheterocyclic compounds	Indoles and derivatives	Indolyl carboxylic acids and derivatives	38950.4	40146.2	38008.9	56262.4	38700	130779	37955.6	38266.5	42184	20546.5	187949	39534.8	35078.4	31817.2	35041.7	33528.1	29279	21734.2	37893.6	36522
M182T297_2	182.08038	296.9650	DL-tyrosine	[M+H]+	0.984242430541338	HMDB0000158	C00082	Organic acids and derivatives	Carboxylic acids and derivatives	Amino acids, peptides, and analogues	24992.1	27558.8	25203.2	47772.4	37688.8	111724	22690.2	28641.2	21851.5	22013.9	57175.1	17980.9	7252.06	16823.6	29349.8	23857	43871.6	33164.2	10067.1	26200.9
M118T294	118.08557	293.8470	DL-valine	[M+H]+	0.995553694235753	HMDB0000883	C00183	Organic acids and derivatives	Carboxylic acids and derivatives	Amino acids, peptides, and analogues	1.08708e+06	494665	1.2287e+06	1.19443e+06	1.07516e+06	622059	1.2092e+06	523614	1.91004e+06	1.21745e+06	1.21654e+06	591958	699681	948852	1.86376e+06	1.00197e+06	1.36472e+06	1.15417e+06	489033	508116
M487T154_3	487.34009	154.2440	Docosahexaenoylserotonin	[M+H]+	0.947135770538178			Organoheterocyclic compounds	Indoles and derivatives	Tryptamines and derivatives	1141.65	989.845	768.052	1132.31	17285.2	18931.2	13829.2	17311.6	13298.6	16723.6	10108.3	8177.8	5364.79	7764.81	9930.82	8022.14	14584.9	15520.5	9550.82	4824.36
M462T34	462.14442	33.7895	Dodecamethylcyclohexasiloxane	[M+NH4]+	0.747526303940242			Organometallic compounds	Organometalloid compounds	Organosilicon compounds	84659.5	90976.8	98556.5	87495.5	104312	85138	131956	98000.2	83805.2	103619	9533.17	103899	137828	108623	100947	114363	96395.2	87566.8	56740.3	85854
M143T337	143.08072	337.3900	Ectoine	[M+H]+	0.949518385975609		C06231	Organic acids and derivatives	Carboxylic acids and derivatives	Amino acids, peptides, and analogues	114139	40917.8	39653.6	108885	46695.8	38990.4	29047	39334.1	30698.5	23835.2	75925	34165	53045.6	43095.1	44291.2	44586.9	40850.2	49114.3	41267.1	128554
M887T137	886.50976	137.1240	Emamectin b1a	[M+H]+	0.848004283482648			Organic oxygen compounds	Organooxygen compounds	Carbohydrates and carbohydrate conjugates	5411.08	3809.29	3758.71	3869.58	3431.4	3262.29	3126.56	4108.1	9317.55	5820.83	23680.7	4778.89	2575.88	3490.24	10444.1	6322.88	2889.2	3461.52	3380.83	669.358
M356T377_2	356.06332	377.4985	Endocrocin	[M+ACN+H]+	0.739352815312314			Benzenoids	Anthracenes	Anthracenecarboxylic acids and derivatives	17195.1	15468.6	17629.3	14358.5	19619.3	15102.9	17788.4	15817.9	17300	22503.7	15897.7	19719.6	30750.8	26705.7	21841.9	28543.3	16373.2	23434.8	21703.3	24500.3
M377T237	377.17699	237.4465	Entinostat	[M+H]+	0.970605196685835			Benzenoids	Benzene and substituted derivatives	Anilides	7570.63	4085.61	6007.37	5103.82	7096.12	6755.38	3724.15	3661.04	8455.31	3884.36	7164.56	5170.55	5982.29	5082.23	3142.74	3293.32	3680.73	5669.67	4229.66	5863.47
M544T402_1	544.17054	401.8675	Epirubicin	[M+H]+	0.953971624300774	HMDB0014588	C11230				8396.88	7806.89	9506.69	7101.04	13222.5	9281.09	1602.45	10607.1	8288.16	6414.69	7551.99	7143.6	11936	15913.6	6583.43	4505.47	13172.7	10614.1	5985.97	13868.1
M114T78	114.09057	77.9975	epsilon-Caprolactam	(M+H)+	0.827						425640	424421	429771	661548	324232	415351	224994	469907	392118	408281	255817	365798	248834	325053	350434	295423	233568	484801	257753	673709
M243T29	243.10071	28.6240	Equol	[M+H]+	0.985332586234763	HMDB0130495	C14131	Phenylpropanoids and polyketides	Isoflavonoids	Isoflavans	50054.6	37323	35385	39829.5	16863.6	957.944	15381.1	16237.2	17453.4	15869.7	13553.6	19211.8	15160.6	17506	16138.3	18207.4	16034	18890.2	12664.3	16282.7
M338T37_3	338.34192	36.8505	Erucamide	[M+H]+	0.957630095205055			Lipids and lipid-like molecules	Fatty Acyls	Fatty amides	2.06963e+07	1.12353e+07	1.10448e+07	8.51673e+06	1.15755e+07	9.79341e+06	1.13961e+07	8.23113e+06	1.23892e+07	1.46174e+07	1.25457e+07	1.13409e+07	1.19541e+07	1.32761e+07	1.31469e+07	9.47202e+06	7.77952e+06	1.66859e+07	7.8199e+06	9.78514e+06
M341T552	341.09269	552.2010	Esculin	[M+H]+	0.819689564349917	HMDB0030820	C09264	Phenylpropanoids and polyketides	Coumarins and derivatives	Coumarin glycosides	5663.03	6433.2	7878.02	6195.54	6466.06	6163.95	7574.33	6507.18	6116.39	8700.68	6249.94	12056.4	7401.02	6593.75	6368.51	6696.18	8063.67	6904.24	7158.96	5957.15
M103T286	103.08597	286.0840	Ethanolamine	(M+CH3CN+H)+	0.6444	HMDB0000149/HMDB0062693	C00189	Organic nitrogen compounds	Organonitrogen compounds	Amines	29758.7	24136.7	17360.9	18080.9	24806.4	10710	24685	32389.4	29627.6	34428.5	118351	40442.3	9553.53	19823.1	49116.1	2197.23	36564.5	8437.5	47154	8569.5
M293T442_2	293.09862	442.4940	Ethylenediaminetetraacetic acid	[M+H]+	0.846932558471696	HMDB0015109	C00284	Organic acids and derivatives	Carboxylic acids and derivatives	Tetracarboxylic acids and derivatives	1.82461e+08	2.08405e+08	2.71393e+08	1.85831e+08	2.22936e+08	2.66364e+08	2.1108e+08	1.69981e+08	2.0173e+08	2.09005e+08	2.40691e+08	1.99069e+08	4.03509e+08	3.0741e+08	2.78648e+08	3.86732e+08	1.89536e+08	3.61917e+08	2.44367e+08	3.807e+08
M302T293	302.08376	293.1155	Fenhexamid	[M+H]+	0.934304877437332		C18593	Benzenoids	Benzene and substituted derivatives	Anilides	73891	72328.8	86822	65990.6	77862.5	47344.9	72420.8	59920.9	142109	97711.5	136718	100718	185373	161841	162895	147212	73341.4	151019	163242	367645
M274T52	274.27405	52.1515	Fenpropidin	[M+H]+	0.900360380385107		C18726	Benzenoids	Benzene and substituted derivatives	Phenylpropanes	7.2108e+06	7.27702e+06	6.97162e+06	6.98812e+06	6.71375e+06	6.55305e+06	9.54833e+06	6.90994e+06	9.14901e+06	6.65707e+06	6.00104e+06	6.99216e+06	1.09418e+07	7.0903e+06	7.6079e+06	8.06135e+06	8.67173e+06	1.22296e+07	5.77059e+06	9.85223e+06
M303T329	303.11978	328.7715	Flumequine	(M+CH3CN+H)+	0.7405	HMDB0041895		Organoheterocyclic compounds	Quinolines and derivatives	Quinoline carboxylic acids	2154.96	3414.29	1860.55	2657.63	2601.02	3226.21	3876.18	2144.88	3655.87	3208.34	3023.33	3416.05	2898.98	3869.06	2727.7	2851.49	2956.23	3552.85	2703.6	3073.59
M435T225	435.21889	224.5110	Flunisolide	[M+H]+	0.969663572422272	HMDB0014326	C07005	Lipids and lipid-like molecules	Steroids and steroid derivatives	Hydroxysteroids	6824.64	2207.36	3837.51	2950.38	3334.78	2244.92	2353.41	1701.23	3326.18	2400.32	3929.58	3525.53	4480.21	3398.21	1218.88	2660.63	1801.41	2234.21	3114.1	4087.53
M434T379	434.18458	379.1855	Fluvastatin	[M+Na]+	0.948004708581434		C07014	Organoheterocyclic compounds	Pyrroles	Substituted pyrroles	1392.04	2326.28	2746.3	8048.81	1563.5	1585.85	401.184	1824.45	1078.4	1544.78	1648.83	1876.7	1351.1	1194.01	524.404	989.835	1783.83	375.925	1596.13	13461.2
M464T392	464.10858	392.1185	Folate	[M+Na]+	0.798298799657563	HMDB0000121	C00504	Organic acids and derivatives	Carboxylic acids and derivatives	Amino acids, peptides, and analogues	3960.69	5574.99	7149.48	5798.56	7335.92	6412.97	5736.7	4523.57	5914.88	5388.12	4690.61	7056.96	5429.89	4877.43	4509.41	3596.42	8966.69	7907.89	6453.98	7787.85
M474T403_1	474.18243	402.9530	Folinic acid	[M+H]+	0.95183164088678	HMDB0001562/HMDB0062757	C03479	Organic acids and derivatives	Carboxylic acids and derivatives	Amino acids, peptides, and analogues	4258.96	5940.13	5936.72	6101.98	7591.77	5745.84	4861.99	6814.48	6289.98	4611.27	6243.28	6401.16	3223.7	3633.36	4652.79	3683.98	4639.57	4185.69	6644.36	3672
M439T373	439.07889	372.6280	Fraxetin	[2M+Na]+	0.977375007576005		C09265	Phenylpropanoids and polyketides	Coumarins and derivatives	Hydroxycoumarins	4998.58	2892.17	3653.33	5079.97	4329.32	3589.51	6688.96	5163.09	3583.82	5582.04	2419.29	5441.29	2024.94	2774.44	2793.79	1886.91	4110.42	1815.96	5101.03	973.155
M481T234	481.23076	233.5020	Fumagillin	[M+Na]+	0.906296987091036		C09668	Lipids and lipid-like molecules	Fatty Acyls	Fatty acids and conjugates	2444.27	5202.68	2688.02	8111.21	5160.95	2670.29	4662.92	8618.9	2784.94	1593.27	5258.51	4059.18	802.096	1877.47	2813.44	1278.81	3998.54	1077.85	2348.08	824.948
M681T239	681.23931	238.8075	G0	[M+2Na]2+	0.805829603332588			Organic oxygen compounds	Organooxygen compounds	Carbohydrates and carbohydrate conjugates	3804.01	6404.92	5812.89	7338.21	7715.18	4589.17	5397.12	5633.44	2412.93	2001.07	4373.9	3258.61	860.463	948.711	625.891	1595.74	3948.57	1447.08	2243.05	1395.26
M172T43	172.13217	42.6115	Gabapentin	[M+H]+	0.802043043218821	HMDB0005015	C07018	Organic acids and derivatives	Carboxylic acids and derivatives	Amino acids, peptides, and analogues	58424.5	56327.1	70455.6	68193.5	76033.6	77808.3	65889.4	85820.7	17342.3	77979.4	93983.9	83116.9	94759.1	148449	114185	119189	118174	85718.8	36560.8	150639
M573T306	573.23109	306.4365	Gambogic acid	[M+H-C4H8]+	0.882186722732637		C10062	Organoheterocyclic compounds	Benzopyrans	1-benzopyrans	6127.28	5288.01	5502.15	4410.92	6689.65	5863.83	5374.51	6562.45	5930.73	7666.67	5298.92	2797.8	2706.42	2760.68	4690.13	4254.09	7411.6	4022.13	2816.96	3652.49
M276T425	276.11823	425.4625	Gamma-glu-glu	[M+H]+	0.968192655616161	HMDB0011738		Organic acids and derivatives	Carboxylic acids and derivatives	Amino acids, peptides, and analogues	181162	309816	89131.9	289344	139671	197668	92572.3	72612.9	41314.9	70960.4	86990.4	66343.1	33304	64350.7	72996	100456	64394.7	94726.5	72232.6	77066
M573T368	573.31172	368.3680	Ganoderic acid h	[M+H]+	0.964976167234718			Lipids and lipid-like molecules	Prenol lipids	Triterpenoids	2034.34	1895.03	6394.95	1433.35	1381.51	1319.33	3032.94	6658.65	1289.17	4583.44	867.544	4857.92	836.287	1560.33	12106.2	473.2	4501.02	1240.44	9302.86	1315.66
M359T292_1	359.12343	292.4605	Gardenin b	[M+H]+	0.987126164748825		C15109	Phenylpropanoids and polyketides	Flavonoids	O-methylated flavonoids	51452.3	130881	68491.9	60746.5	72649.2	130556	132324	130091	79559.6	129538	108653	76257	64588.7	58944.8	113137	65323.8	53881.7	133240	64644.3	54620.7
M228T260	228.06240	259.5605	Gemcitabine	(M+H-2H2O)+	0.996						970.823	1300.04	1333.31	1730.47	1243.79	2626.15	1139.03	1187.16	1121.12	1269.83	1675.93	1143.81	779.46	1009.99	1140.78	1030.89	1224.28	323.352	1035.08	3373.78
M497T29	497.27740	28.6940	Geneticin	[M+H]+	0.926633328678821		C17703	Organic oxygen compounds	Organooxygen compounds	Carbohydrates and carbohydrate conjugates	679.392	1053.57	425.578	633.926	2099.18	2339.21	1136.13	1431.67	1379.69	1960.63	7005.67	1957.99	3374.01	3263.65	1201.68	2380.72	1273.42	3005.86	3276.12	1579.24
M155T283	155.04483	282.5480	Gentisic acid	[M+H]+	0.898408388209871	HMDB0000152	C00628	Benzenoids	Benzene and substituted derivatives	Benzoic acids and derivatives	6524.42	8402.85	6422.13	6110.62	5335.21	5115.72	6462.59	5525.06	5138.7	4834.57	7471.06	8037.43	8971.61	12623.2	9050.63	14049.2	5582.89	8367.96	11521.8	5544.32
M605T153	605.42343	152.5985	Ginsenoside rh2	[M+H-H2O]+	0.979621939896353		C22128	Lipids and lipid-like molecules	Prenol lipids	Triterpenoids	1387.76	611.964	453.671	1018.43	14185.9	18926.3	12096.5	11353.2	13585.3	14573.3	9633.93	9975.04	3531.25	5391	5332.02	6937.92	12310.2	11597.3	6804.83	4486.95
M416T256	416.26333	255.9500	Gln-Leu-Arg	[M+H]+	0.9232254378812			Organic acids and derivatives	Carboxylic acids and derivatives	Amino acids, peptides, and analogues	310.558	498.405	562.446	505.755	482.09	1401.9	527.463	540.331	53.2039	546.815	558.988	412.395	909.134	963.281	813.606	676.369	731.954	670.844	575.026	14802.7
M234T391	234.13242	390.7195	Gln-ser	[M+H]+	0.787693386853809	HMDB0028806		Organic acids and derivatives	Carboxylic acids and derivatives	Amino acids, peptides, and analogues	3172.85	4158.8	2003.42	2945.5	4151.14	2716.53	3263.09	4517.3	4394.46	3315.53	3660.74	3536.42	7895.59	3089.43	3400.57	2824.41	2994.69	2964.87	6331.41	7713.94
M227T201	227.10409	200.6120	Glu-Pro	(M+H-H2O)+	0.6691						1248.55	1198.87	1492.88	1221.39	1100.43	1456.5	1262.79	1583.39	745.109	1345.92	1357.64	400.643	1052.15	1017.8	1001.81	1395.13	1952.07	1400.72	1297.4	3457.73
M249T335_1	249.10751	335.2495	Glu-Thr	(M+H)+	0.6295						10312.8	10355.6	14352.8	8760.26	12270.2	30584.6	16246	8940.13	10140.2	10823	7067.56	9738.24	46356.3	17053.1	10985.4	40889	11570.5	30294.1	11488.2	29530.4
M148T392	148.05968	392.3070	Glutamic acid	[M+H]+	0.999323918195155	HMDB0000148	C00025	Organic acids and derivatives	Carboxylic acids and derivatives	Amino acids, peptides, and analogues	42029.4	49328.7	59768.7	57888.8	73573.8	82911.3	46363.9	52602.9	62853.3	48512.1	58025.8	59569.9	47137	47282.1	55280.9	36837.1	112701	65438.2	51183.2	88133.7
M100T198	100.04968	198.0940	Glutaral (Glutaraldehyde)	M+	0.6271						781.877	1042.36	1126.17	3094.39	1660.38	1460.4	1269.9	1556.28	3396.53	2157.08	1737.82	1848.49	2450.43	4548	4689.41	2099.27	1945.63	1897.06	3841.21	25349.8
M83T392	83.05985	392.1570	Glutaraldehyde	[M+H-H2O]+	0.995852980391409	HMDB0029599	C12518	Organic oxygen compounds	Organooxygen compounds	Carbonyl compounds	22942.2	43455.8	32322.5	46869.4	46420.8	24905.3	47040.9	38832.7	51331.2	31152.7	140462	52083.5	45103	51245.7	110463	38453.8	34735.7	47222.6	48902.5	28526.3
M613T488	613.15766	487.9770	Glutathione, oxidized	[M+H]+	0.977918742729426	HMDB0003337	C00127	Organic acids and derivatives	Carboxylic acids and derivatives	Amino acids, peptides, and analogues	30036.5	21506.9	42677.2	18211.5	32350.5	69695.7	28469.5	19013.6	67602.9	39995.2	48130.3	32796.8	67805.1	41124.2	40784.7	67139.4	103204	90598.5	45815.1	94140.3
M173T238_2	173.12792	238.1765	Gly-Leu-Arg	[M+2H]2+	0.733408417537606			Organic acids and derivatives	Carboxylic acids and derivatives	Amino acids, peptides, and analogues	200399	205658	87056.1	168140	130109	79288.1	100005	195728	128692	132118	484098	207574	5631.55	210315	622937	12266.7	109394	9478.14	202265	10652.9
M173T368	173.07753	368.3610	Gly-Pro	[M+H]+	0.99854732269068			Organic acids and derivatives	Carboxylic acids and derivatives	Amino acids, peptides, and analogues	21570	28484.4	28787.1	21920.4	27631.7	24046.5	25535.3	23737.5	28414.7	20727.9	34371.6	26918.4	21806.6	24539.5	27456.1	16859.5	35046.9	25820.5	25452.8	20078.9
M345T215	345.03346	215.2940	Glycerol 3-phosphate	(2M+H)+	0.8062	HMDB0000126	C00093	Lipids and lipid-like molecules	Glycerophospholipids	Glycerophosphates	10407.4	6711.96	9528.24	5795.65	4407.73	575.403	5213.16	3652.94	1220.38	1024.28	4666.26	1312.48	2532.7	1567.31	4241.29	870.341	208.134	195.604	310.888	523.986
M258T382_1	258.11011	382.4235	Glycerophosphocholine	[M+H]+	0.993084727798621	HMDB0000086	C00670	Lipids and lipid-like molecules	Glycerophospholipids	Glycerophosphocholines	1.12221e+07	1.3721e+07	1.40546e+07	1.64638e+07	1.6286e+07	1.99194e+07	1.66105e+07	1.84849e+07	1.18892e+07	1.19788e+07	1.7814e+07	1.15806e+07	4.85131e+06	8.55954e+06	4.36038e+06	4.99957e+06	1.77275e+07	7.79505e+06	1.08334e+07	1.13899e+07
M258T430	258.07653	430.1110	Glycerophosphorylcholine	[M]+	0.827330361851241			Lipids and lipid-like molecules	Glycerophospholipids	Glycerophosphocholines	35219.6	58333.3	55514.2	15803.2	63524.4	33974.8	28450.6	37434.5	33617.6	44639.8	47277	57444	38178.3	36631.7	35536.7	35405.8	54916.5	62885	45402.1	41375.5
M130T465	130.04892	464.7415	Goitrin	[M+H]+	0.92680114676853		C16817	Organoheterocyclic compounds	Azolidines	Oxazolidines	51419.7	53783	34874.2	43861.1	61535.6	34332.5	36638.7	28341.3	39554.4	38848.4	30881.5	35550	37331.4	50432.5	53957.4	39064.8	35202.1	37812.8	42721.1	36040.5
M175T40	175.14723	39.9385	Gramine	[M+H]+	0.959102371123197	HMDB0035762	C08304	Organoheterocyclic compounds	Indoles and derivatives	Indoles	144773	107359	133367	112018	148347	111230	181678	116209	201806	117807	158515	93354.2	105402	154953	133164	150848	111720	157567	89619.6	118419
M60T267	60.08024	266.5070	Guanidine	[M+H]+	0.998485456752632	HMDB0001842	C17349	Organic nitrogen compounds	Organonitrogen compounds	Guanidines	34623.2	35732.9	42695.8	32543.1	49271.3	16383.8	47467.6	37768.4	40725.9	45932.7	51625.5	33166.6	41870.1	40882.8	55124.2	56195.6	65396.3	26151.2	49509.5	37784.5
M364T456	364.06378	456.1300	Guanosine 5'-monophosphate	[M+H]+	0.996670511536361	HMDB0001397	C00144	Nucleosides, nucleotides, and analogues	Purine nucleotides	Purine ribonucleotides	9371.76	4112.98	26034.5	16060	13717.1	13782.5	10991.4	6188.57	39364.3	11866.5	27298.8	17409.5	8580.44	2704.35	5260.64	5346.78	80667.9	39890.3	18763.1	25764.1
M500T227	500.17748	226.6030	Halofantrine	[M+H]+	0.986225566578956	HMDB0015349	C07634				5556.47	5417.77	2987.56	3700.63	4844.8	8086.56	7624.41	2990.47	5818.78	2639.18	5097.75	3428.06	18546.1	5589.68	11998.6	12457	28051.1	23689.6	4215.72	19317.7
M517T401	517.17083	400.6970	Harpagoside	[M+Na]+	0.9472466780287		C09783	Lipids and lipid-like molecules	Prenol lipids	Terpene glycosides	8832.32	9373.81	5495.24	8774.22	12440.7	11325.4	19001.4	3974.92	7844.8	7958.64	5739.37	8749.67	33870.7	11592.6	22156.2	13980.9	10759.5	18646.9	11046.3	26569.1
M270T35	270.27892	34.9205	Heptadecasphinganine	[M+H-H2O]+	0.904575820540558			Organic nitrogen compounds	Organonitrogen compounds	Amines	21919.5	17601.1	19766.9	21298.2	25693.5	22416.7	22606	22109.2	27781	22314.6	16660.6	28073.7	19409.7	19355.7	22991.5	21934.4	22974.3	19095.7	20134.1	21937.1
M180T231	180.10120	231.2870	Hexamethylphosphoramide	[M+H]+	0.866678961407966		C19250	Organic acids and derivatives	Organic phosphoric acids and derivatives	Organic phosphoramides	3869.17	3436.89	5414.54	2961.43	2326.12	4388.91	3487.37	3236.8	6649.67	1671.17	2617.12	4637.54	2326.32	2708.28	2847.33	2186.43	4589.18	6747.29	3333.85	3765.68
M260T221	260.18518	220.5260	Hexanoyl-l-carnitine	[M+H]+	0.999022035323091	HMDB0000756		Lipids and lipid-like molecules	Fatty Acyls	Fatty acid esters	232476	190872	145680	154319	198088	178114	123617	127269	798714	151559	167406	134427	159168	182086	97919.7	215286	103508	185057	224211	440682
M369T392	369.21284	391.9360	Hirsutine	[M+H]+	0.90425456695509		C16972				1267.85	2451.2	2385.87	2276.61	4186.93	2733.07	3624.31	1477.35	55878.4	489.679	2101.71	3473.19	4114.58	8492.08	9918.26	3398.68	8885.91	4440.87	3264.56	6374.57
M209T419	209.10215	418.7795	His-Ala	(M+H-H2O)+	0.9299						3181.3	6438.85	1433.37	3874.08	420.551	2640.62	1918.04	6183.56	295717	4442.19	5495.97	6218.22	2401.77	1759.41	6821.7	1778.42	1467.1	3276.35	1485.27	2171.09
M383T395	383.20222	395.1560	His-Ala-Arg	[M+H]+	0.890478202624595			Organic acids and derivatives	Carboxylic acids and derivatives	Amino acids, peptides, and analogues	25676	26828.9	27190	31509.8	19778.8	18816.7	17813	20878	18722.7	22613.1	30325.4	20405.6	9772.43	11710.1	6494.52	16811.7	24133.4	22546.3	18892	31388.9
M285T408	285.11920	408.4260	His-Glu	[M+H]+	0.980149158285669			Organic acids and derivatives	Carboxylic acids and derivatives	Amino acids, peptides, and analogues	2009.21	2584.21	3558.63	2826.83	1937.23	1801.63	4146.96	1979.04	7120.59	3418.56	5234.89	3985.96	17711.4	8660.92	9173.84	10302.8	3561.81	8851.7	8457.95	10682.2
M331T378	331.09594	378.1130	His-His	(M+K)+	0.7333						656.47	701.889	806.291	974.673	664.199	935.035	675.921	386.32	743.041	905.891	675.627	657.558	4527.15	863.739	729.626	3007.54	675.042	763.729	896.713	2273.91
M225T335_2	225.14504	335.1900	His-His-Arg	[M+2H]2+	0.952553224867942			Organic acids and derivatives	Carboxylic acids and derivatives	Amino acids, peptides, and analogues	3224.49	2486.66	2234.06	2258.72	2408.77	2616.1	3298.03	2307.73	2807.33	3395.36	1043.32	3023.19	893.364	2323.1	1376.55	1756.72	3895.99	1186.49	3014.6	1192.87
M269T289	269.16023	289.2870	His-Leu	[M+H]+	0.997718691306919		C05010	Organic acids and derivatives	Carboxylic acids and derivatives	Amino acids, peptides, and analogues	17446.1	7003.04	34448.9	5156.33	16485.8	24022.4	13661.5	6461.42	37181.3	30355.9	41712.2	36688.1	57325.9	38957.6	32167.1	52588.6	26351.7	56391	31198.5	59313.3
M235T221_2	235.11708	220.6130	His-Pro	(M+H-H2O)+	0.9262						4045.22	4117.53	5436.89	5103.01	3511.97	2022.46	3199.53	3710.44	1432.28	3574.04	3202.95	2992.29	3338.44	4042.54	3759.97	4333.33	3796.06	1147.72	3582.25	1720.39
M112T387	112.08635	387.3070	Histamine	[M+H]+	0.973899168985506	HMDB0060263	C00388	Organic nitrogen compounds	Organonitrogen compounds	Amines	7464.9	17553	54276.5	20023.4	27411.6	22542.3	15266.8	15494.8	154954	45071.6	40327.6	41737.9	185172	172213	216902	94925.9	36423.9	98080.3	87557.4	256859
M156T419	156.07591	419.3520	Histidine	[M+H]+	0.997254762608355	HMDB0000177	C00135	Organic acids and derivatives	Carboxylic acids and derivatives	Amino acids, peptides, and analogues	146038	156733	132231	181075	133121	143732	137081	159758	551623	156880	183298	147763	139847	177929	168587	154534	99644	132237	137585	118811
M926T335	926.44800	334.5060	Hoiamide a	[M+H]+	0.853722328761734			Organic acids and derivatives	Peptidomimetics	Depsipeptides	2717.73	1273.02	5453.38	3079.17	3716.96	3215.23	1884.72	9623.39	4434.26	4693.61	2644.01	6687.6	1141.57	1439.18	1084.97	917.017	1384.01	1394.2	5321.39	1172.18
M169T204	169.05993	204.2885	Homogentisic acid	[M+H]+	0.881146338409841	HMDB0000130	C00544	Benzenoids	Benzene and substituted derivatives	Phenylacetic acids	20424.6	25977.5	12194.6	17781.2	19081.7	9172.23	16808.4	15763.6	22665.9	23746.5	39334.5	19973	9602.63	16359.7	19535.1	18697.1	17819.8	14054.3	26051.1	309094
M158T261_1	158.11730	261.3850	Homostachydrine	[M+H]+	0.983423826111286	HMDB0033433	C08283	Organic acids and derivatives	Carboxylic acids and derivatives	Amino acids, peptides, and analogues	2.89644e+06	2.90203e+06	1.7323e+06	3.32648e+06	5636.66	1618.2	3305.42	2739.17	12497.6	6984.17	7482.55	7071.99	3805.48	806.357	3136.79	762.758	3197.75	4304.53	4537.15	37543.5
M363T175	363.21482	175.2850	Hydrocortisone	[M+H]+	0.876093070775581	HMDB0000063	C00735	Lipids and lipid-like molecules	Steroids and steroid derivatives	Hydroxysteroids	818.142	926.982	1647.67	765.498	1154.11	1351.39	87.3667	135.765	1276.59	547.862	3959.33	89.9072	5620.14	8990.44	13756.9	11102.8	1134.01	748.067	3056.32	51751.3
M451T258_2	451.22078	258.4220	Hydroxy iloperidone	[M+Na]+	0.743427105400518						1353.42	922.592	3713.79	1068.9	1116.89	1239.82	891.017	1344.98	996.412	1488.03	1061	1411.45	1686.13	1291.34	967.566	1219.88	1536.74	1344.99	1387.56	1838.32
M827T253	827.39300	252.8090	Hymenamide c	[M+H]+	0.899967394950338			Organic acids and derivatives	Carboxylic acids and derivatives	Amino acids, peptides, and analogues	1753.82	3183.32	3609.85	3147.54	4045.5	9611.31	3765.71	4037.11	1812.95	2525.86	4551.02	2332.07	172.963	617.946	444.94	629.331	5721.53	4527.05	1342.55	1084.15
M905T285	904.52787	284.6610	Hymenamide h	[M+H]+	0.835784511536238			Organic acids and derivatives	Carboxylic acids and derivatives	Amino acids, peptides, and analogues	1023.56	1383.46	796.657	1002.65	1358.54	2478.91	1076.37	1241.6	932.924	1204.11	859.391	925.501	376.39	561.631	427.582	358.908	2304.44	1074.27	723.307	472.526
M559T153	559.39407	153.3335	Hyperforin	[M+Na]+	0.977912039236304		C07608	Lipids and lipid-like molecules	Prenol lipids	Monoterpenoids	1274.56	1245.33	1572.25	1697.69	26039.7	34049.2	23899.5	28965.2	24177.9	28496	22063.7	21609.2	7288.99	12751.2	15014.1	15466.2	28629.8	27564.9	11394.3	8699.49
M137T166	137.04508	166.2450	Hypoxanthine	[M+H]+	0.981118518030875	HMDB0000157	C00262	Organoheterocyclic compounds	Imidazopyrimidines	Purines and purine derivatives	1449.66	4333.03	1065	4330.79	3391.81	1840.46	9249.11	12444.7	945009	5436.93	3980.64	28002.3	19430.7	3149.11	7681.84	6254.24	5290.45	1547.51	334.196	1230.09
M177T199	177.06486	199.3800	Icilin	[M+H-C7H5NO2]+	0.816566888479813		C20171	Benzenoids	Benzene and substituted derivatives	Nitrobenzenes	19738.9	20406.1	61273.9	14952.8	10873.5	7061.54	32198.3	17383.7	25418.6	15805	10727.5	33454.9	18095	18247.9	44924.6	19358.5	7633.99	15350.6	14871.9	12020.1
M203T229	203.13896	228.6640	Ile-Ala	[M+H]+	0.94422727851999			Organic acids and derivatives	Carboxylic acids and derivatives	Amino acids, peptides, and analogues	788.597	4308.44	1314.38	486.035	419.392	5005.08	3960.33	2920.87	1110.16	1634.11	1452.51	1557.69	1123.55	1211.7	1334.71	2510.29	1294.82	1670.69	2035.72	3230.9
M187T338	187.14347	337.5250	Ile-Leu-Lys	[M+2H]2+	0.788203543631897			Organic acids and derivatives	Carboxylic acids and derivatives	Amino acids, peptides, and analogues	6875.09	768.313	5262.31	7114.39	3214.16	3905.85	3084.59	2398.71	6902.78	997.558	3762.75	3519.67	1513	1002.77	2677.45	875.502	1689.87	4081.77	880.298	2470.53
M194T216	194.06527	215.5355	Iminodiacetic acid	(M+CH3COO+2H)+	0.6818	HMDB0011753	C19911	Organic acids and derivatives	Carboxylic acids and derivatives	"Amino acids, peptides, and analogues"	8615.98	6482.53	8414.6	4829.6	2649.99	3036.05	3484.51	3410.68	1293.37	3333.04	4871.28	2861.17	2880.79	3599.87	2658.25	2520.13	3752.64	2960.93	3426.43	3827.98
M175T47	175.08644	47.1070	Indole-3-acetamide	[M+H]+	0.865671637592946	HMDB0029739	C02693	Organoheterocyclic compounds	Indoles and derivatives	Indoles	27573.1	41137.9	77614.7	46933.8	31156.8	28634.4	48561	31211.9	89322.6	27842	64540	24029.6	14614.3	29148.1	25466.4	38948.8	61084.6	41549.4	38178.1	60005.4
M157T49	157.09699	49.0120	Indole-3-acetonitrile	[M+H]+	0.727510903336077	HMDB0006524	C02938	Organoheterocyclic compounds	Indoles and derivatives	Indoles	26167.1	24506.5	39229.6	20333.7	19970	20164.5	39399.4	17413.4	15488.8	18765.5	10490.8	22918.7	24118.3	5537.97	5003.28	88872.5	32709.7	27300.1	18913.3	48885
M130T75	130.06431	75.2700	Indole-3-carbinol	[M+H-H2O]+	0.72979040257099	HMDB0005785		Organoheterocyclic compounds	Indoles and derivatives	Indoles	401813	443203	440611	464754	374490	489037	213473	291139	427912	365068	148949	402361	124497	575308	257381	292111	369065	397754	107457	296590
M158T119	158.05970	118.8770	Indole-3-pyruvic acid	[M+H-CH2O2]+	0.984606143467406	HMDB0060484	C00331	Organoheterocyclic compounds	Indoles and derivatives	Indolyl carboxylic acids and derivatives	37817.9	50052.9	39065.9	38306.3	41120.5	53823	26919.2	42031.9	34746.1	55767.1	181723	38573.1	21011.1	42675.9	40020.7	70537.8	41281.4	68106.3	18668.9	35303.5
M176T258	176.06508	258.0215	Indoleacetic acid	[M+H]+	0.733273475046827	HMDB0000197	C00954	Organoheterocyclic compounds	Indoles and derivatives	Indolyl carboxylic acids and derivatives	36704.9	49213	55984.3	33676.5	59640.5	53524.8	37428.6	35632	45588.9	30605.6	65813.1	54247.9	87793.5	78961	92289.4	109243	22520.8	56556.4	47043.3	48519.5
M588T402	588.20861	401.5920	Ipecoside	[M+Na]+	0.972939061141252		C09464	Lipids and lipid-like molecules	Prenol lipids	Terpene glycosides	4503.61	3899.46	4025.54	5833.34	4313.23	6409.95	12298.4	5340.95	4944.97	4318.19	3191.72	6180.4	9943.76	6357	8848.13	6336.72	5662.64	8635.03	6357.57	13620.4
M589T152	589.44228	151.8395	Isopropyl dodecylfluorophosphonate	[2M+H]+	0.941455489169456			Organic acids and derivatives	Organic phosphonic acids and derivatives	Phosphonic acid esters	832.971	396.134	688.587	1441.37	25252.8	34041.3	22050.2	26290.8	19022.1	27083.5	16309.9	17467.9	5619.94	7782.02	8865.73	11902	27578.5	24440.7	10309.1	6374.12
M194T331	194.11674	331.0115	Isoproterenol	[M+H-H2O]+	0.70759463828837	HMDB0015197	C07056	Benzenoids	Phenols	Benzenediols	85983.9	78585.8	53369.2	88295.6	100838	78769.8	86164	98981.8	88348.3	100651	113988	92189.7	52023.5	60208.5	84649.7	51448.6	102270	56512.5	101007	47516.3
M697T240	697.38293	240.0850	Izenamide c	[M+Na]+	0.820126523940106			Organic acids and derivatives	Peptidomimetics	Depsipeptides	599.689	659.327	1004.11	1158.77	1811.1	2750.89	1806.36	1053.7	714.878	361.474	162.171	345.902	71.1277	211.972	115.442	73.7494	1048.68	488.481	225.888	24.0098
M175T233	175.05677	233.1670	Juglone	[M+H]+	0.818344137820826	HMDB0030773	C03840	Benzenoids	Naphthalenes	Naphthoquinones	8676.92	9092.69	6627.23	10557	9640.13	8545.82	7033.12	7014.62	9798.92	5735.07	6778.91	6685.44	5486.93	4567.83	8100.42	8133.29	9313.44	9389.12	6128.37	15643.8
M607T444	607.15994	443.7000	Karanjin	[2M+Na]+	0.99142751483577			Phenylpropanoids and polyketides	Flavonoids	Flavones	35307.4	42071.5	43053.1	44911.1	37144.3	44787.8	50476.8	36691.6	42447	38720.1	44437.8	38942	36542.5	43080.6	41287.4	54087.3	48443.8	50361.9	46727.1	51095.7
M219T284	219.02586	283.7860	L-(-)Sorbose	(M+K)+	0.6346						123975	117831	48316.9	53053.2	84012.4	120508	127098	63773	102677	129767	96027.2	105833	49008.9	90456.3	13654.5	57515.7	147045	135352	104032	109754
M90T403	90.05409	402.7500	L-Alanine	(M+H)+	0.9996	HMDB0000161	C00041	Organic acids and derivatives	Carboxylic acids and derivatives	"Amino acids, peptides, and analogues"	1178.85	3181.91	3079.28	894.891	1480.4	2710.14	1485.88	1383.52	6649.63	1604.69	2302.51	1182.79	1377.26	1212.63	1944.26	1557.22	1176.42	2012.61	1464.02	2390.9
M175T571	175.11869	571.1270	L-Arginine	(M+H)+	0.978	HMDB0000517	C00062	Organic acids and derivatives	Carboxylic acids and derivatives	"Amino acids, peptides, and analogues"	2.36011e+06	420125	2.31884e+06	2.81191e+06	1.05997e+06	114440	845410	816681	1.76015e+06	2.10781e+06	2.33074e+06	1.83634e+06	1.81706e+06	1.89346e+06	1.17955e+06	2.83076e+06	881413	2.03094e+06	1.00572e+06	1.73454e+06
M332T152	332.15591	151.9170	L-arginine-7-amido-4-methylcoumarin	[M+H]+	0.758170884054517			Organic acids and derivatives	Carboxylic acids and derivatives	Amino acids, peptides, and analogues	1169.66	620.535	418.555	664.154	349.779	805.19	6673.88	6130.45	450.275	364.608	1467.99	824.192	567.665	3303.43	2988.55	1187.19	7048.29	1692.18	2099.94	722.67
M162T349	162.11187	349.3700	L-carnitine	[M+H]+	0.982955919022965	HMDB0062496	C00318	Organic nitrogen compounds	Organonitrogen compounds	Quaternary ammonium salts	75024.8	71327.5	40285.7	47297.9	46434.2	114400	44094.6	41565.6	482699	67936.1	94458.8	54203.1	134938	144217	227652	160840	59737.2	119698	93731.9	135354
M227T419	227.11336	419.2350	L-carnosine	[M+H]+	0.996738423290866	HMDB0000033	C00386	Organic acids and derivatives	Peptidomimetics	Hybrid peptides	165378	264727	106554	198573	149026	158065	189208	224193	1.17051e+07	205144	316035	335475	168026	87720.1	311616	124479	96525.2	156838	84904.2	166482
M427T471	427.09344	471.0500	L-cysteine-glutathione disulfide	[M+H]+	0.918872982176649			Organic acids and derivatives	Carboxylic acids and derivatives	Amino acids, peptides, and analogues	48293.3	19670.7	75113.8	11457.6	62502	86602	70688.6	32057.1	52701.9	75005.2	131430	74635.6	115293	136916	146204	165132	68555.7	211809	157167	165868
M276T398	276.14349	397.9720	L-glutarylcarnitine	[M+H]+	0.988535339572201	HMDB0013130		Lipids and lipid-like molecules	Fatty Acyls	Fatty acid esters	134169	79215.5	121928	123266	71422.5	72210.2	87440.4	84215.3	152995	90148.3	185567	114883	97295	105385	261240	134693	101242	105726	86384	418994
M308T408	308.09023	408.3125	L-glutathione, reduced	[M+H]+	0.976826114768704	HMDB0062697	C00051	Organic acids and derivatives	Carboxylic acids and derivatives	Amino acids, peptides, and analogues	26885.6	31580.3	26599	29574.7	29256.1	31081.2	20731.7	24739.7	34326.2	22003.5	38384.3	23331.2	13533.6	6733.31	8711.06	17408	48616.8	16821.7	20297.5	17804
M197T366	197.10168	365.5515	L-Histidine	(M+CH3CN+H)+	0.7758	HMDB0000177	C00135	Organic acids and derivatives	Carboxylic acids and derivatives	"Amino acids, peptides, and analogues"	19199.6	14026.1	2104.74	15701.4	8004.05	6414.31	6411.47	14854.7	5883.55	11598.1	34641.4	11898.7	1907.21	3298.75	12279.6	1912.34	10738.8	812.492	14216.7	1970.6
M124T235	124.08633	235.3620	L-Histidinol	(M+H-H2O)+	0.6721	HMDB0003431	C00860	Organic nitrogen compounds	Organonitrogen compounds	Amines	1.05528e+06	685939	678880	674260	633216	727300	667810	669479	645402	661505	607451	670178	700478	703396	704217	695738	783416	662150	685929	990927
M144T301	144.10121	301.3580	L-homoarginine	[M+H-CH3ON]+	0.773441474783675	HMDB0000670	C01924	Organic acids and derivatives	Carboxylic acids and derivatives	Amino acids, peptides, and analogues	54877.6	51426.6	41012.8	62112.3	37112.1	32239.3	37936.7	38481.1	38686.9	33505.7	21158.7	31076.8	39741.4	42576.9	38290.8	35004.9	22251.1	33000.2	30293.9	37227
M173T253	173.07912	253.0655	L-hydroxyarginine	[M+H-H2O]+	0.970464633647414	HMDB0004224	C05933	Organic acids and derivatives	Carboxylic acids and derivatives	Amino acids, peptides, and analogues	30692.9	33002.3	449737	79567.7	38766.6	37025	23208.4	19845.3	181220	45545.6	41216.3	20284.5	40807.2	25304	25391.1	32933.9	233463	55351.9	30773.4	37780.3
M209T255	209.09161	255.1385	L-Kynurenine	(M+H)+	0.83	HMDB0000684	C00328	Organic oxygen compounds	Organooxygen compounds	Carbonyl compounds	7076.2	7998.7	12112.7	7371	4183.79	6579.48	5238.09	5621.6	844.125	2260.4	9830.05	5446.42	4944.29	8859.07	16121.6	8821.29	9713.33	7218.43	6882.75	1437.88
M129T333	129.10111	332.6160	L-Lysine	(M+H-H2O)+	0.6517	HMDB0000182	C00047	Organic acids and derivatives	Carboxylic acids and derivatives	"Amino acids, peptides, and analogues"	6796.79	3850.27	1.19995e+06	6954.42	1.27726e+06	1.28971e+06	1.91429e+06	7742.02	1.11437e+06	9043.39	253502	6613.96	582447	971485	1.72105e+06	628196	8126.89	735214	1.01734e+06	604118
M150T278	150.05762	277.6940	L-methionine	[M+H]+	0.998303888719048	HMDB0000696	C00073	Organic acids and derivatives	Carboxylic acids and derivatives	Amino acids, peptides, and analogues	137639	184562	181555	248488	199712	329599	174984	223974	151833	166665	197599	160378	57568.1	123074	123867	122144	136251	159407	115099	115460
M400T163_2	400.34143	163.1275	L-palmitoylcarnitine	[M+H]+	0.994623950792952	HMDB0000222	C02990	Lipids and lipid-like molecules	Fatty Acyls	Fatty acid esters	816876	941848	1.59584e+06	1.11289e+06	1.34578e+06	1.04243e+06	1.07366e+06	1.19747e+06	1.86697e+06	754181	1.25834e+06	884517	399239	469623	329060	450592	747805	714174	643522	488584
M218T276_1	218.13850	276.2815	L-propionylcarnitine	[M+H]+	0.99934563120215	HMDB0062514		Lipids and lipid-like molecules	Fatty Acyls	Fatty acid esters	618251	788115	529006	727337	334530	510874	202147	257444	2.56866e+06	365960	442324	277617	635396	1.10998e+06	3.001e+06	1.26325e+06	401702	474868	480126	1.01407e+06
M175T434	175.11819	433.7260	L-theanine	[M+H]+	0.920515000196164	HMDB0034365	C01047	Organic acids and derivatives	Carboxylic acids and derivatives	Amino acids, peptides, and analogues	101173	100131	87897	100175	101752	76321.1	96326.4	90036.3	77808.9	118316	94151.3	115416	70645.8	77436.4	82018.2	89988.4	111741	74522.7	108504	43655.3
M175T395	175.07052	395.0080	L-thiocitrulline	[M+H-NH3]+	0.982829954767961			Organic acids and derivatives	Carboxylic acids and derivatives	Amino acids, peptides, and analogues	9342.49	10499.8	18914.8	13569.6	8617.41	18646.6	10048.7	10303.8	4282.44	7224.95	14238.4	7115.78	16030.6	16459.8	176244	21002.2	32735.9	6511.81	7288.41	48199.1
M407T302	407.23741	301.9780	L-tryptophanamide	[2M+H]+	0.975898365915505		C00977	Organoheterocyclic compounds	Indoles and derivatives	Tryptamines and derivatives	38697.7	34391.2	29901.1	28408	21667	9004.15	19044.9	17405.5	228526	4665.15	2372.94	8817.13	30646	67884.5	40846.4	40751.2	2117.18	9605.39	26190.2	26877.6
M182T219	182.07951	218.7295	L-Tyrosine	(M+H)+	0.9841	HMDB0000158	C00082				3618.53	4674.23	793.37	4237.97	662.605	7785.61	3873.78	4887.4	5203.93	12164.8	5181.82	2899.94	5444.53	5168.63	5984.01	1678.59	5921.92	5393.43	4319.83	4640.68
M344T174	344.27780	174.2100	Lauroyl-l-carnitine	[M+H]+	0.996895552525589	HMDB0002250		Lipids and lipid-like molecules	Fatty Acyls	Fatty acid esters	17616.2	13925.8	20175	21451.9	38500	30951.1	20338.4	19067.4	70185.9	18387.3	25371.6	15422	31141.2	16647.3	18855.7	60188.1	23030.5	27531.1	24950.2	35966.9
M415T34_1	415.03471	33.9635	Leoidin	[M+H+2i]+	0.875777414418472						9038.6	10974.9	7735.78	7598.04	9375.24	9459.72	12726	10466.4	10092.3	8692.82	712.25	11456.1	17873.1	9039.55	10166.5	11857.2	10771.4	11216.6	6966.76	9506.81
M233T231	233.14831	231.2200	Leu-Thr	(M+H)+	0.6869						2656.63	2173.58	3468.85	2065.56	2770.33	2733.8	2611.42	2854.69	4511.71	3640.31	3460.01	3207.43	7229.37	2563.7	3216.5	3944.81	3583.1	8346.71	4100.36	16832
M493T211	493.25979	211.2750	Leukotriene d4 methyl ester	[M+H-H2O]+	0.988436058011698			Organic acids and derivatives	Carboxylic acids and derivatives	Amino acids, peptides, and analogues	9218.72	4631.82	5769.31	6714.79	7281.93	7346.51	4228.84	3435.8	7085.1	3473.34	6353.8	5839.09	7280.36	4164.62	3015.19	4825.75	4901.38	4691.01	5396.93	5811.75
M99T333_2	99.05485	332.6500	Levulinic acid	[M+H-H2O]+	0.887046178964519	HMDB0000720		Organic acids and derivatives	Keto acids and derivatives	Gamma-keto acids and derivatives	7942.75	7268.37	3696.17	5878.39	6830.62	5464.99	6881.68	5617	4680.01	11274.7	8376.78	7919.54	1653.51	2234.36	4156.56	2075.96	6196.63	2168.8	4582.83	1473.96
M324T39_2	324.28917	38.8635	Linoleoyl ethanolamide	[M+H]+	0.855454913538981	HMDB0012252		Organic nitrogen compounds	Organonitrogen compounds	Amines	37064.5	47505.2	26050.2	33589.1	26222.9	42193.2	44887.6	51725.2	60986	37072.7	49602.9	34393.4	27712.1	32928	34180.9	38899.7	36002.4	34959.8	25164.8	18147.3
M456T257	456.33058	257.2125	Lithocholylglycine	[M+Na]+	0.897112351069052	HMDB0000698	C15557	Lipids and lipid-like molecules	Steroids and steroid derivatives	Bile acids, alcohols and derivatives	11846.2	13117.6	9391.91	17273.3	9815.62	14966.3	10428.6	8949	7735.09	8899.82	10409.8	9226.59	6835.85	6240.77	16653.8	7481.97	15252.5	9658.7	9784.68	8491.39
M892T499	892.28885	499.0280	Lnfp iii	[M+K]+	0.905212651506549			Organic oxygen compounds	Organooxygen compounds	Carbohydrates and carbohydrate conjugates	386.077	255.236	1271.06	400.113	442.016	521.316	568.424	373.752	760.874	476.042	565.138	555.898	934.81	630.811	1668.35	751.321	1381.82	1102.53	930.847	3707.06
M730T481	730.23532	481.4420	Lnt	[M+Na]+	0.962697909993042	HMDB0006566		Organic oxygen compounds	Organooxygen compounds	Carbohydrates and carbohydrate conjugates	427.358	363.249	2004.9	1047.1	702.959	1074.36	1194	571.275	563.578	583.957	835.189	595.777	844.543	692.396	1070.7	1089.97	1473.35	1210.41	754.421	3413.53
M611T59	611.36143	58.6425	Lopinavir	[M+H-H2O]+	0.838608016296613	HMDB0015539	C12871	Organic acids and derivatives	Carboxylic acids and derivatives	Amino acids, peptides, and analogues	88377.5	32059.9	57584.8	63230.6	53009.1	78047.4	53308.9	52386.3	61257	53440.3	8069.08	88050.5	72361.2	45224.1	31220.8	61258.6	74029.4	1217.71	52081.4	49948.8
M496T463	496.33732	463.1390	Lpc 16:0	[M+H]+	0.953653930293323			Lipids and lipid-like molecules	Glycerophospholipids	Glycerophosphocholines	5551.25	10853.1	14785.5	12301.7	10722	16881.5	9224.31	10210	8259.65	6230.62	4455.88	7941.18	1890.26	3819.64	1625.12	3988.98	6700.53	4971.28	1540.2	4789.46
M520T185	520.33920	185.2390	Lpc 18:2	[M+H]+	0.781875387635228			Lipids and lipid-like molecules	Glycerophospholipids	Glycerophosphocholines	4.6821e+07	5.12732e+07	5.09948e+07	2.88691e+07	3.04934e+07	3.44803e+07	1.18513e+07	1.43609e+07	1.68683e+07	1.04425e+07	3.59194e+07	2.69532e+07	1.05906e+07	5.81746e+06	5.28397e+06	7.33086e+06	2.52212e+07	1.49333e+07	1.1247e+07	1.7563e+07
M243T53	243.08693	52.7765	Lumichrome	[M+H]+	0.960754378679232		C01727	Organoheterocyclic compounds	Pteridines and derivatives	Alloxazines and isoalloxazines	13599.7	19784.4	9079.13	14012.1	3623.76	4991.54	3699.47	5220.54	7396.37	6974.29	28903.2	4819.87	19817	19644.2	9146.1	2697.22	12478.7	27178.8	3349.78	14409
M260T526	260.19590	525.7850	Lys-Ile	[M+H]+	0.737748120116464			Organic acids and derivatives	Carboxylic acids and derivatives	Amino acids, peptides, and analogues	3352.19	2835.19	4111.61	336.861	4537.82	2155.96	5865.52	4162.53	16366.9	5230.4	7126.67	4413.9	5453.39	3547.19	5851.46	5752.53	11276.8	7125.75	8850.08	38883.1
M276T405	276.16487	404.9460	Lys-Phe	(M+H-H2O)+	0.7925						1709.09	477.421	2307.41	2177.32	1772.51	653.577	1012.78	1669.72	4972.21	2111.2	639.646	2191.98	6888.77	2078.99	2110.33	2765.88	2893.21	5003	3307.34	12769.3
M203T404	203.13833	404.0000	Lys-Phe-Lys	[M+2H-NH3]2+	0.953947237559795			Organic acids and derivatives	Carboxylic acids and derivatives	Amino acids, peptides, and analogues	30876.7	26007	35826.9	16298.5	8475.4	9811.56	5384.48	3163.96	3612.72	1673.91	9484.69	12278.2	11376.7	1209.6	568.785	8397.9	7187.79	8314.05	13110.9	13054.3
M231T373_2	231.16945	372.6840	Lys-Trp-Lys	[M+2H]2+	0.90182471236825			Organic acids and derivatives	Carboxylic acids and derivatives	Amino acids, peptides, and analogues	20546.4	17032.4	19096.2	17699.5	12710.9	8940	15627	18345.2	20392.7	19963.7	30843	16175.9	16528.7	18159.1	22506.7	16419.3	23496	12683.8	16391	153826
M130T303	130.08538	302.5865	Lysine	[M+H-NH3]+	0.998384641597094	HMDB0000182	C00047	Organic acids and derivatives	Carboxylic acids and derivatives	Amino acids, peptides, and analogues	347781	201157	252629	230804	71211.8	46305.1	85569.8	79887.9	52843.8	63168.2	98371.1	95748.1	111784	89794.8	101574	90898.2	142093	70907	93630.3	249339
M248T388	248.11151	388.2575	Malonyl-l-carnitine	[M+H]+	0.974269528198707	HMDB0062592		Lipids and lipid-like molecules	Fatty Acyls	Fatty acid esters	40256.7	40741.1	62799.6	45410.3	69689.5	53937.9	86340.2	63005.5	96392.5	53752.1	78850.5	52539.6	52652.9	54134.7	43665.3	52356	43981.5	63259.3	42339.9	210837
M365T393	365.10400	393.3080	Melibiose	[M+Na]+	0.987156541505411	HMDB0000048	C05402	Organic oxygen compounds	Organooxygen compounds	Carbohydrates and carbohydrate conjugates	22607.2	31893.5	17650.6	13277.1	25837.8	65236.7	20761.2	23029.7	20410	32794.4	31471.3	20593.8	18291.6	47710.9	11894.6	9591.51	49983.1	21057.1	65817	28635.1
M174T520	174.12249	520.4080	Meperidine	[M+H-C3H6O2]+	0.991393064403706	HMDB0014597	C07128	Organoheterocyclic compounds	Piperidines	Phenylpiperidines	85042.6	66793.8	18131.6	57398.2	34791.8	13448.5	32172.8	65970.7	9622.57	29674.6	155290	38894.8	508.88	11317.3	278932	11806.3	50772.2	11136.1	45604.7	18960.9
M314T53	314.21654	52.7730	Mepirapim	[M+H]+	0.834032885571092			Organoheterocyclic compounds	Indoles and derivatives	Indolecarboxylic acids and derivatives	52634.9	42250.6	69420.2	31619.2	73465.5	56414.9	45712.7	24743	94855.9	107059	32674.2	69336.4	29048.4	47147.9	26924.5	33720.7	46530.3	100415	33266.3	66771
M221T236_2	221.09418	235.9965	Met-Ala	[M+H]+	0.989819013928926			Organic acids and derivatives	Carboxylic acids and derivatives	Amino acids, peptides, and analogues	12075.8	15882.1	19778.2	1379.22	9239.87	12747.9	12186.3	6222.71	13836.3	27229.6	12079.4	20939.2	12670.7	5038.02	15392	13507.8	8179.13	28723.4	62367	68065
M247T413	247.09253	412.9020	Met-Pro	[M+H]+	0.801364601512931			Organic acids and derivatives	Carboxylic acids and derivatives	Amino acids, peptides, and analogues	5373.84	2498.7	49793.4	46356	51594.7	42455.2	46127.8	38018.8	34330	47372.4	49187.1	47603.1	36007	49074.8	46258.6	48502.8	92369.8	43298.5	47985.6	44360.7
M237T484	237.09622	484.0550	Met-Ser	(M+H)+	0.7624						17723.5	28904.6	25199.1	24693	19140.1	20525.3	18985.9	22583.4	25149.5	31232.2	19369.9	27439	47645	38993.5	66600.7	7816.05	18170.7	22608.9	18373.7	15045
M104T249	104.06984	248.6320	Metamitron	[M+H-C3H5N3O]+	0.731131438370572		C10930	Organoheterocyclic compounds	Triazines	1,2,4-triazines	12634.7	14524.2	14865.8	16201.6	6489.44	19819.5	15759.2	16728.8	15088.9	17272	22016.9	15306.5	16657	26617.6	29022.8	27126.5	7834.2	18803.6	14050	2587.44
M150T287	150.07648	286.7120	Methionine	[M+H]+	0.99503639337953	HMDB0033951	C01733	Organic acids and derivatives	Carboxylic acids and derivatives	Amino acids, peptides, and analogues	12595.1	117157	10987.1	6126.82	5450.43	4015.97	5933.78	4944.68	5003.07	10819.5	12483.8	10204.1	17574.1	11628.2	19582.6	20524.2	14912.6	87378.7	15587.4	242784
M371T42	371.25641	42.1150	Methyl (1-(cyclohexylmethyl)-1h-indole-3-carbonyl)-l-valinate	[M+H]+	0.758801981974359			Organic acids and derivatives	Carboxylic acids and derivatives	Amino acids, peptides, and analogues	99571	145517	72113.6	96888	128716	90654.1	82339.5	122124	183236	190602	221099	177436	95849.8	132690	134166	120516	130545	214732	203335	187204
M485T153	485.32107	153.1705	Methyl (6r,e)-2-methyl-6-((3r,5s,7r,9s,10s,12s,13r,14s,17r)-3,7,12-trihydroxy-10,13-dimethylhexadecahydro-1h-cyclopenta[a]phenanthren-17-yl)hept-2-enoate	[M+Na]+	0.89366524065339			Lipids and lipid-like molecules	Steroids and steroid derivatives	Bile acids, alcohols and derivatives	1978.94	1668.12	1118.27	3890.77	25351.8	30540.3	23436.5	25629.3	24890.3	28908.6	14703.4	15905.1	11024.9	13440.4	17211.1	13169.5	16898.6	27445.1	13319	10550.9
M319T50	319.13575	49.6480	Methyl 2-[4-ethenyl-2,6-dihydroxy-3-(3-hydroxyprop-1-en-2-yl)-4-methylcyclohexyl]prop-2-enoate	[M+Na]+	0.957922158932695			Lipids and lipid-like molecules	Prenol lipids	Sesquiterpenoids	4656.26	5139.14	5870.35	6907.43	4806.3	2856.2	4503.95	2554.61	1551.96	3635.39	1957.95	4615.41	4975.73	2803.8	5586.7	5286.05	5387.85	4021.93	3744.18	6028.06
M599T577	599.23328	576.8600	Methyl 5,6-diacetyloxy-10-hydroxy-2,4b,7,7,10a,12a-hexamethyl-12-methylidene-1,4,8-trioxo-4a,5,6,6a,9,10,10b,11-octahydronaphtho[1,2-h]isochromene-2-carboxylate	[M+Na]+	0.964448720571571			Lipids and lipid-like molecules	Steroids and steroid derivatives	Oxosteroids	4830.38	4249.98	3896.43	2245.86	3660.38	3636.25	4872.62	1591.89	13280.8	5013.61	5255.42	5586.69	4306.19	3939.4	4399.98	3897.8	4036.9	420.947	4945.27	4690.73
M138T218_2	138.05419	217.9860	Methylpicolinate	[M+H]+	0.932598848184396			Organoheterocyclic compounds	Pyridines and derivatives	Pyridinecarboxylic acids and derivatives	209623	185697	170955	258398	3720.04	2545.83	3411.38	4174.39	13872.4	2973.79	5811.26	3565.47	3599.8	4916.08	2490.84	5514.39	2629.44	2879.2	3673.91	3946.07
M128T216	128.07007	215.5230	Metronidazole	[M+H-C2H4O]+	0.876443426701252	HMDB0015052	C07203	Organoheterocyclic compounds	Azoles	Imidazoles	5686.78	4708.01	7647.71	9217.23	6494.89	5091.76	10703	9200.33	7555.68	12458.8	8519.31	18506.1	8524.23	4443.04	7814.36	7285.79	7647.03	5149.95	2353.6	9008.68
M146T328	146.08045	328.2225	Miglitol	[M+H-C2H6O2]+	0.864622679472902	HMDB0014634	C07708				4448.77	2532.85	3873.13	4546.24	3252.13	1597.98	4157.37	7521.03	4834.78	7772.12	5898.85	4587.16	268.033	2240.32	3330.05	493.381	10437.5	515.504	4383.05	1267.41
M184T473	184.07252	473.4370	Miltefosine	[M+H-C16H32]+	0.984411138024189			Organic nitrogen compounds	Organonitrogen compounds	Quaternary ammonium salts	67349.5	145616	60098.3	138564	48693.1	49030.5	86376.6	96770.1	76806.3	69901	132487	77863.8	130045	80908.6	220183	217052	196239	88794.8	77060.9	157728
M353T38_1	353.26613	38.2085	Monolinolenin (9c,12c,15c)	[M+H]+	0.706777549550183			Lipids and lipid-like molecules	Fatty Acyls	Lineolic acids and derivatives	25892.3	130505	39707.2	22615.4	111969	101428	36884.4	66267.7	113616	41617.2	136324	111053	86030.2	132815	70217.3	63004.5	85179.5	89032.2	140731	49533.4
M462T407	462.19419	406.5035	Morphine-3-glucuronide	[M+H]+	0.971121480436516	HMDB0041936	C16643				2094.91	3288.66	2810.58	2772.47	1242.67	548.035	2141.87	2100.83	2231.4	1967.75	3287.8	1912.49	1762.55	965.079	2072.4	1175.77	2524.34	1861.62	2228.36	16364.9
M139T220	139.04632	220.4015	Mupirocin	M-H	0.832637494628114	HMDB0014554	C11758	Lipids and lipid-like molecules	Fatty Acyls	Fatty acids and conjugates	5022.86	4122.23	937.986	2363.83	4760.55	4928.96	5186.91	4440.02	4943.75	5924.08	4236.99	5921.7	3804.23	6539.67	8464.76	7068.83	1433.75	5204.16	6132.56	4142.99
M239T38_2	239.23618	38.3085	Muscone	[M+H]+	0.86604764860312	HMDB0034181		Organic oxygen compounds	Organooxygen compounds	Carbonyl compounds	68000.6	85963.8	94626.4	75162	87480.5	86274.2	88584.1	79570	65683	70874	79726.5	84343.8	86206.7	71085.6	94243.4	86945.4	76909.5	75652.1	73504.3	89906.8
M289T238	289.12456	237.8945	Myclobutanil	[M+H]+	0.983156476901739		C18477	Benzenoids	Benzene and substituted derivatives	Halobenzenes	46707.1	23176.2	30401.9	28787.4	40735.7	37483.7	23447.6	22028.2	39988.5	21278.9	43283.9	30654.1	37640.9	29208.6	20027	26117.1	23900.3	31948.4	28717.6	28145.7
M402T217	402.28349	216.9330	Myriocin	[M+H]+	0.869433724919095		C19914	Lipids and lipid-like molecules	Fatty Acyls	Fatty acids and conjugates	1731.77	1344.72	1440.19	2974.44	993.864	4117.96	1747.97	977.603	3243.41	2594.76	2219.2	2228.92	7685.88	10049.8	10174.4	10728.8	2391.21	1676.74	6188.39	9014.59
M258T140	258.27811	140.2815	Myristamine oxide	[M+H]+	0.838131213864102			Organic nitrogen compounds	Organonitrogen compounds	Aminoxides	143286	157189	149621	151057	149571	143170	141033	143938	176261	146325	242258	163914	196162	191162	158065	181781	170321	139797	138972	160252
M244T40_2	244.22563	40.0830	Myristoleic acid	(M+NH4)+	0.896	HMDB0002000	C08322	Lipids and lipid-like molecules	Fatty Acyls	Fatty acids and conjugates	27944.7	21844.1	36275.9	24342	20425.8	27878.3	34843.8	28119.3	18445.7	24093.2	33892.5	27649.2	28860.4	26719.6	36021.8	34958.7	33513.2	44132.3	26258	31174.4
M191T518	191.10218	518.2695	N-.alpha.-(tert-butoxycarbonyl)-l-lysine	[M+H-C4H8]+	0.94046065546737			Organic acids and derivatives	Carboxylic acids and derivatives	Amino acids, peptides, and analogues	101837	90006	82144.1	90095.8	91013.3	91049.2	106709	77704.8	96542.7	115364	143852	110417	158887	77201.7	154161	131325	101330	102792	112897	206543
M157T290	157.09648	290.3185	N-.alpha.-acetyl-l-ornithine	[M+H-H2O]+	0.994818610843698	HMDB0003357	C00437	Organic acids and derivatives	Carboxylic acids and derivatives	Amino acids, peptides, and analogues	387181	357824	136120	342934	209895	95125.5	213253	417249	176206	153404	464200	210496	4117.53	117497	646008	8302.98	288698	14675.3	248561	10614.1
M327T42	327.23075	42.1170	N-(1-amino-3,3-dimethyl-1-oxobutan-2-yl)-1-pentyl-1h-indole-3-carboxamide	[M+H-NH3]+	0.805559446912646			Organic acids and derivatives	Carboxylic acids and derivatives	Amino acids, peptides, and analogues	175107	195911	596193	183444	246289	120070	399884	211705	418560	150473	133535	315668	417188	433487	101935	272039	219622	190849	179645	429882
M398T37_1	398.23941	36.9640	N-(methylsulfonyl)-13-(3-pentyloxiranyl)-5z,8z,11z-tridecatrienamide	[M+H]+	0.97601550012709			Organic acids and derivatives	Organic sulfonic acids and derivatives	Organosulfonic acids and derivatives	89593.3	105727	88645.2	75913.8	117087	100988	85352.6	107071	170235	105004	349560	117260	90792.4	86465.9	60822.7	77282.7	118085	112262	349365	90817.2
M173T491	173.10224	491.0460	N-(omega)-Hydroxyarginine	(M+H-H2O)+	0.9839	HMDB0004224	C05933	Organic acids and derivatives	Carboxylic acids and derivatives	"Amino acids, peptides, and analogues"	3669.66	13940.8	12308.7	3365.54	11342.1	8251.88	12272.4	1029.63	12652.2	14989.8	1249.19	14828	14978	17113.5	19745.9	16379.6	9639.7	8934.2	14972.6	19776.7
M257T374	257.15758	373.6140	N-[1-(4-methoxy-6-oxopyran-2-yl)-2-methylpropyl]acetamide	[M+NH4]+	0.901262059059639			Organoheterocyclic compounds	Pyrans	Pyranones and derivatives	206.439	620.155	386.329	509.071	556.349	1484.19	597.258	452.882	243.997	445.968	425.15	511.361	374.082	344.403	223.525	322.581	393.257	106.882	191.248	20781.1
M170T363	170.02401	363.0140	N-3,4-tridhydroxybenzamide	[M+H]+	0.770184572704568			Benzenoids	Benzene and substituted derivatives	Benzoic acids and derivatives	7184.85	8544.14	5622.44	15283.9	9429.37	10914.6	10665.4	12696.2	6283.87	9426.31	4680.66	6974.85	1364.99	3737.35	4833.85	2311.51	7917.16	2133.89	6258.42	1030.66
M305T437	305.09696	436.5445	N-Acetyl-Asp-Glu	[M+H]+	0.885849170440657	HMDB0001067	C12270	Organic acids and derivatives	Carboxylic acids and derivatives	Amino acids, peptides, and analogues	3837.45	4044.9	3774.27	4182.14	3103.56	3307.59	3057.74	2993.82	4819.93	4454.83	5225.25	3010.06	2662.36	5107.48	5557.72	3074.22	3412.69	2730.06	3297.36	12320.1
M222T160_1	222.09542	159.9950	N-Acetyl-D-glucosamine	(M+H)+	0.9776	HMDB0000215	C00140	Organic oxygen compounds	Organooxygen compounds	Carbohydrates and carbohydrate conjugates	24641.2	54323.1	1041.02	23441	422.07	181733	827.086	164992	105820	29319.3	46684.3	369.632	8743.98	6980.09	5392.31	5305.07	2078.52	2347.6	1047.71	5931.64
M406T373	406.13081	372.7460	N-acetyl-d-lactosamine	[M+Na]+	0.77886270907785	HMDB0006583	C00611	Lipids and lipid-like molecules	Fatty Acyls	Fatty acyl glycosides	5377.42	4420.18	11046.2	7175.23	5882.75	9731.85	4977.06	4931.85	4247.18	11771.9	11899.7	8291.61	6235.89	5931.56	12778.5	8229.81	14263	7637.56	18329.2	31813.5
M180T419	180.07609	418.9110	N-Acetyl-L-Histidine	(M+H-H2O)+	0.6339						3078.59	2464.96	1255.89	2394.99	1206.36	1051.73	1487.34	1564.59	167951	1802.04	3868.87	3222.05	1415.74	591.214	2607.66	1379.27	438.126	1425.97	407.84	1223.3
M224T217	224.09001	216.7955	N-acetyl-l-tyrosine	[M+H]+	0.906176201998001	HMDB0000866	C01657	Organic acids and derivatives	Carboxylic acids and derivatives	Amino acids, peptides, and analogues	6928.67	6639.08	7796.45	5787.43	6915.91	2846.63	7835.19	6411.73	13108.9	6475.58	6210.32	5879.8	2203.63	7596.52	4716.93	5120.84	6531.74	5411.53	2646.82	42599.7
M178T206	178.12160	205.6390	N-acetylamphetamine	[M+H]+	0.723519014036959			Benzenoids	Benzene and substituted derivatives	Phenethylamines	13542.2	13158.7	10352.2	12452.2	4358.9	12790.8	3492.44	12690.5	11871	12802	7046.27	2852.21	6085.52	10967	4880.77	4274.09	11579.7	9846.14	3893.48	8773.63
M286T161	286.10234	160.6210	N-acetylcytidine	[M+H]+	0.998878807366411						11598.4	8191.18	15903.9	9256.22	11171.2	7449.2	12099.9	12090.7	25369.6	15628.1	10560.9	12450.7	14308.3	14482.9	19872	12772.3	16482.1	10673.6	9835.13	64707
M465T249	465.16721	249.4635	N-acetylglucosamine	[2M+Na]+	0.987631492267514	HMDB0000215	C00140	Organic oxygen compounds	Organooxygen compounds	Carbohydrates and carbohydrate conjugates	2764.21	3344.31	6164.63	2570.63	3590.93	2474.18	2523.96	2537.73	1392.93	1157.97	1375.71	1092.4	1785.61	1384.12	1122.35	1077.29	3556.11	2810.57	1140.96	27480.5
M154T150	154.09678	150.0025	N-acetylhistamine	[M+H]+	0.995841331736955	HMDB0013253	C05135	Organic acids and derivatives	Carboxylic acids and derivatives	Carboxylic acid derivatives	8030.3	1361.21	9921.22	5276.16	12574.4	12078.3	8332.05	13073	2124.31	11151.6	1904.77	965.821	6695.64	6717.11	21536.1	15325.1	11866.2	11249.8	9328.79	59667
M864T39	863.56202	39.4485	N-Docosanoyl-4-sphingenyl-1-O-phosphorylcholine	(M-H+2K)+	0.7752						1816.99	2425.82	1556.2	2400.3	1839.62	2541.36	3068.68	3705.64	1903.27	5027.95	3825.51	4699.61	2748.66	3081.59	3853.69	2644.34	7852.41	3837.05	1700.06	3289.03
M340T52	340.28067	52.1520	N-hexadecanoyl-l-homoserine lactone	[M+H]+	0.982506994661425			Organic acids and derivatives	Carboxylic acids and derivatives	Amino acids, peptides, and analogues	10575.4	11693.2	13481.1	7500.86	12857.8	10178.3	14856.6	19005	15112.4	9045.09	39122.4	11569.9	10557.4	9757.83	12152.4	10708.9	12080.2	37988.2	45184.1	5258.51
M484T587	484.47023	586.9255	N-lauroyl-d-erythro-sphinganine	[M+H]+	0.908313234023936	HMDB0011758		Lipids and lipid-like molecules	Sphingolipids	Ceramides	2261.4	2154.83	1712.05	2141.61	1832.94	2061.82	2448.53	2678.59	2045.6	2091.36	2253.67	2017.68	1319.03	2300.36	2585.68	1663.57	2334	1781.74	2298.55	2585.21
M513T36	512.50194	35.5855	N-myristoylsphinganine	[M+H]+	0.936226602056739	HMDB0011759		Lipids and lipid-like molecules	Sphingolipids	Ceramides	434965	374004	346987	407552	456366	377126	487140	431994	388527	422219	111792	399293	545078	421695	349366	505776	409642	465758	313891	467785
M270T138	270.31432	137.8770	N-octadecylamine	[M+H]+	0.703761334115721	HMDB0029586		Organic nitrogen compounds	Organonitrogen compounds	Amines	5952.85	2482.49	5252.03	8711.47	4945.23	5845.62	3501.16	5286.3	9244.96	8385.85	8046.48	5965.55	14328.2	5442.05	9438.68	8300.74	5858.18	4814.88	8688.55	9146.64
M390T50	390.35625	50.2495	N-octanoylsphingosine	[M+H-2H2O]+	0.818808454966236			Lipids and lipid-like molecules	Sphingolipids	Ceramides	169150	155907	175038	152008	159306	154537	234911	175380	180085	149127	165369	169968	239995	166945	257875	242321	207819	296217	198116	221945
M730T166	729.58808	166.2600	N-oleoyl-d-erythro-sphingosylphosphorylcholine	[M+H]+	0.995418626674111	HMDB0012101		Lipids and lipid-like molecules	Sphingolipids	Phosphosphingolipids	59616.1	71379.4	78716.4	83364.5	182906	97179	202557	165105	145658	163477	91691.5	142011	140987	97980.6	113563	111895	130824	133111	108664	78355.4
M326T39	326.30393	38.7175	N-oleoylethanolamine	[M+H]+	0.972754829181479	HMDB0002088	C20792	Organic nitrogen compounds	Organonitrogen compounds	Amines	59856.7	66324.3	64967.5	61333.5	74286.3	80699.4	103230	115279	99002	76980.8	74217.4	69016.9	52281.4	50071.9	48291.2	63771.2	106582	86479.4	52675.6	76202.9
M621T66	620.52379	66.0120	N-palmitoyl-d-erythro-dihydroceramide-1-phosphate	[M+H]+	0.844892641420307	HMDB0010698		Lipids and lipid-like molecules	Sphingolipids	Phosphosphingolipids	326.747	105.917	337.429	684.249	11370.3	11699.3	6632.31	10262.7	9199.28	12417.1	4358.14	7809.49	1181.51	4805.28	6943.02	4711.55	10844.3	11821.2	7716.05	5386.85
M256T335	256.26264	335.2000	N-palmitoyl-d-sphingosine	[M+H-C18H34O2]+	0.882808132804486	HMDB0004949		Lipids and lipid-like molecules	Sphingolipids	Ceramides	94585.3	78486.2	71596.6	56130.1	88577	87082.5	72576.7	73854.7	84113.2	72735	80830	117406	63710	49584.3	54247.7	61082.4	65628	61396.4	73112.1	51693.9
M569T36	568.56411	35.8905	N-stearoylsphinganine	[M+H]+	0.864714833006509	HMDB0011761		Lipids and lipid-like molecules	Sphingolipids	Ceramides	243238	320463	382026	413613	458341	364863	556306	413220	381327	484049	87724.6	440858	992089	430480	429545	670080	346270	584011	417584	615711
M142T173	142.08537	172.8105	N-tert-butyl-6-methoxy-1,3,5-triazine-2,4-diamine	[M+H-C4H8]+	0.788411736489609			Organoheterocyclic compounds	Triazines	Aminotriazines	2606.11	1397.58	5220.24	1373.59	1489.06	2564.71	4867.52	2339.29	5347.1	2451.19	1996.87	1214.63	21325.6	4197.36	1797.67	25510.6	6101.51	25389	1189.89	28177.6
M162T204	162.06545	203.7350	N-tris(hydroxymethyl)methylglycine	[M+H-H2O]+	0.770349533681532			Organic acids and derivatives	Carboxylic acids and derivatives	Amino acids, peptides, and analogues	2510.6	13000	7089.28	22504.8	10933.1	34426.5	8903.08	12267.2	10933.1	12912.6	9947.45	14801.9	3997.95	13913.4	16734.7	8761.53	13456	9116.91	10212.3	11229.6
M146T248	146.11676	247.5060	N,n-dimethyl-l-valine	[M+H]+	0.853962623014921			Organic acids and derivatives	Carboxylic acids and derivatives	Amino acids, peptides, and analogues	21955	26706.3	14365.3	31755.5	1357.97	20639.7	7954.24	11080.9	7627.44	11131.2	45222.9	9315	3657.47	4862.31	1181.51	4539	1723.25	9945.39	7184.39	6193.88
M204T409	204.09731	409.4910	N,n'-diacetylchitobiose	[M+H-C8H15NO6]+	0.962320261356032	HMDB0003556	C01674	Organic oxygen compounds	Organooxygen compounds	Carbohydrates and carbohydrate conjugates	52902.9	51112	59463.3	89437.8	54721.8	68321.7	60610.5	46787	44383.4	55487.3	51116.9	48433.6	67180.6	65381.1	113511	70617.2	53309.2	64713.3	52014.1	58378.3
M144T252	144.11231	252.1150	N.alpha.-methyl-l-lysine	[M+H-NH3]+	0.760578886370681			Organic acids and derivatives	Carboxylic acids and derivatives	Amino acids, peptides, and analogues	5150.97	2207.71	2772.24	8188.96	983.998	2189.98	5023.92	842.394	6347.26	2672.1	3463.9	1878.37	2339.04	1402.56	721.132	2875.44	6705.52	4434.7	3275.59	48816.3
M189T385	189.12221	384.9970	N.epsilon.-acetyl-l-lysine	[M+H]+	0.948159733930876	HMDB0000206	C02727	Organic acids and derivatives	Carboxylic acids and derivatives	Amino acids, peptides, and analogues	12328.6	6906.08	7649.34	8091.02	5325.57	6045.92	596.614	2728.3	26567.3	30015.4	11557.9	5356.62	6670.09	4606.05	10919.8	5210.63	39113.6	5715.75	5142.89	88535.5
M161T533	161.12764	532.9670	N.epsilon.-methyl-l-lysine	[M+H]+	0.998994324565443	HMDB0002038	C02728	Organic acids and derivatives	Carboxylic acids and derivatives	Amino acids, peptides, and analogues	360164	511309	375075	344865	300398	286627	389020	440278	379955	344600	594721	476721	472759	605666	617105	843790	726156	261854	453236	478166
M177T409_2	177.08638	409.2220	N.omega.-hydroxy-nor-l-arginine	[M+H]+	0.953333184989105			Organic acids and derivatives	Carboxylic acids and derivatives	Amino acids, peptides, and analogues	657134	621389	770768	504763	1.23144e+06	1.41047e+06	671327	1.77915e+06	903256	1.94777e+06	1.04126e+06	1.12758e+06	2.01777e+06	847406	1.28311e+06	1.7256e+06	534099	1.59828e+06	752840	1.68723e+06
M153T89_2	153.06551	89.0450	N1-Methyl-2-pyridone-5-carboxamide	(M+H)+	0.7012	HMDB0004193	C05842	Organoheterocyclic compounds	Pyridines and derivatives	Pyridinecarboxylic acids and derivatives	483950	484056	843674	529231	752429	2.81491e+06	419960	734590	1.44441e+06	719082	1.31537e+06	1.18468e+06	974300	1.15308e+06	1.71225e+06	1.24464e+06	393941	374517	657820	4.46772e+06
M188T525_2	188.13863	524.9770	N6-(1-iminoethyl)-l-lysine	[M+H]+	0.99646314300823			Organic acids and derivatives	Carboxylic acids and derivatives	Amino acids, peptides, and analogues	1.81844e+06	1.38879e+06	166999	417377	290509	285462	101860	571423	298911	664528	3.97524e+06	853077	37470.1	263812	639021	203644	776152	80307.2	411826	6804.81
M161T434	161.12899	433.7400	N6-Methyl-L-lysine	(M+H)+	0.9964	HMDB0002038	C02728	Organic acids and derivatives	Carboxylic acids and derivatives	"Amino acids, peptides, and analogues"	6312.09	5810.86	433.991	5236.74	5014.67	5795.49	6814.31	5432.22	4284.22	2957.14	5927.51	5152.11	73990.8	1632.5	8969.38	557.667	11140.6	7485.78	10140.8	6270.42
M189T529	189.15889	528.9080	N6,N6,N6-Trimethyl-L-lysine	[M+H]+	0.995349025510698	HMDB0001325	C03793	Organic acids and derivatives	Carboxylic acids and derivatives	Amino acids, peptides, and analogues	397709	437226	542443	342249	453924	364410	336293	354847	726581	403071	696689	478727	747234	755350	95733.5	726703	605605	85994.9	549545	1.92915e+06
M188T561	188.17509	561.4670	N8-acetylspermidine	[M+H]+	0.86533538534569	HMDB0002189	C01029	Organic acids and derivatives	Carboximidic acids and derivatives	Carboximidic acids	1967.72	2869.61	5350.97	13968.1	4726.01	2228.68	6810.93	2971.42	4964.91	4793.51	1297.83	2783.55	3415.8	2112.15	2839.87	3030.48	4872.05	2382.28	3203.68	3763.25
M664T430	664.11470	430.4640	NAD+	[M]+	0.96743838580505	HMDB0000902	C00003				200.031	383.75	345.511	233.689	365.214	408.508	590.625	375.231	21271	282.703	715.351	554.03	344.892	470.355	297.535	825.598	1659.42	475.339	277.35	468.171
M401T572	401.13271	571.6255	Narirutin	[M+H-C6H12O6]+	0.78669029526422		C09793	Phenylpropanoids and polyketides	Flavonoids	Flavonoid glycosides	2798.9	2573.25	3132.09	2669.15	2996.16	2456.63	12819.9	3033.13	2847.05	3242.41	2947.81	2255.12	2513.52	2704.75	2766.5	3067.97	2531.31	2871.51	788.282	2886.07
M429T31	429.31676	31.3955	Neoruscogenin	[M+H]+	0.972047661612651			Lipids and lipid-like molecules	Prenol lipids	Triterpenoids	3325.07	6856.45	5850.35	2136.91	8327.5	6829.77	4255.7	5806.37	4049.67	7444.41	11104.4	14273.2	8174.32	8395.06	4006.64	8613.95	7594.9	7806.98	7010.25	2924.81
M203T495	203.14965	495.2870	Ng,ng-dimethyl-l-arginine	[M+H]+	0.984512085000141	HMDB0001539	C03626	Organic acids and derivatives	Carboxylic acids and derivatives	Amino acids, peptides, and analogues	76591.3	109048	100236	95203.7	47095.8	45653.9	45916.1	86432.4	66330.1	136662	235453	76448.1	142064	717122	740110	863126	119904	229528	302939	550531
M203T549	203.14965	548.8075	NG,NG-dimethyl-L-arginine(ADMA)	(M+H)+	0.9745						22055.2	17801.8	10539.3	16261.1	17041.7	14126.6	17986.2	18843.7	18959.8	103182	66607.3	17886.6	17350.1	33678.5	20968.1	18646.9	44854.9	26188	21515.9	46563.3
M123T64	123.05470	64.0590	Niacinamide	[M+H]+	0.994152025821675	HMDB0001406	C00153	Organoheterocyclic compounds	Pyridines and derivatives	Pyridinecarboxylic acids and derivatives	2.77382e+06	1.69615e+06	3.75466e+06	2.30587e+06	2.31164e+06	2.83678e+06	2.23093e+06	2.81282e+06	4.3286e+06	1.27203e+06	855953	3.26312e+06	2.79197e+06	1.48089e+06	2.76636e+06	3.3456e+06	2.64569e+06	2.68703e+06	916213	2.47795e+06
M139T156_2	139.04954	155.6870	Nicotinamide n-oxide	[M+H]+	0.978167417809676	HMDB0002730		Organoheterocyclic compounds	Pyridines and derivatives	Pyridinecarboxylic acids and derivatives	241080	195435	308955	201222	445595	162731	454552	471619	349682	215178	357637	293740	129033	122586	51201.6	113354	284794	302503	294970	1.09295e+06
M798T159	797.55246	158.6110	Nis(monooleoylglycero)phosphate (s,r isomer)	[M+Na]+	0.869143325449458			Lipids and lipid-like molecules	Glycerophospholipids	Lysobisphosphatidic acids	9576.06	8693.77	8131.81	8144.47	8290.12	8268.6	9886.1	6948.47	5402.76	8154.72	2577.76	6575.04	10709	2386.33	4228.16	6311.75	5788.29	8615.05	6998.66	11994.3
M403T577	403.14941	576.7280	Nobiletin	[M+H]+	0.813501125528629	HMDB0029540	C10112	Phenylpropanoids and polyketides	Flavonoids	O-methylated flavonoids	1778.54	7239.86	1512.76	1565.72	1594.11	1612.24	1770.3	1472.81	1515.73	1765.34	1845.23	1722.85	1600.32	1718.83	1793.36	2086.02	974.663	2205.31	1830.85	1485.24
M541T153	541.38429	152.6850	Nonapropylene glycol	[M+H]+	0.895759153398657			Organic oxygen compounds	Organooxygen compounds	Alcohols and polyols	639.961	558.49	488.536	833.666	20957.2	20731.8	14572.8	18343.5	15744.2	16212.6	7495.57	11182.5	4481.41	7615.74	10428.5	10355.2	16680.8	19426.1	11650.9	5410.47
M204T250	204.08560	250.0520	Norfenfluramine	[M+H]+	0.720989117146129			Benzenoids	Benzene and substituted derivatives	Phenethylamines	36618.2	36173.4	49410.6	39376.7	37076.4	40712	36607.2	39852.1	22191.7	32144.3	53620.4	26588	24164.1	29209.3	27160.4	32246.1	47183.9	31285.6	18469.5	108722
M254T202	254.11714	201.8280	Normorphine	[M+H-H2O]+	0.833855475145334	HMDB0041959	C11785	Alkaloids and derivatives	Morphinans		4467.75	4145.29	3528.63	3108.03	4396.16	1079.36	4033.25	2812.02	7930.14	3516.52	2162.83	2483.2	2469.46	1886.86	1588.8	1681.91	1924.82	2272.42	831.585	56755.4
M130T248	130.04916	248.4510	O-acetyl-l-serine	[M+H-H2O]+	0.96095421761091	HMDB0003011	C00979	Organic acids and derivatives	Carboxylic acids and derivatives	Amino acids, peptides, and analogues	22755.1	18030.6	4763.2	14344.3	13047.3	5509.55	9335.31	17197.7	11767.8	17319.4	52394.2	19626.3	18472.1	6130.69	19452.3	16042.1	15859.5	27129.3	15405.3	9285.12
M124T376_2	124.08609	375.6135	O-anisidine	[M+H]+	0.74122615911328		C19191	Benzenoids	Phenol ethers	Aminophenyl ethers	366430	346263	971623	388817	436259	405555	452740	215037	425571	592163	445125	461852	423647	446073	802406	387341	379935	373501	1882.89	335531
M478T285	478.22373	285.4430	Octanediamide, n1-hydroxy-n8-[4-[4-[(1-oxo-5-hexyn-1-yl)amino]benzoyl]phenyl]-	[M+H]+	0.881447529657242			Benzenoids	Benzene and substituted derivatives	Benzophenones	2402.22	2346.31	1911.11	2208.14	2192.37	1951.68	1924.65	2169.79	2113.78	4519.17	2265.17	2161.46	2746.93	2279.08	2061.29	1817.6	2662.06	4023.94	2469.64	1568.64
M288T201	288.21601	200.5840	Octanoylcarnitine	[M+H]+	0.998086805347033	HMDB0000791		Lipids and lipid-like molecules	Fatty Acyls	Fatty acid esters	46941.2	40671	37516.2	31456.4	47990.4	46100.9	38059.6	35281.2	239725	43369.4	32113.3	43136.7	58022.4	57498.8	36428.8	79195.4	43806.1	55799.3	73680.9	138930
M391T30	391.34000	30.1240	Octyl-3,5-di-tert-butyl-4-hydroxyhydrocinnamate	[M+H]+	0.962857431343505			Lipids and lipid-like molecules	Fatty Acyls	Fatty alcohol esters	16398.3	12664	22075.8	10951.8	7633.91	92110.7	75476.1	8981.42	9264.2	93566.8	14697.5	18266.9	11962.4	17823.7	14776.3	17547.9	29885.6	19405.5	4066.06	11738.6
M282T37	282.27831	37.4680	Oleamide	[M+H]+	0.953721150732012	HMDB0002117	C19670	Lipids and lipid-like molecules	Fatty Acyls	Fatty amides	1.09007e+06	887248	1.8393e+06	1.2206e+06	1.11807e+06	1.62633e+06	1.02765e+06	1.35191e+06	1.29811e+07	1.44301e+06	1.43782e+06	1.88309e+06	1.00332e+06	1.76618e+06	943978	881889	1.6955e+06	900347	365572	2.15822e+06
M247T37	247.24033	37.4640	Oleic acid methyl ester	[M+H-CH6O2]+	0.886191404798442		C03425	Lipids and lipid-like molecules	Fatty Acyls	Fatty acid esters	16764.6	30357.7	44569.2	19765.9	19662.8	33979	43379.5	39503.6	198343	26515.4	30271.5	35250	24340.5	35145.2	24035.9	18361.9	43438.3	26406.2	14799.8	53182.9
M426T160_2	426.35718	160.0570	Oleoyl-l-carnitine	[M+H]+	0.982681791516577	HMDB0005065		Lipids and lipid-like molecules	Fatty Acyls	Fatty acid esters	1.01092e+06	1.19759e+06	1.69663e+06	1.49565e+06	2.62744e+06	1.56645e+06	2.1482e+06	2.38033e+06	4.40805e+06	1.40385e+06	2.28869e+06	1.82259e+06	1.06819e+06	1.36294e+06	512734	1.17082e+06	1.08898e+06	1.22473e+06	1.52819e+06	1.08856e+06
M443T156	443.31198	155.6080	Oligomycin b	[M+H-C17H30O8]+	0.748152590646511		C11312				771.436	926.733	767.569	789.052	17601.6	15250.8	11548.5	15928.8	9847.64	18657.9	6274.21	9256.01	7985.32	6793.83	10127.2	9972.87	10053.5	20866.2	11285.1	8261.05
M346T434_2	346.13035	434.1150	Omeprazole	[M+H]+	0.863358916773792	HMDB0001913	C07324	Organoheterocyclic compounds	Benzimidazoles	Sulfinylbenzimidazoles	8356.36	7697.02	9331.24	1385.2	8065.8	9414.92	8543.19	4315.04	7743.07	8658.54	5823.8	9732.17	4516.2	6340.33	6676.82	9449	6960.17	11386.5	8969.81	11649.2
M146T95	146.05929	95.0550	Oxyquinoline	(M+H)+	0.684						98298.7	79458.4	113775	120819	72321.3	80823.2	52236.2	80899.9	81020.4	87538.5	54423.8	86755	56290.8	75862.2	110880	95688.9	61928.7	83367.4	28652.9	57340.3
M256T22	256.26383	21.6150	Palmitamide	[M+H]+	0.936002232887884	HMDB0012273		Lipids and lipid-like molecules	Fatty Acyls	Fatty amides	2.4596e+06	2.15666e+06	3.07648e+06	1.8492e+06	2.75283e+06	2.41504e+06	2.43177e+06	2.10585e+06	2.96164e+06	979808	1.88579e+06	2.56564e+06	2.93537e+06	2.26704e+06	2.07901e+06	2.59863e+06	931887	2.84748e+06	1.34056e+06	2.39538e+06
M704T177	703.57170	177.3040	Palmitoyl sphingomyelin	[M+H]+	0.996638624111623	HMDB0061712		Lipids and lipid-like molecules	Sphingolipids	Phosphosphingolipids	404066	496471	382703	414133	427454	334491	649715	426560	533975	766983	135865	650422	1.51315e+06	695874	835829	864913	629397	645486	684575	841988
M593T408	593.21437	407.9530	Pantethine	[M+K]+	0.793624298415601	HMDB0003828	C12661	Organic acids and derivatives	Carboxylic acids and derivatives	Amino acids, peptides, and analogues	990.892	620.721	377.234	445.739	298.139	150.815	335.57	560.419	326.634	453.411	625.474	278.549	99.6627	273.98	285.621	576.48	747.893	95.0517	495.073	2379.54
M182T248	182.09134	248.1965	Pargyline	(M+Na)+	0.7928	HMDB0015563	C07414	Benzenoids	Benzene and substituted derivatives	Phenylmethylamines	3244.96	3312.14	1124.04	3965	1103.59	2262.92	2354.62	3565.04	2178.41	4053.72	3395.64	3871.07	2202.46	2898.05	4123.85	2970.92	3125.22	2621.45	5184.21	6884.93
M757T127	756.55196	127.3830	PC(16:0/16:0)	(M+Na)+	0.9976	HMDB0000564/HMDB0007878/HMDB0007879/HMDB0007880/HMDB0007882/HMDB0007884/HMDB0007886/HMDB0007887/HMDB0007897/HMDB0007898/HMDB0007911/HMDB0007912/HMDB0007913/HMDB0007914/HMDB0007936/HMDB0007937/HMDB0007938/HMDB0007939/HMDB0007940/HMDB0007958/HMDB0007959/HMDB0007960/HMDB0007961/HMDB0007964/HMDB0007966/HMDB0007967/HMDB0007981/HMDB0007982/HMDB0007983/HMDB0007984/HMDB0007985/HMDB0008002/HMDB0008003/HMD…	C00157	Lipids and lipid-like molecules	Glycerophospholipids	Glycerophosphocholines	7.10239e+06	7.43704e+06	9.56318e+06	6.38617e+06	6.47233e+06	5.96926e+06	9.37759e+06	3.57315e+06	7.63901e+06	2.13237e+06	1.29899e+06	4.9279e+06	1.20673e+06	908266	714952	1.51442e+06	2.263e+06	2.54296e+06	1.25628e+06	3.22829e+06
M827T139	826.53528	138.9880	PC(20:5(5Z,8Z,11Z,14Z,17Z)/20:5(5Z,8Z,11Z,14Z,17Z))	M+	0.6174						32726.6	29638.6	15368.2	40969	45427.9	37328.5	25375.6	66590.9	24125.3	16178.7	32950.9	28551	12242.3	13695.8	8283.79	15557.9	31218	23080.6	18390.4	15535.3
M309T41	309.22579	41.1940	Pentapropylene glycol	[M+H]+	0.978446123084057			Organic oxygen compounds	Organooxygen compounds	Alcohols and polyols	71511.5	105680	76832.9	150074	122227	63242.3	93068.5	92756.2	114783	95565.7	63581.2	148464	132159	159389	66706.2	73412.7	95001.2	98141.6	69000.4	99839.8
M365T158_2	365.26889	158.1310	Pentapropylene glycol monobutyl ether	[M+H]+	0.865311356467169			Organic oxygen compounds	Organooxygen compounds	Alcohols and polyols	1880.15	1207.48	1064.12	1021.32	11669.7	13702.6	9026.56	9544.38	6427.44	10746.9	9473.22	6489.22	3731.86	7794.83	10202.6	6854.63	6231.13	7690.03	6434.69	8007.41
M708T222	708.43580	221.8730	Pepstatin a	[M+Na]+	0.715227231640085		C00773	Organic acids and derivatives	Peptidomimetics	Hybrid peptides	7037.56	3129.02	5267.76	5694.44	6429.5	6358.51	4836.36	3720.95	6696.42	5156.06	7444.54	4294.8	5799.73	4927.92	3374.82	4016.69	4209.51	6196.75	5463.46	4619.68
M653T290	653.33650	289.7000	Peridinin	[M+Na]+	0.971616182834764			Lipids and lipid-like molecules	Prenol lipids	Terpene lactones	365.169	267.895	401.862	441.957	264.375	745.511	290.075	310.488	405.514	1178.33	1011.29	1072.76	289.595	166.12	175.4	252.883	376.069	4391.12	3993.98	632.217
M369T535	369.24839	535.4070	Perindopril	[M+H]+	0.813574539502926	HMDB0014928	C07706	Organic acids and derivatives	Carboxylic acids and derivatives	Amino acids, peptides, and analogues	2037.75	7911.92	6761.08	2524.53	4683.81	2453.39	7128.98	6695.79	310239	7382.76	11055.8	9675.44	11791.3	8026.47	9540.23	4473.4	3986.54	12494.4	2166.66	15084.6
M297T333	297.15319	332.8475	Phe-Asn	(M+NH4)+	0.7043						1961.2	1406.4	1258.47	1929.45	718.88	1663.6	982.228	2283.01	1904.48	3244.27	1901.63	1885.28	597.466	1348.54	1895.54	524.128	3176.13	664.069	1761.95	3668.71
M294T254	294.14408	254.3400	Phe-gln	[M+H]+	0.868295018738266			Organic acids and derivatives	Carboxylic acids and derivatives	Amino acids, peptides, and analogues	2863.65	2748.94	3266.57	3050.07	2981.64	1405.32	2816.55	3220.1	603.609	3628.14	3030.25	1063.68	4820.39	4070.02	3816.05	4301.58	796.581	2545.43	2100.63	4031.34
M279T173	279.16858	173.4885	Phe-leu	[M+H]+	0.841773393848235			Organic acids and derivatives	Carboxylic acids and derivatives	Amino acids, peptides, and analogues	5186.18	5730.61	6307.09	3601.74	6125.82	3977.16	6343.85	5545.42	6450.37	5907.54	2387.08	5062.64	36083.7	6681.29	9458.89	9752.8	4643.73	7871.28	8622.62	7289.22
M263T232	263.13902	231.9620	Phe-pro	[M+H]+	0.939214493033572	HMDB0011177		Organic acids and derivatives	Carboxylic acids and derivatives	Amino acids, peptides, and analogues	4038.64	5078.19	4032.05	3260.75	4206.19	6436.62	4925.3	4173.39	4970.31	4843.19	4603.49	3112.96	3751.6	4797.22	1393.03	5313.02	2099.6	9051.25	4419.11	6974.81
M330T160	330.13924	159.5260	Phe-Thr	(M+CH3CN+Na)+	0.9595						1277.31	3264.54	3432.66	1744.42	2498.98	2997.5	1018.25	3196.05	2064.22	877.989	2036.27	2507.46	3072.16	881.158	3361.47	1305.82	5395.49	396.86	2902.19	2891.69
M329T258	329.14144	257.7910	Phe-tyr	[M+H]+	0.880701424377366			Organic acids and derivatives	Carboxylic acids and derivatives	Amino acids, peptides, and analogues	3668.73	4089.37	5890.51	3935.77	4312.39	6674.2	2522.41	5009.31	2306.85	1466.85	6452.68	5681.83	14363.7	15939.5	17780.5	22901.8	2267.65	7564.26	5041.57	5768.85
M241T373	241.15382	373.0135	Pheniramine	[M+H]+	0.921739170817189	HMDB0015557		Organoheterocyclic compounds	Pyridines and derivatives	Pheniramines	50678.7	49120.3	64575.7	50681.8	56109.5	41841.2	54926.1	55014.5	89970.2	55194.2	114073	64672.4	58982.9	63039.5	90826.5	59095.6	94917.4	58328.3	66986.2	275430
M215T54	215.06943	54.3140	Phenyl salicylate	[M+H]+	0.923736927491872	HMDB0032018	C14163				1555.74	2108.4	753.463	4778.71	4125.78	4919.44	2795.29	1866.46	2959.97	3914.64	2730.32	4709.79	3205.53	3038.65	2413.48	3459.41	6397.38	3547.76	6476.24	12584.5
M103T251_2	103.05346	250.9570	Phenylacetaldehyde	[M+H-H2O]+	0.939790240227589	HMDB0006236	C00601	Benzenoids	Benzene and substituted derivatives	Phenylacetaldehydes	113840	148141	197708	160825	171917	236152	149058	159820	191484	159975	281733	174997	202885	314758	391119	351421	128184	182265	151659	188681
M302T387	302.15871	386.9920	Phenylethyl 2-glucoside	[M+NH4]+	0.706323383283624			Organic oxygen compounds	Organooxygen compounds	Carbohydrates and carbohydrate conjugates	4405.2	3680.14	15457.9	14402.6	12207	11457.3	16584.6	18836	28453.6	22405.1	56710.8	37541.5	82749.3	82764.6	76877.2	83885.7	19493.5	18048.8	37480.7	69880.2
M212T436	212.04232	436.2210	Phosphocreatine	[M+H]+	0.905347888769524	HMDB0001511	C02305	Organic acids and derivatives	Carboxylic acids and derivatives	Amino acids, peptides, and analogues	34708	39842.3	46836	59571.7	65878.6	64022.3	54913.3	57327	72697	53965.4	107995	91856.5	25875	51340.1	79362.3	34750.8	51478.7	61882.5	52363	71104.4
M354T63	354.33540	62.7520	Phytanic acid	(M+CH3CN+H)+	0.7376	HMDB0000801	C01607	Lipids and lipid-like molecules	Prenol lipids	Diterpenoids	8886.68	7620.23	7850.28	7134.11	7427.43	5307.98	12696	7139.29	9299.16	8505.49	2496.22	9467.86	14569.1	9312.78	62849.7	12510.4	11906.2	12577.4	8031.79	14804.4
M123T202_1	123.05464	202.4735	Picolinamide	[M+H]+	0.794468599432286		C01950	Organoheterocyclic compounds	Pyridines and derivatives	Pyridinecarboxylic acids and derivatives	16595.3	15411.1	4983.67	16550.4	15956.8	12990.6	18275.1	16125.5	13958.6	9417.14	21173.1	9191.69	16993.3	7467.84	10854.1	8140.01	22791.6	18296.2	6841.8	112576
M585T443	585.18677	443.0940	Picrotoxinin	[2M+H]+	0.917630217355386	HMDB0002322	C09529				300034	374593	598313	237073	451298	585258	366972	250707	349042	337237	375185	284459	952020	770260	548947	894169	250204	968627	417204	964262
M271T403_2	271.16449	402.9285	Pindolol	[M+Na]+	0.94395716712177	HMDB0015095	C07445	Organoheterocyclic compounds	Indoles and derivatives	Indoles	41768.1	46822.1	16260	41245	1374.23	1476.12	1597.04	1143.14	1958.02	1649.32	2021.29	2152.11	414.106	1604.16	1349.23	1092.76	2112.82	2015.39	2890.36	2618.14
M376T37_2	376.25839	37.0630	Pipamperone	[M+H]+	0.978613568899843			Organic oxygen compounds	Organooxygen compounds	Carbonyl compounds	1.72736e+06	1.90967e+06	1.98038e+06	2.00557e+06	2.15072e+06	1.71709e+06	1.89695e+06	1.86472e+06	2.32903e+06	1.88336e+06	1.60494e+06	2.11818e+06	1.85368e+06	1.87449e+06	1.45644e+06	1.82543e+06	2.02772e+06	1.9817e+06	1.4679e+06	2.22956e+06
M340T27	340.11952	26.7180	Piperlongumine	[M+Na]+	0.932272275355338	HMDB0030341	C10166				3658.61	27698.8	21819.8	25680.6	1068.46	974.758	10259.3	2579.49	2412.01	856.244	612.049	948.754	996.424	925.874	927.446	807.644	878.35	862.406	595.574	1045.5
M361T203	361.18205	203.4005	Piperonyl butoxide	[M+Na]+	0.984131061292788		C18880				23179.5	11936.8	17667.2	16720.7	20923.3	23565	12855.3	11460.8	20725.7	11688.6	18898.9	14637.9	17212.9	14487.5	8850.54	13543.8	13157.9	15247.6	14306.4	12337.9
M347T217	347.16651	216.8745	Piperonyl sulfoxide	[M+Na]+	0.978148359219845		C19147				21553	9903.41	15469.4	13873.1	18134.5	16817	11639.5	10965.2	19264.4	10439.4	23166.8	13072	17347.1	14316.2	9201.23	11189.3	12769.3	12649.8	12651.6	12005.7
M663T392_1	663.16880	391.9820	Plantamajoside	[M+Na]+	0.966952603586492		C10485	Phenylpropanoids and polyketides	Cinnamic acids and derivatives	Hydroxycinnamic acids and derivatives	214.126	168.5	4066.63	303.798	693.278	910.178	492.749	399.152	132.431	1054.85	48.5767	1510.47	84.2342	446.39	450.094	99.0901	91.6922	557.928	178.606	49.191
M447T284	447.22033	284.1320	Pravastatin	[M+Na]+	0.982632371122688	HMDB0005022	C01844	Organic acids and derivatives	Hydroxy acids and derivatives	Medium-chain hydroxy acids and derivatives	1935.26	1975.04	1814.18	2155.16	2037.14	1004.3	2357.83	1827.28	1668.05	1867.44	3898.61	1917.01	1374.31	2269.4	1392.13	2153.2	2154.68	2675.39	3062.36	13418.1
M230T395	230.12068	395.3830	Pro-asn	[M+H]+	0.990897941213235			Organic acids and derivatives	Carboxylic acids and derivatives	Amino acids, peptides, and analogues	29110.5	23364.3	62352.3	31651.8	18814.2	6356.57	46433.2	38392.1	10832.3	40422.1	11049.1	42609.3	73248	52776.5	8031.88	47396.7	46332.4	64499.8	56049.9	121121
M231T418	231.09762	418.2210	Pro-Asp	[M+H]+	0.976555925230816			Organic acids and derivatives	Carboxylic acids and derivatives	Amino acids, peptides, and analogues	2583.98	2890.05	3888.19	2614	1601.44	3340.35	4171.96	5330.52	3655.8	4987.32	7153.45	1954.48	3500.08	2882.31	3165.81	3149.71	3463.36	4597.81	5512.22	22537.9
M286T408	286.13895	407.5620	Pro-Glu	(M+CH3CN+H)+	0.7666						20527.4	41145.6	21809.2	14248	24945.5	22152.5	12146.8	26703.6	15198.5	19791.3	38858.9	20339.9	9534.79	10619	27367.8	32875.1	18651.6	20020	34441.8	190458
M229T402	229.11752	402.1940	Pro-hyp	[M+H]+	0.998006559132186	HMDB0006695		Organic acids and derivatives	Carboxylic acids and derivatives	Amino acids, peptides, and analogues	42308.5	73634.7	156088	19934.6	29260.1	74028.2	81257.7	42584.3	65559.1	71988.1	76957.2	69820.3	51788.9	10096.8	73351.7	79687.4	39237.2	65826.5	100389	314594
M229T299	229.15443	298.8435	Pro-leu	[M+H]+	0.752553740999066			Organic acids and derivatives	Carboxylic acids and derivatives	Amino acids, peptides, and analogues	441155	418544	441746	428633	388469	329510	457035	421498	1.78454e+06	416183	444303	459173	509867	470348	1.61357e+06	430964	499884	416656	632525	3.62226e+06
M285T418	285.06854	418.1310	Pro-Met	(M+K)+	0.7469						10622	9413.58	7925.69	9561.93	7178.74	7369.33	8849.75	9178.88	2835.28	9867.74	6559.96	9508.63	7549.54	7935.38	7274.76	9114.98	8803.75	7549.54	9628.37	7484.73
M217T367_2	217.12866	367.0240	Pro-Thr	[M+H]+	0.936310744077461	HMDB0004620		Organic acids and derivatives	Carboxylic acids and derivatives	Amino acids, peptides, and analogues	21209.6	14317.6	7640.64	23762.2	4987.71	16835	6429.41	11484.5	7413.09	10270.9	13690.9	5207.01	1151.07	3629.78	9433.69	25182.8	20781.5	1418.89	9729.26	20538.3
M302T49_2	302.30507	48.9920	Pro-Trp	[M+H]+	0.973557296641592	HMDB0000269	C00836	Organic nitrogen compounds	Organonitrogen compounds	Amines	3.36699e+06	3.52714e+06	3.5634e+06	3.35253e+06	3.35744e+06	3.12638e+06	4.20358e+06	3.48543e+06	3.7395e+06	3.25659e+06	2.58596e+06	3.38936e+06	4.84419e+06	3.39834e+06	3.62412e+06	3.9161e+06	3.76821e+06	4.78816e+06	2.66823e+06	4.24855e+06
M407T468	407.21116	467.6880	Pro-Tyr-Lys	[M+H]+	0.79523579485725			Organic acids and derivatives	Carboxylic acids and derivatives	Amino acids, peptides, and analogues	844.658	118.592	252.928	229.57	1688.89	4140.08	368.669	213.55	521.871	1503.04	4595.37	703.179	4469.64	557.184	5794.73	4208.94	960.984	15672	11284.7	24022
M215T284	215.13808	283.7285	Pro-val	[M+H]+	0.973368726767601			Organic acids and derivatives	Carboxylic acids and derivatives	Amino acids, peptides, and analogues	6982.07	7093.52	6796.53	6517.94	6744.68	6023.41	6446.45	5539.48	7369.22	7004.82	7792.7	7694.84	8848.54	5948.09	6582.38	7230.47	5877.39	14431.7	7264.56	10115.4
M284T435_2	284.13787	434.9900	Promethazine	M+	0.8106	HMDB0015202	C07404	Organoheterocyclic compounds	Benzothiazines	Phenothiazines	3252.23	3547.48	3248.09	2603.8	3718.94	537.935	405.08	2730.81	3263.85	3382.02	3712.46	3854.31	2612.78	3691.41	3443.74	2764.64	2329.26	389.538	2905.98	2578.76
M525T149	525.29489	148.7370	Propanoic acid, 2-[[4-[2-[[(cyclohexylamino)carbonyl](4-cyclohexylbutyl)amino]ethyl]phenyl]thio]-2-methyl-	[M+Na]+	0.92909725887988		C15622	Organosulfur compounds	Thioethers	Aryl thioethers	1114.01	1659.43	1756.98	2217.04	13662.3	13101.6	3500.94	4911.51	8694.4	5256.65	13016.3	4838.68	655.313	1934.57	1283.39	2588.78	5028.21	5295.3	3783.49	5958.16
M117T263	117.04744	263.4160	Propylenethiourea	[M+H]+	0.72350989661633			Organoheterocyclic compounds	Azolidines	Imidazolidines	4667.63	6604.48	6414.38	7480.96	5896.81	3747.37	6341.39	7403.69	5736.3	6380.62	4588.76	6385.68	6509.62	3232.78	6936.31	4785.9	2492.47	3925.84	7048.57	7266.11
M513T26	513.27160	26.0780	Proscillaridin a	[M+H-H2O]+	0.954225160525257		C12816	Lipids and lipid-like molecules	Steroids and steroid derivatives	Steroid lactones	1745.07	3306.52	570.165	1823.79	3132.72	3744.42	1670.54	2407	2113.44	4267.65	4478.7	3398.5	4471.98	4903.14	3292.59	4066.56	2478.02	4770.18	4527.91	3018.87
M319T64	319.22138	63.9810	Prostaglandin e1	[M+H-2H2O]+	0.731461535629353	HMDB0001442	C04741	Lipids and lipid-like molecules	Fatty Acyls	Eicosanoids	8603.55	4395.3	24161.2	3549.52	5655.51	5473.19	8353.91	5423.02	9775.13	4880.38	1538.92	13088.1	6105.76	6994.07	1468.95	11358.2	19470.8	13951.4	13434.7	7341.25
M357T397	357.21211	396.9690	Prostaglandin j2	[M+Na]+	0.741212450028125	HMDB0002710	C05957	Lipids and lipid-like molecules	Fatty Acyls	Eicosanoids	10559.4	9859.18	10577.7	13707.1	11454.8	13169.3	11464.7	12767	60036.7	17102.7	28552.2	15187.3	44358.9	25078.8	66362.9	18672.4	14450	28546.8	19631.3	64195.9
M563T155	563.26253	154.7890	Protoporphyrin ix	[M+H]+	0.961602584796659	HMDB0000241	C02191	Organoheterocyclic compounds	Tetrapyrroles and derivatives	Porphyrins	515.297	635.203	1091.44	1216.62	913.32	1214.62	905.837	865.631	978.985	1118.47	834.621	845.005	919.72	485.149	777.523	673.891	36119.9	1836.66	587.19	4762.03
M233T398_2	233.11216	397.5540	Protriptyline	[M+H-CH5N]+	0.718556545934435	HMDB0014488	C07408				16730.8	19265.5	15564	16635.9	9218.12	7282.33	9467.08	7947.45	7006.33	5366	5815.13	4061.7	4945.29	1606.15	3539.42	3218.44	7638.58	3310.36	2933.92	5399.16
M359T377	359.12319	376.7675	Prunasin	(M+CH3CN+Na)+	0.6931	HMDB0034934	C00844	Organic oxygen compounds	Organooxygen compounds	Carbohydrates and carbohydrate conjugates	36356.6	27196.5	29979.2	28089.2	39473.9	46387.2	36031.4	36573.3	34637.4	43608.8	29922.8	39209.3	30438.2	29927.2	36024.9	28654.2	39437.5	41528.3	50944.8	25721.6
M168T96	168.06492	95.5670	Pyridoxal	[M+H]+	0.928871332064418	HMDB0001545	C00250	Organoheterocyclic compounds	Pyridines and derivatives	Pyridine carboxaldehydes	9870.11	11462	12305	15549.6	6325.55	6786.9	3996.58	4393.51	11216.1	2452.04	9725.59	8808.76	12481.9	10531.4	41575	45260.3	4798.16	15582.9	3672.68	28689.3
M227T285	227.10112	285.0730	Pyroglu-pro	[M+H]+	0.888457692212649			Organic acids and derivatives	Carboxylic acids and derivatives	Amino acids, peptides, and analogues	4106.65	757.828	1593.67	3587	2210.02	3351.04	2967.67	2267.56	6668.3	4828.63	4324	3119.7	3945.82	2814.64	3311.58	2597.72	2408.1	3221.67	2512.72	20269
M359T492	359.20213	492.3835	Pyroglu-thr-lys	[M+H]+	0.915558117688729			Organic acids and derivatives	Carboxylic acids and derivatives	Amino acids, peptides, and analogues	1661.85	1351.63	19242.6	1311.86	3013.79	470.54	2672.61	1435.5	894.503	5360.56	334.762	8068.06	713.814	1027.5	3470.11	618.774	596.538	1006.41	6808.23	3064.06
M401T206_1	401.19126	205.6270	Reserpic acid	[M+H]+	0.968176848528224						2798.17	2950.9	4495.47	4347.92	3876.75	4418.55	3740.74	3785.21	2861.42	3005.92	952.042	3102.3	1842.61	3287.63	3472.26	3814.33	2366.49	2821.45	2466.14	4496.05
M377T208	377.14592	208.1810	Riboflavin	[M+H]+	0.978621452527037	HMDB0000244	C00255	Organoheterocyclic compounds	Pteridines and derivatives	Alloxazines and isoalloxazines	3477.72	6495.07	7031.99	6790.71	6611.38	4586.67	4027.8	4218.6	6008.29	6814.94	11083.3	3789.03	4374.72	5219.69	7607.33	6009.13	10062.7	5343.14	4540.85	19335.1
M298T94	298.09574	94.1320	S-methyl-5'-thioadenosine	[M+H]+	0.997735030008172	HMDB0001173	C00170	Nucleosides, nucleotides, and analogues	5'-deoxyribonucleosides	5'-deoxy-5'-thionucleosides	173736	81003.1	96704.2	123912	45767.9	89676.9	38986.9	84574.3	49646.8	28402.7	75317.2	113715	13372.5	15002.6	41360.7	27459	86889.3	88290.9	99610.3	1.20151e+06
M619T242	619.28297	242.2470	Salannin	[M+Na]+	0.931997147094058		C08780	Lipids and lipid-like molecules	Prenol lipids	Triterpenoids	7125.01	13182.1	9727.12	19679.9	5892.16	6685.94	3668.31	5916.88	3674.92	1381.15	1465.29	2744.4	509.646	1364.36	843.596	738.435	2736.11	2005.64	2531.41	2450.55
M386T402	386.12302	401.6795	Sarafloxacin	[M+H]+	0.981353812268129	HMDB0039526		Organoheterocyclic compounds	Quinolines and derivatives	Phenylquinolines	55501.9	53330.5	42460	49167.5	51415.2	41331.4	42731.9	12299.2	42488.9	46882.5	43630.5	43588.4	13125.6	62605.3	36772.7	18832.5	45223.8	43512.9	41628.5	23716.5
M131T409	131.08060	409.1930	Sarcosine	(M+CH3CN+H)+	0.8634	HMDB0000271	C00213	Organic acids and derivatives	Carboxylic acids and derivatives	"Amino acids, peptides, and analogues"	245025	60031.6	248813	37694.9	133566	89874.2	232275	38031	71053.3	43772.3	63245.2	56913.5	229831	278794	145750	243871	76978	214871	57094.4	221033
M417T71	417.33425	70.6765	Sarsasapogenin	[M+H]+	0.833700044809549	HMDB0030024	C03963	Lipids and lipid-like molecules	Prenol lipids	Triterpenoids	12363	5287.97	9704.54	7543.34	14912.4	18041.3	10035.4	9724.78	21226.7	9559.5	7892.72	15329.2	24237	36202.5	119632	26948.7	9983.82	20026.9	15144.1	13187.7
M501T30	501.37381	30.3185	Sclareolide	[2M+H]+	0.989642011977761						723.71	1744.66	1815.36	2279.36	3096.72	3364.61	4062.45	2902.27	1615.05	3768.23	1265.93	4496.23	2981.41	4498.54	3451.85	3282.16	4884.87	4677.92	1174.33	2423.26
M843T106	842.50691	106.4590	Scytophycin b	[M+Na]+	0.769036162837814			Lipids and lipid-like molecules	Prenol lipids	Terpene lactones	12976.2	9130.02	8477.03	6399.19	8942.98	4589.27	5895.66	8157.51	2013.57	5355.94	9088.22	1996.07	2341.99	3081.12	4887.75	4891.51	8074.6	6569.81	8724.35	6213.45
M845T140	844.52262	139.5830	Scytophycin e	[M+Na]+	0.955292031993254			Lipids and lipid-like molecules	Prenol lipids	Terpene lactones	245146	265098	265513	186857	316049	247336	297894	269959	251568	279175	248589	227509	240979	212803	166866	223186	223817	264274	247671	270690
M217T375	217.10571	375.4850	Securinine	M+	0.9689						85086.8	82519.7	67402.9	78527.7	86251.9	86953.3	81291.9	87623	79347.3	91708.5	66696.5	85107.6	145919	77791.4	59734	27321	97773.5	142035	75967.5	27733.4
M169T250_1	169.06008	250.1175	Ser-Cys-Lys	[M+2H]2+	0.834152078012221			Organic acids and derivatives	Carboxylic acids and derivatives	Amino acids, peptides, and analogues	9720.73	12251.5	19029.1	6979.05	12292.1	6942.4	22634.8	23794.2	9374.02	12769.7	14196.5	12892.8	13167.6	22446.8	10023	13703.8	15783.1	11401.6	17127.1	82935
M145T335	145.06000	334.7055	Ser-Gly	(M+H-H2O)+	0.6075						40366.1	32154.9	14788.1	40071.9	27234.1	23987.6	35646.6	43117.7	29048.6	42226.7	19340.9	34541.5	2211.07	14588.9	17814.2	2916.16	39973.3	4776.48	30477.7	2084.5
M253T239	253.11746	238.8700	Ser-Phe	(M+H)+	0.7047						5202.97	4800.45	12363.6	4377	9213.96	5026.97	5283.41	10751.8	6687.54	4647.7	1346.96	3118.32	2101.76	1206.29	3388.8	3196.88	4194.25	5101.58	6921.79	12064.4
M175T375	175.08232	375.0395	Ser-Ser-Arg	[M+2H]2+	0.806788394915362			Organic acids and derivatives	Carboxylic acids and derivatives	Amino acids, peptides, and analogues	2997.22	3748.31	41825.2	629.963	48173.2	1875.85	50481.6	3397	2101.27	4728.78	9091.5	61233.3	2814.78	2719.19	48715.2	3246.74	47543.2	7152.15	42463.3	19865.8
M207T228	207.11211	227.7530	Ser-Thr	[M+H]+	0.773215359992459			Organic acids and derivatives	Carboxylic acids and derivatives	Amino acids, peptides, and analogues	124616	105813	51868.5	91657.7	68809.8	52977.2	64116.2	93316.1	86056.1	116262	371905	126376	1678.63	80174.2	226676	4135.99	103237	7369.4	145818	3000.21
M139T250	139.06045	250.4965	Sesamol	[M+H]+	0.730036008157245	HMDB0033812	C10832				12285.8	11196.7	13144.7	13840.6	11634.5	12881.1	8989.37	8920.52	8473.2	8477.78	19647	14096.7	18857.9	14927.1	7211.86	16188.4	8072.06	15726.5	8187.08	12976.8
M869T138	868.52592	137.8440	Solanine	[M+H]+	0.919395932570951		C10820	Lipids and lipid-like molecules	Steroids and steroid derivatives	Steroidal glycosides	14220.8	10697.3	10012.6	7485.73	6884.02	16927.3	8399.97	6163.02	7774.25	8714.91	11153.1	7814.68	5377.65	11788.3	11307.4	9378.31	11690.3	16150.1	11167.2	6512.53
M402T150	402.35747	149.5730	Sorbitane monopalmitate - polysorbate 40 in-source fragment	[M+H]+	0.989963758046888	HMDB0029887		Lipids and lipid-like molecules	Fatty Acyls	Fatty acid esters	705.571	285.984	913.491	132.117	2721.83	2288.99	1473.87	143.995	1306.38	1089.91	358.205	175.953	676.793	3567.47	427.668	489.844	269.588	265.269	1180.78	2049.12
M333T235	333.15105	235.4915	Spectinomycin	[M+H]+	0.935579110967248	HMDB0015055	C02078				18110.4	10036.6	13800.2	10647.4	16034.1	15419.3	10426.2	9196.18	16815.7	9251.16	17644.6	12964.7	14835.8	11778.6	8003.46	10725.9	9371.11	13276.5	11595.6	13256.9
M795T91	794.60280	91.3360	Sphingomyelin (d18:1/18:0)	(M+CH3CN+Na)+	0.9982	HMDB0001348/HMDB0010168/HMDB0010169/HMDB0011698/HMDB0011699/HMDB0012084/HMDB0012085/HMDB0012087/HMDB0012088/HMDB0012089/HMDB0012090/HMDB0012091/HMDB0012092/HMDB0012093/HMDB0012094/HMDB0012095/HMDB0012096/HMDB0012100/HMDB0012101/HMDB0012102/HMDB0012103/HMDB0012104/HMDB0012105/HMDB0012107/HMDB0013461/HMDB0013462/HMDB0013463/HMDB0013464/HMDB0013465/HMDB0013466/HMDB0013467/HMDB0013468/HMDB0013469	C00550	Lipids and lipid-like molecules	Sphingolipids	Phosphosphingolipids	446031	524652	417313	195714	401348	819506	878264	196225	458073	1.23683e+06	316854	611493	944700	839637	1.86208e+06	1.94438e+06	908285	1.15904e+06	1.29345e+06	1.05973e+06
M300T65	300.28896	64.7095	Sphingosine	(M+H)+	0.7927	HMDB0000252	C00319	Organic nitrogen compounds	Organonitrogen compounds	Amines	251431	143249	341712	204590	265255	227295	254557	181449	446296	579822	8085.98	327572	933389	823428	1.06198e+06	1.41836e+06	1.81483e+06	838425	237138	1.34062e+06
M144T270_2	144.10130	270.1520	Stachydrine	[M+H]+	0.942670156466548	HMDB0004827	C10172	Organic acids and derivatives	Carboxylic acids and derivatives	Amino acids, peptides, and analogues	3.10981e+06	2.58636e+06	2.20149e+06	5.11889e+06	842742	583316	692123	589076	666774	486613	1.72223e+06	1.00286e+06	183116	160246	747591	134024	705758	257761	216780	914257
M689T490	689.20911	489.9970	Stachyose	[M+Na]+	0.99001922478215	HMDB0003553	C01613	Organic oxygen compounds	Organooxygen compounds	Carbohydrates and carbohydrate conjugates	1114.1	807.129	1523.48	1064.73	780.883	1125.63	925.208	614.388	2964.34	1147.17	1659.06	457.392	3529.33	2886.97	6136.3	2427.88	4701.24	1826.02	1007.56	4101.96
M284T668	284.29461	667.8900	Stearamide	(M+H)+	0.9633	HMDB0034146	C13846	Lipids and lipid-like molecules	Fatty Acyls	Fatty amides	180722	261571	225093	430958	295530	283609	524239	444716	252275	273939	309126	323986	210886	341638	506586	362605	362249	368315	356220	188051
M450T158	450.35527	158.4325	Stearoylcarnitine	(M+Na)+	0.7217	HMDB0000848		Lipids and lipid-like molecules	Fatty Acyls	Fatty acid esters	20305	18403.8	22898.8	23296.1	30127.1	36790.1	30355.6	30549.2	61455.3	23787.1	41878	33582.1	20397	27578.3	24324.2	32876.1	26861	26752.7	30844.2	29736.5
M365T360	365.10421	359.8475	Sucrose	[M+Na]+	0.858355170541676	HMDB0000258	C00089	Organic oxygen compounds	Organooxygen compounds	Carbohydrates and carbohydrate conjugates	6380.92	4127.23	6765.13	4489.6	11685.4	31355.6	13278	7133.32	150579	80513.3	51360.2	32374.9	491164	311165	449293	233464	118379	30355	56819.8	225477
M188T176	188.07315	176.0590	Sulfallate	[M+H-HCl]+	0.748212646686206		C19096	Organic acids and derivatives	Dithiocarbamic acids and derivatives	Dithiocarbamic acid esters	33894.9	23679.2	72220.2	22003.5	73453.2	31479.3	75209.5	62309.5	102867	46986	17639	81921.6	28654.1	62657.2	39544.6	39662.1	29127	46772.9	61794.1	42676.1
M387T258	387.09900	258.3790	Sulfinpyrazone	[M+H-H2O]+	0.75534153616058	HMDB0015269	C07317	Benzenoids	Benzene and substituted derivatives	Phenyl sulfoxides	2015	2954.09	2805.52	2006.12	2366.19	1234.33	3069.43	3468.85	2235.34	2553.45	2080.39	3249.54	1566.97	936.053	2992.25	4387.33	2492.08	358.634	2460.2	3954.54
M150T211	150.06304	210.6030	Sulfometuron methyl	[M+H-C8H9NO4S]+	0.847181041054343		C10955	Benzenoids	Benzene and substituted derivatives	Benzoic acids and derivatives	23688.3	31964.6	27532.1	45563.4	28029.6	19558.1	26558.8	17760.9	24300.2	18327	19448.5	17105.9	18747.7	33023.5	39573.8	40900.6	27721.2	37315.6	30361	18850.8
M677T378	677.06656	377.6235	Sulprophos sulfoxide	[2M+H]+	0.960935812627446			Benzenoids	Benzene and substituted derivatives	Phenyl sulfoxides	76750.3	78992.4	94516.5	70155.8	82936.2	86004.9	82703.9	67284.2	78638.5	83316.1	83929.2	84742.9	108633	103668	98398.6	122110	72544.5	124579	91269.6	96993.8
M543T402	543.17835	401.8010	Symplocosin	[M+Na]+	0.94768076997922						893.559	895.194	3696.95	687.378	538.39	959.268	876.146	939.112	1461.22	987.571	539.162	505.394	7236.75	1394.03	685.321	905.479	2658.51	2555.51	1087.82	3379
M151T237	151.08583	237.0875	Synephrine	[M+H-NH3]+	0.799576395542	HMDB0004826	C04548	Benzenoids	Phenols	1-hydroxy-2-unsubstituted benzenoids	10440.7	9986.08	13142.3	19442.9	16713.1	24410.6	14321.2	16111.5	14015.3	17898.4	34523.9	12452.4	13598.7	15191.3	26589.1	18310.7	10804.7	16631.1	10157.4	14700.7
M667T238	667.27878	237.8970	Syrosingopine	[M+H]+	0.846975460606492						2764.31	4384.44	3883.93	7353.08	3717.68	3848.66	2894.33	2988.16	1378.72	819.486	1014.28	1346.1	378.86	574.171	480.943	549.626	2506.33	997.91	812.47	1000.92
M475T294	475.24527	294.4830	Tafluprost	[M+Na]+	0.925324806860482			Lipids and lipid-like molecules	Fatty Acyls	Eicosanoids	4447.66	592.909	746.074	5532.96	3151.92	5466.44	2021.83	2550.07	709.127	2496.14	1973.87	595.048	827.807	2551.18	1279.38	611.575	1255.21	648.014	2151.33	42335.2
M422T41_1	422.29977	40.6020	Talatisamine	[M+H]+	0.863648629703311			Lipids and lipid-like molecules	Prenol lipids	Diterpenoids	24719.3	23928.9	17252	18648.9	28297.6	24620.3	17353	29225.4	8774.83	14313.2	41171.6	23892.3	10079.5	15441.4	3134.02	9870.5	29647	20845.3	18494.3	24089
M517T158	517.32796	158.2370	Taurodeoxycholic acid	(M+NH4)+	0.9578	HMDB0000896	C05463	Lipids and lipid-like molecules	Steroids and steroid derivatives	"Bile acids, alcohols and derivatives"	1939	1246.84	1987.75	2730.68	4183.74	1838.11	4173.11	6765.03	11876.9	6633.19	10514.8	5309.71	3055.91	3381.86	10951.5	19438.5	19439.3	11051.2	7687.59	9127.05
M464T158	464.28129	157.7930	Tauroursodeoxycholic acid	(M+H-2H2O)+	0.6081	HMDB0000874	C16868	Lipids and lipid-like molecules	Steroids and steroid derivatives	"Bile acids, alcohols and derivatives"	1461.05	3148.21	3102.08	3824.29	4999.18	8654.48	3314.32	4300.71	13009.4	3529.72	7612.48	6204.59	1901.66	1568.75	10029.4	16167	35848.7	5110.79	5678.02	4007.54
M173T38	173.08100	37.5940	Tegaserod	[M+H-C6H15N3]+	0.712458687680561			Organoheterocyclic compounds	Indoles and derivatives	Indoles	25633.5	41598.2	49765	40146	35873.1	24314.9	44544.4	106967	173527	122158	209423	12664.1	10780.4	142511	143028	35315.1	74071.7	71039.9	22636.4	29039.4
M429T149	429.17142	148.6930	Terretonin	[M+H-C2H4O2]+	0.73617058992818						47664.7	43146.8	129783	161167	52362.1	40031.3	74493.8	46951.1	31885.5	30048.7	64336.6	56913.6	36172.1	44123.6	17242.4	47344.5	37736	27909.4	60884.5	244279
M209T50	209.13762	50.2720	Tetraethylene glycol monomethyl ether	[M+H]+	0.981234021482061	HMDB0062236		Organic oxygen compounds	Organooxygen compounds	Ethers	264021	278464	245471	175951	342913	267339	128020	196060	311421	260419	113334	277811	210597	246600	104460	191363	191562	352914	165170	278546
M1085T395	1084.57056	394.9405	Thalassospiramide b	[M+H]+	0.973093325801939			Organic acids and derivatives	Peptidomimetics	Depsipeptides	41.5931	239.55	33.7087	69.2699	280.541	353.389	341.703	211.146	78.5716	265.745	53.294	84.1765	991.679	2440.88	4496.97	798.558	147.272	47.7062	463.615	273.202
M163T221	163.04961	221.1230	Theobromine	[M+H-H2O]+	0.893787268521893	HMDB0002825	C07480	Organoheterocyclic compounds	Imidazopyrimidines	Purines and purine derivatives	14942.7	16605.6	15882.8	22301.4	26952	23377.6	15553.9	20922	16350.3	16643.9	17851.9	12741.8	9727.98	14723.8	42955.4	21330.5	17031.7	13004.6	14308.5	25156.1
M181T168	181.05238	168.4070	Theophylline	[M+H]+	0.76976946937111	HMDB0001889	C07130	Organoheterocyclic compounds	Imidazopyrimidines	Purines and purine derivatives	2592.82	9291.37	11137.9	8271.15	7615.18	4969.52	5127.58	3200.97	5448.97	7958.07	1999.25	5619.83	3594.96	3386.43	3758.03	4047.8	10384.7	8659.73	9695.29	15647.3
M265T367	265.11229	366.7340	Thiamine	[M]+	0.982501188063685	HMDB0000235	C00378	Organoheterocyclic compounds	Diazines	Pyrimidines and pyrimidine derivatives	37907.1	33884.8	21509.1	45295.7	47876.8	72365.6	24390.7	23403.3	19561.8	42797.1	45965.4	21681.4	20741.4	29690.1	46827.4	34200.2	25886.3	44194.6	14272.2	16792.7
M134T224	134.02628	224.1030	Thiazolidine-4-carboxylic acid	[M+H]+	0.937774307890173		C07732	Organic acids and derivatives	Carboxylic acids and derivatives	Amino acids, peptides, and analogues	9743.18	12547.4	20212	16098.8	17911.6	30335.4	10748.6	13974.6	13713.1	10014.7	9768.13	5681.57	2802.49	5815.61	3146.1	6083.35	16739.5	14234.9	5273.63	8936.73
M781T95	780.55120	95.0780	Thioetheramide-PC	(M-H+2Na)+	0.9579						713053	240849	339143	474435	494418	392158	249709	465214	277690	442653	568286	267421	324006	145197	448274	120810	473715	302914	167957	131663
M736T131	735.56907	131.0030	Thioetheramidephosphatidylcholine	[M+H]+	0.976264460405191			Organic nitrogen compounds	Organonitrogen compounds	Quaternary ammonium salts	78726.8	94491.5	120551	81934	101891	121090	177009	55495.1	67382.5	77830	38967.8	77469.8	104669	61834.6	44255	50178.8	80294.8	59407	56421.4	95921.9
M191T250	191.08396	250.3110	Thr-Ala	[M+H]+	0.71222069009285			Organic acids and derivatives	Carboxylic acids and derivatives	Amino acids, peptides, and analogues	210147	192740	75540.2	190361	122485	94562.5	115661	180190	95159.5	142181	386618	143979	1863.17	48282.6	110951	4401.11	121612	8720.95	123182	8770.62
M340T230	340.08163	229.7620	Topiramate	[M+H]+	0.701356526903229	HMDB0013751	C07502	Organoheterocyclic compounds	Dioxolopyrans		7330.73	7031.12	5264.39	6190.9	7054.04	10584.5	7134.52	11100	6846.88	7261.71	3985.59	6524.64	6538.58	7893.36	5783.51	6065.27	5947.15	6421.88	2639.19	3047.33
M149T50	149.07985	50.2565	trans-cinnamate	[M+H]+	0.810474727708843	HMDB0000930	C10438	Phenylpropanoids and polyketides	Cinnamic acids and derivatives	Cinnamic acids	3271.67	3135.59	7099.53	717.376	4238.59	5922.81	8009.97	712.684	6842.88	3489.14	2339.59	5496.74	3566.25	2886.17	2366.96	4573.65	6475.41	5736.9	3231.28	4674.8
M265T38	265.25190	38.0870	Trans-vaccenic acid	[M+H-H2O]+	0.937327413878916	HMDB0003231	C08367	Lipids and lipid-like molecules	Fatty Acyls	Fatty acids and conjugates	47902.1	49225.1	78935.3	53192.6	97879.7	78951	83893.8	98351.9	406971	70487.9	69383	93179.9	138506	85734	39068.2	43925.3	101612	34809	21338	96786.6
M372T26	372.14257	26.2010	Trazodona	[M+H]+	0.897597873344137	HMDB0014794	C07156	Organoheterocyclic compounds	Diazinanes	Piperazines	4851.14	1717.12	8463.84	2539.9	1861.96	2311.13	7811.67	4901.69	3089.92	3041.46	1409.35	2062.59	1763.08	2317.76	1686.57	2297.9	2274.97	2407.39	1197.39	1684.27
M179T31	179.11616	31.3080	Tri(ethylene glycol) monoethyl ether	[M+H]+	0.993063644345332			Organic oxygen compounds	Organooxygen compounds	Ethers	16310.4	16389.8	18355.2	20630.7	13063	14356.7	15837.2	15257.9	17019.6	10557.9	2417.61	9245.71	7607.88	9551.41	14052.2	6290.89	27968.7	12356.6	2487.97	17468.5
M901T608	900.79690	608.0620	Triacylglycerol 18:1-18:1-18:2	[M+NH4]+	0.725637757893059			Lipids and lipid-like molecules	Glycerolipids	Triradylcglycerols	1237.79	1161.36	2796.46	1046.23	1293.23	1195.25	886.488	898.357	1335.75	899.623	1389.68	1061.5	1725.99	999.175	716.51	582.134	964.536	1752.31	917.569	1216.85
M501T435	501.19639	434.5025	Triamcinolone diacetate	[M+Na]+	0.991893932880794	HMDB0139638	C08184	Lipids and lipid-like molecules	Steroids and steroid derivatives	Pregnane steroids	13223.1	15361.1	10380.1	14651.5	15599.3	10415.9	16358.6	16730.4	8502.66	13041.1	18915.3	16346.1	9398.04	10119.7	11343.1	10499.1	15139.1	10531.7	17396.5	5418.07
M345T250	345.08578	249.5585	Tricin methyl ether	[M+H]+	0.957116317649771	HMDB0037692	C19807	Phenylpropanoids and polyketides	Flavonoids	O-methylated flavonoids	2050.66	7520.11	2210.01	2202.31	4457.09	2387.1	16402.3	2270.99	2382.53	3189.22	3888.1	1695.49	4154.75	2706.73	2183.41	4416.48	1569.94	8624.36	2080.3	3279.42
M256T39	256.22686	38.8930	Tridecanoic acid (Tridecylic acid)	(M+CH3CN+H)+	0.6408	HMDB0000910	C17076	Lipids and lipid-like molecules	Fatty Acyls	Fatty acids and conjugates	74559.2	64484.9	74769.8	55346.5	87244.4	52483.2	82307.6	52138.1	83290.9	74362.7	83597.6	59927.9	47169.6	72894.9	78947.4	61935.8	64263.9	79567.1	38962.8	44611.8
M150T152	150.11156	151.8325	Triethanolamine	[M+H]+	0.978125540166741	HMDB0032538	C06771	Organic nitrogen compounds	Organonitrogen compounds	Amines	106668	110985	72785.7	34039.4	37673	57635.6	45234.1	48793.9	41839.6	53274.7	205827	55017	87178.2	84371.5	36340.4	42513.9	51986.7	69485.6	25320.8	121464
M183T39	183.10062	39.1280	Triethyl phosphate	[M+H]+	0.995634155087833			Organic acids and derivatives	Organic phosphoric acids and derivatives	Phosphate esters	84497.4	63846.6	52877.4	58808.8	35820.8	43236.5	51224.5	35714.6	34118.4	55586	50852.4	43311	7672.67	17774.9	3643.59	7156.97	60321.2	40627.6	47105.9	48032.6
M151T60	151.09567	59.9960	Triethylene glycol	[M+H]+	0.864158818838807			Organic oxygen compounds	Organooxygen compounds	Ethers	51827.6	53137.1	68061.8	38551.9	146055	64065.5	41477.7	47874.3	65402.1	54205.1	30813.1	118982	53605.9	52502.4	57614.2	110592	40244.7	46333.1	33362.5	51257
M207T40	207.15765	39.5840	Triethylene glycol monobutyl ether	[M+H]+	0.946022775557826			Organic oxygen compounds	Organooxygen compounds	Ethers	93210.5	111248	83418.5	83327.7	75513.4	92223	81418.6	78944.1	95289.8	102172	75546.7	76051.7	67805.8	107369	82895.5	80102.3	204622	159379	95669.1	92108.9
M138T282_2	138.05422	282.2860	Trigonelline	[M+H]+	0.961856914628162	HMDB0000875	C01004	Alkaloids and derivatives			910796	694843	1.76034e+06	1.08955e+06	59674.4	33498.2	60803.9	56155	48540.7	41781.3	100590	37804.5	50336.4	89686.5	69253.2	41175.9	48242.7	23886.8	28784.9	51470.9
M76T330_2	76.07527	330.4865	Trimethylamine n-oxide	[M+H]+	0.999503170433122	HMDB0000925	C01104	Organic nitrogen compounds	Organonitrogen compounds	Aminoxides	304668	268827	255403	404236	70302.2	137634	54531.2	47609.8	86308.5	48694.9	42631.6	34503.8	8374.55	30334.3	27475.5	16851.9	57108	9284.59	31712.7	108057
M275T50_2	275.10874	49.9600	Trinexapac-ethyl	[M+Na]+	0.837657236117688		C18541				3976.38	13848.3	20057.1	14665.8	22367.8	25006.5	11423.5	10828.1	27427.4	11309.3	35243.3	3220.39	15209.9	10001.7	4652.78	11082.9	3512.94	30911.1	20485.7	21398.3
M457T198	457.15770	198.4175	Trioxsalen	[2M+H]+	0.816597518763526	HMDB0015575	C09314	Phenylpropanoids and polyketides	Coumarins and derivatives	Furanocoumarins	10862.9	10719.1	11259.2	12444	16915.4	14597.8	17756	13820.2	13578.1	12754.2	17813.9	14268	2137.42	25766.8	27260.4	1502.5	9164.38	4668.41	18197.4	18186.3
M246T464_2	246.14278	464.1290	Tropacocaine	[M+H]+	0.963342735081978		C10848	Benzenoids	Benzene and substituted derivatives	Benzoic acids and derivatives	10021.2	10525.1	2905.99	5721.28	2972.78	2531.1	3079.61	5321.7	1671.36	810.535	35735.8	3488.28	2470.87	3072.93	4019.46	3021.6	4593.9	3312.89	3396.71	1467.95
M308T389	308.09763	389.0180	Trp-Cys	[M+H]+	0.795241475041555			Organic acids and derivatives	Carboxylic acids and derivatives	Amino acids, peptides, and analogues	5019.72	4516.58	7478.82	3760.85	6112.28	5013.1	4386.64	4680	9428.09	5673.22	12201.3	5566.89	13402.3	8372.45	13540.7	10001.8	4792.33	9664.6	10001.9	39487.7
M292T406	292.11411	406.4715	Trp-Ser	[M+H]+	0.831590515533782			Organic acids and derivatives	Carboxylic acids and derivatives	Amino acids, peptides, and analogues	3699.82	4594.49	6895.6	6567.19	5248.75	6383.03	9507.71	3092.09	8560.19	4943.4	7074.51	3968.97	7720.7	6593.35	5475.18	7307.2	4774.05	10898.2	4149.43	10380.4
M319T255	319.13486	254.6930	Tyr-His	[M+H]+	0.98078047641108			Organic acids and derivatives	Carboxylic acids and derivatives	Amino acids, peptides, and analogues	10427.7	7832.92	26253.1	6518.46	11230.5	15230	8746.92	11808	6167.16	6968.67	11308.1	10792.7	8560.58	7412.28	7860.1	8494.85	13986.9	10829.5	4680.71	11975.2
M212T283	212.11387	282.9490	Tyr-Leu-Lys	[M+2H]2+	0.751042624695606			Organic acids and derivatives	Carboxylic acids and derivatives	Amino acids, peptides, and analogues	1692.4	957.529	2147.91	602.163	1564.88	492.165	1514.36	1038.22	857.616	1381.12	2046.73	1654.71	445.032	560.489	3012.61	2311.03	3720.2	1100.13	2159.21	17425.2
M345T488	345.07714	488.4135	Tyr-Pro	(M-2H+3Na)+	0.7005						3689.85	5159.31	4851.13	6126.63	3188.73	4273.93	3163.52	2545.17	3300.9	2645.55	3175.06	3439.96	1758.98	1764.23	1537.52	3172.99	5043.72	2894.04	1723.2	1614.64
M411T566	411.20201	565.7165	Tyr-Thr-Lys	[M+H]+	0.703213642104868			Organic acids and derivatives	Carboxylic acids and derivatives	Amino acids, peptides, and analogues	597.291	713.898	657.29	701.14	903.201	584.651	739.941	640.323	633.67	750.767	636.234	696.53	182.238	616.489	805.229	662.835	598.313	831.134	675.98	754.363
M120T152	120.07960	152.4670	Tyramine	(M+H-H2O)+	0.9165	HMDB0000306	C00483	Benzenoids	Benzene and substituted derivatives	Phenethylamines	9542.59	8634.19	7431.46	8425.8	7444.01	6998.99	6619.98	7407.14	7407.68	8226.35	1089.18	6484.17	7203.48	8968.21	5048.86	7171.92	8574.63	865.296	5356.45	636.292
M199T43	199.14384	42.6140	Undecanedioic acid	[M+H-H2O]+	0.757648836783527	HMDB0000888		Lipids and lipid-like molecules	Fatty Acyls	Fatty acids and conjugates	95467.2	31185.4	81685.8	76902.9	43978.2	53514.9	59301.1	50098.2	57353.3	63570.3	50491.7	61091.6	36647.3	58145.2	8160.31	33842.1	87398.3	54103.4	44457.8	60220.8
M61T105	61.03939	105.0575	Urea	[M+H]+	0.999274800745968	HMDB0000294	C00086	Organic acids and derivatives	Organic carbonic acids and derivatives	Ureas	1.78184e+06	1.64057e+06	2.13894e+06	1.89145e+06	945330	1.5953e+06	1.46141e+06	1.42398e+06	2.12952e+06	1.6449e+06	1.13586e+06	1.75144e+06	1.58481e+06	1.97718e+06	2.33799e+06	2.03813e+06	1.35074e+06	871971	1.37463e+06	2.33878e+06
M245T161	245.07614	160.6200	Uridine	[M+H]+	0.995873913389156	HMDB0000296	C00299	Nucleosides, nucleotides, and analogues	Pyrimidine nucleosides		5278.35	10233.3	10631.2	10024.6	10065.4	6387.42	8968.05	5507.91	8288.76	5978.91	8950.02	4026.57	8948.65	10843.1	5045.87	18997.7	9227.1	12792.2	6802.13	74478.7
M410T154	410.32447	153.7520	Ursodeoxycholic acid	[M+NH4]+	0.888074145591034	HMDB0000946	C07880	Lipids and lipid-like molecules	Steroids and steroid derivatives	Bile acids, alcohols and derivatives	5015.64	13277.4	6344.53	19345.7	15241.5	18376.6	15839.1	14872.7	12672.1	28929.7	4728.66	10828.2	6216.92	9688.24	16454.3	12101.5	6281.08	12342.6	8022.24	13602.4
M159T262_2	159.11240	261.5515	Val-Ala-Lys	[M+2H]2+	0.758303235916474			Organic acids and derivatives	Carboxylic acids and derivatives	Amino acids, peptides, and analogues	217022	221567	135567	250483	34112.3	33931	33397.9	57396	33668.9	45421.5	142574	67157.8	4422.19	77486.1	253161	4081.19	27915.4	3334.94	64468.8	1645.61
M231T197	231.16919	196.8580	Val-Leu	[M+H]+	0.99316771406488			Organic acids and derivatives	Carboxylic acids and derivatives	Amino acids, peptides, and analogues	2337.58	640.319	11646.4	1148.03	1519.19	5615.65	545.354	2421.94	28778.9	5563.8	3838.53	6108.26	16646	6669.74	10646.6	14154.6	7553.41	42591.4	12353	54034.5
M215T334	215.13784	334.2690	Val-Pro	[M+H]+	0.740315426978291			Organic acids and derivatives	Carboxylic acids and derivatives	Amino acids, peptides, and analogues	2686.23	4335.86	2041.16	4549.61	4041.41	3985.39	4034.28	7322.76	6946.03	5128.57	7279.04	4333.26	881.653	2589.9	4108.03	1746.47	4861.99	963.347	5462.57	7143.18
M243T236	243.07757	236.0130	Val-Ser	(M+K)+	0.9475						2663.86	2789.11	4852.55	3992.04	2525.69	2469.17	994.191	1507.1	2812.37	5324.52	4989.36	6505.82	1864.5	3841.6	2583.64	5216.12	1934	6177.88	11866.1	2421.71
M281T220_2	281.15854	219.8930	Val-Tyr	[M+H]+	0.975754409323807			Organic acids and derivatives	Carboxylic acids and derivatives	Amino acids, peptides, and analogues	48883.6	28344.9	40399.9	42925.7	46604.2	49192.5	33237.5	31682	45824.3	31626.7	50798.4	36172.7	41679	38806.5	43966.1	31105	34550.6	38033.9	38500.6	36749.5
M187T256	187.15395	255.9040	Val-Val-Arg	[M+2H]2+	0.720130042750182			Organic acids and derivatives	Carboxylic acids and derivatives	Amino acids, peptides, and analogues	272.78	95.0943	37.3065	104.602	53.5519	171.23	93.6066	100.696	401.965	177.409	49.117	106.14	35.9794	26.578	34.0722	126.73	25.2851	440.152	594.14	23948.9
M556T408	556.30915	408.4270	Valinomycin	[M+2H]2+	0.828959478064018		C06684	Organic acids and derivatives	Peptidomimetics	Depsipeptides	238.654	691.708	679.597	687.83	739.365	285.659	896.951	2032.91	411.506	426.967	307.357	617.987	188.781	301.302	449.749	174.148	662.842	164.649	932.142	915.684
M557T50_3	557.45321	49.6420	Vecuronium	[M]+	0.86462958216502	HMDB0015432	C07553	Lipids and lipid-like molecules	Steroids and steroid derivatives	Steroid esters	5944.9	3348.56	1889.98	10346.2	217381	122397	101671	70647.1	127907	74018.9	60404.3	114278	16252.6	26401.9	36300.2	31891	104338	67519.1	48686.9	41271.8
M507T461	507.17757	461.2190	Verrucarin j	[M+Na]+	0.961783038059945			Lipids and lipid-like molecules	Prenol lipids	Sesquiterpenoids	263.8	216.576	8559.29	117.471	1728.04	246.975	1123.02	561.92	105.058	1966.25	162.6	834.82	348.48	194.832	709.418	657.772	784.052	899.82	977.541	553.047
M237T388	237.14063	387.8085	Viloxazine	M+	0.6342						696.226	691.08	576.852	715.421	268.136	410.54	673.969	686.85	686.379	662.038	678.77	681.945	633.5	516.647	637.545	732.725	881.833	610.773	819.95	671.592
M779T398	779.37885	397.9330	Vinorelbine (navelbine)	[M+H]+	0.940389886624891						18475.8	6066.87	15892.7	17256.3	31297.6	17134.3	16730.2	12377.8	10122.9	7409.04	18168	22527.7	5268.59	12399.1	24994	8059.58	22716.5	22540.9	49491.5	19428.8
M361T590	360.98447	590.2810	Vulpinic acid	M-H	0.702495216866439			Organoheterocyclic compounds	Dihydrofurans	Furanones	48093.6	20877.3	47193.3	42480.3	46666.2	41026.6	33788.9	24010.7	41513.6	45593	33747.2	32260.1	41660	44055.8	41693.4	39530.9	23116	30187.6	46630.4	36555.6
M686T399	686.24429	399.0740	Wilforine	[M+H-C9H10O4]+	0.913834799272712			Lipids and lipid-like molecules	Prenol lipids	Terpene lactones	7163.76	5369.44	5166.89	589.94	3680.43	3407.96	3662.11	2485.81	3174.08	7796.76	7117.6	7733.79	10307.7	3894.77	8615.35	2364.21	5284.01	9416.23	6771.45	3709.93
M660T391	660.34652	390.5840	Yunaconitine	[M+H]+	0.899688106719473			Lipids and lipid-like molecules	Prenol lipids	Diterpenoids	8271	1203.03	8146.05	1160.22	8608.95	18447.6	5786.34	2147.92	5949.09	28511.8	10927.5	21090.1	18966.4	15220.2	65755.1	19866.8	35428.1	80992.9	58690.7	46471.8
M235T142	235.11748	142.3920	Zolpidem	[M+H-C3H7ON]+	0.754159700491851	HMDB0005023	C07219	Organoheterocyclic compounds	Azoles	Imidazoles	2593.91	3938.99	2980.36	1639.08	1717.9	2021.38	981.952	3145.44	3762.03	3049.31	15430.6	4919.83	6398.62	9370.58	2482.23	7588.34	3496.28	5853.93	912.904	27216.8
M235T424_1	235.09301	423.8950									3.65496e+07	4.94067e+07	4.7813e+07	4.55715e+07	4.71722e+07	4.23828e+07	4.97103e+07	4.643e+07	4.57087e+07	3.41254e+07	3.77862e+07	4.65723e+07	6.20484e+07	5.47649e+07	5.55042e+07	3.78839e+07	3.66689e+07	4.69472e+07	4.06096e+07	4.68525e+07
M759T129	758.56992	128.6320									7.79821e+07	1.19248e+08	1.2135e+08	1.05511e+08	6.4521e+07	1.02511e+08	1.0306e+08	9.68146e+07	5.45598e+07	4.04057e+07	1.84098e+07	7.74101e+07	5.89272e+07	2.27698e+07	1.78199e+07	2.48765e+07	3.89006e+07	4.65738e+07	3.96681e+07	1.02322e+08
M293T467	293.09841	466.7780									2.89751e+06	1.02816e+07	3.219e+06	9.10733e+06	2.53194e+06	3.41044e+06	2.359e+06	2.70295e+06	3.34294e+06	8.24013e+06	2.81859e+06	1.46747e+07	3.53787e+06	1.31378e+07	3.07969e+06	3.11583e+06	2.93375e+06	3.51111e+06	3.17421e+06	4.26663e+06
M331T440	331.04543	439.5155									1.68777e+07	1.42719e+07	1.02471e+07	1.56654e+07	1.29004e+07	1.0415e+07	1.27671e+07	1.55441e+07	1.42526e+07	1.33064e+07	1.49563e+07	1.55814e+07	4.76549e+06	9.11302e+06	1.02911e+07	5.87792e+06	1.66664e+07	6.33813e+06	1.23902e+07	4.9412e+06
M485T37_2	485.28888	36.9240									9.0715e+06	5.23299e+06	3.49802e+06	4.20556e+06	3.90912e+06	4.47017e+06	2.56587e+06	3.65284e+06	2.1562e+06	2.43386e+06	2.37145e+06	3.76845e+06	3.34429e+06	2.36059e+06	2.53499e+06	3.09796e+06	7.99833e+06	3.16222e+06	1.98776e+06	3.529e+06
M269T351	268.99870	350.5065									5.51651e+07	5.56579e+07	5.50775e+07	5.26261e+07	5.73912e+07	5.1022e+07	5.14878e+07	5.20115e+07	5.66617e+07	5.39669e+07	7.55276e+07	5.79944e+07	3.90138e+07	5.41796e+07	5.11799e+07	5.41446e+07	5.49553e+07	5.44525e+07	5.42101e+07	5.48616e+07
M522T182_2	522.35431	181.5540									1.03267e+07	1.30444e+07	1.12825e+07	1.08204e+07	1.3666e+07	2.16503e+07	2.47705e+07	1.24529e+07	1.16597e+07	8.83794e+06	1.51123e+07	1.35453e+07	8.56197e+06	5.75946e+06	4.04351e+06	5.97116e+06	2.42299e+07	1.33409e+07	9.05105e+06	8.59668e+06
M783T118	782.56958	118.1485									4.35318e+07	4.30012e+07	3.54055e+07	3.38552e+07	7.32153e+07	6.791e+07	9.06816e+07	4.67874e+07	3.34932e+07	4.33942e+07	5.79618e+06	4.93843e+07	1.92422e+07	2.68047e+07	1.45019e+07	3.31617e+07	5.81082e+07	5.09081e+07	1.25375e+07	3.83164e+07
M315T413	315.06881	413.3830									1.17819e+07	1.07823e+07	1.15406e+07	1.11148e+07	1.08302e+07	1.08274e+07	1.04568e+07	1.05541e+07	1.0448e+07	1.10468e+07	1.24935e+07	1.1509e+07	9.81238e+06	1.11955e+07	1.10643e+07	1.15207e+07	1.34107e+07	1.17632e+07	1.12214e+07	1.19674e+07
M293T414	293.09824	413.8650									9.69786e+06	7.2989e+06	8.6733e+06	7.97056e+06	7.62981e+06	8.45445e+06	7.41524e+06	8.04123e+06	6.37737e+06	7.80983e+06	8.96273e+06	8.88565e+06	961.572	7.91484e+06	1519.06	431157	1.04325e+07	1186.48	8.41197e+06	7.01356e+06
M807T115	806.56993	114.5525									5.67929e+07	5.14668e+07	5.4567e+07	5.16121e+07	6.23827e+07	5.75397e+07	7.03145e+07	6.29352e+07	3.55903e+07	2.35464e+07	5.00412e+06	6.33736e+07	2.08233e+07	1.86475e+07	1.29876e+07	4.67434e+07	1.82204e+07	5.22479e+07	1.06831e+07	3.83018e+07
M415T39_2	415.21121	39.3470									2.74035e+06	4.50017e+06	2.839e+06	2.59083e+06	3.20721e+06	2.43785e+06	2.73119e+06	3.18423e+06	4.8104e+06	3.11502e+06	2.86069e+06	3.5141e+06	3.11828e+06	2.55215e+06	4.77011e+06	2.58974e+06	4.11852e+06	4.3639e+06	2.12355e+06	3.13202e+06
M568T179	568.33838	178.5615									6.38153e+06	1.04029e+07	7.82528e+06	1.00486e+07	3.09976e+06	7.97455e+06	1.14903e+07	6.90952e+06	8.45729e+06	2.01566e+06	8.17068e+06	5.2295e+06	2.13511e+06	2.33973e+06	1.8995e+06	4.83209e+06	9.83815e+06	6.01644e+06	3.333e+06	2.87285e+06
M515T350	515.00712	350.1450									2.09453e+07	2.11251e+07	2.04428e+07	1.97076e+07	2.17215e+07	1.84169e+07	1.9499e+07	1.95288e+07	2.24507e+07	1.96782e+07	3.30285e+07	2.21565e+07	1.23523e+07	2.02918e+07	1.94687e+07	1.98048e+07	1.94107e+07	2.01683e+07	1.97845e+07	2.04125e+07
M160T443	160.05996	442.5210									9.54087e+06	9.68768e+06	1.39477e+07	8.93272e+06	1.14676e+07	1.31864e+07	1.03237e+07	8.53867e+06	9.74943e+06	1.03973e+07	1.14344e+07	9.82028e+06	1.97487e+07	1.48775e+07	1.3359e+07	1.91013e+07	9.77701e+06	1.85382e+07	1.23055e+07	1.91935e+07
M235T317	234.91689	317.3460									1.33334e+07	1.55464e+07	2.11731e+07	1.10341e+07	1.76181e+07	2.02843e+07	1.43048e+07	1.06084e+07	1.62913e+07	1.31952e+07	1.97349e+07	1.46346e+07	2.72351e+07	2.37436e+07	2.03625e+07	3.72408e+07	1.33295e+07	3.36388e+07	1.73416e+07	2.56201e+07
M807T65	806.56910	64.9645									1.42876e+06	2.87267e+06	2.53428e+06	4.48366e+06	3.38966e+06	1.86814e+06	8.21524e+06	3.72099e+06	2.62596e+06	3.61982e+06	1.50991e+07	3.34518e+06	4.65674e+06	2.90522e+06	1.88644e+06	1.44067e+06	3.57026e+06	1.83407e+06	1.87232e+06	801904
M807T42	806.56672	41.5000									139092	266419	171241	517545	233004	205081	693084	261923	174469	296074	9.5444e+06	191634	484545	247944	136175	88228	325824	148829	102152	109667
M333T317	332.89369	316.9245									1.02071e+07	1.21462e+07	1.73989e+07	8.23887e+06	1.34808e+07	1.52048e+07	1.08916e+07	7.7742e+06	1.28597e+07	9.94534e+06	1.50546e+07	1.15618e+07	2.55488e+07	1.98803e+07	1.80357e+07	1.11095e+07	1.00243e+07	2.90231e+07	1.32742e+07	9.56113e+06
M807T86	806.56996	85.8845									1.05807e+07	6.62184e+06	1.04744e+07	1.18896e+07	1.22836e+07	1.25123e+07	1.79633e+07	1.08916e+07	1.24383e+07	1.08664e+07	1.1838e+07	1.09031e+07	1.19371e+07	1.09299e+07	1.87944e+07	1.09388e+07	4.83264e+06	1.15027e+07	4.26373e+06	5.70739e+06
M433T351	433.00369	350.6170									1.72236e+07	1.74246e+07	1.72163e+07	1.67449e+07	1.85422e+07	1.61513e+07	1.63021e+07	1.63445e+07	1.86899e+07	1.71245e+07	2.62722e+07	1.83883e+07	1.12942e+07	1.67763e+07	1.61095e+07	1.75837e+07	1.66442e+07	1.71188e+07	1.67003e+07	1.7115e+07
M104T267_2	104.10687	267.0725									6.88698e+06	5.66309e+06	7.69544e+06	6.84906e+06	8.26554e+06	7.40069e+06	7.91448e+06	7.84435e+06	8.00801e+06	7.74068e+06	1.01529e+07	7.93601e+06	6.77267e+06	7.55096e+06	8.96619e+06	9.0331e+06	1.27761e+07	8.63279e+06	7.93992e+06	7.14929e+06
M536T34	536.16421	33.7140									2.07918e+06	2.15177e+06	2.06663e+06	1.77316e+06	2.38002e+06	1.71765e+06	2.70209e+06	1.91986e+06	1.66236e+06	2.21265e+06	121684	2.50855e+06	3.40766e+06	2.33683e+06	1.89804e+06	2.68888e+06	2.18345e+06	2.60964e+06	1.22675e+06	2.01927e+06
M676T37	675.67548	36.6035									2.75825e+06	1.19586e+06	1.2415e+06	786399	936543	880852	940390	652893	1.08924e+06	1.51638e+06	1.75316e+06	1.02662e+06	1.28908e+06	1.45901e+06	1.24683e+06	812035	621489	1.73336e+06	891852	779498
M187T351	186.99499	350.5250									2.55497e+07	2.581e+07	2.53676e+07	2.45183e+07	2.60138e+07	2.35169e+07	2.33293e+07	2.24192e+07	2.56687e+07	2.30621e+07	1.66491e+07	2.60933e+07	1.9174e+07	2.3784e+07	2.27495e+07	2.49373e+07	2.50207e+07	2.63217e+07	2.43549e+07	2.49309e+07
M502T37	502.31458	37.4650									3.27007e+06	2.0439e+06	1.24122e+06	1.4862e+06	1.36012e+06	1.62822e+06	925513	1.31327e+06	845129	1.0197e+06	1.0129e+06	1.33164e+06	1.27549e+06	915976	912734	1.17321e+06	2.7557e+06	1.23786e+06	753554	1.21025e+06
M330T46	330.33660	45.8835									5.1717e+06	5.49375e+06	5.31792e+06	5.03808e+06	5.47792e+06	5.03291e+06	5.03265e+06	5.20984e+06	5.48481e+06	5.21384e+06	3.54259e+06	5.6296e+06	5.6494e+06	4.72672e+06	4.88479e+06	5.44432e+06	5.1706e+06	5.36631e+06	2.75417e+06	6.05799e+06
M783T89	782.56961	88.5860									2.61516e+06	3.09693e+06	3.16569e+06	3.85128e+06	7.70158e+06	4.28752e+06	1.00642e+07	4.60716e+06	3.9155e+06	4.74361e+06	1.05283e+07	5.17984e+06	4.70451e+06	3.27635e+06	9.28592e+06	2.49144e+06	1.2279e+07	4.22278e+06	3.13003e+06	2.13801e+06
M318T53	318.29978	52.7665									2.57095e+06	2.39794e+06	2.51563e+06	2.46101e+06	2.44556e+06	2.28491e+06	3.86141e+06	2.45813e+06	3.17989e+06	2.3009e+06	2.34965e+06	2.81522e+06	3.8103e+06	2.64505e+06	3.81971e+06	3.54915e+06	3.57224e+06	4.99151e+06	2.49476e+06	4.07035e+06
M661T440	661.08173	439.6010									3.42733e+06	3.1279e+06	2.09582e+06	3.21931e+06	2.64469e+06	2.27411e+06	2.5826e+06	3.3961e+06	2.92744e+06	2.84178e+06	3.34425e+06	3.30156e+06	961093	1.87283e+06	2.21754e+06	1.29982e+06	3.52571e+06	1.28489e+06	2.78718e+06	1.08118e+06
M597T351	597.00962	350.5170									1.11194e+07	1.10657e+07	1.06517e+07	1.0332e+07	1.13361e+07	9.35803e+06	9.98183e+06	1.02257e+07	1.17126e+07	1.02762e+07	1.70634e+07	1.15877e+07	6.34955e+06	1.04002e+07	9.95915e+06	1.03385e+07	1.01733e+07	1.01634e+07	1.01433e+07	1.06013e+07
M785T122	784.58144	122.2980									1.64812e+07	2.5995e+07	1.29655e+07	2.36479e+07	7.37148e+06	3.04794e+07	1.73095e+07	6.49143e+06	9.78714e+06	6.51007e+06	2.45391e+06	1.72773e+07	1.44126e+07	4.64461e+06	6.25213e+06	8.95e+06	7.1016e+06	1.4343e+07	4.97504e+06	1.75452e+07
M627T317	626.82392	317.2760									3.65656e+06	4.82459e+06	7.55398e+06	2.71123e+06	5.99817e+06	6.49084e+06	4.10382e+06	2.6082e+06	5.50591e+06	3.3702e+06	6.49083e+06	4.52339e+06	1.53965e+07	8.39179e+06	6.7516e+06	1.58434e+07	3.4966e+06	1.44863e+07	5.6113e+06	1.61793e+07
M992T191	991.67055	191.3550									1.2771e+06	1.42918e+06	4.19534e+06	1.56409e+06	1.95281e+06	1.99898e+06	3.10152e+06	1.65796e+06	626380	602788	367739	788145	1.94865e+06	1.23819e+06	538734	1.34691e+06	1.43938e+06	2.51859e+06	572206	1.96294e+06
M663T34	663.45336	34.0640									2.56296e+06	1.99803e+06	1.46726e+06	1.63244e+06	1.78521e+06	1.98641e+06	2.10743e+06	1.77618e+06	1.80414e+06	1.90642e+06	1.27989e+06	2.28017e+06	2.42039e+06	1.83042e+06	1.39457e+06	1.64564e+06	1.63257e+06	1.73216e+06	1.11844e+06	1.71081e+06
M339T39	339.28832	38.8635									23823.4	14964.9	2.30406e+06	24790.4	62311.8	54080.2	75305.7	54970.3	50255.8	35211	36585.1	47679.9	77572.4	35124.3	2.61101e+06	43627.7	45781.7	36948.5	14797	67595.5
M623T441	623.13450	440.6655									2.16103e+06	2.59389e+06	3.11992e+06	2.13826e+06	2.6765e+06	3.13313e+06	2.47133e+06	1.90334e+06	2.29049e+06	2.40088e+06	2.87291e+06	2.27903e+06	4.01393e+06	3.51532e+06	3.32671e+06	4.37792e+06	2.2672e+06	4.16611e+06	2.81566e+06	3.81e+06
M137T317_2	136.93924	317.4580									8.6183e+06	9.58424e+06	1.21958e+07	7.38386e+06	1.03345e+07	1.17627e+07	9.00122e+06	7.10254e+06	9.90124e+06	8.49404e+06	1.20735e+07	9.1072e+06	6.27133e+06	1.33458e+07	1.23027e+07	2.01023e+07	8.62272e+06	1.8373e+07	1.05317e+07	1.96016e+07
M280T38	280.26278	38.0875									228405	220082	279010	183906	231014	294115	194076	272334	2.34183e+06	263143	331663	387950	209728	325754	190064	176609	313433	169053	70556.1	341124
M437T27_2	437.11510	26.7460									528202	12954.5	3.63325e+06	4175.53	5530.63	5883.34	2.07272e+06	432044	496692	62286.6	11796.9	8947.8	6703.52	4772.45	2425.79	9771.08	78452.2	13640.2	5634.37	1202.71
M274T70	274.27373	69.7295									4.38036e+06	4.313e+06	4.23521e+06	4.04335e+06	3.84147e+06	3.78197e+06	5.81686e+06	3.96558e+06	5.65589e+06	3.88135e+06	1.67208e+06	4.02837e+06	9.03222e+06	4.46812e+06	4.76841e+06	5.41805e+06	5.03981e+06	7.68817e+06	3.36582e+06	6.69629e+06
M376T38_2	376.34037	38.1635									80416.6	107817	86530.4	74427.4	93443.9	76401	85381.9	1.73964e+06	76489	61906.9	1.88021e+06	73624	116902	81828.5	84685.7	71404.3	79120.8	2.02276e+06	1.49025e+06	80295.3
M529T317	528.84665	317.2760									3.71994e+06	4.60974e+06	7.03435e+06	2.88365e+06	5.60463e+06	6.22695e+06	4.08035e+06	2.62816e+06	5.22413e+06	3.49484e+06	6.21005e+06	4.44052e+06	1.351e+07	7.85908e+06	6.50949e+06	1.38645e+07	3.51724e+06	1.25246e+07	5.3772e+06	1.39493e+07
M679T350	679.01267	350.3305									7.91247e+06	7.95104e+06	7.70717e+06	7.16004e+06	8.21758e+06	6.72192e+06	7.17049e+06	7.34611e+06	8.33144e+06	7.40637e+06	1.25873e+07	8.48189e+06	4.54387e+06	7.3291e+06	7.23294e+06	7.34344e+06	7.34109e+06	7.23942e+06	7.2731e+06	7.42264e+06
M280T382	280.09174	382.4130									3.46512e+06	3.84164e+06	4.01952e+06	4.06964e+06	4.70164e+06	4.46633e+06	4.17906e+06	4.21237e+06	3.53028e+06	3.44536e+06	4.93992e+06	3.58172e+06	1.74488e+06	2.70055e+06	1.6774e+06	2.08175e+06	5.01065e+06	2.95062e+06	3.27255e+06	3.67411e+06
M315T448	315.07957	448.1625									7.10226e+06	8.87988e+06	7.84888e+06	7.08595e+06	9.4689e+06	1.30885e+06	8.24596e+06	6.84258e+06	6.78302e+06	7.57904e+06	7.55876e+06	7.8537e+06	2.61821e+07	1.13114e+07	7.64978e+06	1.31443e+06	6.25587e+06	8.46584e+06	7.14404e+06	7.94479e+06
M129T338_2	129.06564	337.5645									1.45361e+06	1.58294e+06	1.22319e+06	1.22354e+06	1.36194e+06	1.22864e+06	1.91199e+06	1.38842e+06	1.0881e+06	1.57622e+06	227431	1.53789e+06	1.09074e+06	1.58672e+06	1.56746e+06	854313	1.24727e+06	912391	1.43766e+06	693468
M310T37_2	310.30925	37.4650									346577	423205	242345	298746	187393	212552	302302	280277	1.8936e+06	394436	283583	298390	304454	269711	442272	382580	242201	235892	199883	257727
M315T490	315.08051	489.7275									4.88726e+06	1.02877e+07	4.88002e+06	4.38187e+06	3.68467e+06	3.6263e+06	4.30488e+06	3.23362e+06	5.70505e+06	5.92459e+06	4.78713e+06	5.85885e+06	8.83848e+06	1.41238e+07	5.91928e+06	8.28634e+06	3.96502e+06	7.16656e+06	9.00301e+06	1.42791e+07
M315T465	315.08021	464.9625									9.94909e+06	1.02289e+07	1.02762e+07	8.80447e+06	1.0258e+07	1.02973e+07	9.16991e+06	9.26478e+06	8.80936e+06	9.68483e+06	8.70507e+06	8.99489e+06	1.28437e+07	9.50925e+06	3.76011e+07	1.31682e+07	7.9369e+06	1.03649e+07	1.00223e+07	9.82853e+06
M899T482_1	898.91937	482.2755									1.02447e+06	526542	1.92651e+06	978953	688540	798587	770344	569523	1.59504e+06	1.36951e+06	1.08137e+06	1.19573e+06	1.42371e+06	924401	594771	980836	1.50997e+06	2.24119e+06	1.11962e+06	2.2148e+06
M228T39_2	228.19521	39.4990									1.5126e+06	1.14218e+06	1.40296e+06	1.01555e+06	1.59378e+06	1.18797e+06	1.56069e+06	1.09969e+06	1.67633e+06	1.17368e+06	1.42602e+06	888071	1.08196e+06	1.29392e+06	1.38671e+06	1.41468e+06	922509	1.44947e+06	874873	960004
M358T45	358.36726	44.5700									2.5916e+06	2.35599e+06	2.04001e+06	2.15083e+06	2.63465e+06	1.96653e+06	2.11001e+06	1.9241e+06	2.79819e+06	2.40202e+06	1.01137e+06	2.59803e+06	2.23695e+06	2.02539e+06	2.0263e+06	2.41186e+06	2.05917e+06	1.99608e+06	960954	2.33352e+06
M246T55_2	246.24244	55.2700									1.14229e+06	1.07352e+06	1.0524e+06	1.06886e+06	969216	963944	1.438e+06	931045	1.44762e+06	995894	701582	1.04815e+06	1.49775e+06	1.08316e+06	1.35106e+06	1.3298e+06	1.43521e+06	2.10272e+06	776930	1.58826e+06
M761T350	761.01541	350.4700									5.68004e+06	5.80352e+06	5.42313e+06	5.22442e+06	5.89984e+06	4.66838e+06	5.20745e+06	5.06494e+06	5.78017e+06	5.26608e+06	9.09876e+06	6.09064e+06	3.00331e+06	5.0109e+06	5.1524e+06	5.11308e+06	5.10606e+06	5.25302e+06	5.10048e+06	5.30746e+06
M529T322	528.76977	322.4560									23115	21517.4	18327.3	20799	18649.6	20560.9	14025	25339.2	1.69093e+06	24590.1	22865.3	20702.8	16849.5	4.89347e+06	23925.7	18943.9	1.04084e+06	21862.6	22314.7	20193.2
M315T518	315.08036	517.8580									5.11921e+06	4.31897e+06	5.39685e+06	3.26871e+06	6.21692e+06	3.81747e+06	7.55756e+06	4.6129e+06	6.79328e+06	8.3232e+06	5.818e+06	8.86712e+06	1.35176e+07	7.81747e+06	4.59254e+06	7.17956e+06	5.09793e+06	8.76972e+06	8.90015e+06	3.34117e+06
M317T378	317.05630	377.8760									3.87194e+06	4.0641e+06	4.52111e+06	3.62227e+06	4.30892e+06	4.31363e+06	4.23037e+06	3.52018e+06	3.93442e+06	4.02772e+06	3.94733e+06	4.28262e+06	5.27667e+06	4.69939e+06	4.84749e+06	5.12087e+06	3.8664e+06	5.05121e+06	4.40184e+06	4.62874e+06
M1016T191	1015.67027	190.7410									570842	955300	1.36455e+06	1.12338e+06	713369	1.77915e+06	763667	844461	874743	534404	210839	288053	585029	324126	204852	447348	763605	838265	191759	1.17906e+06
M268T409	268.13994	408.9710									45448.3	38697.8	4327.86	30670.2	14932.4	7133.39	16305.8	37162.4	2.6649e+06	33612.5	166689	67128.3	1122.91	2502.76	52113.3	906.423	16371	772.779	17175.4	1516.07
M620T37	619.61165	36.8470									131368	80167.3	135144	97450.8	83370.6	122962	67363	93474.7	805908	142001	188438	147599	88034.5	159065	72749.9	72738.2	99141.4	78671.7	34552.1	128120
M212T296	212.10218	295.7430									49759.7	48628.3	70832.6	37138.5	63459.7	27852.3	95043.1	80136.1	118721	82169.5	123471	102480	149549	159080	85195.1	162291	84885.1	75322.7	142683	2.20136e+06
M600T482_1	599.61547	482.1275									914692	549090	1.42306e+06	806157	589812	599414	592462	563457	1.33659e+06	1.21452e+06	932884	1.00717e+06	1.34938e+06	966819	680101	973919	1.13482e+06	1.65471e+06	1.18396e+06	1.92193e+06
M899T482_2	899.42174	482.4510									902005	449833	1.46977e+06	838410	604626	599819	602862	508664	1.27947e+06	1.1474e+06	896907	976434	1.18328e+06	776382	496493	833705	1.21596e+06	1.7897e+06	934370	1.76992e+06
M432T39	432.23678	39.3885									528718	899309	549791	481272	606969	484480	532236	611257	1.21666e+06	600103	572227	645374	566391	483500	866132	497981	792944	871326	476657	596079
M496T439	496.06264	439.3800									1.21321e+06	1.01147e+06	448962	1.24041e+06	788347	622774	835757	1.24673e+06	1.07547e+06	935417	1.13507e+06	1.17487e+06	68939	351843	501634	120921	1.24826e+06	171000	779332	68662.3
M629T316	628.74401	316.0605									1.28192e+06	1.72845e+06	4178.98	7340.05	3014.4	5258.89	2343.63	6540.74	4515.55	5166	2123.94	5490.09	2383.01	6297.87	5221.46	1663.91	4488.3	5.08865e+06	5249.1	3133.13
M105T350	104.99166	350.4675									9.39994e+06	9.34015e+06	8.99703e+06	8.79803e+06	9.12545e+06	8.80262e+06	8.53316e+06	8.75398e+06	9.08168e+06	8.75497e+06	1.13482e+07	9.42028e+06	7.46736e+06	9.01793e+06	8.83609e+06	9.14122e+06	9.03928e+06	9.40135e+06	8.94284e+06	9.29211e+06
M784T93	783.57187	92.6350									3.53679e+06	1.40199e+06	2.49782e+06	3.06717e+06	5.35756e+06	4.66964e+06	4.77575e+06	2.14295e+06	2.43592e+06	3.33341e+06	7.03262e+06	374845	3.83834e+06	2.26414e+06	3.14046e+06	2.06643e+06	6.77286e+06	3.42439e+06	2.49912e+06	2.2e+06
M303T44	303.17697	43.8810									14741.5	24912.4	13121	13925	30107.2	22846.2	8691.95	8857.62	5598.44	12833.6	1.07144e+06	19582.8	701115	7049.83	435912	951988	16178.1	41210	11779.9	12103.1
M757T144	756.55213	144.4645									1.9243e+06	1.96837e+06	2.69749e+06	1.73942e+06	1.82188e+06	1.24658e+06	1.87132e+06	1.70464e+06	1.49553e+06	1.05942e+06	375993	1.39544e+06	557998	413391	354249	401741	1.02587e+06	1.0894e+06	656646	660564
M282T65	282.27829	64.7130									324537	177104	440774	257527	343080	294103	338373	230643	614239	723622	86822.9	421686	1.25446e+06	1.06097e+06	1.61851e+06	1.79232e+06	2.3749e+06	1.06859e+06	312413	1.69497e+06
M610T34	610.18282	33.8650									839445	910980	840544	697386	863047	682798	1.04763e+06	698651	693550	877599	114861	900333	1.05548e+06	858236	724888	1.02398e+06	751520	1.03131e+06	888333	760376
M629T413	629.12686	413.3820									1.35343e+06	1.2163e+06	1.43529e+06	1.22339e+06	1.25631e+06	1.19611e+06	1.1953e+06	1.20685e+06	1.19201e+06	1.2018e+06	1.51568e+06	1.23038e+06	1.11258e+06	1.2557e+06	1.42239e+06	1.39135e+06	1.63941e+06	1.42608e+06	1.27636e+06	1.45512e+06
M537T383	537.19339	382.5830									1.23589e+06	1.65146e+06	1.34265e+06	1.88246e+06	1.76257e+06	1.25348e+06	1.53549e+06	1.7508e+06	1.21802e+06	847405	1.55971e+06	972320	165985	475569	151235	243063	1.43964e+06	442645	719262	650962
M680T34	680.47923	34.0655									959795	748776	553202	542311	584979	724634	731506	634617	614571	733619	584870	760963	871999	605167	476851	588872	606837	600611	446785	531462
M520T165	520.24715	165.0560									2957.23	1738.31	4058.6	6104.03	2381.18	1356.78	2544.52	3164.2	2776.98	1348.55	701955	1583.9	606.315	1167.76	1216.89	649.902	1201.54	414.414	2003.79	15044.6
M526T184_2	526.29076	184.0470									721609	960149	1.44476e+06	834896	1.56251e+06	1.20011e+06	3.44153e+06	4.02023e+06	1.02296e+06	504348	1.20585e+06	893309	458119	293186	111612	281538	766766	430369	454076	325885
M351T350	351.00018	350.4675									4.96106e+06	4.79302e+06	4.59937e+06	4.65932e+06	5.10091e+06	4.64882e+06	4.80479e+06	4.71402e+06	4.97834e+06	4.77884e+06	6.61882e+06	5.05092e+06	3.40671e+06	4.77132e+06	4.63199e+06	4.89834e+06	4.72155e+06	4.74366e+06	4.65537e+06	4.8328e+06
M531T321	530.76628	320.6865									3877.32	1391.74	1.62066e+06	5444.02	984804	5000.44	5033.33	2815.02	909946	5760.28	4338.81	4545.49	2617.15	2458.84	2235.86	3.28347e+06	6483.72	4001.29	2786.01	3.76846e+06
M915T441	915.22478	441.2670									472348	591121	827475	437988	670674	785010	550426	428784	528888	552511	625081	514532	1.24818e+06	980258	899575	1.47046e+06	445856	1.37903e+06	652591	1.28529e+06
M460T39_1	460.26740	39.3540									421679	703444	477163	440538	509250	420828	441986	505927	632489	493327	233403	509594	490438	420494	712182	409394	600392	528523	182101	486392
M600T482_2	599.94950	482.4205									748107	450011	1.12e+06	722746	494250	433945	484507	425660	1.05695e+06	961032	741210	821478	1.0961e+06	760279	530557	761918	880576	1.26288e+06	929669	1.42687e+06
M235T460	235.09204	460.1770									5.1796e+06	5.73865e+06	4.43531e+06	3.47201e+06	4.54691e+06	5.06843e+06	5.68399e+06	4.15554e+06	2.51088e+06	5.71662e+06	1.87659e+06	769902	4.1005e+06	4.60148e+06	4.23865e+06	7.16182e+06	4.63573e+06	5.10041e+06	5.7498e+06	3.05557e+06
M835T90	834.59844	89.6150									9.39001e+06	4.51974e+06	4.48458e+06	3.54912e+06	5.37635e+06	3.81584e+06	5.39078e+06	3.69349e+06	3.54144e+06	6.88051e+06	586145	5.31261e+06	1.25127e+07	1.05941e+07	4.78538e+06	9.29272e+06	4.21144e+06	4.67456e+06	4.88717e+06	1.34681e+07
M217T424	217.08149	424.2340									2.40856e+06	2.43295e+06	2.50922e+06	2.34549e+06	2.37091e+06	2.74508e+06	1.95362e+06	2.07564e+06	1.692e+06	1.88004e+06	1.99459e+06	2.82364e+06	2.09663e+06	2.80314e+06	2.79247e+06	2.8418e+06	1.86582e+06	1.88064e+06	2.29057e+06	1.969e+06
M359T38	359.31435	38.0875									484835	599803	556144	547915	642062	610142	625502	548889	419308	470533	520459	570088	764188	577886	574731	602990	605575	565140	520624	621190
M530T37	530.34557	37.0630									886050	663194	506684	656035	605999	664566	410209	533870	228978	397643	133111	463004	508028	371879	405887	511380	921759	403733	145644	532157
M129T359	128.95277	359.2415									6.51615e+06	3.96767e+06	3.84679e+06	6.59749e+06	4.14381e+06	5.45785e+06	4.30866e+06	4.30304e+06	6.19004e+06	4.6329e+06	4.02994e+06	6.45784e+06	6.38099e+06	4.54317e+06	5.74603e+06	6.57405e+06	4.55005e+06	4.10463e+06	4.35956e+06	4.25815e+06
M496T220	496.33799	220.4945									779675	990998	1.1882e+06	1.08642e+06	1.27317e+06	1.25057e+06	1.2769e+06	1.48513e+06	953083	741715	1.16359e+06	653453	262376	413124	117281	379231	861855	657459	402884	486929
M812T140	811.60126	139.8720									867711	909056	737939	627967	1.51427e+06	1.56544e+06	1.67505e+06	731856	601252	1.07722e+06	394831	1.38275e+06	2.52269e+06	2.08246e+06	891230	1.30983e+06	1.7357e+06	1.1042e+06	1.27505e+06	1.35202e+06
M564T37	563.54751	36.9555									4753.24	4089.33	13095.2	9206.93	9598.78	19405	4515.27	10289	604821	12244	19779.3	16007	13769.7	21458.6	6393.83	8015.5	11759.5	5829.19	1331.96	29154.8
M177T320	176.87464	319.7390									2.97743e+06	2.72441e+06	2.95262e+06	4.96324e+06	2.97704e+06	3.37975e+06	3.10293e+06	4.93442e+06	2.7651e+06	3.34873e+06	3.22743e+06	2.97661e+06	2.7174e+06	3.22641e+06	3.21735e+06	2.67331e+06	3.73556e+06	3.45969e+06	3.24759e+06	3.45847e+06
M331T38	331.28290	38.2350									516624	592044	522433	553252	599969	562300	607728	540878	474984	483105	690656	514307	631617	540503	571782	587556	577464	520049	564798	600345
M132T443	132.06468	442.5375									1.00255e+06	1.05464e+06	1.44631e+06	903120	1.23125e+06	1.42804e+06	1.04692e+06	865584	948326	1.10845e+06	1.33302e+06	1.0143e+06	1.66685e+06	1.65027e+06	1.37993e+06	1.92092e+06	1.05824e+06	1.89603e+06	1.25058e+06	2.12592e+06
M431T317	430.86885	317.2060									1.50517e+06	1.75567e+06	2.56368e+06	1.13095e+06	1.99391e+06	2.2826e+06	1.5987e+06	1.07263e+06	1.93192e+06	1.41313e+06	2.31823e+06	1.68127e+06	4.77936e+06	2.9335e+06	2.51191e+06	4.89575e+06	1.40445e+06	4.31806e+06	2.04385e+06	1.52489e+06
M245T42	245.14879	41.5235									567712	750357	839051	657899	959921	619777	823037	798051	507290	384614	594532	691187	366301	499105	105058	566219	525401	418646	155327	785622
M421T37	421.31554	37.0750									499567	595721	501718	572882	621338	459377	592818	569304	636609	585810	243430	591309	545432	522710	376479	526328	590171	548244	259384	605597
M293T352	292.95889	352.0550									5.3152e+06	6.79507e+06	3.65837e+06	3.5724e+06	3.33664e+06	3.43361e+06	5.2355e+06	5.79156e+06	3.89501e+06	5.42086e+06	3.54606e+06	3.15674e+06	4.41583e+06	3.01765e+06	5.03812e+06	5.10689e+06	3.14767e+06	5.23612e+06	3.23479e+06	5.49347e+06
M176T343	176.03972	343.2005									315834	376921	498389	345994	316992	235514	324996	233265	1.77579e+06	305534	323043	335085	528353	585016	689471	558389	265945	385008	362996	739586
M833T65	832.58326	64.6150									994372	1.401e+06	1.20387e+06	1.69544e+06	1.68437e+06	1.49933e+06	477313	1.44588e+06	1.22037e+06	235606	1.66233e+06	2.17322e+06	2.07024e+06	1.26006e+06	814078	13311.3	1.7442e+06	1.08363e+06	794505	597860
M315T575	315.08034	574.9250									1.02923e+07	7.23442e+06	7.38046e+06	6.00046e+06	7.0865e+06	6.33692e+06	1.09474e+07	3.60738e+06	1.1298e+07	7.34873e+06	1.17824e+07	6.51664e+06	8.94814e+06	6.79198e+06	7.43998e+06	1.34484e+07	1.07168e+07	8.5257e+06	7.34956e+06	7.69777e+06
M417T39_2	417.33413	39.3480									35991.3	48304.6	60764.2	56967.8	90933	66883.8	66562.3	97009	51926.4	54325.8	59723.6	50196.3	128040	120316	785873	336954	51797.4	59464.1	40436.2	70651.3
M539T351	538.96731	351.4660									4.01709e+06	3.56161e+06	3.96939e+06	4.19145e+06	2.34855e+06	2.65461e+06	3.99597e+06	2.13454e+06	2.08289e+06	4.09747e+06	4.80858e+06	3.85801e+06	3.62383e+06	4.0342e+06	4.42485e+06	4.08301e+06	2.34621e+06	4.14009e+06	4.15454e+06	4.07141e+06
M1020T185	1019.70102	184.6645									990724	1.49111e+06	1.33884e+06	1.39112e+06	1.83685e+06	2.24395e+06	1.53953e+06	1.60883e+06	947212	633004	1.44923e+06	841082	1.06901e+06	511467	80473.8	329000	1.09887e+06	755226	480924	723377
M811T88	810.59819	88.2220									1.36147e+06	3.85651e+06	841804	992271	1.95012e+06	829959	4.22116e+06	959246	2.19587e+06	4.46478e+06	1.51288e+06	1.41625e+06	9.42452e+06	2.68146e+06	872275	3.33712e+06	2.58037e+06	1.69207e+06	1.96763e+06	1.49307e+06
M1007T350_1	1007.02452	350.2885									2.1195e+06	2.29464e+06	2.06634e+06	1.97197e+06	2.30303e+06	1.70602e+06	1.94036e+06	1.93284e+06	2.29704e+06	1.96282e+06	3.67908e+06	2.27271e+06	1.063e+06	1.88298e+06	1.93498e+06	2.01349e+06	1.94936e+06	1.96613e+06	1.94558e+06	1.91837e+06
M293T489	293.09805	488.9800									1.71063e+06	2.49946e+06	2.13898e+06	1.65115e+06	1.57597e+06	3.62325e+06	1.56605e+06	1.34949e+06	2.04903e+06	2.10667e+06	1.89875e+06	2.14717e+06	3.27603e+06	2.98531e+06	6.53173e+06	4.84079e+06	3.29369e+06	3.09154e+06	3.59168e+06	3.16006e+06
M330T64	330.33586	64.0330									1.04803e+06	1.01951e+06	902987	914048	1.00222e+06	965599	1.33577e+06	1.05876e+06	951827	1.01353e+06	451285	1.17712e+06	1.49555e+06	1.23425e+06	951539	1.33646e+06	922365	1.13455e+06	550345	1.29875e+06
M185T47	185.15276	47.4750									673827	1.37338e+06	721731	700755	1.28194e+06	535865	1.10142e+06	684979	530392	865560	1.30314e+06	566797	753174	1.1956e+06	248440	1.26605e+06	535046	746268	153825	378862
M356T45	356.35136	44.5370									933736	868828	907391	876809	881648	853098	994758	903797	977408	857837	487689	911754	917569	873641	967699	1.05592e+06	888681	1.17081e+06	371199	998274
M621T352	620.97026	351.5710									4.49633e+06	2.65194e+06	4.48697e+06	4.51279e+06	2.95167e+06	4.62297e+06	4.93535e+06	2.11397e+06	4.48206e+06	2.93826e+06	5.38757e+06	2.54728e+06	4.0664e+06	4.98547e+06	4.17451e+06	1.97789e+06	2.85543e+06	4.23076e+06	4.54458e+06	4.43371e+06
M518T192	518.32113	192.2710									597459	720211	1.60404e+06	1.3689e+06	753215	692224	1.26379e+06	1.08971e+06	578733	849936	744220	573488	1.60541e+06	649856	578498	880715	365557	943987	714435	1.09016e+06
M541T36	540.53262	35.5870									282543	337565	383813	411235	442480	400372	532312	491901	415295	466472	95171.4	461957	775970	423029	381478	611670	365020	559164	384861	564426
M702T169	701.55786	168.7570									844108	918861	856393	1.01019e+06	1.34502e+06	870817	1.63682e+06	1.16621e+06	775997	1.16017e+06	907188	908321	861955	893406	1.05537e+06	851794	888367	1.15033e+06	780136	527574
M244T37	244.19013	36.8505									537934	336205	183497	240617	238419	62719.9	332545	289161	579023	396059	489818	317181	83192.2	444692	409499	284192	50260.2	217207	190574	151359
M203T296	203.05260	295.6655									2.82971e+06	2.08212e+06	2.18793e+06	1.92732e+06	2.59405e+06	4.5189e+06	1.99824e+06	2.70289e+06	2.43562e+06	3.05211e+06	2.95856e+06	2.13494e+06	1.12437e+06	1.57117e+06	746717	1.40794e+06	3.31989e+06	2.2453e+06	1.52135e+06	1.27384e+06
M318T72	318.29945	72.2590									1.51604e+06	1.23586e+06	1.03214e+06	965891	1.32583e+06	1.18024e+06	2.29224e+06	1.25606e+06	1.67981e+06	1.30712e+06	920286	1.62953e+06	2.93438e+06	1.11648e+06	2.13296e+06	1.53704e+06	1.92708e+06	2.89874e+06	1.39276e+06	1.74411e+06
M346T50	346.33060	49.6375									863110	803078	898746	812432	798749	746110	1.17701e+06	804996	937811	764759	833247	884040	1.22601e+06	854546	1.22429e+06	1.08843e+06	1.09681e+06	1.43995e+06	854495	1.2296e+06
M262T398	262.12765	397.6865									41253.7	36190.2	43870.1	51871.2	49858.9	62273	52669.7	53420.3	777880	52270.1	92755	65884.5	83607.7	62848.8	73134.6	70755.2	70647.9	78787.8	51109.3	206891
M1046T182	1045.71546	181.5000									315260	474369	369595	419745	576375	971827	410140	464804	346275	285331	567665	457489	338310	116556	25478	131004	678877	405096	254564	199781
M900T482_1	899.92311	482.4270									410352	225718	696824	393782	280107	283845	307026	237079	601974	555015	464528	465392	557866	370586	248867	397945	571792	827130	461499	824425
M1040T184	1039.66997	184.0550									466250	553263	561392	692871	882562	1.62122e+06	757817	701116	371044	229243	562939	349767	190412	55190.5	28698.4	100353	513608	241962	174623	125655
M336T38	336.32491	37.6290									1.04344e+06	598019	506421	501302	587782	586470	558567	496906	709335	687046	824654	547153	609530	599648	580903	548975	327908	657875	373124	461358
M184T350	184.09360	349.8010									386912	357949	185216	297134	243623	479639	209178	229086	1.38552e+06	345556	440316	281632	434356	578427	780458	513622	295632	500799	383729	473500
M218T62_2	218.21085	61.5770									551834	686170	619231	624324	607511	588046	811317	571306	945871	735056	384839	700100	762168	683360	838211	710945	707477	1.35443e+06	546942	968146
M781T145	780.54967	145.1950									2.37008e+06	2.40839e+06	2.04203e+06	2.1723e+06	2.03149e+06	2.06624e+06	1.93838e+06	1.87576e+06	1.68802e+06	1.72288e+06	908035	1.63081e+06	1.46119e+06	1.13325e+06	1.01703e+06	1.17761e+06	1.7154e+06	1.90402e+06	1.30494e+06	1.61609e+06
M759T162	758.56793	161.9950									1.60171e+06	1.60212e+06	1.56652e+06	1.43744e+06	1.02394e+06	1.40702e+06	1.33865e+06	1.12793e+06	900351	1.21805e+06	642677	1.03285e+06	1.22282e+06	667927	475294	653962	800443	1.27181e+06	855756	189668
M249T404	249.10765	403.9585									302007	299206	253881	331067	295673	430132	302415	230005	244826	143721	387711	297705	963555	334353	270445	718055	291340	819925	303550	922357
M457T352	456.96405	351.5905									2.07344e+06	3.60214e+06	3.65781e+06	3.66678e+06	3.69706e+06	4.22121e+06	1.73137e+06	3.59927e+06	3.62532e+06	2.12491e+06	2.33137e+06	3.64159e+06	3.20078e+06	2.02687e+06	2.46068e+06	3.83281e+06	1.83983e+06	2.25156e+06	3.83244e+06	3.852e+06
M210T419	210.08655	419.1155									23872.8	40335.1	14587.7	28127.8	19201.9	21923	25821.9	34320.4	1.36697e+06	26844.5	49527.3	50900.7	19435.9	9599.81	41294.8	14164.5	14548.9	20553.8	9627.72	19595
M226T37	226.17955	37.4670									480980	314542	117684	187976	160476	34215.9	251405	235352	488086	155142	440893	346459	68776.7	381570	353561	242267	42819.2	151094	161938	159662
M1068T180	1067.70030	179.9905									230246	298737	237619	342993	473113	1.10157e+06	610738	298351	221583	202053	540137	267684	175988	82291.5	18295.4	99075.5	478086	276910	126688	79478.1
M235T270	235.16470	269.5385									186094	179668	214515	288345	349687	269360	320595	323973	911342	429875	334678	372164	364914	849078	452044	425290	410589	310934	135039	186018
M377T39	377.34150	38.7305									19399.5	30528.3	435413	32286	42912.2	36492.8	530016	36523.4	8695.28	496248	569918	31740.6	34576.6	16068.2	20261.9	35275.8	550636	29959.8	407415	36020.5
M507T37	507.26973	37.0480									339290	232214	179019	151228	196086	228218	143073	169199	147077	142339	463258	188740	148900	115151	101296	153530	303520	197848	499271	141145
M785T351	784.97600	351.1890									3.49224e+06	1.99768e+06	3.31192e+06	3.36266e+06	3.28943e+06	3.34708e+06	3.2267e+06	3.21989e+06	2.02467e+06	3.42094e+06	4.31314e+06	3.53593e+06	2.52412e+06	3.24772e+06	3.14757e+06	3.42374e+06	3.58971e+06	3.45759e+06	3.45302e+06	3.31516e+06
M356T43	356.26304	42.6140									293368	72847.1	77932.2	5913.67	113728	41410.9	41416.4	32222	111787	90689.6	279857	134043	64961	39685.4	523198	169954	469215	156355	7575.65	355879
M725T317	724.79981	317.2035									747607	968287	1.52072e+06	568653	1.15627e+06	1.31004e+06	807152	525924	1.10192e+06	709049	1.31389e+06	914224	3.09719e+06	1.69254e+06	1.34292e+06	3.15288e+06	724389	2.81888e+06	1.12321e+06	3.14473e+06
M296T383	296.06536	382.7305									549792	697224	881006	568572	842517	932595	750398	640790	623718	637316	755860	596053	806354	777691	487810	784788	766809	961367	648918	1.17331e+06
M362T53	362.32494	52.7730									520501	481177	519933	497194	444533	466841	764926	483366	606493	445684	519729	527352	735294	512849	775412	702434	695408	977323	495273	776261
M290T67	290.26819	67.1160									599686	552211	1.46122e+06	1.35476e+06	1.47861e+06	1.24652e+06	776846	506186	1.70534e+06	1.29935e+06	520646	603755	1.2873e+06	1.45961e+06	687693	715890	628728	826698	485161	621915
M498T42	498.28655	41.5685									29586.4	134520	173348	31566	331725	233708	312812	385315	411645	424552	265990	464746	377684	483823	352372	465178	311966	388672	297657	315456
M991T440	991.11917	439.6520									429588	423766	360287	375036	410690	398353	375311	390113	426236	418106	513665	445379	207733	322531	384187	264472	435091	256628	412685	213886
M229T367	229.15418	367.3080									244765	226259	193408	254441	215800	243093	233298	253059	1.05437e+06	237005	300918	213123	180109	218751	675291	132938	279504	154537	315567	972130
M331T42_3	331.26151	41.9615									983829	25615.3	42389.9	1.05809e+06	1.06829e+06	96487.3	141209	90150.8	136058	1.06004e+06	71421.3	108078	67481.6	103893	11107.7	76014.9	100745	101297	38349.3	120149
M311T36	311.25601	36.2145									7113.58	93910	7032.74	6013.83	7970.61	43472.8	3014.77	6555.22	341642	3953.62	71552.9	4562.85	52179.8	13552.1	3631.32	70170.4	7973.4	6151.11	3039.27	5917.81
M257T270	257.14682	269.5385									373713	372543	375866	472751	653309	466983	538065	520937	1.05095e+06	653585	609032	614277	541694	850758	536800	591927	614751	594368	234289	347233
M1042T184	1041.68289	183.6800									297364	361566	291305	442233	512968	896092	242352	299406	292688	106152	59842	151453	202676	66229.7	10097	72992.5	323091	151778	123479	269812
M259T368	259.15077	368.2000									9033.29	323680	15195.6	12228	14176.5	16651.2	14986.3	14356.9	14383.5	15869	16312.9	13837.5	18496.7	18144.5	11927.9	13376.6	13620.9	14702.2	11305.1	13313.8
M373T523	373.24343	523.1775									1510.75	36348.6	1719.68	5407.84	2174.52	3492.42	11265.5	14503.7	2.52928e+06	14508.4	19484.7	33126.6	16034.7	1375.97	3537.16	9305.22	2784.76	1835.11	1230.79	1539.33
M437T39	437.19248	38.7855									18274.9	32183.8	24826.3	15406.1	43467.9	36882.3	30644.4	42578.1	78010.4	34435.5	397261	57029.5	13898	9877	18828	18373.7	68194	78292.7	326383	38474.4
M953T441	953.17136	440.6555									289511	337644	445240	227036	349957	433803	355372	220892	323512	313273	389929	299844	403727	477103	475059	525373	317137	534031	359998	494503
M146T223_2	146.02648	222.8475									626514	822474	351029	1.33402e+06	496532	384826	345441	828684	411724	333258	465749	261946	7236.14	103219	239496	18563	317670	52381.9	192875	13910.6
M136T94	136.03841	93.5720									571106	379390	1.11015e+06	627099	765205	443635	745164	517425	1.78666e+06	394498	1.38205e+06	437637	1.0127e+06	1.44907e+06	1.59464e+06	880499	755582	521860	365447	3.12831e+06
M833T89	832.58341	88.5165									1.58545e+06	5.43627e+06	2.86647e+06	7.31319e+06	7.76023e+06	5.20304e+06	6.24953e+06	4.51726e+06	2.46226e+06	2.03027e+06	411265	5.40291e+06	2.95966e+06	5.85666e+06	2.22022e+06	5.38165e+06	4.72881e+06	6.00011e+06	4.1835e+06	3.38655e+06
M805T141	804.55026	140.8215									1.1496e+06	1.08522e+06	1.02323e+06	1.1121e+06	1.67938e+06	1.39476e+06	1.59138e+06	1.20113e+06	986689	1.03775e+06	750364	1.14214e+06	685393	735320	666648	770738	1.57411e+06	1.21483e+06	799954	731574
M670T34	670.46505	34.4950									228795	243110	174281	174433	233219	121364	147777	168475	251532	210189	156021	204115	295817	179953	488967	236086	237007	261297	131435	244258
M497T439_1	496.56462	438.9855									410130	344180	160992	415219	301779	194660	284207	395726	377262	348957	413801	403995	17755.5	121254	154810	30564.9	438594	53497.9	280852	24519.1
M810T87	809.58515	87.1165									856527	810625	684093	1.08826e+06	1.45771e+06	1.02366e+06	2.20523e+06	1.12236e+06	906054	3.19563e+06	545125	2.71012e+06	1.36427e+06	901579	1.63596e+06	858988	2.87503e+06	1.0479e+06	697109	878934
M429T35_2	429.37055	34.9555									142566	183816	159155	165619	193321	210132	285498	200873	156434	220688	109748	214202	577530	385331	476199	408114	499901	298862	128561	357532
M783T161	782.56777	161.4315									669192	572474	557158	545171	803993	1.05494e+06	1.29987e+06	672649	597977	724132	390542	803766	613929	415335	263369	427477	906997	762974	524675	587969
M600T482_3	600.28343	482.2660									377082	217250	550274	366171	242463	223880	264178	227734	517275	457356	390509	410924	516305	378659	281692	398487	458444	641658	447574	723229
M836T89	835.60208	88.7405									1.9166e+06	1.44462e+06	2.09298e+06	2.61146e+06	2.19997e+06	1.85425e+06	2.4499e+06	1.71094e+06	3.87607e+06	2.17163e+06	249361	880495	5.74257e+06	6.4202e+06	2.34238e+06	4.46884e+06	1.91386e+06	2.72809e+06	1.63446e+06	3.02488e+06
M833T120	832.58209	120.2205									3.32561e+06	3.12779e+06	3.01239e+06	2.8221e+06	1.97112e+06	3.03473e+06	2.15216e+06	2.80376e+06	2.73235e+06	2.86745e+06	303365	3.67207e+06	1.45022e+06	2.36439e+06	1.52846e+06	2.44289e+06	901972	2.82519e+06	1.07856e+06	1.25366e+06
M293T516	293.09791	515.5025									1.69421e+06	1.11306e+06	1.65257e+06	1.2846e+06	1.54101e+06	1.2236e+06	1.79768e+06	1.28529e+06	1.3911e+06	1.54048e+06	1.30395e+06	1.52282e+06	2.85571e+06	1.84365e+06	1.40819e+06	2.04767e+06	1.55435e+06	2.51321e+06	1.90713e+06	2.24605e+06
M756T42_1	755.55779	41.9770									21817.1	116238	174312	59736.8	380799	305246	382210	458890	538088	432159	400279	494636	451605	472883	437040	575313	241887	371369	400474	292764
M618T43	618.42535	42.6070									512332	259634	393751	373648	410447	487754	333327	275194	360369	412992	303586	351003	430473	293070	148440	372448	361329	353539	245669	374099
M349T50	349.23616	49.5520									108140	121318	107157	100872	60324.9	90279.6	116704	75546	145765	181341	117376	197601	349348	343032	695657	580610	102551	118650	97631.4	119912
M247T443	247.09152	442.8005									885246	1.11784e+06	1.24201e+06	898524	1.18175e+06	1.31083e+06	1.03864e+06	890345	1.02114e+06	1.03231e+06	1.18084e+06	982112	1.90676e+06	1.44725e+06	1.28897e+06	1.78925e+06	911257	1.72475e+06	1.18522e+06	1.84779e+06
M246T62	246.15147	61.5980									138874	152126	211408	216783	360551	362134	256305	179603	70325.5	78945	127938	102924	724994	63409.9	109556	442657	78341.5	89224	274429	596044
M205T34	205.08503	34.3270									395680	267138	305572	370655	403339	293487	233510	194203	253571	321969	374590	324995	216525	313459	255323	248086	276012	217316	196791	360608
M136T343	136.04712	342.9890									152365	185778	207899	143494	139156	111167	160136	106170	905506	138234	141422	151975	398221	313082	428638	307156	126264	219738	173208	461204
M375T352	374.96142	351.8320									1.85638e+06	1.86231e+06	3.2424e+06	3.27489e+06	1.95081e+06	2.0727e+06	2.08799e+06	2.00977e+06	1.69946e+06	2.13419e+06	1.84971e+06	1.72927e+06	1.29645e+06	1.95734e+06	3.26696e+06	3.50149e+06	3.62438e+06	3.48367e+06	1.93614e+06	3.49277e+06
M129T373_2	129.06522	372.7870									1.93673e+06	1.49289e+06	1.05945e+06	1.67653e+06	1.33823e+06	1.79361e+06	1.72748e+06	1.79825e+06	1.25386e+06	1.84128e+06	1.18836e+06	1.59104e+06	848218	1.11179e+06	1.31527e+06	677634	1.95835e+06	775713	1.44342e+06	579699
M243T40	243.13320	39.9695									433430	206650	264503	295318	141944	206053	199317	153226	215223	282083	243793	281280	78500.6	92682.2	27288.3	48827.9	460966	240222	305654	190513
M141T299	141.06513	298.8260									43334.1	49194.4	49855.1	49721	27621.4	21003.8	60327.5	29775.5	81868.7	99230.4	57539	80097.2	168070	108110	200311	120788	89714.5	41119.9	114470	1.34257e+06
M352T38_2	352.31925	38.0900									424544	300536	168096	259702	230039	289677	191464	257892	368729	330211	328927	246746	302687	371561	287158	279430	161452	251979	230411	202365
M634T42_2	634.43731	42.3725									473268	212479	319221	324950	417677	377428	355504	276053	373334	402598	377737	374901	360957	325534	236727	363767	327257	384491	242668	328506
M805T118	804.55063	118.0280									2.82693e+06	2.19385e+06	1.15492e+06	3.22773e+06	3.10337e+06	6.13169e+06	3.07556e+06	1.08899e+06	1.90444e+06	3.29677e+06	795890	2.25886e+06	693429	602790	2.91817e+06	3.03572e+06	974942	2.29863e+06	1.35648e+06	1.46378e+06
M340T344	340.04525	343.6240									177443	211951	250209	203750	182120	102307	146666	115848	897898	162324	221861	166637	165356	246201	313618	213292	130290	168569	180802	280088
M262T63	262.23686	62.8315									402221	396070	457840	388063	401953	377823	635279	387387	593252	450384	397348	509044	572700	469485	677238	491112	597313	869676	427402	725180
M831T90	830.56682	89.7410									5.82194e+06	2.98954e+06	1.14878e+06	825955	2.15353e+06	1.22819e+06	685576	2.2015e+06	452986	647985	711855	1.8241e+06	309811	1.13067e+06	1.17399e+06	1.85661e+06	2.55051e+06	982057	573965	1.48287e+06
M235T489	235.09209	488.7925									735069	968603	740394	1.37901e+06	532086	525814	623515	230028	863543	957225	1.19923e+06	929559	1.4556e+06	1.33364e+06	3.10248e+06	1.33373e+06	641575	1.05709e+06	1.38722e+06	1.18475e+06
M823T317	822.77657	317.2035									479899	649479	1.10514e+06	377023	828679	895076	562985	338134	766137	447585	890660	602521	2.23966e+06	1.1984e+06	958846	2.31676e+06	455068	2.03879e+06	737189	2.3271e+06
M444T43_2	444.31461	42.6115									200832	125375	234491	156225	313942	245858	170011	129338	374107	348690	121247	232569	140990	122561	103488	139603	146192	438551	164199	271181
M648T36	647.64259	36.4790									86311.6	72795.1	36923.3	40612.5	23780.6	29314.4	48971.5	37949.7	279136	63957.2	64695.1	34689.7	42417.1	40338.4	65433.6	51085.8	21815.8	46778.3	30376.4	34743.2
M227T357	226.98713	357.0320									1.67652e+06	1.59234e+06	1.76116e+06	1.71725e+06	1.79439e+06	2.12176e+06	2.85423e+06	1.60181e+06	1.54254e+06	1.68056e+06	1.60505e+06	1.55344e+06	1.57103e+06	1.65686e+06	2.83823e+06	1.62689e+06	1.62182e+06	1.69994e+06	1.69648e+06	3.02355e+06
M226T38	226.21639	37.6730									32045.6	8735.47	20306.6	14535.9	18698.1	11784.6	20397.9	15175.1	33250.7	15613.3	24650.2	19616	18302.1	24749.9	347642	18248.6	15345	25739.2	11814.5	15558.6
M676T42_4	676.46497	42.1035									404341	222645	287758	352400	327855	279021	291125	262867	307969	333724	187680	280110	370833	255540	194617	271160	253268	297612	182122	214589
M590T42	590.40951	42.4135									385043	215969	368634	267250	333795	214596	219132	196375	377722	472216	454130	365456	300219	310484	230194	271843	176830	442609	210456	365116
M292T442	292.18356	442.4940									720206	838633	1.14494e+06	736984	865012	1.03138e+06	921499	735597	824772	888940	1.02856e+06	814810	1.54313e+06	1.31484e+06	1.11219e+06	1.53011e+06	868139	1.4989e+06	1.00174e+06	1.58641e+06
M171T288_2	171.07579	287.8430									62136	41027.4	75980.8	43419.9	63382.4	29833.2	70692.2	61113.1	129022	72011.2	97028.2	72890.7	84054.1	97526.4	81414.5	111265	105659	61704.7	147856	940774
M287T439	287.05413	439.4500									482590	423872	289650	408130	367764	272566	328487	422718	391935	357906	421036	434126	133843	197841	261771	156324	491575	170528	334033	137728
M327T39_1	327.25225	38.7170									59746.7	65616.4	68228.7	70082.4	75510.4	125494	72228.2	74925.6	248750	78736.9	46594.8	90549.5	73142.6	86405.2	58754	60507.3	79282	72555.4	124599	72346.9
M648T42_3	648.44697	42.3315									484335	201256	327623	375317	410400	393021	251400	268700	287880	522395	295836	293541	258958	261305	236594	274923	340805	414650	245339	256049
M355T402	355.01113	401.8770									328551	266092	475596	193149	267577	229798	266067	240489	221871	228649	505802	227950	314279	296881	338997	293611	340575	403990	261364	310459
M597T36	596.59499	36.3645									104892	185510	199881	239557	303188	225274	356838	205697	228243	291306	53919.4	232066	555575	219640	261263	352744	221749	316999	292471	366602
M684T34_2	684.20123	33.7105									217255	238174	207541	217862	209848	207814	255200	185184	196277	237353	66014.7	193065	205554	209179	211517	247691	203310	286368	563138	237496
M339T378	339.03738	377.5200									838295	869626	974200	754763	958693	903371	877513	759495	871437	859627	990117	925265	1.18454e+06	1.04813e+06	959694	1.26625e+06	811988	1.2064e+06	964969	1.18316e+06
M201T42	201.15926	41.9840									247501	279153	302407	241065	345349	341310	273059	264130	276188	219018	256217	263214	210907	301922	44911.8	350517	264760	245564	200747	281138
M263T39_2	263.23595	38.7255									85588	82560.2	152377	94033.9	91494.2	116292	128397	181024	470724	129731	115612	159041	69814	117286	59479.9	71046.4	58234.9	40347.4	32882.6	126571
M1041T185	1040.67325	184.5850									288147	380197	351668	490060	581974	955264	460943	426684	239107	149209	58839.7	226270	125327	34781.3	14738.2	67107.7	311186	140721	102518	268960
M160T414	160.05967	413.9110									640476	1.15574e+06	1.38691e+06	622641	1.0191e+06	834646	825645	631567	638705	874236	1.30442e+06	755293	867005	585329	616378	684366	679896	598027	778990	832345
M812T92	811.60160	92.2710									677326	956638	922553	412941	3.07749e+06	826076	312054	640132	490882	2.04746e+06	245665	1.22726e+06	2.3906e+06	1.90473e+06	1.79698e+06	162108	2.06961e+06	1.47827e+06	2.14366e+06	677464
M1089T350_1	1089.02657	350.3080									937388	1.05518e+06	927151	854310	1.00346e+06	777686	899101	865474	1.01933e+06	888785	1.62193e+06	1.03001e+06	445264	879990	898883	878245	845553	825862	871812	906117
M741T475_1	740.85770	475.4460									34674.8	14184.8	76675.4	27141.4	41475.8	49715.7	27782.4	19447.7	132194	71101.9	67493.3	55964.8	538498	109243	103519	201171	122745	274840	115182	258072
M246T75	246.24208	75.3760									697783	624578	651356	619657	816237	816016	1.26322e+06	787710	914539	664318	586999	662920	1.71201e+06	700099	792902	842025	763048	1.29381e+06	759834	1.13235e+06
M568T351_1	567.98841	350.8580									1.56835e+06	1.60142e+06	1.66546e+06	1.7116e+06	1.66151e+06	1.26404e+06	1.28019e+06	1.20609e+06	1.62785e+06	1.70968e+06	2.15483e+06	1.64373e+06	1.00812e+06	1.32248e+06	1.18971e+06	1.73467e+06	1.65463e+06	1.75313e+06	1.86306e+06	1.6332e+06
M295T42_2	295.20997	41.9870									93705.6	144684	434037	60063.2	157614	113406	178458	79748.5	126991	130631	100027	198267	144088	16624.9	74104.7	75970.4	86064.4	165416	40240.4	123645
M488T43_2	488.34039	42.6050									302543	163423	260649	155472	346930	289887	218157	190559	407565	189455	181711	331127	211752	173751	143314	217481	205731	420383	125767	339518
M751T42	750.51286	42.4030									368393	220509	280376	292470	343579	310459	274690	216823	337462	294122	305445	293208	299730	223692	171726	244831	270522	327785	242223	248529
M161T384	161.13571	383.9250									659606	622939	431229	744446	256925	319569	220158	204721	512758	113832	99274.4	67093.6	86003.3	137615	180363	177995	38553.3	94670.6	98317.4	91411.9
M604T43_2	604.41732	42.6080									451998	247489	310345	269683	467672	417378	344080	182152	401309	429200	302637	303995	319082	267233	146526	306842	296200	420055	253485	370872
M765T42	764.52327	42.1150									353780	203210	249891	317028	288373	282598	257631	192630	271897	298934	242567	244190	257432	205557	142852	213526	276903	305540	225115	226057
M221T268	221.18538	268.2850									254570	205437	300362	270607	360569	265053	359952	328198	645214	354487	457638	386065	401329	635567	543759	572044	587630	407594	249383	289232
M218T84_2	218.21080	84.0925									1.08211e+06	839380	1.14585e+06	1.06737e+06	1.00746e+06	919237	1.60064e+06	1.06741e+06	1.20267e+06	982249	1.07376e+06	975368	1.67957e+06	978989	1.57599e+06	1.01325e+06	1.34865e+06	2.10074e+06	716741	1.39809e+06
M596T42_3	596.40983	42.1035									374665	226498	285034	320059	231196	270837	261323	229522	286336	275207	234910	229801	379268	265945	187711	246276	255093	266521	163957	251916
M227T344	226.98671	344.2945									1.26502e+06	1.24496e+06	1.11298e+06	1.39691e+06	1.26052e+06	1.45865e+06	1.33622e+06	1.26156e+06	1.20996e+06	1.5537e+06	1.49625e+06	1.32898e+06	1.33505e+06	1.44753e+06	1.31153e+06	1.49937e+06	1.55195e+06	1.31455e+06	1.39399e+06	1.18922e+06
M104T383	104.10628	382.5350									362984	468464	466916	491510	559246	596998	498680	562917	372150	374279	570628	394278	172072	276581	165312	192067	616421	271435	347911	379508
M374T47	374.36146	46.5200									555246	540901	534538	505573	538558	473753	609890	519040	591668	504382	414592	559513	662028	506704	645761	649425	566525	738460	399096	642252
M436T27_2	436.10692	26.6140									171991	5247.83	573923	960.112	2225.78	2499.62	425334	133172	105926	27401.5	2684.12	3451.12	3200.83	2371.95	1970.99	4242.64	35268.8	3537.33	984.597	535.953
M826T439	826.10107	438.8940									263329	204270	84363.5	256817	171044	106364	156081	267929	237272	182045	242709	252069	6901.28	51992.8	87823.2	18053.7	299614	13948.5	157031	10794.2
M156T42	156.13744	42.3315									230928	298645	298951	248410	336885	311322	290439	257665	288744	215632	249966	276580	204193	259732	53003	215689	235941	219511	203601	265205
M116T304	116.06982	303.8520									266468	348331	281859	346614	233013	441680	272638	330399	184994	202729	173570	282710	292115	208383	367218	267097	513999	214694	162618	355236
M647T42_7	647.44609	41.9680									378182	216827	278431	319742	336889	68852.1	353532	231446	82157.4	524580	228368	367825	451615	220011	193899	259815	300201	294115	284048	248837
M242T306_2	242.07848	305.7140									197982	170411	171476	165000	207147	161049	115647	160662	524076	114630	657864	125571	72448.8	194227	108120	162516	83529.1	130819	222080	108767
M410T49_1	410.23683	49.0080									17714.5	35299.8	22365.2	27286.7	39417	39492.8	25915.6	28130.5	38062.6	24146.3	29226.9	40119.2	27433.1	24752.1	857.589	24257.8	26602.8	33350.9	17647.6	543552
M609T351_1	608.98978	350.6520									1.1334e+06	1.10014e+06	1.0602e+06	1.07811e+06	1.16745e+06	986279	1.02056e+06	1.00058e+06	1.09476e+06	1.01491e+06	1.62345e+06	1.17438e+06	673711	996265	923219	1.06644e+06	1.12216e+06	1.06429e+06	1.12596e+06	982346
M217T38	217.10624	37.9105									202798	244743	247936	217882	220100	187026	196877	164089	134919	220571	180608	206440	273683	205400	246714	191800	212692	257234	186285	240286
M807T162	806.56814	161.5040									600881	587610	618974	617317	658015	687612	980354	622103	516451	622251	353289	660038	604596	421150	342169	518601	578700	615933	355286	490512
M737T42	736.50156	42.2230									388529	182938	251444	245063	342501	322791	269551	224256	272484	285325	262364	275786	281816	181141	151611	256399	275721	279224	218967	237140
M720T42_4	720.49370	42.1530									293684	167017	284355	295769	317333	277566	292437	195454	281540	287115	229846	251660	312958	225674	154419	142115	266356	263988	190432	237609
M709T34	708.50975	33.8990									281243	270760	178224	204055	263185	293779	335252	259366	243323	282076	96794.9	296034	330339	306195	193935	307977	212029	276644	122461	280254
M191T368	191.03978	368.0455									469808	536372	369832	451812	435245	392236	353418	349991	354542	267681	819719	333650	352023	377319	594059	624019	305446	475883	410886	729436
M366T37_2	366.37174	36.8430									329351	200797	198499	152150	206394	162762	197507	141694	200270	245748	137411	193355	229212	238403	220116	199726	144431	258237	125776	187664
M691T351	690.99257	350.7895									1.08039e+06	1.09111e+06	1.0212e+06	986288	1.12914e+06	907957	1.01596e+06	995421	1.02757e+06	979161	1.54069e+06	1.11388e+06	611258	1.0053e+06	923289	986216	1.08436e+06	1.01209e+06	1.02077e+06	972655
M503T35	503.25464	34.9480									42416.4	20767	32615.3	31271.3	27509.4	36271.5	23170.4	25623.4	18559.2	16646.5	24627.9	20319.4	25142.4	20179.5	29688.1	143227	36041.4	28906.3	28011.1	11080.1
M213T47	213.14770	47.0615									188833	670934	726315	300280	600882	271189	518492	611779	316599	171300	625638	573513	343153	581106	148596	557787	222424	383343	122340	225473
M897T42_2	896.61116	42.1235									242141	126983	171363	208915	206593	198865	180998	156722	162535	179711	175666	161899	180323	145403	102482	177765	168050	188391	166074	165098
M650T351_1	649.99098	350.8255									1.19639e+06	1.18078e+06	1.16214e+06	1.16419e+06	1.22399e+06	1.13125e+06	1.05406e+06	1.08849e+06	1.16612e+06	1.18892e+06	1.7503e+06	1.24608e+06	713167	1.14809e+06	1.04305e+06	1.11628e+06	1.15877e+06	1.18384e+06	1.18365e+06	1.13171e+06
M781T42	780.52829	42.4135									321643	162447	275239	216547	310404	282782	240429	207555	246551	218735	326147	210098	220155	186932	138341	211615	238568	262205	209184	219803
M302T130	302.30444	130.4480									49544.4	26978.5	57728.2	52511.3	47694	45949.8	56523.5	28033.5	102426	175647	142928	57918.4	314441	269503	303558	423628	655872	219788	64655.7	308286
M86T269	86.09590	268.9300									237254	313778	393374	340512	313506	453446	266434	328547	314916	236595	547861	364965	612971	857174	958159	993268	209911	312797	360732	384420
M247T219	247.16663	219.1630									2.34392e+06	1.62819e+06	1.47906e+06	1.41696e+06	3.32377e+06	1.46706e+06	1.56228e+06	1.32149e+06	1.69548e+06	1.44969e+06	2.08304e+06	1.73035e+06	1.57866e+06	1.49979e+06	1.51987e+06	1.63546e+06	1.5559e+06	1.61371e+06	1.46038e+06	1.4275e+06
M802T351_2	802.01791	350.6845									744337	696226	662837	601902	711454	437260	539783	550402	745535	533702	1.1976e+06	725844	269110	544430	533099	530209	537892	541814	548228	563128
M272T39	272.25757	39.3470									132773	125622	134254	132642	143934	139929	171754	125522	153514	130625	180997	172686	181966	126790	150977	163023	184683	207264	171854	150165
M527T185	527.29486	185.2120									181551	422331	392605	193508	824359	149388	332892	1.03559e+06	271152	142596	175972	246624	46265.3	83641.7	27692.4	46235.5	222585	218391	130852	124209
M787T95	786.59659	94.7800									592656	924370	736298	878328	813902	935883	879724	590010	483394	635732	1.10353e+06	697494	1.82395e+06	1.27258e+06	495133	611589	682924	846205	942341	816564
M400T42_2	400.28863	42.4240									7497.18	98147.5	161079	69405.5	194874	156071	108472	83551.1	292223	262052	131098	167855	47197.4	76524.5	65014.8	92108.6	109844	258588	92153	179420
M262T436	262.10311	435.8480									246440	252941	267653	252911	248472	302332	270410	237237	281823	279283	231705	270122	284022	280060	293000	247894	290649	254355	267276	267312
M949T351_1	948.98216	351.0965									1.52734e+06	1.51895e+06	1.53075e+06	1.54702e+06	924959	1.47941e+06	1.45869e+06	1.48526e+06	1.49347e+06	1.46398e+06	1.88663e+06	1.63306e+06	1.08732e+06	1.46242e+06	1.49289e+06	1.49935e+06	1.57806e+06	1.6021e+06	1.08423e+06	1.34691e+06
M607T482_1	606.94166	482.2755									271962	155254	337619	249744	160798	140269	141337	143197	366594	316937	235658	296425	383054	259440	205155	278966	241464	357498	315559	421601
M458T38	458.34583	38.0880									183956	121288	86464.6	63626.9	88470.8	143224	113822	103155	70245.3	83220.5	243218	77611.8	171516	143020	117231	91606.5	200445	95548.6	58181.4	72274.8
M853T42	852.58308	42.0400									283612	151498	179074	233133	196682	206243	194074	176862	212289	198775	201948	196577	182831	39542.2	112887	182761	174690	190333	139747	189031
M834T90	833.58672	89.6630									3.2937e+06	3.04568e+06	3.73131e+06	2.97783e+06	2.51602e+06	2.85225e+06	3.65328e+06	2.75519e+06	2.56379e+06	1.11287e+06	370527	3.1515e+06	2.47836e+06	2.57648e+06	778502	2.45356e+06	3.05611e+06	1.23121e+06	3.00339e+06	2.6962e+06
M258T403	258.10911	403.2795									382656	483150	510591	609859	424787	70474.3	431398	545287	392285	258184	441275	272237	144341	38098.9	101607	133448	457167	218550	263620	336357
M516T43_3	516.35492	42.8025									385249	166101	188266	185740	336526	301828	182013	178632	220888	154761	152128	292596	297373	191105	165879	266559	205640	349150	110229	222816
M662T439	661.58228	438.8940									225939	173416	62614.9	234952	141541	93269.5	131593	231177	195815	173469	207182	197981	9321.95	52737.2	76085.3	11536.6	240074	12177.3	148984	7246.58
M358T62	358.36673	62.2060									349906	336766	277876	311913	408852	268345	325567	286557	397433	320877	192813	368634	594395	293089	373323	374575	273532	309068	182705	379679
M829T140	828.54963	139.5910									836556	802815	742202	845300	907649	812936	886128	899676	842975	904401	696695	836767	747160	755517	636754	806453	883881	924112	572618	583499
M839T42	838.56897	41.9840									292530	136750	246280	219557	259643	243812	237888	170221	214798	184668	242689	182803	182752	144021	142335	148106	212084	235188	209373	190344
M346T517	346.00888	516.5740									1.12349e+06	1.1788e+06	1.33266e+06	1.09408e+06	1.28894e+06	1.23738e+06	1.33784e+06	1.03439e+06	1.16171e+06	1.19558e+06	1.45572e+06	1.17111e+06	1.71559e+06	1.60287e+06	1.41663e+06	1.89935e+06	1.15293e+06	1.65196e+06	1.50888e+06	1.68951e+06
M247T235_2	247.16686	235.3970									1.49527e+06	1.60278e+06	1.34716e+06	1.52626e+06	1.42371e+06	1.60379e+06	1.24743e+06	1.48417e+06	2.04594e+06	1.50842e+06	1.5891e+06	1.34098e+06	1.71648e+06	1.52347e+06	1.55556e+06	1.70612e+06	1.57029e+06	1.49864e+06	1.52205e+06	1.58997e+06
M279T49	279.23080	48.9730									235714	255203	253392	217480	314678	322636	304591	355622	267265	331072	397454	253175	202070	193464	215837	417493	426458	257859	363566	617407
M1019T183	1018.68807	183.4380									251624	280510	286994	310738	649575	560174	334592	343074	227795	179303	47291.6	217454	189246	74993.2	18918.5	21354.6	209019	132528	85070.7	65035
M211T39	211.16856	39.4140									197160	181002	219693	174012	218492	140233	254690	179265	245443	183722	214459	135770	157051	195939	204625	219422	140228	229330	131898	145603
M758T34	758.21928	33.7100									86930.4	98570.7	87048.4	77935.3	68763.8	82303.7	95586	69421.1	78651.6	77307.2	31865.3	59478.2	67918.8	83059.3	84906.4	95963.6	71468	117911	449881	86768.6
M809T42_2	808.55400	42.0940									293313	174490	227781	272338	254376	245650	244133	204461	217184	263382	242879	215165	234251	188550	120629	176844	197445	186914	193242	183954
M140T270_2	140.06736	269.5600									407057	412571	405550	410300	547257	445304	438297	435705	788618	474818	562366	549416	488050	584589	404040	504773	460886	531141	295935	367504
M732T350	731.99446	350.3470									1.04323e+06	1.09117e+06	951020	971916	1.06783e+06	923442	1.01855e+06	1.01455e+06	939257	1.00333e+06	1.63014e+06	1.07378e+06	583229	1.02467e+06	975214	1.0307e+06	1.00381e+06	1.04184e+06	979835	1.01533e+06
M235T518	235.09193	518.1440									924350	566431	549932	521519	1.18229e+06	799688	1.61118e+06	919810	1.30514e+06	1.66491e+06	942345	1.48444e+06	2.31279e+06	1.51976e+06	940214	1.33842e+06	905381	1.33116e+06	1.70994e+06	1.3867e+06
M256T55	256.26274	55.2390									923965	928852	857318	547759	983032	930048	984775	739284	820552	538981	942935	936853	978375	590273	696762	885275	713818	964064	387776	904686
M648T42_2	647.94420	42.1330									277943	131086	152295	201117	186923	222822	155568	155139	158076	150415	136460	155400	221849	160799	103356	167085	173803	168794	114707	126928
M257T421	257.07326	420.9110									610976	587486	628657	570871	659030	639247	638543	624827	362547	614417	558390	632126	927010	618146	592918	692811	612699	754676	663670	613408
M576T43	576.39305	42.6250									377150	174283	320775	226341	355115	226094	249573	215535	250254	220765	226916	200058	209595	131522	150594	234551	258221	355160	138635	326721
M281T42	281.19490	42.2405									219184	251376	239479	173393	386846	252336	139671	195385	318886	290856	172996	373211	173594	202415	115566	149356	290089	386095	143411	286504
M1195T34	1194.81643	33.7030									199211	233465	216861	217377	220860	198486	303868	235573	224279	231931	90735	257429	223275	187678	134406	201911	185055	229928	180692	176316
M531T34_1	531.27218	34.3380									17458.3	221673	19471.3	10867.1	11245.8	61004.8	10881.2	16122.1	27223.4	19218.2	12967.9	14163.9	9642.92	11474.2	15696.2	9778.74	17658	23450.6	7636.49	18609.2
M534T194	534.29362	194.0995									93797.3	100327	128287	55464.9	148310	122704	181931	76445.5	41456.9	94805.4	37176.8	65599.4	615967	130312	149060	205946	20655.5	190969	105320	395053
M877T443	877.27646	443.0995									222588	321404	394790	188926	352295	395262	291186	179197	258001	244790	247191	233501	772570	567553	456270	732528	189579	703616	324123	756856
M132T269	132.10114	268.9515									233033	301549	362930	312775	265769	373903	216544	294088	293088	203622	449638	282057	502808	689223	712615	825515	194075	282290	293589	330834
M453T39	453.16648	39.0730									8290.83	15137.4	12398.9	5159.35	11408.1	10607.8	16951.4	16175.3	44067.3	19457.7	197924	21136.6	11957.5	5569.41	6557.22	5148.92	23450	29055.1	180351	16360.6
M921T317	920.75306	317.0095									236714	330484	553395	175078	398729	448444	268787	152200	382070	237694	451668	295785	1.23052e+06	607614	468370	1.21066e+06	225888	1.07597e+06	368115	1.27261e+06
M291T317	290.88235	317.3780									1.05157e+06	1.08407e+06	829503	1.04623e+06	1.1702e+06	830598	814824	1.19716e+06	1.09612e+06	1.18192e+06	1.28745e+06	813860	1.72297e+06	1.57732e+06	800467	1.06045e+06	1.2327e+06	1.06947e+06	1.3124e+06	999515
M1090T472_1	1089.53452	471.9820									360221	334396	383136	387724	460876	589018	472244	459101	359921	395855	403303	377033	229218	306985	220949	262285	459647	437367	349953	295154
M398T164	398.32490	164.2960									198362	239559	337648	270055	335321	257919	289906	286976	539308	146690	269027	173634	103678	128381	58819.8	119440	171211	169867	157422	138132
M373T318	372.82746	317.5210									1.11773e+06	1.10784e+06	1.10944e+06	961790	1.44168e+06	1.37974e+06	1.08725e+06	1.25186e+06	1.06386e+06	980041	737779	1.01308e+06	1.58196e+06	1.02154e+06	1.25917e+06	908990	1.11692e+06	1.00046e+06	914440	776479
M576T48	576.49608	48.3830									11316.7	9652.95	5687.03	8945.88	231384	225793	233954	139605	161851	238127	211379	146053	46483.9	105966	100817	73166.5	295566	311942	142285	138408
M1066T181	1065.68429	180.9990									119525	156331	113263	179336	334237	469094	162980	124126	111780	88053.3	218933	110621	57929.9	27908.5	2801.95	29087.8	158874	68969.2	38988	59468.8
M161T389	161.08044	389.3345									4806.15	5908.92	317794	9840.55	138325	5449.38	7179.51	5342.7	395566	79025.8	4893.45	50002	49603.7	5099.86	5551.64	504.75	7016.59	3111.69	8704.59	3806.13
M855T351	854.99929	350.6270									667477	624221	646471	638151	718123	554614	574550	594885	707973	630527	1.08199e+06	681939	309628	593932	533043	604908	663494	631610	629874	602740
M941T42	940.63780	42.0935									206703	122433	140243	195954	185291	168471	176958	128945	166659	134466	196468	158921	142956	115992	102172	138465	165531	157085	152426	126729
M1064T185	1063.67022	185.2335									264558	422454	353999	515970	568761	1.03588e+06	489552	473992	194839	102192	53396.2	220525	95308.6	33027.7	5292.89	28659.3	305713	175617	85321.1	98866.1
M633T43_2	633.42977	42.6740									338842	159389	203017	312324	313952	279035	216001	166118	215114	213793	164680	270516	300811	258556	159224	219808	241049	259838	205313	249436
M667T317	666.75753	317.1025									836905	958924	1.19521e+06	744656	1.03336e+06	1.21285e+06	931003	717043	972400	876029	1.13381e+06	937011	1.08937e+06	1.44886e+06	1.34457e+06	844668	899007	1.68662e+06	1.05882e+06	756251
M253T52_2	253.16350	51.5270									165102	158536	281005	164488	299931	196449	119500	102530	299930	202093	99130	239937	166553	117293	121182	130981	172875	319575	97803.1	231123
M823T42_1	822.56296	41.9860									304082	174552	152572	161917	162246	172757	143319	133073	154057	148391	154681	159761	172535	130221	114837	133226	126204	156699	97580.3	159928
M577T50_2	577.48251	49.6395									7295.79	5589.86	6094.8	8739.94	220803	328423	217408	292061	199729	396288	174550	222741	58935.7	158482	117891	109268	374369	237001	121062	165048
M943T413	943.18588	413.3810									279166	243775	281593	251781	243896	225096	229845	231732	240889	247558	298638	258548	217824	244852	256051	287721	334144	282482	262511	286279
M535T43	535.03452	42.8045									139080	18072.2	24833.6	40174.6	257379	105149	53990.8	23619.8	35124.6	29024	20985.5	11832.3	118689	90726	38899.5	85111.5	26749.5	48085.8	23659.3	2599.38
M184T42	184.13218	41.9855									138271	168645	156839	124223	176974	203522	156482	135654	140949	114599	142128	138439	76495.3	119788	18109.8	138038	129028	126489	97931.6	129434
M827T439_1	826.60155	438.9430									165670	130329	57250	147168	100227	55361.3	91087.2	155043	133405	130484	165915	152330	3001.18	36995.4	56392	9181.8	162010	6025.25	107197	6251.88
M685T34_2	685.20174	33.7085									149379	150528	141623	139444	126101	124558	170307	130904	127725	141562	42511.1	129154	150839	139453	146022	165953	139071	179237	352361	139407
M676T465_1	675.83489	464.7255									42913.1	5358.63	51354	16423.6	29571.3	84405.1	21990.4	10704.7	100559	71459.4	67640.6	58790.1	223939	55017.9	64688.7	122565	123873	362926	86031.2	232557
M262T87	262.23673	86.5395									564427	505456	452178	525370	527163	464324	758175	337811	806981	616356	626485	437883	819628	599675	847774	666167	530401	778889	586699	679553
M354T41	354.25062	41.3270									24757.9	40981.1	28100.6	226796	58090.8	43627.8	68584	29560.1	83745.9	61394.3	32834.7	70882.1	271294	44944.5	24867.5	26651	187978	71885	41041.6	206250
M424T162_2	424.34065	161.7470									336174	403713	471491	476220	558383	285388	323779	353517	486128	103859	413981	267115	156940	186970	126338	190009	153670	217789	191201	189281
M607T482_2	607.27590	482.4140									233372	148174	299893	196316	139454	102591	128923	130428	289794	281743	225166	250105	325692	222362	185855	255773	222779	312558	266506	372641
M1092T472_1	1091.53810	472.4900									518770	453762	553305	473031	582363	778207	631493	548775	552347	552251	536269	514797	308024	433024	292790	383682	679686	623168	505936	489376
M279T40_2	279.22329	40.1955									147668	155057	131568	114231	48551.1	255260	218201	59773.4	200473	165678	87201.8	64875.2	70342.8	180891	120150	126029	204433	177484	92952.8	181661
M159T388_2	159.07577	387.6630									585112	731734	573566	892511	514619	829755	569612	621782	381444	424620	651756	393128	359065	533550	772771	517582	731522	493965	578531	559516
M142T40	142.12173	40.0405									51764.5	87805.6	79051.1	81696.8	103334	99746.1	80997.9	63019.1	67824.6	60471.4	43566.9	52464.8	103891	88446	122952	109905	112563	111487	74909.1	131874
M586T344	586.05382	343.8250									108043	123399	140951	121721	109287	49115.1	80426.8	67171.9	530268	85087.3	144280	110083	75134.2	130311	153606	107019	79376.8	81977.4	111313	145814
M1092T473_1	1091.66301	472.5330									498028	440762	552394	446994	529342	753157	637714	521899	503735	527577	539584	486641	324243	443719	316314	373863	627626	567855	493300	522170
M385T39	385.26963	38.9540									64664.9	10550.4	215964	5642.16	54427.3	49889.9	78152.6	37241.1	77609.8	37230.8	9309.1	46600.6	47015.2	50956.4	38422.1	109768	72368.8	89076.8	21328.4	189976
M257T229	257.07386	229.2970									172075	94474.6	91294.1	154409	30686.9	219674	72764.3	123672	27209.5	112826	36148	30536	44998.9	11235.4	33043.7	17380.7	666935	46969.2	24716	101568
M258T343	258.04296	343.2560									81249.7	109932	120157	67441.7	92913.5	59217.3	76344.5	64587.8	508435	70226.5	97046.8	95925	111588	133052	188466	142623	67749.4	85264.7	99149.1	191653
M145T301	145.04882	301.3615									385445	376994	302773	333544	325720	290937	361344	366751	512913	324434	151235	264961	313374	394125	328265	366130	181275	319549	353867	304750
M471T317	470.80377	317.4580									959386	946963	1.17279e+06	864492	1.02217e+06	904252	1.02839e+06	834159	1.01187e+06	959648	1.18028e+06	998599	1.54569e+06	769879	1.2086e+06	800170	1.04494e+06	1.41264e+06	1.08903e+06	752671
M765T316_1	764.73449	316.4330									670851	743658	1.05962e+06	574492	852086	1.03506e+06	753992	545113	825502	698204	969517	744469	732569	1.25739e+06	1.11294e+06	1.6219e+06	725000	690262	902433	720010
M597T42	596.91152	42.2230									208966	104448	138357	182914	160140	160766	124605	109451	153647	139873	114032	134093	207335	128936	99406.9	158696	128549	137094	68817.6	142333
M739T42_1	738.52893	41.6030									64325.7	77140.5	78752.6	81826.7	182567	148300	191869	208589	229687	186770	149747	213200	203615	236288	184953	249369	132455	173295	167732	139690
M247T197	247.16581	197.4710									425395	388980	335092	307460	387382	353952	323274	350968	403647	325120	1.1552e+06	462660	426866	325572	441574	391123	316798	431503	891766	319421
M373T39_1	373.29325	38.7170									102713	140866	121900	109321	131654	134420	157634	134435	138642	151850	116219	145290	140944	127489	100421	126430	143627	159239	85965.7	114785
M559T50	559.46935	49.6270									7074.55	5245.64	453.7	7097.61	195993	307284	514287	187111	170275	381034	206438	356592	53882.1	235954	96756.5	93437.5	277775	219684	106292	120038
M315T40	315.13321	39.5740									16727.7	14222.7	25097.5	25981.1	29567.4	40266.4	46311.7	18764.7	12510.7	22362.2	29341.2	16525.9	11100.2	17058.8	53986.8	22021.1	343017	54092.8	17944.9	30482
M797T146	796.52415	146.0910									424283	379794	429710	365992	408632	382312	368549	361792	330550	419086	231849	315461	386659	230451	183966	250132	289719	387654	407732	517192
M966T351_2	966.02313	350.7895									423894	410061	431671	362797	459156	272610	336380	339967	465421	358836	796577	469316	135511	351584	315444	373551	333553	339629	392644	320899
M990T193	989.65417	192.5740									63214.9	99922.2	305868	121407	110779	111867	255768	120020	16973.7	12773.1	5438.44	19590.3	33472.7	27512.2	13347.4	25289.3	16215.1	93193.4	32875.2	46218
M257T409	257.07214	408.9520									183403	179073	334697	120466	200363	326180	243868	150948	152931	174016	240687	136276	423525	424118	337519	577340	205746	554641	257276	459060
M832T138_1	831.56962	138.4285									435917	501408	291695	468168	419309	563304	357628	315448	273863	331904	206690	376247	202457	229825	215076	248104	550140	377622	208322	261179
M653T34	653.43816	34.4950									74488.1	109174	76303.1	65591.5	112885	84904.9	70214.5	57843.2	76129.9	74917.4	29143	68058.9	73599	58607.9	213680	120393	128076	113657	53145.9	88067.3
M814T351_1	813.99813	350.6815									796753	834023	734635	760918	832337	656949	716273	759871	743329	728804	1.17538e+06	820704	398361	730248	647628	735747	746155	707854	755950	706730
M156T393	156.07626	392.8220									1.82722e+06	1.03613e+06	1.25236e+06	2.29112e+06	1.27791e+06	2.30965e+06	1.47661e+06	1.08193e+06	1.01928e+06	1.05047e+06	1.37529e+06	1.10269e+06	1.4896e+06	1.16623e+06	1.60174e+06	2.33492e+06	725165	1.43958e+06	1.1003e+06	1.02632e+06
M230T145	230.24725	145.0785									219633	253446	194363	200134	241829	204051	222712	172840	334421	210509	382657	205356	406542	259724	517845	619519	276999	268088	215670	233276
M743T42_1	742.50510	42.1535									217350	119288	164237	188212	186067	196231	154307	118564	106683	127084	177244	141379	202010	147176	100115	154438	155295	149792	122130	126510
M884T351	884.01984	350.5600									590856	632786	617620	520825	663224	347684	478045	483226	659897	488004	1.05073e+06	624780	203230	498631	433897	453112	512482	493806	537292	512294
M1089T472_8	1089.28408	471.9685									313827	279906	316875	323506	387270	514929	414102	378256	298949	342449	354202	311012	182206	253581	174997	246801	405993	363524	295760	272407
M1169T443_2	1169.37247	443.1050									97699	112532	240424	71429.3	155753	195507	147450	69319.2	109504	113683	95065.2	94785.3	371660	393749	235725	453264	51029.7	366483	142115	363864
M189T37	189.11145	36.9580									179894	119136	75356.6	100550	115301	108009	67461.7	89530.9	70507.6	71081.3	51930.1	104707	85476.5	65083.2	63607.3	69696	168882	93751.1	43821.8	100528
M569T318	568.78054	317.7580									876191	949788	757310	687066	888176	941852	664800	646533	941096	718341	706139	750428	1.39413e+06	857033	716869	762479	690757	865961	744204	692071
M832T34	832.23827	33.7130									58614.6	45707.9	53341.2	40139.4	29435.9	38042.9	51640.3	37651.4	31009	38014.5	18420.4	29518.3	42193.4	49007.3	39903	50399.6	38468.9	62828.9	385664	59037.6
M415T58	415.21061	57.7665									102396	92123.7	94138.3	78576.5	74316.8	83777	72312.6	73389.8	92192.3	81271.8	72794.9	101670	92900	81259.2	69151.6	87700.2	87703.8	97724	68974.3	344624
M579T50	579.49657	49.6530									6813.24	5070.74	1887.77	2586.83	230224	280723	213233	209968	297433	206713	130932	292299	56382.3	98039.7	83283.8	112141	465071	228015	131706	127996
M446T35_2	446.39634	34.9555									52916.1	65154.6	29417.5	52781.2	45726.5	44243.3	86828.9	48023.5	44720.1	79995.1	14958.8	77813.1	190721	164939	199523	178758	61003.4	101261	54495	149704
M177T431	177.08637	431.0845									674382	730007	758882	725304	758401	751296	778650	688581	709877	752415	620440	400264	784395	743692	741966	682240	823665	793100	754465	738000
M703T38	702.54592	37.5620									37369.3	32413.1	24856.4	13081.6	76192.8	36149.8	63491.6	73698.2	115496	137854	124799	134338	148713	142848	197489	135267	142353	170597	99741.8	123753
M386T43	386.27308	42.8690									132585	139508	123882	108289	261876	201146	168833	72667.8	263331	176868	118761	144961	141321	62172	59740.9	125447	85074.9	365644	80149.9	325099
M985T42	984.66442	42.1035									194598	109548	150163	178171	176230	164700	146992	127458	132883	114184	167881	143930	133318	107659	77247.8	131875	134242	123103	123169	133818
M622T37_2	621.62594	36.5140									35917.4	20335.2	26607	15195.7	18898	24174.1	17504.2	16743.4	134604	22359.9	40694.1	20224.4	21891.2	30932.4	19545.7	13109.2	15828	20417.3	6209.05	36676.2
M527T351	526.98681	350.7660									989698	933035	842385	938614	911371	929990	871683	891711	984238	1.00143e+06	1.35164e+06	533603	655807	933678	878993	890979	963450	952503	980268	1.02001e+06
M261T270	261.18011	269.5460									138647	120412	126677	332664	69289.6	36998.6	50412.9	41110	101189	41471.6	107051	83578.5	12499	18827	64744.3	12128.7	57191.4	16654	7060.1	50390.9
M759T34	759.22014	33.7105									63903.2	73303.5	68683.7	63557	51217	60942.1	65176.5	53551.7	50257.9	56215.5	24665.6	42738.4	53354.3	58479.3	62379.5	68434.6	57104.3	74695.2	346372	72884.6
M256T72	256.26289	72.1820									1.23834e+06	1.64953e+06	1.72403e+06	1.53598e+06	1.63973e+06	1.66106e+06	1.02664e+06	1.16049e+06	1.53764e+06	1.2376e+06	1.02569e+06	1.46752e+06	1.93515e+06	1.2967e+06	1.20451e+06	1.33157e+06	1.27387e+06	2.15002e+06	780562	1.68048e+06
M282T100	282.27819	100.2500									148797	65661.5	210872	160312	110803	187141	164588	154476	217086	247792	127548	168972	749723	655496	689123	736489	1.54406e+06	724797	139555	893527
M237T43	237.16893	42.6070									174482	225144	141237	124336	196640	210387	126633	174597	164594	171275	92607.9	222601	166666	171428	118474	156981	131921	242188	124697	169017
M765T320	764.65651	319.7820									234609	1891.05	487538	6029.78	4263.32	3688.47	261571	5071.58	3301.28	8661.04	3496.6	2703.54	4268	4633.44	3330.8	1571.96	6101.75	3401.94	2446.29	815560
M298T342_2	298.02384	342.4655									262451	344039	338465	378005	274550	425207	270060	306427	298080	270839	603829	273709	67879.7	206330	169451	221458	331435	246960	192128	220594
M832T88	831.57000	88.2565									2.93383e+06	505643	405072	174232	664817	1.40229e+06	906273	1.00978e+06	627592	862153	354798	417927	396112	725685	345805	661804	828999	702177	524846	294294
M773T351_1	772.99643	350.5520									878704	832895	798060	830259	875365	722697	817156	790697	846083	793197	1.23711e+06	920252	437070	787314	768870	795263	890412	786526	798081	795115
M727T357	726.93440	357.3310									554486	505174	496589	543316	526388	708391	557913	553913	510424	1.03739e+06	541036	516528	579918	562432	566177	565315	616425	547596	574212	564107
M911T42_1	910.62331	42.0400									187006	123039	159840	169356	134724	142355	147136	127748	121386	141556	161882	140141	124872	108932	78812.3	125215	131864	143591	134908	120167
M692T43_2	691.97202	42.6045									247861	114765	149904	165146	171160	159217	152639	122813	153908	78202.9	164419	129406	182941	126154	91213.2	137171	165291	108202	98784.7	130174
M1089T472_9	1089.40911	471.9485									348424	346554	396443	367765	442372	597941	495697	456430	362949	401563	403831	383417	223186	299690	206394	298411	464942	457141	361720	348619
M855T137	854.56538	137.1280									327843	321575	199895	317774	309028	459564	267032	230674	227872	246295	159177	240262	151026	194305	193914	185186	395574	329067	162671	179703
M504T344	504.05094	343.7695									109659	118827	117571	107744	89173.8	51715.6	70027.2	59904.1	488827	80448.5	131154	100029	73315.2	115749	142725	107597	70178.3	78431.2	102999	137335
M251T41	251.18434	41.3260									119282	221743	191624	145291	152708	177681	116658	150395	144181	148157	129131	224662	179446	181064	124264	179062	117133	172152	135549	149774
M666T35	665.53049	34.9595									18798.3	25572.6	19610.1	21369.9	21441.1	19714.1	22341.5	109381	15990.4	20872.9	6035.55	26767.5	39278.3	20409.8	25210.7	122423	17743.7	21801.6	35494.4	15303.9
M659T34_1	658.53612	34.3260									30488.7	48277.3	37721.3	27149.2	28249.2	15312.5	42096.9	29077	29321.5	48300.3	8631.74	40483.3	266855	80667.5	42302.4	151331	8907.37	30593.8	26767.8	24726.9
M301T42	301.21494	42.2230									88431.1	110997	205536	78808.4	55613.4	68496.1	183470	104975	243065	103602	132963	157833	140628	166808	62071.2	102810	215791	126092	96581.3	188639
M193T39	193.15793	39.4140									176031	135820	177294	121145	191288	132225	186420	125301	206960	148084	174077	110461	113846	153226	177066	166311	122782	166207	107260	103679
M267T47	267.17945	47.0650									339335	403497	408792	272849	689729	407743	229073	269299	613964	443098	245304	736394	357380	318846	200373	247923	403380	635206	220738	461601
M863T317	862.71138	316.8570									473620	566934	773480	397652	609620	737284	546259	354888	572372	481362	682143	534254	509123	883195	823733	1.22758e+06	510764	469791	628392	600088
M971T42	970.64915	42.1035									170249	81559.9	132072	135460	131935	134648	108463	104035	127870	82250	183393	123297	141832	85834.4	66415.9	95675.2	83704.4	93615.5	124975	95739.3
M869T43	868.58022	42.6115									256781	120244	169982	153268	225672	214558	161188	117769	156658	107470	191777	165174	175250	105578	76743.1	124715	206762	191501	142804	160098
M300T39	300.28835	39.3330									105990	118278	113174	100824	134191	135755	138444	129240	120957	117450	182327	118446	104061	81762.4	116125	98946.8	141622	145755	98111.3	124555
M249T427	249.10741	427.3045									43522.5	49367.3	27820.6	47182.7	53091.5	107651	57616.9	9552.55	349452	65558.9	65363.5	15423.2	64875.3	37138.7	56425.1	125202	39098.7	67968.9	47071.6	64471.5
M156T432	156.07598	431.8900									212638	223229	172592	269936	191591	192821	197671	228411	565051	224083	259221	220904	151585	233852	205321	170428	176265	166138	219879	183981
M478T187	478.32714	187.0785									219183	434373	203977	186085	246088	320395	191881	225838	383369	407810	183888	188132	96698.8	122940	90535	99168.4	366561	176025	129728	132062
M987T37	986.59319	36.9795									142933	65228.3	32175.2	55987.8	28180.8	44523.3	14578.7	31553.2	9972.68	18069.4	26579.1	36749.3	27581.8	17772.8	16318.1	26845.9	139560	24485	19013.9	35116.3
M332T439_1	331.54742	438.9430									167797	147980	72833.7	182204	112657	109820	136858	172784	181561	132720	158796	157779	14919.6	62368.9	85018.9	21996.6	193551	30118.1	132948	17504.2
M400T37_2	400.32851	37.2115									6099.36	4874.01	17168.3	10333.4	12833	70131.8	11843.4	19559.2	36530.6	5877.61	14681.9	9871.1	70642.8	26263.4	86981.5	58259.9	10660.6	78378.8	8183.71	15734.7
M148T267	148.13253	267.1030									51072.9	64592.2	18510.3	70686.7	1663.41	7671.66	958.029	28731	23982.6	32510.5	3445.11	1457.72	12959.6	4416.64	3585.99	2343.71	6215.93	4972.58	8538.99	415907
M234T295	234.08434	295.1130									4902.07	7359.24	9837.22	3702.71	6054.05	5234.34	8912.03	7209.96	13939.9	7310.59	13107	10166	15137	21488	11845.4	24274.7	8228.55	9524.41	12067.9	233700
M661T35	660.57374	35.3820									107396	117452	104113	107205	124794	124730	143772	111696	103956	109736	25218	137127	161709	119989	131652	139283	119443	110743	69884.9	129312
M805T89	804.55083	89.1210									364461	824420	813815	851537	966980	1.09481e+06	691262	1.30217e+06	597984	773242	871261	702461	510695	409949	547247	534468	810815	527041	499836	403869
M563T358	562.92839	357.9695									499169	614210	478095	522272	412457	578067	467371	496242	356458	496417	396658	435274	479988	425598	725678	494762	471920	451583	470310	463490
M937T351	937.00170	350.5395									525397	520908	512127	476078	542642	395873	451500	468966	524501	492109	844752	569069	248083	456880	453638	471830	480049	471600	483470	459068
M724T36	723.65823	36.4285									134051	84713	31931.9	43432.6	38351.8	11911.2	58904.8	46143.8	101215	80111	121588	60376.4	24928.4	105135	81039.6	60941.1	7810.18	54990.6	42062.6	27602.8
M95T298	95.05974	297.6125									17126.3	15709.3	17430.5	12493.1	9764.52	7050.96	16498.1	13830.2	39532.8	22960.1	25751.8	23547.5	43608.3	37068.5	72596.5	54673.5	22320.7	16078.3	47161.5	484392
M472T43	472.32774	42.6110									243852	92821.2	152634	135037	173502	231557	108688	124258	61462.1	91303	53446	181256	159500	133587	98298.8	167855	169598	223251	99009.1	147477
M677T42_1	676.96485	42.1030									206041	122500	125434	200051	142539	156182	140527	119502	149252	112315	128278	145538	153521	118949	108421	159762	136653	122302	94914.8	118287
M686T34_3	686.19953	33.7085									115766	132076	118685	109429	104296	108721	136766	95468.6	108732	120115	35958.8	102116	117414	110991	105809	140913	114418	153590	273834	127709
M970T473_6	970.47839	473.2275									344423	309716	373132	328464	354049	535463	448611	358233	341187	370517	366287	344923	237590	307907	237433	290940	409164	403632	354997	346371
M645T358	644.93092	357.8090									539414	591596	611810	530564	548319	712454	550315	569175	496701	625192	526767	839420	964770	580712	598441	584286	627994	556820	568976	598098
M619T43_1	618.92466	42.6080									223742	129160	167910	178851	178713	197865	128815	152974	148265	124945	136071	148337	161506	130713	111069	143764	151964	153253	110198	143350
M1092T180	1091.69997	179.7770									119238	167203	168412	363464	332912	492431	164596	166472	111682	74341.2	255781	106313	63319.5	45125.2	4529.22	51231	80330.8	76389.8	50445.6	49120.8
M495T191	494.78268	190.7450									239687	282728	288144	596036	313310	619990	654347	306608	235022	490027	212844	246563	130315	160421	102547	136745	227699	191503	173343	179672
M1171T350	1171.03100	350.4780									580897	552538	533693	497402	570964	369874	466263	499385	537593	471697	967780	635823	251704	472686	474233	478687	499092	492806	492429	476356
M325T42	325.22091	42.3000									55798.1	126225	125894	53386.2	284075	81023.8	73493.6	53653.3	263805	135205	109248	204311	42937	69217.8	62840.4	56671.8	87597	199531	43113.8	127724
M961T317_1	960.68882	316.8485									424353	480251	703746	315800	521024	651463	434324	315748	506346	423023	586915	440505	447994	807729	720229	508824	419291	1.03763e+06	582743	1.15071e+06
M867T42_1	866.59448	41.9845									185503	102296	138651	162887	147660	159312	141919	137588	148850	141897	189319	146435	139453	132557	71443.3	141355	131561	139923	154038	121798
M580T35	579.53194	34.9405									84751.1	117964	100965	135903	144909	117999	152179	110723	84444.3	142596	46597.5	169883	213780	141897	222994	142942	125447	110885	106915	156519
M1031T351_1	1030.98576	351.2190									882956	476844	810162	821326	897922	722917	718212	752765	732231	813396	1.07135e+06	500291	565338	737385	732785	803348	884472	814141	817060	713468
M372T49	372.25761	48.9660									164193	173347	216702	122864	273629	199250	157504	110863	373593	319871	169799	247527	138327	144921	127528	142173	140799	324027	207994	221486
M896T351	896.00116	350.5475									636907	610815	572172	534955	671493	504674	602077	620608	619433	647048	924959	656186	305738	572037	567241	565079	565685	584433	573099	598103
M70T304	70.06461	304.4340									141678	149502	141048	171015	109229	220714	137543	167666	60447.5	82167.5	101032	137638	145055	109936	187352	113284	280490	104176	88072.9	167690
M601T482_1	600.61716	482.2660									156285	89230.9	227482	161181	93343.8	85225.6	113192	87060.9	210512	192777	148456	170452	226631	151782	113894	160774	203103	267101	177064	279652
M430T50	430.29905	49.6170									108774	133492	119394	54473.2	285461	152384	198549	74858.2	167099	139814	180190	112211	151991	161273	154987	115360	91440.1	406921	68681.9	123923
M445T35	445.36578	34.9570									59737.3	70642.3	39731.2	74116.2	87571.9	94357.3	104736	64815.2	67626.6	82687.1	24787.7	85986.4	191884	152569	202774	150029	165335	110203	50172.6	148106
M303T59	303.23086	58.9820									88798.4	67992.2	191876	63985.1	149813	85150	253274	126283	215165	111123	10077.3	199947	127039	200356	58313.2	125401	220631	192549	118184	192900
M1019T317_2	1018.73061	317.2035									137434	211400	378167	99556.1	250174	265314	152035	90972.1	236979	127313	280647	178195	724937	396638	316354	857004	127454	733514	227991	861540
M312T37	312.32483	36.8480									52700.1	60040.3	46517.6	54191	42238.8	34247.4	52420.6	42073.6	206880	55000.3	34976.5	45247.6	54790.6	65493.3	62480.2	62552.5	31559.3	34983.4	33746.8	57117.7
M179T320	178.87242	319.6370									1.04554e+06	1.06088e+06	694614	650160	582366	735114	579711	1.06726e+06	575034	727551	706612	668545	91472.7	710417	694151	810291	702529	716620	670248	791640
M662T354	661.97217	353.5065									381926	346617	367305	663955	642061	750139	429904	325493	557523	706347	381960	336926	520890	686830	392669	565407	715204	688842	371228	626938
M474T43	474.32491	43.4790									195488	98287.8	185103	117098	349128	200178	135249	109447	243112	220336	195847	180861	193303	105848	129332	116792	146768	231126	127455	176873
M721T42_1	720.99169	42.0940									187986	90359.1	143125	145437	165382	146698	139213	108653	140102	111415	141268	108017	159238	114601	88043.8	125872	122076	100407	89159.3	113084
M1087T42	1086.73203	42.1035									121059	82300.3	84684.5	129647	106621	94610.6	103830	85040.7	90025.7	77331.3	105853	85499.9	87571.7	73055.6	45793.5	73367.5	87593.9	69459.6	85219.2	68109.3
M1090T472_2	1089.65943	471.9860									281249	271078	325520	305304	406617	487604	405909	342116	302458	320302	331819	300376	199527	258178	181051	222680	361525	352677	297295	272827
M769T120	768.58708	119.9420									536600	684249	223894	544381	299189	341216	288856	345515	1.37208e+06	1.28191e+06	153231	1.27145e+06	897874	468679	1.50279e+06	809192	298600	1.1214e+06	721660	1.46678e+06
M1101T42	1100.74725	41.9725									106311	63472.6	79210.4	105320	98014.6	94116.4	76530.9	74253.2	70807.8	106201	96895.5	69679.7	66813.6	63471.8	42519.9	70496.1	67212.1	60521.6	79660.5	63083.1
M351T37	351.17905	37.0140									156993	80072.8	57574	58808.1	71530.4	77135	42534.2	58199.2	29249.6	37911.1	37997.5	69313.5	64405.4	40582.6	41523	61506.3	126166	62946	35584.8	54681.9
M381T38	381.29675	38.1105									19720.3	59876.4	50955.8	68311.7	55349.3	53771.9	54589.2	42928.7	41230.8	42672.5	159246	62161.3	52057.5	54153.4	66172.4	41832	45610.6	60214.3	136047	49295.6
M244T249	244.07843	249.1330									186245	212930	237480	195443	197128	204005	173144	183248	128627	126436	175892	133231	123616	149510	138584	173089	213824	191412	94535	631749
M285T344	284.97116	343.6025									277634	276541	390695	246531	283709	303246	328070	169309	317232	186292	386142	235737	797292	402422	398069	724823	271591	713401	342914	1.28432e+06
M772T42_1	771.52503	41.9850									184790	104562	120681	170941	129705	135737	117333	121518	147552	115702	116632	121207	129975	145142	68570.8	104927	127864	102936	105196	97082.7
M386T37	386.32562	36.9210									96150.1	69059.6	21780.8	32797.8	29152.9	91671	42537.6	33116.7	120263	55557.6	108447	139859	11822.3	72497.7	57951.4	34413.1	77617.8	35025.1	67210.3	23756.8
M855T63	854.56676	62.7290									478131	1.06366e+06	114759	283128	947279	1.28732e+06	281430	564379	493829	806844	106300	848903	527366	599261	762468	81307.4	234543	1.14473e+06	299029	172292
M906T34	906.25729	34.0640									26448.9	31042.6	38902.8	27073	17251.8	21701.3	31498	24502.7	21874.7	19284.1	10894.3	13893	22211.6	28597.1	28378.7	29377.1	22204.6	44569.3	333633	30748.2
M279T40_1	279.17925	39.9840									22731.3	14136	20360.3	11926.9	194247	36273.4	12469.7	17925.4	55988.4	27842.3	14562.4	24905.4	24108.6	25340.1	122946	12110	14875.9	33219.5	16896.6	184001
M683T35_1	682.53563	34.6330									24238.4	26309.1	24500	73291.8	12495.2	99842.8	22998	14589.2	7898.71	22356.1	61549.5	37319.9	206269	51693.2	55974	148614	78104.5	13511.6	22768	93707.3
M837T90	836.60811	89.7840									1.00675e+06	169036	669542	503469	839206	229940	669702	191627	529041	280168	180426	598703	705614	2.27709e+06	808493	873864	422199	762308	588292	631530
M389T42	389.26659	42.1530									98550.3	163359	109437	87324.3	114778	84279.9	103384	139285	164964	207523	216184	182443	100494	132977	154513	130976	104096	197434	186212	184589
M265T40_2	265.16357	40.1430									128772	12850.3	34634.5	108529	72116.1	41652.8	12061.6	152644	122380	32174.9	21672.4	165847	17967.7	27364.2	13254.4	17490	141938	57931.9	127346	40641.1
M339T42	339.23685	42.4240									44617.1	80999.1	81407.3	33565.5	104223	48210.6	37975.1	23939.4	133634	132108	48398.7	150781	70920.9	49222.4	23360	40290.4	81621.6	136455	20514.2	94324.9
M913T43	912.60783	42.6140									147810	71140.7	102873	109421	114811	142631	108148	110792	121074	138677	139614	86263.8	91545.8	62730.6	48877	85806	83336.7	62186.1	114553	89854.1
M515T383	515.21069	382.5350									118651	185858	142919	229298	204418	161076	180146	233807	113061	82739.5	168320	98379.8	12865.3	46928.6	10096.4	14962	153455	33338.3	69901.5	61662.2
M720T351_1	720.01429	350.5170									389548	396712	392739	370986	395270	257196	332833	362689	353338	379317	670193	437390	158138	338463	338776	327683	310152	348251	331432	355197
M787T43	787.03211	42.6155									119266	72492.1	64937.2	103565	104184	84351	71599.7	70096.9	90499.4	54829.1	116522	75830.4	127824	87465.3	57970.4	94179	75751.8	78799.8	77319.6	66632.8
M300T100	300.28890	100.0650									97030.6	64616.3	80788.4	83673.5	141143	85250.3	90168.2	83908.5	133761	334324	94793.5	199218	369604	376790	596828	892473	731392	511696	141299	816896
M542T189	542.32093	188.6040									204046	216080	144209	440014	258050	423645	251433	92174.4	25283.5	187865	231070	87344.7	338137	34765.2	180876	212245	281631	168410	68435.1	233335
M575T50	575.46451	49.6530									12010.3	5295.39	5843.12	8956.52	147981	249773	139033	127251	109063	136080	67304.5	216796	32546	87220.5	65833.3	133416	206793	152151	58702.6	93222.9
M978T350	978.00441	350.3305									438303	471532	439474	448720	454178	355603	413396	365570	421433	413449	757639	471086	187665	384212	418325	405078	415202	405339	422513	399388
M741T475_2	741.35921	475.4620									15279.2	5302.72	31054.4	13215.4	16444.2	20696.4	9638.72	9874.38	55990.6	28905.9	28706.9	24112.3	243804	49953.1	51297.5	82602.4	43472.6	118935	47926	114605
M797T131	796.52448	130.8595									528481	500910	689731	415207	509532	422370	514760	447328	501935	425683	995608	500469	414784	337931	244269	337632	427871	443938	502745	544897
M304T379	304.17459	379.2890									53352.2	42466.1	88713.7	82155.2	81209.7	30874.9	110432	192657	148263	100698	201323	183685	77367.5	66610.3	89807.2	79968.9	138866	161305	86004.6	105755
M526T407_1	525.76376	407.1450									6168.53	519.433	9146.32	630.36	5477.29	37585.8	3786.02	1877.39	32496.7	22421	25921.2	13819.7	245424	13320.8	42592	109240	42790.8	216516	29641.3	83427.7
M193T317	192.90569	317.2545									511887	432226	426743	795721	704589	994819	799514	713787	420146	483179	879383	453809	519645	1.0788e+06	980680	602363	500305	67901.7	527952	476646
M538T43	538.36809	42.6170									282145	126474	161208	238641	190279	244549	131726	176648	168513	152481	146071	168534	205476	155126	107443	176520	148259	168974	100929	106541
M970T473_5	970.36754	473.1305									321912	315848	372343	323168	348902	558790	421560	345172	318379	349464	342401	333046	221441	308956	230373	266573	406801	398715	347832	345538
M445T34	445.11846	33.9730									95367.4	84225.9	90267.6	92480.8	102964	81607.1	102644	88494	79947.1	94791.9	10076.3	102560	132833	99597.4	97499.1	117299	88725	95580.5	43157.9	99532.2
M156T376	156.07608	376.3610									413524	421795	414075	437797	313643	551432	338090	326056	350727	347328	813151	409826	416685	495430	425759	581463	230493	385135	380157	540059
M707T43	706.97793	42.7240									136469	65392.9	102754	119620	114694	95688.9	78517.5	72776.6	89326.3	66178.6	126870	82393	179729	111114	60428.4	99430.5	83658.4	97049.4	90061	97044.2
M241T303	241.15398	302.5950									45007.3	42547.3	64573.8	52055.3	55312.9	44605.7	64430.8	57866	38397.8	64045.8	44326.3	82150.8	101685	77369.6	113073	86857.7	128402	87166.8	43188.3	352979
M359T42	359.29316	42.1335									1245.58	2205.85	29153.4	20076.8	50958.6	120086	82513	67255.2	61338	68475.7	67376.2	80218.6	32956.8	39199	27385.5	10520.4	110317	68319.6	32629.4	41054.4
M226T301	226.10430	301.3575									197574	160003	118043	114465	176811	138088	112737	102236	276578	107458	62593.1	99238.2	129377	156208	88132.9	138763	51533.4	146248	125803	120252
M408T37	408.30646	36.9735									54391.9	45202.1	22175.6	22441.5	27849.8	3467.32	32504.7	42414.1	73802.8	48234.9	166098	51046.8	12593.4	48330	45872.3	30002.8	10727.4	30783.4	89008.4	12898.2
M416T50_2	416.28367	49.6580									198359	99468.1	196447	111397	236333	190918	148781	111410	274635	243503	110016	176685	138058	116497	82509.9	128496	129871	246591	118410	195770
M218T109	218.09170	109.0290									641038	2.93001e+06	1.23921e+06	1.35441e+06	2.5421e+06	1.12092e+06	404380	715939	779664	421779	230790	488002	873491	201280	1.54167e+06	1.19258e+06	397264	1.29043e+06	434841	929790
M760T34	760.21883	33.7105									53159.4	59120.6	58255.2	46457.3	44226.5	47836	55845.7	42817.3	43105.5	38858.9	18952.8	44659.7	46388.3	57496.6	50244	53202.4	45628.6	63686.3	283014	60413
M1057T42_1	1056.71871	42.0935									112378	83202.8	92549.6	122074	116595	83724.8	103519	98023.8	76337	83219.6	97781.8	74436.2	88021.6	75624.7	47748	70884.5	90367.5	93206.7	99118.7	66534
M773T351_2	773.49841	350.5370									367409	363489	334432	312074	377510	321999	318589	330832	337043	311609	571435	364892	204145	324041	306155	306083	343277	308187	327606	334467
M885T39_1	884.53916	39.3480									15277.2	15707.7	13245.6	7383.45	11615.5	9688.15	18466.6	11508.7	19281.7	25429.2	16431.6	30232.3	24429.6	27481	39064.6	34364.9	45222.6	36360.6	12217.3	141404
M1043T42	1042.70637	42.1030									147891	94854.6	109843	139187	118386	116158	108954	113833	103456	102605	115040	96487.7	116442	106262	57585.1	101463	103181	106257	101920	81343
M462T41	462.26678	40.7830									39489	73645.8	79768.1	43727.4	124484	115524	143577	153754	176026	188113	101005	190238	192559	169810	191653	184898	134288	182334	94439.5	142663
M1029T42_1	1028.69120	42.1035									142027	82221	98314.4	122197	127844	132476	114945	106667	135583	112508	142592	103876	111265	107654	60965.1	102944	115000	72813.8	111273	84971.8
M794T383	794.29545	382.6030									83278.2	153437	102961	197898	140881	94061.4	107471	172843	81736.7	37477.8	125850	61005	3560.35	17375.1	1329.25	5174.79	96950	12468.8	32505.9	29634.3
M153T711	153.07670	710.7480									976500	979847	394728	609130	331351	254576	389904	91270.5	578259	314368	345768	303712	388764	357369	287601	417982	189101	490624	348778	305387
M907T34	907.25774	34.0670									26183.7	29610.8	32133.9	24380.5	16462.5	28374.3	25672.8	22542	19793.5	18900.8	10010.8	14197.5	16667.3	24564.9	28138.7	22188.1	20016	37051.8	304840	26711.4
M923T455_4	923.46655	455.0255									87305.7	72657.8	61136.2	121751	120847	299370	82087.2	134482	72551	75142.1	158865	70281.9	18350.9	76397.3	19257.1	26280.4	199357	148139	79477.6	23291.8
M177T494	177.08637	494.4850									857611	403636	570321	342205	752761	244782	662319	248484	391767	709005	590330	632795	1.85448e+06	1.1336e+06	1.48541e+06	1.69392e+06	297747	836422	619511	3.39439e+06
M483T193	483.32625	192.5750									281986	273953	267498	191920	150054	163143	175217	216596	112110	136808	63256.9	106147	112754	86427.2	91912.4	136901	158347	149538	143693	172009
M145T356	144.98399	356.0880									991342	980328	588340	663703	565597	686508	620297	536279	926333	680927	611392	991864	945605	613767	1.06117e+06	1.0437e+06	609411	598741	618350	1.07364e+06
M829T117	828.54907	116.8135									797935	722683	708784	688759	628511	670060	438324	733794	592580	450821	219793	723263	379102	667240	304925	753563	464239	762836	252735	500627
M223T45	223.15340	44.6430									365240	370963	302592	236669	418696	384397	132897	304899	507142	352820	213747	349957	300344	360452	129537	275563	189256	472913	224816	372983
M203T52	203.10194	52.1560									312737	217975	315518	206994	407869	195283	310958	281785	154493	166212	139571	323168	251737	306065	50456.5	332967	118393	166076	44607.7	651193
M302T213	302.19553	212.5330									117099	86518	89787.9	77525.6	128833	204712	240429	118871	157333	117357	238767	187576	136110	141393	128892	68417.5	213192	342950	308238	394053
M337T414	337.04825	413.8765									301151	279613	282638	283151	310022	272469	298115	271640	269489	293111	345357	306970	246245	285950	266155	290265	312880	299721	275268	286071
M245T39	245.22614	38.7440									41135.6	26687.3	42066.3	22917.5	63185.3	27260.7	51913.6	49099.2	175844	21153.8	43920.8	55718.1	31037.6	35488.7	17354.1	16576.7	50046.4	16920.4	119960	47492.8
M362T382	362.08264	382.3965									104812	121283	116213	137925	163574	279874	199480	215255	110812	163835	193762	154262	62944.4	110074	56205.1	62047	243652	86179.2	139353	124081
M251T360	250.94813	360.3980									518778	426452	464578	747342	446923	653370	551661	553615	437048	805760	443933	459228	514647	513336	520421	525482	495599	510753	702412	463338
M177T519	177.08651	518.7970									1.10755e+06	837157	863617	735331	1.22335e+06	754281	1.13425e+06	869678	1.22419e+06	1.336e+06	795884	433058	1.75671e+06	1.24484e+06	709451	1.18559e+06	1.01334e+06	1.25854e+06	1.39688e+06	1.26299e+06
M1088T180	1087.66958	179.7950									85888.9	102369	170902	297646	226743	345645	108822	163164	63282.1	27361.8	187303	61366.5	3891.04	5449.71	1841.22	13392.6	113169	72192.2	19858.6	23020.5
M153T693	153.07671	692.9300									326562	364507	421027	343201	480869	378682	407823	292948	401873	337394	608594	721684	357637	304034	471431	439694	220970	339077	551878	463109
M981T34	981.27685	34.3340									19782.1	20801.8	32456.4	18666.2	10186.3	18232.5	17859.5	15791.4	13465.6	11512.5	7346.06	8592.55	13094	17066.2	18055.9	22958.9	16533.1	39067.1	290392	23181.8
M704T36	703.70594	36.2180									103116	66511.7	75847.4	36359.3	54770.8	42190.3	46441.4	32207.7	58865.6	70119.2	63204.5	50264.6	59449.2	74713	56007.7	41874.1	29769.6	88530.8	45595.4	42255.6
M757T42_4	757.02079	41.9850									121946	50691.1	77869.1	91100.5	84062.1	83580.3	63594.5	72198	77563.5	62207.4	70370.1	75002	85495.1	55391.2	48267.6	67424.6	83859.1	53216.2	48992.3	56965.1
M848T483	848.39328	482.6370									77962.6	12064.1	52984.7	24151.9	22128.1	70042.2	25146	16763.4	84619.2	124906	100198	107942	80556.1	30905.1	51432.7	70699.2	80108.6	201998	94528.2	96671.4
M579T45	578.51078	45.2540									5750.95	4713.48	1594.49	3824.72	165021	173287	106126	95827	112340	90272.8	176751	84485.9	22491.3	54033.5	69190.7	62865.3	156526	110377	131769	96401.4
M245T56_1	245.14861	55.8710									83665.8	91570.2	133796	100730	150420	90968.9	117456	115580	86114.1	64498.1	91306.1	117263	41918.7	72042.3	16741	87582.8	91992.1	59966.8	55559.8	99111.2
M980T34	980.27589	34.3380									19331.5	26254	31362.3	16595.5	13033.9	16593.6	19478.6	16072	15787.4	13660.7	8337.04	9253.51	17192.4	22047.4	26064.9	24411.3	19577.3	37433.3	321224	28278.2
M908T34	908.25524	33.9730									24300.2	28213.6	30024.8	22795.2	14591	17880	21892.8	15989.3	17301	19517.5	9748.54	11954.5	18531	18760.6	24804.5	23767.5	19144.5	34367.4	283502	26847.4
M111T239	111.05484	239.1410									1.19023e+06	1.20043e+06	2.07846e+06	1.31878e+06	1.83345e+06	2.32087e+06	1.14894e+06	1.11609e+06	959466	2.22838e+06	2.89648e+06	1.18639e+06	2.31916e+06	3.01672e+06	950964	3.04522e+06	1.58635e+06	2.34503e+06	2.12878e+06	2.31948e+06
M826T352	825.97882	351.7730									291291	578197	553575	326776	336477	630789	552567	584649	518840	583632	580673	365208	414046	572068	535773	587737	640477	305918	567020	336178
M284T359	284.00858	358.8300									193647	306629	209744	206475	209272	104820	204561	196026	267734	190325	429799	229697	269463	160249	193475	205287	258512	289364	191316	340800
M743T124	742.57131	124.1990									60343.3	107984	54426.1	131273	24555.4	27999.2	20493.9	69863.9	687431	150668	9987.78	88622.9	38455.2	27607	52755.5	33313.5	13956.7	40314.6	29395.4	143700
M247T268	247.20088	268.3220									190554	130410	169098	283631	63754.2	36108.3	51581.5	39827.5	53768.6	34130.2	150339	72548.2	10742.2	8729.06	70759.4	14962.5	78585	21715.8	10954.1	80554.7
M449T37	449.34583	37.0630									85267.2	126930	125588	144961	151598	124566	101116	129131	117915	146967	38949.7	119504	129301	116686	121488	108939	154085	135275	48943	139066
M809T356	808.93700	355.8570									464727	408274	481063	468815	461045	598626	465070	457069	469387	510857	431946	733584	466152	872769	520569	534865	924843	483139	843031	547273
M281T39	281.13769	39.3460									65880	103731	78508.9	70617.8	88719.9	54543.6	60543	87338.9	117860	85107.5	71038.4	76103.3	76127.7	67255.4	128086	69975.6	115098	114628	47671.5	82224.3
M744T351_1	743.97517	351.2250									848063	518029	653799	444545	551981	758072	762608	380706	877236	499385	710086	495038	611644	676446	749529	712836	578032	791460	574395	558068
M1092T473_3	1091.91228	472.5730									402821	371098	440133	376607	433646	536547	547735	91262.8	392744	410159	406629	406948	291300	366462	291027	345318	463858	450485	393018	403956
M812T65	811.60157	64.6860									178245	223345	121319	192522	397204	299950	800939	179276	162378	394019	457928	430463	768492	611072	304297	219617	495877	213540	294721	163531
M736T43_2	735.99837	42.6140									153239	69222	126060	119551	144269	124656	81976.9	98428.6	113803	71140.3	126027	89140	153966	114972	61759.4	83602.2	122626	98878.3	81660.8	83245.6
M357T43	357.27670	42.5940									55807.7	3266.5	52681.6	35663.7	136881	143719	92181	120023	102402	113805	109947	50321.5	63682	87379.3	84120.6	2362.61	101664	137664	75495.4	103708
M372T42	372.34517	41.9730									46228.8	43461.7	37427.7	44583.6	37415.6	22976.2	43590.5	170713	43335.9	43600.8	34685.9	39398.9	52794.9	19703.4	48024.7	47994.3	30076.2	371731	3030.38	45899
M134T342	134.01801	341.9915									158450	200919	216553	229585	173393	271619	160892	184610	345406	163830	324286	144691	104392	171010	174777	194326	191357	172627	135035	206058
M346T68	346.33058	68.4870									298014	267677	288403	274637	250771	250970	480787	288700	314648	270760	171524	306779	587095	304707	416138	442038	375614	543631	266953	461024
M885T351_1	884.52120	350.7195									273619	303690	253121	245902	281628	149038	214498	228680	290231	224514	495349	292234	96156.7	230893	228540	221518	216363	244302	234448	237068
M689T35	688.60628	35.2855									81586.2	113504	84600.2	109483	129440	117659	144694	91823.2	92741.3	124085	21928	111761	151127	104668	119616	112113	129176	114417	64819.8	119867
M311T48	311.20539	47.7550									161502	166871	210980	102670	265018	212951	140158	97776.1	364286	274022	129229	249885	148247	114453	109296	101231	145694	366517	130258	254051
M900T495_2	900.31101	494.8030									42047.4	14508.4	103615	19807.9	15175.3	22218.5	26323.1	9675.08	56208.8	69515	37516.3	55081.8	51483.5	21003.3	6410.76	22285.3	35288.4	182285	40217.9	180486
M743T42_2	743.00683	42.2580									106616	98950.3	120621	147022	123636	129385	102113	115346	118917	78751.7	98708.1	99752.9	151075	103202	70706.9	110228	99313.6	83496.2	90175.8	95040.5
M153T660	153.07676	659.6600									321308	422072	418669	1.32343e+06	247323	356850	258610	285729	1.30701e+06	282429	357495	439777	332518	386331	679644	152960	219313	467021	241526	89980.1
M971T473_1	970.58970	472.9675									288299	272509	326299	303050	308527	524162	396441	316543	321865	324866	323911	329029	225460	277374	219480	272579	373702	352734	319281	346915
M500T41_2	500.34488	40.8085									112633	49995.5	65308.8	66487.5	94888.2	93001.4	58914.5	45145.7	139453	135483	61663.6	87337.5	51300.2	56164.2	47607.4	80361.6	56507.5	105467	26470.1	105550
M422T344	422.04788	343.6240									52374.5	62216.6	82049.3	61399.9	50521.3	31698.5	38641	35689.4	297636	45516.6	60111.5	48380.4	55461.6	76229.2	104445	74023.2	36395.6	53029.8	58589	96950.4
M772T42_2	772.02561	42.0930									116460	73437.7	83829.4	93815.1	101094	98544.6	107128	91943.3	101567	58701.2	93510.7	81305.9	95468.1	67202.9	55439.6	68648.2	83252.9	77861.1	70474.7	65463.3
M484T36	484.47004	35.5845									113081	98828.7	86308.4	106184	113222	98905.4	106687	108198	89124.8	86886.4	30499.6	111542	118151	86006.9	79902.8	108933	108262	97981	67963	111231
M183T305	183.00467	305.0955									58775.4	50789.7	54902.8	57862.5	64964.2	52427.3	32905.1	41000.4	149465	38014.8	255727	40170.9	17910.8	57981.9	27852.7	46346.3	23960.2	39113.1	59263.6	28165
M676T465_2	676.33670	464.7000									23821.5	3856.84	38948	11405.7	19747.9	57599.8	15911.4	9656.39	72713.9	49487.9	42476.9	38094.8	149837	37675.7	43825.7	83242.5	88882.7	240463	62048.8	163474
M170T405	170.09174	405.3060									532475	518563	526084	616727	523388	329175	601952	614561	724548	557264	554876	611889	546546	685898	656373	654564	673455	464682	702044	585472
M1014T192	1013.65247	191.9650									45367.7	79112.9	115296	53743.3	61549.9	105331	108305	102249	20689.1	28184.5	54355.3	27915.4	215816	83849.1	77651.3	140038	34636.8	133801	33207.8	130191
M498T354	497.96586	353.6970									357713	301959	372504	338167	348285	425777	336742	397348	323775	401457	377931	619388	565290	353419	624802	630798	671914	296676	361548	320799
M796T42	795.54653	42.1035									127967	69807.9	99546.9	92154.5	99040.1	117560	109908	91626	110679	77993	97892.6	106200	103181	63089.1	52339.3	90885.3	84291.5	114452	72188.9	92300.2
M1131T42	1130.75818	41.9870									103684	63762.4	63224.9	105000	80054.4	45397.9	102905	76805.7	74870.4	53202.8	84797.4	65513.9	65166.9	61260.5	45206.1	55016.1	66586.2	52718.2	75862.1	60094.8
M855T82	854.56676	81.5155									1.12072e+06	1.01488e+06	691934	737628	882737	1.53163e+06	375249	651273	628815	680871	113689	766057	349552	468529	536909	636435	822796	947011	260156	749433
M674T36_2	673.65778	36.3250									107624	51143.7	45502.8	28102.9	44929.8	42137.8	40325.7	25385.5	52356.1	72240.6	90133.7	46085.4	49745.3	50852.8	48595.7	30461.5	27485.3	70238.3	38501.2	34584.6
M809T43	809.04566	42.7235									78272	50229.4	63007.5	78670.9	103079	99829.8	67351.7	54675	69113.6	54497.3	101364	58168	117319	71692.3	31130.9	52277.2	47006.5	53849.5	62855.7	51573.8
M293T574	293.09762	573.9160									2.64337e+06	715225	1.33568e+06	2.31765e+06	1.50655e+06	977399	1.04e+06	2.30484e+06	2.72164e+06	2.78947e+06	1.16123e+06	2.76227e+06	1.01603e+06	1.0482e+06	995319	722581	929565	2.88243e+06	2.90294e+06	485883
M331T488	331.04971	488.4540									216214	342809	1.54499e+06	258960	262640	508407	530770	171447	1.25387e+06	295595	611580	319429	829572	467483	628970	563948	464231	491367	801416	573183
M239T58	239.14806	57.7670									159414	109440	383711	106259	157685	125074	94215.2	71545.8	130851	108850	54202.3	156047	144539	120492	132939	111452	108733	193760	57067.4	132998
M533T194	533.32362	194.4100									4816.98	4515.38	5735.98	8274.25	3507.88	6187.52	8265.54	9138.45	24420.6	13754.7	30544.5	26030.1	6108.07	5553.52	34616.4	31293.9	240748	66298.3	19364.6	36392.9
M239T393	239.06287	393.1240									31105.7	37331.7	60642.3	31251.3	50927.4	63398	57155.8	36573.8	48608.2	43760.3	83924.8	41792.6	149223	79052.6	89944.6	82872.9	47926	106720	72676.5	141463
M1039T455_2	1038.64804	454.9520									70931.6	65002.7	47600.7	64206.9	96629.8	237204	69949.3	105562	64981.3	74697.2	105683	80097.2	9734.19	47298.7	8561.48	22031.5	139910	138944	43485	32580.5
M298T39	298.27313	39.3475									62666.2	80628.2	75209.3	68631	76453.7	83927.8	68344	89350.4	124454	71758.1	94910.3	78568.9	42875.9	81893.6	45902.1	42761.6	92914.2	57485.4	31060.5	86442
M306T408	306.15369	407.7020									13512.7	10058.5	36414.3	17628.8	39844.7	30166.6	53436.6	50957.5	41939.8	38769.3	33292.1	36290.4	39723.8	34491.6	42448.5	36604	26499.5	35979	25312.8	171035
M353T42	353.24728	42.0400									31353	94826.1	78349.9	40873.4	83226.8	47978.6	57179	104328	145437	108243	154901	157373	107339	96485.1	94286.3	94352.4	108414	167144	148225	154144
M235T576	235.09203	575.9570									3.08585e+06	1.76337e+06	432649	885941	1.55036e+06	4.31363e+06	2.33655e+06	2.3283e+06	744601	2.5119e+06	1.90518e+06	4.41684e+06	2.35923e+06	1.6456e+06	784190	1.26293e+06	1.20987e+06	2.08928e+06	2.65861e+06	3.01461e+06
M1089T472_7	1089.15877	472.1600									206713	201005	200894	201883	270061	331864	294500	246558	198343	233117	246061	204899	117202	169114	101462	153552	267892	249424	195360	195901
M283T60_2	283.17442	60.2940									134650	62515.9	330989	72703.8	111826	84188.9	66470	51422.7	67280.4	69583.4	50879.2	107263	75685.2	66299.6	93663.7	77999.9	146941	112369	44483.1	81563.3
M190T248	190.09669	247.5825									4808.18	5937.86	558474	97062.4	9994.33	9404.73	34057.6	10511.7	3816.33	7769.52	44232.3	5920.79	60833.2	8394.81	14808.2	6079.95	277215	79457.1	10752.7	38640.4
M278T39_2	278.24685	38.8135									67782.1	88903.3	38718.8	40714.7	31737.4	53280.1	58585.6	53482.3	186974	51083.2	75972.1	61799.9	54970	53941.7	62385.3	49466.1	59385.3	37857.8	32443.4	47700.5
M110T393_2	110.07067	393.3690									649548	656800	941623	1.70951e+06	580875	753152	621723	697099	986352	673836	1.29259e+06	759336	1.35525e+06	789248	1.40051e+06	1.61606e+06	490798	969426	712188	1.27513e+06
M494T476_1	493.90746	475.5500									9529.76	1112.75	17088.6	5975.7	5125.2	7360.21	3278.25	1874.14	39819.6	18520.5	13555.2	8055.63	209729	39704.9	43164.8	74258.3	28587.7	68261.8	36724	80705.5
M296T36	296.29351	36.4185									7069.88	101087	10080.3	4012.35	7380.85	47460.9	5295.35	4054.15	20241.9	6931.32	6826.54	10632.7	8199.08	10437.4	6374.47	8264.75	31177.3	6106.25	5464.88	53386.3
M250T40	250.17665	39.9770									15382.3	19039	26501.1	12580.6	30768.6	37648.8	33220.3	14361	30374.5	25927.8	143023	18501	15606	25032.1	34340.8	1871.99	26633.9	48345.1	87614.6	17760.1
M1092T472_2	1092.03708	472.4480									378987	317896	353308	337733	364690	458892	434480	365222	364006	364084	375790	354281	256053	328513	256331	318270	408778	400487	336335	346549
M334T378	334.08162	378.1300									377509	403267	428475	340464	422521	415808	387551	406244	407760	397673	406316	395464	532648	469471	443950	474526	373188	483355	403127	463975
M251T289	251.03607	288.6455									116504	107788	158878	133986	104538	102234	105090	88504.4	152403	95557	171225	135618	206871	195909	270115	240701	161678	157782	123275	306706
M254T38	254.24691	38.2490									56494.6	45156.7	62360.1	46355.1	47327.2	53751.9	54858	48777.6	174567	59454.2	50245.1	61563.6	62093.1	51620.6	62992.1	52938.5	52635.3	73789.6	49682.3	54566.4
M337T37_2	337.28322	36.9060									76906.1	59511.2	60933.8	21611.8	47050.8	42971.7	46872.5	32328.9	55210.4	160589	177660	42056.9	55640.4	76633	45765.5	40533.6	40085.1	62138.5	39789.1	91434.8
M1059T317	1058.66618	317.2010									249276	305654	438212	194352	335463	416871	267836	184428	329297	268179	381719	282406	317326	527632	455372	758260	253500	729506	351501	795556
M1090T472_3	1089.78523	471.9620									251369	226493	266631	253969	329859	388058	342999	293469	263575	270424	295852	256810	141147	212454	151251	192048	302247	298535	228618	219523
M745T127	744.58617	127.2830									360434	108836	392967	400919	29125.2	40042	227748	322046	806700	509118	74536.1	352446	155790	322073	194277	477215	129868	275288	134235	567376
M621T239	621.30166	238.6965									94664.3	184018	184517	268033	215187	152358	157286	187753	104828	57905.9	63433.6	85899.2	28933.9	36656.6	24380.8	34639.1	117401	50079.1	57663.7	53712.5
M802T43_1	801.53869	42.6155									137768	53567.3	76392.6	121776	110755	98661	56335.8	77698.6	99397.9	72694.5	89849.6	79054.8	142986	77421.3	62461.7	86825	77630.5	84324.1	69131.2	72321.5
M692T38	691.52443	38.3730									4459.29	6673.88	34290.7	4653.31	6092.42	6013.13	10509.5	10707.3	5334.77	13558	17968.3	5368.19	4342.2	62084.2	4926.82	4655.26	38938.5	8525.34	36823.2	8197.06
M1048T350	1048.02555	350.4125									286678	321271	297934	287686	319410	193229	263496	298015	324090	263640	574284	350702	123087	288455	229097	252194	252152	269284	255664	270667
M568T351_2	568.49013	350.5130									469275	385514	449922	459931	460593	431573	248278	385476	405399	431085	649753	474188	268210	402573	401396	425627	436793	284958	379795	392112
M328T48_3	328.23229	47.7430									149254	156330	326245	95396.2	300807	176252	198282	75534.5	312400	210590	119947	266521	25846.2	891.948	82736	168663	108783	277120	143210	150323
M398T41	398.27429	40.7430									27048	24504	150949	16304.4	60240.7	40427	39757.3	25838.3	123907	86563.4	23286.2	68074.8	21825.7	23834.8	21438.8	24481.1	29106.3	80398	16433	45539.9
M398T39_3	398.30905	39.0135									4394.26	15360.9	14129.4	10687.6	20230.7	38151.6	5800.37	9839.17	94911	14140	25768.2	36773.6	15881.1	7080.36	21017.4	18669.1	19849.4	10817.4	16306	9719.32
M714T42_1	714.48692	42.4030									138389	53322.7	72619	96546.6	97952.3	117019	84199.5	69410.5	76428.3	63821.3	73717.7	91164.2	107004	70044.7	62423.5	80952.4	80491.3	82922.5	72870.4	69208.3
M251T431	250.98649	430.7170									259535	186021	238076	202398	187849	2.51482e+06	200450	154576	183088	231432	374630	273776	241287	258484	154877	176871	151072	279076	274344	172021
M982T34	982.27441	34.3310									16072.9	21101.5	30959.1	17597.2	14401.8	14156.8	18879.2	14875.9	14120.4	12371.4	7564.5	9899.07	15097.8	19660.5	19557	21417.9	17831.7	30359.3	280856	19921.6
M287T435	287.09122	434.6180									7762.69	28846.9	44435.8	22653.5	7007.36	6714.82	6340.87	6787.9	4334.38	6225.34	4293.55	6524.68	95512.1	25133.6	3635.61	90236	4099.6	3209.92	4626.42	3293
M333T359	332.95099	359.3890									361319	327824	312771	348189	327641	479477	365370	350386	338902	380771	530711	341745	377058	608060	392204	585883	328413	378615	616411	375405
M130T152_2	130.15822	151.8195									106867	98389.7	99482.6	54954.7	80347.1	122401	138252	91940.3	127587	94669.8	192763	60046.1	170481	122849	89620.3	209105	120242	131606	96404.7	115003
M767T93	766.57169	92.5265									197823	233049	89759.7	204671	192912	158667	281625	21432.8	1.15174e+06	114820	55881.1	210158	326802	276703	541229	228623	219973	207613	159596	296390
M533T50	533.45383	49.6170									36335.8	1020.19	33053.6	17931.4	324512	475036	172367	342186	146830	165194	122094	271722	48180.5	74385.1	76218.8	222595	175806	308299	103491	105958
M137T333	137.07019	333.0005									30857.1	12936.7	30591.4	20852	34754.9	30120.4	71277.1	27716.4	22253.5	24774.5	89312.8	64265.9	70721.1	118389	284251	76492.7	31900.5	40646.4	104948	743498
M1039T455_5	1039.02378	454.9990									53843.4	67066.3	74971.5	71851.7	83436.2	212161	68141.1	98266.2	63848.9	64347.5	116000	59157	8746.36	48759.6	20375.5	24341.5	139537	138349	30949.2	22411.4
M191T395_2	191.10189	394.5120									281250	316135	295195	403217	260069	446938	266471	233193	243739	237048	249846	274176	581881	220907	266395	517434	293258	579156	213445	1.08965e+06
M399T360	398.92250	360.1870									408673	360680	405483	391726	379408	563173	400777	421137	335797	433380	374548	398173	446788	430090	439502	428604	416213	418227	423304	431666
M266T350	266.09653	349.8430									64529.8	51253.3	26336.4	47014.9	34528.9	84452.6	19912.6	36885	269842	58491.1	82955.1	41132.8	92386.9	117789	156793	92500.5	51880.6	71480	73654.4	99823.2
M641T467	641.28198	467.2870									2547.29	6246.01	87576.8	14723.8	27669.4	15209.4	26329.3	10186.9	39251.2	16245.2	7927.95	6228.55	73968.8	33710.3	6463.66	12021.1	58785.1	63345.2	6961.39	190939
M650T351_2	650.49363	350.7805									376392	369202	357885	370668	381675	342317	360548	342276	373954	399795	539403	370805	200367	342768	377214	378411	364444	366167	360388	371620
M632T34	632.39234	33.9330									9132.88	49079.4	11286.9	11383.7	13202.5	11273.5	18953.4	12088.8	10277.1	10944.5	9163.57	14610.3	10532.7	9715.52	8423.25	6995.28	15022.3	13251	7583.51	8624.34
M1019T351	1019.00508	350.7065									335081	361694	337389	332486	358768	302979	347916	360980	358852	337927	602302	431033	154645	338761	338659	340040	336312	345832	370887	339548
M735T42_3	735.00690	42.0930									91603.6	5553.03	78154.1	113719	82072.4	78801.7	78704.4	81620.2	77784.1	72433.5	77817.6	67282.3	86436.2	59688.3	46304.2	76862.5	73622.3	49816.5	56978	70128.3
M256T134	256.26243	134.0735									570395	576518	616866	506545	527256	590115	318021	481048	664366	435519	728210	607716	561854	485554	528530	906673	435408	586085	378620	579345
M256T150	256.26302	150.1660									1.57651e+06	1.43884e+06	1.40556e+06	892932	1.5164e+06	1.51538e+06	720456	795599	1.46468e+06	983720	1.7624e+06	1.56193e+06	1.67864e+06	950038	1.04863e+06	462955	906498	1.72719e+06	822232	1.59601e+06
M924T455_3	923.80061	454.9255									15538.2	25679.1	31800.7	56427	79318	201917	71255.9	93038.3	56108.3	53758.3	80005.4	53163.2	7405.16	22932.7	6861.08	24417.4	93720.9	98822.8	38868.6	18337.6
M226T383	226.08322	382.6030									148163	170682	187373	179468	206834	217595	251225	225081	162274	176430	171301	163219	64949.6	116596	51618.5	66398.1	265397	101082	144855	118088
M176T388	176.10218	387.8840									314517	398678	279868	467509	268258	423564	273715	308473	196601	207055	327479	202151	182489	261580	404894	263717	380228	241871	290456	289075
M875T475_4	875.23397	475.4620									125913	108338	137993	75069.5	84773.2	173692	109506	64640	115672	105670	103765	109538	65613.3	68749.5	53113.3	91275.3	69660.8	128543	132140	171806
M192T307	191.98175	306.9895									101284	135615	153547	132399	115530	196256	88110.4	105792	127263	90302.7	240863	98859.8	77307	95398.9	102933	131465	197875	109773	97290.4	179622
M431T36_2	431.38207	35.5830									123000	124504	48629.8	85930.5	63664.4	53082.6	114475	98762	107682	136680	56367.2	120789	155529	187872	226730	187217	84057.4	98550.3	60107	129149
M908T352	907.98144	351.6880									365596	302427	410205	229498	262621	345054	381749	254869	201712	352273	257747	228759	269871	284413	290487	344055	276376	422897	330332	330236
M227T37_1	227.16343	36.9215									77050.4	59367.4	38837.8	45539.4	42556.2	29332.9	54927.2	64121.9	119510	67907.6	77281.5	60538.7	22118.8	74238.4	75909.3	63145.6	12493.2	45197.2	30506.1	36663.5
M414T37_1	414.21390	36.8480									31531.7	33757.3	32845.3	29551.8	42011	18129.9	42730.8	19268.7	40782.9	28515.3	100667	31285.4	38387.6	24083.4	18453.2	25001.7	25262.9	33145.6	87610.2	28216.3
M582T43	582.39694	42.8025									221817	118329	153597	190906	194475	186875	153852	182038	189974	142287	81034.7	162270	219952	178746	140459	172786	182510	145876	101649	148045
M668T344	668.05599	343.8480									54645.3	64130.3	65326	63660	50164.3	32501.5	42173.5	32503.4	266516	42448.1	68543.1	61058.2	33933.9	58836.1	79435.9	59096	36029.4	49827.2	55718	73179.3
M508T170	508.37487	170.2365									43292.6	60928.9	38126.9	65993.9	42471.8	33597	34847.8	46614.8	65158.2	52537.6	222315	44054	32118.7	59563.9	44841.3	49337.9	46952.2	42502.7	31035	28310.2
M295T46	295.07725	46.4950									7711.8	6059.81	20223.9	6279.54	10537.9	3146.22	8384.88	9685.6	17709	5228.66	8515.9	10645.2	2888.59	5990.73	1964.06	4176.65	3129.75	3571.04	573.426	142120
M687T39	686.57149	38.7255									77591.7	90821.5	71939.4	80501.4	108555	101247	110371	95496.5	87014.1	101620	66754.5	102806	113821	91777.6	74335.4	89772.1	96440	96484.1	51110	90138.9
M284T703	284.29461	703.4340									633280	442591	283976	316786	335770	328793	268950	288029	376534	435664	416104	677565	325724	180228	185697	399948	152051	362851	187935	342491
M117T329	117.06504	329.1495									93007	76439.3	3582.29	76465.9	32269.9	11661.4	38831.3	123013	51337.2	102730	274850	89009.6	382.298	3874.28	19576.5	299.997	160021	676.727	76549.7	466.201
M111T47	111.11579	47.1430									81534	188143	148561	108192	178187	88859.5	117759	100971	123257	89320.6	197246	81662.9	50782.5	206719	28131.3	90552	117354	61311.8	55677.8	119374
M189T409	189.08622	408.9820									280047	299448	354170	218356	336527	418993	335836	249024	213784	264758	279013	274020	605059	414643	401948	545527	136243	393925	362432	428165
M793T121	792.58707	120.7900									599384	246940	355801	499147	193344	343229	415904	466815	700028	411801	61687.7	1.01083e+06	309328	635101	901988	515933	197405	763258	258470	867184
M363T48	363.25095	48.3930									130218	8888.49	10704.4	105464	9485.99	6227.07	7648.46	100306	13077.2	11494.5	162719	5995.01	7965.85	11051	9822.8	12584.4	9302.13	4901.04	8466.92	13397.7
M162T369	162.11156	368.5555									192653	169228	73991.3	113967	94837.5	276314	103719	95374	795102	193595	138841	137025	127236	270377	355840	148680	143493	133417	181311	126887
M429T301	429.21864	301.3580									22100.9	16859.2	11611.5	19250.2	25299.8	8778.92	12660.3	18428.3	140013	7007.77	1057.07	6235.89	13945.5	40142.7	4290.05	19883.5	4139.56	6489.04	21081.9	5293.49
M334T57_2	334.29400	57.1310									95690.9	77996.2	86094	91442.9	88303.2	83653.9	134215	97233.7	119611	84456.3	75153.6	100836	125584	95744.4	136026	124677	127864	194403	85876.6	147848
M460T51	460.30918	50.8960									184353	84680.6	139958	96959.9	190692	168131	126416	104919	177211	152513	110332	137501	109485	111321	75480.2	110149	140648	197317	96692.9	151338
M602T42_2	602.41968	41.5040									128125	36885.1	81086.6	80380.6	97240.7	94986.6	89638.4	73969.7	121919	122101	49553.2	99901.4	90855.1	41976.1	56070.2	101189	82304.6	134165	71136.3	106783
M1187T455_7	1187.02692	455.0600									39911.5	43222.8	45961.1	56363.4	71748.8	186070	41145.2	92048.7	43812.4	39330.1	94087.4	44985	10953.9	37139.1	10507.7	18006.1	114976	115237	22360	23677.5
M1175T42	1174.78888	42.0690									76845.8	33315.5	55848.8	85749.7	59997.3	46038.7	55293	55487.3	81295.6	43565.3	81535.6	50734.4	50896.6	39343.8	28913.9	39080.2	47664.9	41401.2	59553.9	40314.3
M544T343	544.03254	342.9890									96001	129580	120107	138428	99244.3	148537	86764.8	102274	108516	88212.7	255112	96135.6	24562.9	69581.5	52490.4	79628.9	112099	88612.4	75363.3	74087.9
M752T42_2	751.51825	41.5030									155165	62572.6	83071.7	69867.8	115626	83307	1231.56	93172.1	114601	103626	86718.9	30860.7	104101	84206.1	49964.9	105311	106225	102795	51859.7	98874
M198T37	198.18448	37.4680									96015.9	68931.7	41774.6	52035.3	46175.3	27593.1	57985.7	58543.5	109300	73267.6	79989.9	63825.7	26869.6	63776.8	70247.9	60233.9	18816.1	65084.4	39857.3	30922.9
M307T426	307.11279	426.2145									34505.1	50454.5	117416	30819.9	58559.7	82987.5	56837.8	28390.3	56245	31345.7	99679	48012.1	137923	114116	122731	163586	27748	109949	66225.1	176585
M170T342	170.03163	341.5960									6867.67	11318.7	25598.6	5983.14	8497.47	7779.87	11983.6	1604.44	43186.7	7286.78	2022.28	8261.92	136203	48637.8	59516.2	88313	4686.69	50408	12240.5	118291
M235T546	235.09199	545.8080									223279	282877	224904	297379	187430	455498	288150	250168	320331	345431	240874	230640	445324	1.44704e+06	220014	1.06361e+06	246989	223053	343114	351905
M1054T35	1054.29430	34.9160									11639	19016.6	27633.4	15701.5	11471.7	13229.4	13099.2	11869.9	11501.4	6598.49	5919.62	4749.39	10226	17647.2	15163.7	20499.9	11892.2	26796.1	258436	16367.4
M145T304	145.09652	304.4410									7250.74	11024.1	103945	5272.75	4353.08	5012.72	26055	5008.29	5164.27	4127.4	10325.1	2432.15	82113.2	89467.5	22559.8	37505.3	3041.5	37173.7	6522.73	44097
M560T198	560.33258	198.1140									52705.9	65064.3	147161	101841	119838	137832	84507.5	83502.3	115976	94890.1	68861.8	76636.1	69585.8	198126	112994	65960.9	314026	76938	83674.1	90084.1
M786T42_2	785.53705	41.6790									108451	57091.7	65432.3	90237.9	95885.6	90643.2	79581	70466.6	70924	53695.7	71820.5	68168	85353.1	47905	44910.6	56825.4	81353.9	51574.6	63134.9	51234.8
M813T87	812.60615	87.1120									208397	212304	181292	204921	917348	269353	557076	353445	95238.2	241103	73469.8	311887	1.46931e+06	842825	565909	285278	533535	294977	229640	555353
M313T48	313.23570	47.8100									24440	26616	30389.5	10069.2	23115.6	26983.1	13922.2	21006.2	14761.3	19010.4	37635.3	11014	19288.9	129861	26742.9	21100.1	36453.2	21013.4	14437.2	24751
M548T39_1	547.51693	39.3475									60324.7	57010.4	33246.3	38687.8	21158.8	46897.3	64991.9	36057.8	70227.6	32397.4	35772	20646.2	24913.8	34052.7	83601.8	71803.7	28647.5	37933.2	27425.8	40731.2
M609T351_2	609.49141	350.5700									361855	341570	199330	368187	355414	277430	284019	315763	335135	360135	458077	357481	233724	286060	312696	324936	370411	329606	345241	182841
M1094T475_1	1093.66364	475.4620									98602.1	83947.4	93787	71815.4	89490.7	132588	111526	77128	93268.6	89173.4	98819.2	97960.4	43655.2	63244.4	33353.7	65240.9	247365	123648	96323	113691
M803T350	802.51955	350.2075									276514	296639	269019	234902	289512	198783	299523	294231	327012	283527	561833	311685	123581	251712	258059	253854	210381	227792	234458	290995
M1055T35	1055.29600	34.9540									11849.3	15368.6	28537.9	14192.5	12377.4	13032.5	13529.7	11416.7	10038.4	8417.4	5259.75	7076.08	9880.05	13093.6	10926.8	18207.6	11175.6	33731.5	257209	19136.9
M765T43	765.01844	42.6020									130198	70329	103004	103868	93091.7	101785	86510.2	78912	101367	64986.7	121793	85620.6	126086	93682.2	56102.4	89342.5	96126.9	95114.7	78699.5	61744.5
M910T482_1	909.90869	482.1370									79770.8	40001.3	130325	69927.6	51204.9	61409.2	65042.3	47399.4	108326	95149.7	87270.8	81860.7	94282	70052.3	41424.8	63150.1	104712	152568	76445	141368
M242T264	242.09942	264.0330									6776.25	10575.1	10128.6	11728.4	42690.5	52514.7	44166.6	31574.9	35181.5	28738	49460.1	37483.9	74211.3	82378.9	216097	118975	34764.5	42671.5	23035	100701
M829T90	828.54899	89.7410									496979	611053	699591	282244	108800	590103	1.02467e+06	532494	1.64003e+06	1.49859e+06	619702	1.56319e+06	925037	1.25244e+06	405413	853979	578901	1.60595e+06	398932	328218
M173T304	173.09099	304.4280									13798.4	25184	35997	13664.6	9477.74	16472.8	50703.1	12303.7	13338.1	8284.95	19690.2	14355.1	185615	28409.9	56964.8	84374.5	5829.79	87586	25083.7	105481
M169T369	169.05775	369.2690									425868	446472	248505	417585	351384	372683	338658	324193	271366	255504	475880	276653	220340	260690	471141	272622	292668	273537	321722	340145
M438T49_1	438.26648	48.9925									5190.6	15282.6	12174.9	6973.24	15581.7	15798	7952.73	9383.09	7486.14	15706.5	3713.03	18507	5315.07	4562.76	10865.4	9485.45	14124.3	12197.1	4711.54	182354
M343T43	343.22389	42.6045									41782.4	33071.2	104077	12322	53966.4	29334.3	106198	64666.8	132719	43854.6	86765.5	89296.2	103784	89900.9	40373.7	74542.7	137642	93428.3	133595	101306
M615T35	614.56945	34.9480									33035.6	37025.8	44403.7	43106.4	55891	58421.3	65207	58504.4	40186	66833.7	23189.5	54352.7	124407	61585.3	72703.8	95055.2	47870.5	69370.5	46018	89365.8
M1115T41	1114.75967	41.4970									78405.7	37237	46882.2	73560.5	61683.1	43524.2	39767.8	55279.8	39324.3	49878.5	49916.7	54748.7	42846.6	41229.9	33134	44704	48089.9	44924.9	59166.3	51876.6
M699T43	699.47225	42.7470									127554	29904.7	104173	108576	135685	205483	129340	126762	106579	126440	73676.7	109044	169459	98126.8	69808.2	104152	150638	136122	72815.9	133198
M456T36	456.43953	35.5855									89129.8	76759.6	71670.2	78139.1	77037.4	82226.3	86503.7	92535	76737.8	75551.6	25900.6	86898.3	81324.8	59316.4	59087.9	88196.7	85806.9	83778.6	53181.1	76055.5
M759T42_1	758.51618	42.4240									82942.5	14190.9	59029.2	51308	60733.8	82652.6	62227.4	51106.4	67113.6	39805.7	58715.7	78606.1	86969.9	72188.8	32680.9	83206	57877.5	37314.6	33416	37701.8
M238T201	238.10399	200.9105									10248	11353.4	38362.9	12497.5	22606.2	8836.78	23042.5	17953.2	53312.5	30497	9421.68	20351.6	16275	12694.9	3153.3	10134.1	11900.6	14703.2	15638	281241
M849T483_1	848.89515	482.8675									72969.5	9932.33	48158.1	17127.3	17881.2	72744.5	26071.3	13192.4	82640.8	107185	87654	95581.1	67643.5	28118.9	47923.4	60697.5	77490.5	172294	82803.5	79245.3
M720T38	719.55682	38.3370									4559.05	4365.25	4756.6	3130.32	4680.51	5790.48	49328.6	6873.73	3827.29	53414.6	13143.5	9775.74	4647.45	18636.5	43393.3	7980.76	6745.26	9454.02	11664.7	6858.33
M691T350	691.49487	350.1440									429729	386983	331214	367589	420745	367253	323923	357182	371471	402725	551476	271930	221528	352490	350315	175950	368289	366829	373665	163715
M459T27_2	459.09558	26.5360									48406.8	926.593	197358	289.065	271.935	738.281	132467	44300.2	41555.2	7271.16	1907.33	978.21	639.377	421.319	397.379	878.472	7553.04	1426.41	1211.85	237.162
M208T37	208.16917	37.2060									98390.5	61867.2	29719.3	35876.2	17840.8	6299.92	41572.2	47245.3	78641	26369.4	64079.7	52991.6	9772.94	70349.8	64330.6	46105.8	1249.97	21855.6	35518.4	22137.8
M401T155	401.26507	154.9790									47991.7	26896.7	62389.4	39048.4	8173.01	8687.42	6034.7	7351.95	8611.99	10356.9	275977	6571.87	2996.43	4984.45	6336.42	7645.23	8365.11	10158.1	5994.99	4539.95
M1090T472_4	1089.91089	472.1895									188892	154946	196071	203357	229040	300783	253143	211048	188132	183374	200882	192511	108460	150583	104834	129917	218623	212605	171957	158660
M356T62	356.35086	62.1540									114240	115769	118332	115900	134162	103456	143885	122847	128687	105728	54533.1	122437	234149	122880	145860	156523	118378	168924	87911.7	147317
M163T37	163.14711	37.0630									76048.7	67765.3	36580.2	26499.3	42743.8	20911.7	42868.7	42928.8	92271.2	75301.7	80299.7	43278.2	17512.5	79758.9	56783.1	33115.3	15489.5	32367.2	31572.8	37078.9
M970T473_4	970.25571	473.2565									278825	244248	277084	249130	291080	477480	342401	284550	273440	291109	293557	292910	176942	218517	192886	216169	354585	305184	297766	276307
M756T354	755.95609	353.6230									197973	162328	159561	195838	184194	439829	175994	208163	189842	213011	176578	164018	186645	186218	216705	192988	208676	212493	175847	198686
M1170T443_2	1170.37172	443.1110									51516.2	67345.2	116773	41600.6	102403	125437	83838.7	29990.7	45164.3	63960.4	44657	57140.9	255415	197523	128740	228595	27155.8	244683	76723.7	293134
M188T377	188.07389	377.2330									165641	193289	178578	173122	181885	236413	175173	167840	136155	179107	154606	161030	230868	298496	171950	243644	211685	237066	158675	104209
M967T350	966.52461	350.4310									238485	254678	227828	198465	256704	148793	232339	231073	217990	228101	479029	285416	90143.1	232417	195607	199627	201144	175750	194329	213104
M494T476_2	494.24121	475.8110									3318.76	1376.19	12661.5	2940.67	5975.66	4911.32	1888.64	2429.59	28347.9	17081.6	7869.53	7786.47	160313	30063.1	34183.9	62519.4	20256.5	53964.5	28139.5	63028.4
M1170T443_1	1169.87151	443.0810									35192.4	28487.2	84100.5	32839.6	59052.8	79374.3	33168	14955	21938.7	26560.4	27857.6	21211.7	237889	135173	89798.6	201592	12064.1	193650	54245.6	212943
M177T465	177.08630	464.8880									691536	537507	507049	495410	674595	493778	720049	505624	646513	505337	576742	562824	535992	837093	580437	513748	630124	535171	527791	510938
M585T317	584.81193	316.6660									452130	477274	434434	397411	483092	601180	490849	374876	499466	498891	552342	441948	841814	314063	670174	501434	463091	843715	564685	510583
M553T383	553.16660	382.6945									95717.7	152383	139127	128900	153174	145852	145820	131309	109787	75191.6	124796	79684.2	32014.8	55342.3	17385.5	40117.7	132498	72470.5	68149.2	116176
M674T355	673.95279	354.9990									209356	335998	196830	240301	194302	351366	212478	220705	321968	246138	170744	195515	384157	219614	227135	212670	231245	224639	243669	230967
M159T198	159.07565	198.0860									460495	509513	303370	511860	477158	481938	406162	419794	384395	588890	330716	412385	357975	385705	727915	318223	605928	499767	339919	341169
M465T43	465.32087	42.7630									123998	59136.9	125351	104338	112607	129045	81280.1	53182.2	124713	117352	72632.3	72131.3	84932.3	54414.2	72361.3	99848	79316.8	96105.3	61078.8	82867.9
M137T437	137.04479	437.4245									3039.16	4744.92	5443.64	5687.23	1874	1850.57	2197.92	1677.23	134872	3296.51	9898.67	7780.22	1811.29	2561.05	4358.63	762.441	15330.7	8289.65	5489.64	8696.11
M972T475_8	972.48071	475.4550									125119	114910	132467	87271.5	96747.9	171536	111441	71083.2	119470	110463	114424	105952	72560.1	71461.9	58946.5	86390.8	146008	148152	141876	141032
M608T482_1	607.61077	482.4205									131120	67814.6	157704	91237	70711.4	59164.8	67277.6	54973	160972	147081	121540	133791	172957	120143	94153	136163	117489	156352	133636	187299
M1015T43	1014.67800	42.6085									118160	61359.5	82066.2	82113.6	95013.9	94368.2	86266.7	87500.1	99899	63845.4	121006	76199.9	89002.8	65222.1	41099.2	79389.4	83044	81606.3	68633.9	58878.7
M417T41	417.37000	41.4650									894.491	2119.75	2235.33	2387.95	41895.8	80153.8	53879.8	38064.7	31875.2	40096.8	37896.4	32099.2	9645.03	14327.1	19292.4	8685.37	57107.7	48190.2	18473.1	22875.9
M223T32	223.06797	31.9570									104645	54483	100428	59409.5	65938.9	35224.2	110103	79025.7	71998.9	39242.5	39384.4	70907.1	41107.6	41104.2	31117.7	41315.7	45970.7	36725	38591	26739
M606T50_2	606.40395	50.2460									235929	117450	254125	187810	229950	311590	171953	137807	186198	254359	148530	288725	95197.6	188646	103818	148190	156070	202468	109469	230715
M1000T42_3	999.68417	41.9840									89990.3	62071.6	63201.5	90649.1	73228.1	64080.7	71083.7	66404.9	63724.9	44546.7	71034.6	61899.4	54659.4	49043.5	29149.2	50699.3	67547.9	58113.4	61156.4	55251.6
M713T189	713.06498	189.2160									282562	322031	505260	267036	238092	207126	222662	232391	347556	274444	334321	365627	214374	291370	289772	306190	300451	261652	317634	200041
M424T164	424.21603	163.7730									92732.5	87585.1	139649	138362	95960.3	69931.4	128320	94947.3	53661.8	56435.2	71519	69233.6	76660	76081.6	28457	57191.2	63162.1	59208.4	126391	283732
M969T472_1	968.58754	471.9840									170686	142415	165944	163199	186443	267489	239896	209078	161770	188619	155974	143383	114715	146286	118282	137607	198909	185207	159111	147141
M634T43_1	633.93182	42.7630									212390	88725.8	142767	110550	142153	128956	82268.8	93984.5	144837	105370	66495.2	111473	180447	101894	71354.1	136297	88837.1	100202	77587.2	94402.9
M626T43	626.42445	43.2995									186611	96436.1	270682	155741	198563	102045	131106	162005	139587	111284	84598.4	154364	181513	156744	112841	131326	133507	166014	57046.6	89642.6
M1056T35	1056.29316	34.9560									11859.5	15220.3	22102.4	14831.6	9545.38	12349	15019.3	12032.2	11578.7	10768	4215.65	5883.8	6908.42	16103.9	11772.3	13959.2	11178.7	28335.3	241900	21529.1
M497T357	496.95646	357.3505									477991	334505	310704	286321	343537	357980	273897	271028	292787	476463	313004	344055	311886	252318	292649	363003	494232	372811	432670	367225
M504T52	504.33615	52.1530									156507	75563.6	139869	86178.1	145630	140071	104118	86737.9	143559	118014	84770.3	113418	98998.9	90299.8	101021	100754	99432.6	130243	79110	112900
M284T72	284.29383	71.5620									922089	820967	1.29297e+06	442380	657228	806554	369609	389368	745101	504122	422088	758541	729125	453567	494037	549512	466032	738849	290565	782961
M612T43_2	612.42069	42.5130									102472	53949.9	71928.6	69009.5	123587	119338	64353.1	93212.5	68531.5	74604.6	61459.3	97358.5	113150	88540.8	51284.9	110342	65865.5	89907.3	42305.9	55871.5
M230T133	230.24709	132.7880									147871	173817	150792	179219	178756	149995	159261	162911	255323	168266	422990	203748	221508	216742	216755	243388	212623	218220	160358	182546
M283T270	283.16214	269.5440									131854	106064	92895.4	205064	55310.1	28557.9	32856.9	29500.5	46210.6	26693.2	71911.2	51878.7	6461.12	5368	31596.4	5483.61	37976.7	12455.3	5256.26	35956.7
M899T43	898.59373	43.4415									65348.9	44959.4	47479.3	74975.7	95655.7	159116	88851.4	76270.1	55406.7	55976.6	125314	64467.7	59526.1	35848.2	54042.6	74029.4	34629.1	65196.2	47374.5	67872.1
M166T271	166.08407	270.7740									173146	155086	171788	188069	147174	237338	111685	127373	150862	129922	262648	140506	122255	202483	255273	166220	94008.2	99424.8	92045.3	159597
M353T439	353.02588	438.8410									136694	91283.6	69230.1	117777	100351	62671.7	85229.9	110622	96156.8	96477.7	120759	119931	70109.4	57011.2	35735.4	35181.8	108789	40368.2	82836.2	29285.7
M309T457	309.09182	456.8700									45501.9	40905.3	40883	45953.7	47264.2	35221.3	31441.2	40406.2	59318.9	42369.5	155362	56159.8	43016.2	49530.3	66974.5	33059.6	140947	46168.7	58201	53985.8
M990T351_1	989.98460	351.1420									192355	342061	200976	324356	186756	258025	279608	295469	301475	325691	370046	173088	256933	273598	295313	309088	339548	264466	264841	296467
M647T42_1	646.53626	41.9450									35369.2	13144.2	8502.72	7124.05	10777.7	11522.9	10602.8	17325.3	15862.9	9443.98	22139.7	11327.9	6579.87	13740.2	13426.8	16774.3	20863.6	15398.7	25494.2	12393.2
M317T4	317.05544	4.4480									863467	274907	369016	254709	991287	403046	284052	274957	330967	274295	436922	971903	992570	428101	420284	385683	530705	320458	436922	339898
M297T35	297.08152	34.9540									23310.8	22872.1	17416.3	19561.1	27797.3	17585.7	22206.5	21916.7	23954.9	17878.6	17661.5	40196.8	13556.9	12282.8	20140.7	21796.3	14800	13155.3	15015.9	14608.4
M285T357	284.97159	356.8500									139605	156842	230698	112359	163784	232009	100748	128352	164326	68618.9	191347	200042	306666	215171	246753	513125	118993	367038	179303	457229
M370T168	370.29384	168.3450									126070	120439	146695	143820	229530	194571	171297	182574	253893	127772	245547	141737	147601	131541	81027.6	241966	111872	141086	239905	117095
M191T37_1	191.14197	36.9055									83354.3	60213.4	17331.8	40297.1	39265	15612.8	49271.9	42602.2	92443.7	66625.6	91363.2	54003	24248.3	90245.1	61145.1	15710.9	5177.56	24556.5	44527.3	24559.2
M732T351	732.49667	350.6815									406502	372082	379451	385716	436341	314217	353557	384352	360008	359979	568642	420565	208465	399410	370036	393614	394528	369268	350693	363728
M342T42	342.24740	42.3000									52242.3	103351	80327.2	26083.1	167948	62550.8	77602	55568.2	197835	88083.1	61763.8	173237	94188.3	65696.5	59204.8	65395.5	80810.9	139041	35943.9	99270.2
M992T439_2	991.62079	439.0465									50006.7	57086	31580.6	60859.2	38535.2	31941.8	39509.1	50199.4	58990.6	47234.5	65506.2	51063.3	2660.66	19106.4	27627	5419.47	59126	8825.82	41355.9	5068.92
M463T34	463.14338	33.8425									47196.5	40037.9	42436.9	41799.3	50825.5	37577.1	57518.1	58870.1	31126.7	51841.7	11268.4	48486.6	72381.8	56423.4	60717.1	58124.6	44524.4	57450.7	23357	44912.3
M626T35	625.53844	35.0385									73810.5	77656.4	51970.9	85297.9	85271.7	83500	90636.8	79423.2	66466	91716.4	12320.9	94575.2	100455	88057.8	92040.4	95602.3	97530.2	81075.3	52344.2	101797
M100T223_1	100.02084	222.8725									132882	179910	77656.2	284000	111137	83616	74449.1	174236	92921.3	77603	108694	60470.6	864.174	23313.8	54459.7	2985.01	72501.7	11483.3	45269.7	1821.34
M100T220	100.03858	219.7120									6302.3	9010.27	3785.48	302008	2846.9	5876.79	6480.62	2495.09	4937.56	1445.09	4348.63	6166.13	4188.19	6572.5	9149.87	6567.06	4155.97	4007.74	5123.97	7691.84
M177T585	177.08649	584.5920									675619	875865	631153	456775	925845	677734	685721	416207	986127	1.17609e+06	763791	1.07068e+06	859485	1.04606e+06	978226	915679	591690	957500	1.05248e+06	1.08682e+06
M1130T351_1	1130.02930	350.5250									223397	217222	184627	161113	266149	156669	184320	165464	226884	176225	380406	262540	65411.3	179697	199416	143135	145448	178730	189610	163359
M1094T475_2	1093.78858	475.4550									114058	94860.9	110629	79346.2	94952.2	151302	113412	89941.1	109350	106329	113047	109697	61280	79165.6	51634.7	79773.7	226135	123624	113968	121390
M188T297_2	188.12748	297.1080									47968	48485.2	80849.7	43327	87163.8	24233.3	96460.3	99745.2	97765.5	116620	219374	141618	88575.4	87512.6	45008.1	98014.3	171736	77972.7	90191.1	289390
M462T49	462.31826	48.6490									14720.5	10518.2	11169.5	5623.55	12716.6	11540.6	84161.8	16876.6	23338.6	79402.5	9280.03	8577.57	17922	13963	10392.6	12587.3	15281	5532	84196.5	10797.7
M282T43	282.19822	42.6070									10506.8	44102.8	50299.6	39191.3	42679.6	34405.9	44985.9	27287.6	50251.9	40307.7	60499.2	60921.6	19880.4	37264.9	5817.93	22612.9	44664	76678.6	29946.5	44057.5
M383T42	383.26253	42.4135									38489.1	25794.3	45097.4	10691.3	91516.2	24513.8	48647.9	40691.7	92550.5	84040.3	10578.1	69283	29749.8	52252.6	26622.7	27771.7	56431.4	90146.3	41217.6	108185
M875T476_6	875.33398	475.5500									122911	96044	121798	86290.2	74463.8	180779	94826.6	54729.1	103455	111966	116460	101023	63113.6	73733.9	53210.3	89020.4	66487.2	133672	139951	146556
M251T461	250.98636	460.9830									336264	334838	293871	320815	382572	881486	270114	381928	289818	624955	265317	372430	361014	467317	334770	375348	345019	370639	327201	310760
M488T39	488.29776	38.7160									134057	133289	113612	112192	105893	90850.3	82915.4	104576	78329.8	78536.4	27833	94896.5	103148	94843.7	118718	84565.7	133861	95508.3	30946.4	107497
M124T200	124.08636	199.9160									243358	219781	213254	190531	232718	230716	196658	215990	247280	218026	559581	232360	249952	219250	250753	248629	307880	227604	516826	256108
M480T166	480.27579	166.3870									70801.4	335.694	90763.4	117714	534.81	3506.02	2079.94	65907.6	4313.92	2366.89	19550	6119.62	5475.56	2210.27	11224.3	5443.26	76110	14267.2	8404.49	24531
M1008T350_1	1007.52622	350.4675									193518	181907	160149	162528	223922	121694	159066	172812	196881	169760	348678	198479	67152.5	139940	161791	166244	162099	149012	154329	158627
M856T351	855.50080	350.7895									298309	314205	287444	302328	315678	226537	271532	256758	271756	285168	483983	304072	148162	240681	257011	286202	303467	273353	280461	284835
M167T301	167.03093	301.3575									122603	125163	92914.5	81262.8	121000	75951.7	80893.3	73467.2	166488	73048.5	43906.6	56696.5	91823.4	90302.7	44444.7	87139	35849.5	112025	92226.4	65566.4
M1060T350	1060.00673	350.2300									333462	330256	298792	307742	371299	220248	308475	299208	293858	300350	516331	376493	138656	276510	267673	271548	289380	298025	273365	253857
M971T473_2	970.70045	472.9465									276420	237958	274411	260937	281284	433496	295317	274039	268111	263891	269774	261033	188221	253547	180941	216798	289766	282026	280768	287321
M935T34	934.63814	34.3255									98923.1	101109	73231.1	80654.4	76246.6	77618.8	103976	82003.9	88317.6	86709.8	80018.6	92188.4	67073.1	83941.7	86070.1	74730.1	86368.7	82621.3	71777.1	66805.5
M253T43	253.21517	42.7240									7695.1	21418.3	11522.8	5763.87	24817.6	20030.8	24188	24157.1	14629	10777	16501.5	11124.9	141516	15850.3	9023.65	11360.5	17101.5	11656.9	12254.7	18157.8
M773T127	772.58137	127.2290									807343	1.02267e+06	540945	809818	331796	396933	203497	192634	388200	334502	80380.5	254390	571108	301494	207976	279742	141718	520019	266422	703755
M515T41_3	515.31283	41.4530									10619.1	28583.4	29191.9	11993.8	53522.6	46830.2	57440.1	86711.6	106058	102325	69034.9	115495	77061.4	95302.9	88971.8	93534.2	71541.6	81679.4	90811.7	69756.2
M523T180	522.72585	180.3250									130845	253632	113395	162532	139795	200516	118873	125597	151414	145651	252918	119984	93199.7	166355	85612.1	113596	175860	152995	222311	249206
M548T50	548.46442	50.2725									1335.46	1460.8	917.453	1059.39	101760	133999	122095	100603	104920	142346	35205.3	114757	43775.8	55966	63020.4	68636.6	150946	162235	75575.3	79484.3
M247T262	247.16596	262.1540									602163	314254	232892	479648	261721	258882	217136	199767	278050	482589	303055	284836	291090	171167	169852	256764	444450	256938	224350	669823
M85T301	85.02779	301.3580									186896	147402	126789	141168	147240	119501	122837	133323	188634	134973	73436	90351.2	131416	176845	135206	151433	74833	119492	154803	116651
M786T42_4	786.03794	41.9620									62232	55594.3	27280.4	67284.7	49760.6	50192.1	38082.1	52855	43032.4	10378.5	38369.6	41648.4	87100.6	35420	25843.1	39783.6	44084.8	44752.9	48805.6	33884.6
M348T38	348.31012	38.0920									67170.6	83147.5	64213.5	72144.8	78612.7	81826.9	71945.1	62072.5	55711.7	1103.68	77946.9	65761.3	81398.3	67702.1	72706.7	69781.7	63299.1	77648.2	79615.9	61914
M246T527	246.18053	527.3420									90122.5	84880.9	168933	89547.6	89940.9	99816.3	102905	77228.1	522213	110278	130261	118466	155185	110589	112830	117566	213259	200140	84596.2	405019
M317T361	316.92000	361.2275									274300	273789	305552	287686	306444	347754	346491	257077	253621	234835	265873	284648	291622	286318	407081	288567	237232	251307	266872	309783
M156T270	156.04109	269.5600									335.17	131614	172990	134129	199630	148463	217011	155409	222840	204792	211648	191558	227769	181759	155254	203390	176235	200514	111322	229057
M239T38_1	239.19947	37.9895									47946.3	441.88	1331.2	1662.41	5940.51	6101.67	3057.08	3824.34	2278.18	24964	35661.4	32330.3	37478.4	28928.4	2751.95	893.456	6672.49	1886.46	800.316	1937.74
M124T56	124.08606	56.4730									353391	317056	271526	458313	316973	304858	283123	409276	259821	316629	62681.6	317857	391871	454488	285907	357789	310200	306450	113246	319802
M228T203	228.09704	203.0940									179843	165425	171849	172856	208446	185179	199940	199335	217582	199519	303897	186244	263816	321892	299677	252027	163535	162234	233847	322850
M294T442_1	293.95002	442.4940									112833	119875	195944	128446	156593	190720	143615	113616	139802	140328	155948	117953	301178	222408	194195	262273	129544	256191	170137	260229
M897T350	896.50282	350.3080									283443	321311	265066	265641	287370	240571	241868	269844	296698	262802	466780	301549	141668	265590	232467	253259	279884	254935	266825	244960
M491T41	491.45499	40.6250									57207.2	78530.5	41686.4	59118.5	21733.6	76502.5	68159.7	43835.9	57777	35620.2	73617.5	27763	45036.3	46937.8	70981	71390.6	43006.5	55685.2	22164.2	71006
M882T42_1	881.59246	42.1530									71510.2	77659.7	63999.9	90026	77133.9	112642	93409.7	57357.8	81398.7	80741.4	67218	64102.8	81552.9	54499.5	46424.9	49807.5	86552.5	67788.1	84071.5	70053
M459T39	459.34850	38.7390									70636.4	34521.1	29723.3	25631.1	44425.3	59016.7	63622.1	43030.4	70832.3	60437.4	89240.9	31832.1	47124.4	36338.5	34392.6	33936	58631.6	74315.5	16265.6	56355
M267T44	267.13109	43.9900									38109.1	71411.3	63512.5	50200.3	102890	59711	68685.9	54837.6	6005.99	20911.9	89856.4	47206.6	12964.8	28927.3	4278.6	9847.57	46658.9	26853.1	23741.2	42679.1
M129T407	129.06503	406.9970									569960	336065	371862	846034	955572	359764	1.01963e+06	955157	843468	626694	306989	527303	544191	358732	893651	392899	439443	388538	581384	389882
M910T482_2	910.40920	482.4205									69115.9	37160.7	100587	64610.3	55703.1	42926	56825.6	43494.3	101542	80748.7	85125.1	78605.4	86699.3	55151.5	38549.9	57369.5	100029	130059	68192.3	112028
M231T164	231.15807	163.7600									100052	82802.7	143217	151371	105876	62869.6	123925	95436.3	59407.2	53522.5	69173.6	69197.5	76741.4	75600.2	36382.4	60252.8	63715.9	59642.8	120922	229752
M972T476_5	972.37005	475.7665									112687	95636.7	131996	89677.1	88860.9	172000	117263	77434.9	123236	107320	127643	108456	58184	74295.3	56932.7	85297.4	156217	134680	127447	156362
M1145T42	1144.77391	41.9860									81760.9	49108.8	54892.5	85854.1	70266.4	61092.5	62334.9	67894.7	59009.1	49977	70416.2	50821.8	55307.3	47752.4	38716.6	51929.7	46772.1	58949.3	65546.9	40277.2
M793T92	792.58711	92.0590									428763	504224	415436	232387	450195	395268	467284	189747	467565	766285	205601	237353	835926	691527	785270	989146	437946	741440	498289	919361
M139T45	139.11101	45.4290									110107	71173.9	124497	159865	125722	55677.3	52014.8	142984	39147.7	43468	124142	240432	35922	65753.7	18268.5	133003	95070	63918.1	46842.3	57452.1
M211T37	211.13297	37.1655									16785.3	19598.1	126145	21746.1	14666.4	17952.4	12440.2	11749.6	12674.2	13131.1	12641.5	16772.1	6803.11	4578.96	1272.44	3767.38	21779.4	5670.37	13495.6	16663.7
M1039T455_1	1038.52250	454.7395									36359.6	28582.1	34578	53173.7	47869.2	172776	60105.1	89358.1	25796.2	25726.3	77634.6	38603.2	6830.37	22089.1	6555.59	13442.3	102817	99284.5	22991.9	9822.65
M1187T455_8	1187.17010	454.9985									56878.2	60758.1	47419.9	60196.9	75802.1	212031	68754.2	104281	52903.9	40270.2	99435.8	49962.6	13354.9	43845.1	12623.2	30969.8	112852	113333	40078.9	20127.5
M344T42	344.25909	41.5670									24872.2	73015.7	47404.5	93806.6	77950.3	49267.5	65339.1	66220.7	37202.6	46630.1	14227.6	47408.9	47366.5	28547	6728.22	6847.8	30032.7	20316.1	24422.1	13232.8
M510T358_1	509.94667	357.7780									224577	178517	183864	232378	193388	377748	216415	232923	193512	237399	175290	193418	247922	233804	250647	221604	203633	344112	250191	246830
M130T532	130.08554	532.0310									1.13717e+06	1.50116e+06	921724	1.08519e+06	952729	1.31785e+06	915216	1.12618e+06	880366	1.03454e+06	1.58885e+06	1.06361e+06	966807	1.48979e+06	1.58003e+06	1.65433e+06	1.29881e+06	1.03486e+06	1.15006e+06	1.59704e+06
M157T47	157.12126	47.0580									136180	119588	103090	228028	252018	144257	146589	149018	146765	121313	197774	179006	118107	206392	32944.7	91280.1	144999	121556	92691.5	169265
M821T141	820.52406	141.4280									214752	151474	128276	152970	241797	236403	185386	167023	193579	195021	206580	191603	169830	129124	115257	144230	238663	216478	224149	232942
M1112T179	1111.67053	179.0470									30392.6	34973.3	44349.2	88317.6	88148.3	155932	92503	48853.4	23024.8	12082.6	71263.5	28746.8	6813.52	2378.51	563.462	3102.86	60795.5	18633.9	6351.48	9258.78
M972T476_4	972.25950	475.6380									110424	97994	122073	84961	88543.7	179678	120624	69496.8	112151	102443	106352	103857	53734.5	62664.3	44079.7	84414.5	176798	147741	119807	146413
M715T38	714.60379	38.2490									87286.2	95778.8	100012	86000.2	105832	118610	104129	116586	85144.5	115874	49119.6	99583.6	108264	95857.9	76876.3	101655	109000	91766.2	42399.8	94985
M968T472_7	968.47522	472.1490									145454	142567	150938	150953	194843	258870	206828	184461	148689	166279	154145	168475	114065	147949	108943	144640	183936	179136	159262	147007
M388T68	388.25232	67.7260									150123	64314	348366	65121.1	90640.4	117194	69366.5	45693.4	64288.9	103229	92440.7	100804	89667.8	74612.9	62270.8	76769.2	158311	92545.5	40542.8	73157
M757T408	757.39729	408.3685									122515	83307.8	245970	97057.8	196760	336262	207301	182094	164756	255080	199546	251984	52804	115400	208826	77964.4	271113	328464	295083	198167
M253T48_1	253.14033	47.8330									68182.9	137223	154261	158657	156482	137181	90925.2	73630.2	64056	44722.6	230084	77829	51063	69923.9	15832.9	55062.5	63249.7	63685.1	50259.7	27937.3
M129T428	129.06508	428.2875									1.13305e+06	632162	579315	222938	292104	628306	308641	304978	168309	650249	162616	1.08e+06	923078	374015	342612	557217	566149	470976	682688	644685
M153T47_2	153.12627	47.1430									337289	5268.63	6053.32	317715	8466.46	3790.59	2388.86	5007.47	8862.8	4570.73	180232	7953.58	5652.92	5880.74	2422.25	5344.46	5173.08	300353	4246.63	2460.76
M619T50	619.48771	50.2930									2266.53	1941.02	1403.93	1590.06	134416	156785	106677	121778	158696	129027	49942.9	96885.3	28531	49229	56642.7	66596.7	137424	123196	49304	50655.5
M831T42	830.55953	41.9650									121932	81847.6	96346.4	83132.1	85223.9	99006.5	94056.9	74689.5	83700	45116.3	80138.8	72385.1	100823	82937.2	59947	46886.7	78719.8	77131.8	76887.1	45789.4
M153T613	153.07672	612.6230									1.19455e+06	1.31486e+06	1.15655e+06	1.08761e+06	1.14417e+06	169855	1.0587e+06	1.93687e+06	2.04277e+06	1.90374e+06	503003	405488	144006	1.13534e+06	1.03523e+06	200388	559976	277357	644229	1.93972e+06
M506T180	506.35827	180.3570									144155	154513	126343	139497	164245	139174	142374	136789	156241	310232	457978	146441	115811	180913	99009.1	168368	182363	148225	175115	156929
M545T43_1	545.04086	42.6250									62070	24273.6	39603	44761.3	42014.8	48700.8	46255.5	45572.1	46703.4	30385.7	18630.9	53524.3	88884.8	47061.5	47002	43615.2	41300.9	37153.1	11787.7	41481.4
M1142T351	1142.00989	350.5090									190910	195813	193638	186420	218194	139267	171410	187635	204195	190274	316578	222733	76137.6	179755	151953	175690	202976	202659	190042	149448
M538T42	537.87862	42.0940									102131	49727.3	52669.6	96336.2	58687	64974.9	59508.6	54961.4	64959.1	80079.9	41115.7	80874.6	74266.9	50160.3	37936.4	93822.1	80114.5	71346.5	41630.5	74521.3
M1188T442	1188.34412	441.8700									13680.3	23353.1	38403.5	9661.85	15932.7	26684	29597.9	10701.2	15362	10810.4	16462.6	23672.9	112007	62141.2	33572.4	113955	4931.01	97316	20182.1	117536
M1189T441_1	1188.84603	441.3610									6888.66	23528.3	35138.6	14389.6	18621.2	32787.8	35475.5	6907.35	22084.9	22513	12516.1	10989.1	81980.4	51581.1	59795.4	49592.4	9880.63	89356.2	17526.7	89970.2
M518T44	518.35137	43.9980									366867	175852	346272	203549	358300	313579	169475	212306	375242	322049	241927	261441	236776	189623	150878	259276	260765	348394	136304	214282
M973T476_3	972.81131	475.5500									134729	104584	141169	106880	87126.2	154536	92688.9	89263.7	133897	133917	135294	121557	96925.6	120281	87925.8	123753	111871	150673	167720	175833
M708T44	708.47262	43.8640									174452	106056	129105	78017	145796	167293	119581	106863	121695	108439	180110	124365	128073	151036	86051	125057	130736	64073.7	98960.9	129755
M594T43_1	593.73998	42.6115									34218.3	18826	21646.6	59594.8	59527	38378.3	24683.6	24891.6	44253.8	20168.7	28035.8	29768.7	91179.6	50197.9	34171.6	55923.6	52435.6	26082.7	15001.9	38216.3
M370T41_1	370.24398	41.4970									14581.2	16190.2	41505.4	8125.79	40126.1	36149.2	49739.5	44476	97689.3	30749.1	16883.3	22284.6	48808.7	12907.6	39443.6	9370.66	15625.5	50939.8	16223	33914.4
M225T49	225.12239	48.8720									129235	118950	122650	97787.2	105303	125051	146269	96636.1	114557	157053	67748.7	145416	59649.8	57078.6	11992	23009.2	208768	167804	172188	167561
M1189T42	1188.80226	41.9765									74237.4	38293.4	58877.5	76874.6	70028.1	50327.1	58460	53181	52257.5	45337.5	87344.6	45545.6	56352.4	49159.3	28726.8	39423.8	46096.2	53519	54760.9	42645.9
M456T41	456.31658	40.7830									44668.8	24896	29759.4	24420.7	54669.5	36781.1	31083	20728.6	79833.8	58559	23524.5	33387.7	13935.2	20663.7	15136.1	31422.3	19671.3	79075.9	18769	45862.3
M399T342	398.92277	342.3840									230043	194116	190153	221837	210081	310103	241582	224342	202167	251947	230850	196241	222806	236419	232210	200052	250292	234481	232827	236828
M970T473_3	970.14452	473.1305									196314	164582	182082	157095	207902	299211	237594	185323	177850	192927	181285	180997	123043	163886	123728	155509	260783	207338	187967	193107
M526T40	526.42918	40.3030									40925.3	18572	24522.2	23299.8	33627.3	38657.4	34695	19406.2	22802.1	38504.6	67859.1	23530.2	40104.5	35845.8	32067.4	24621	42718.2	41890.2	22431.6	45521.7
M227T168	227.12445	168.1120									16623.8	13703.4	22216.4	15528.2	11364.6	5355.41	15718.1	13150.2	71546.9	15850.5	11661.3	12252.9	12227.3	10505.1	13899.6	11342.4	8357.98	15025.3	16719	349440
M273T229	273.04760	229.3360									123393	58414.2	64270.7	85660.6	20960.2	125206	56272.4	81055.1	16326.9	86893.4	28408.3	18056.3	45518	6552.06	20057.6	9854.17	343307	28940.5	20186.5	97708.9
M656T43_2	656.44782	42.5050									101823	76243.1	79032.7	90079.9	85907.1	110166	58867	89758.9	47434.1	55636.6	48270.8	53276.8	104241	68954.5	57350	58340.2	91426.8	65256.9	39644.3	69655.8
M487T43	487.33418	43.2660									196891	111263	136609	109023	228950	166403	95303	119830	154695	117812	68166	124289	140539	149088	112609	145457	114122	175246	88663.2	142427
M431T50	431.16559	49.6170									5506.43	6609.38	8198.62	4478.18	6707.48	5743.18	4854.3	3543.66	6477.14	3498.13	6526.35	3950.08	5942.93	5755.04	441.021	2614.85	3174.05	5283.82	12986.1	155612
M979T350	978.50583	350.3305									201602	226196	195438	189736	241842	161675	186959	198456	191943	205066	326840	205614	92741.4	184307	167767	194362	195153	181836	201067	193190
M731T146	730.53639	146.3015									162029	139395	183666	136752	136885	127430	136736	108611	141317	81196.5	37833	80814.5	59964.1	40465.2	64910.2	41015.1	127181	5268.01	50429.4	64608.8
M690T170	689.55665	169.5155									90972	103033	96920.5	96292.2	164345	117084	152190	120690	162382	185716	148552	178401	95989.2	123530	115974	118977	137646	177881	119242	84562.1
M390T39_2	390.31953	38.7340									36833.4	57864.7	43962.8	49368.3	52357.5	61605.1	54856.7	48698	47354.4	56351.3	49012.1	56443.7	54057.7	41482.6	60033.3	53997.1	67948.4	83819.2	30927.1	49755.6
M406T58	406.35058	58.3960									92002.2	81739.2	102829	86755.2	80617.4	78316.4	141767	81844.8	119564	80237.5	79240.8	84407.1	108882	80258.7	128666	134166	130254	197851	80833.1	136345
M467T36	467.27713	35.5865									133519	82918.4	67461.9	85868.8	87433.8	73617.8	73497.4	73866.7	50109.5	51399.8	46203.5	72785.1	58935.8	47825.3	63567	69209	112338	72672.8	43556.3	58609.1
M973T476_1	972.59005	475.5500									128960	112193	133904	98854.6	90914.7	155750	123216	80839.4	131823	107134	108493	96886.7	79929.9	90357.5	65601.5	101906	149954	149754	142766	168666
M464T42_2	464.33052	41.6720									51390.2	48676.4	12973.1	76975.6	48877.2	45921.2	58159.2	44852.2	46977.9	78895.3	45131.4	65151.9	81014.5	29207.7	64107.5	95967.6	61683.4	61066	22816.7	57186.4
M336T29_2	336.30951	29.3270									67510.2	53082.9	62276	54492.4	43525.8	58945.9	50038.7	43105.3	42174.8	62518.8	51453.6	71180.2	70494.1	74135.7	46023.6	61213.2	119750	67094.5	28748.3	44634.1
M125T350	125.02035	349.5650									19233.7	15129.1	7167.22	10825.5	12666.8	23300.9	5004.16	15504.9	178137	17882.2	36284.8	16388.6	33943.4	48963.5	64979	72330.3	21295.1	39641.7	35822.3	48990.6
M176T392	176.05495	392.0780									4287.37	4547.86	8361.93	5660.97	8352.02	5497.51	6931.77	5165.67	9897.35	7355.51	5835.47	5090.77	7089.58	3418.89	231736	3802.4	264204	4809.97	3042.2	20690.4
M110T376	110.07042	376.3320									272803	266587	260971	302747	225899	353504	228750	247133	240542	231188	512378	272259	300414	337779	329443	406281	151045	243232	276774	357665
M650T149	650.43673	148.7550									141598	81382.1	126371	99798	96199.7	116902	112970	85388.9	109004	92921.9	149463	83667.7	47132	56668.8	32007	58995	59839.5	230899	54873.6	124191
M414T37_2	414.31922	37.4930									65622.9	49646.1	40578.3	25717.4	27743.6	36873.3	40036.7	33773.5	27184.7	25865.6	77609.1	31033.1	47528.8	50481.1	58500.8	35510.1	64431.7	41348.9	15557.5	32467.6
M157T48	157.05998	48.3915									106408	87853.3	90082.6	68623.7	87191.6	84711.4	115830	83265.2	89433.1	123499	63883.5	103602	45252.6	47418.9	4811.81	15519.9	162637	153209	154079	126771
M482T39	482.40387	39.3470									46131.6	26702.3	23684.3	20953.9	33063.6	37012.2	47859.9	25467.1	30128.8	44265.8	72795	25569	47956.6	1034.82	29970.4	37490.1	54963.6	50629.3	26832.1	51992.4
M384T41_2	384.29358	40.6580									42570.1	38081.7	41202.6	55548.5	50494.6	29144.3	23430.7	44634.4	46542	36866.2	25489.1	87379.2	46760.9	39654	28446.1	32219	49391.9	43120.8	19581	25799.6
M823T42_2	823.06198	41.9620									90207.1	45026.6	47255	86072.1	73247.6	67479.3	47655.3	52229.7	44522.4	24397	58567.9	47404.1	68513.6	46727.7	23848.8	43253.5	59167.1	38403.6	51010.4	38418.1
M1023T443_1	1023.32297	443.1110									21864.3	32554.5	55263.7	16142	67800.6	55208.6	36954.4	19253.3	20879.4	20039.9	21821.2	23307.7	122922	125384	82419.1	116626	17729.7	170335	31847.5	169096
M1117T43	1116.74557	42.6020									92410.7	47697.5	62233.6	84109.2	80746.7	63251	60557.2	64269.6	68676.3	52678.1	106597	64010.6	66238.4	58488.6	38484.8	50830.6	59435.5	43346.6	78222.3	52496.5
M454T157	454.38697	157.3465									49570.6	73399.3	61005.5	85558	76732.2	112207	65050.8	69836.9	210359	71207	122309	94211	80217.2	97543.9	39671.7	95092.6	62532.4	64848.6	57412.3	65786.8
M838T43	838.06548	42.6155									71404.1	27118.3	63011.8	56809.9	65691.4	54318.5	57620.1	43068	80040.3	31941.1	82144.3	39550.6	59298.5	56800.4	27849.2	40336.6	46635	39151.6	53616.2	52394.5
M1020T351	1019.50801	350.5350									209439	193627	180963	183704	210904	149295	175001	151777	191479	192081	279511	215911	75945.6	164676	148809	180355	200563	157825	184268	146468
M487T317	486.83495	317.1380									381184	398696	428032	355801	386542	434762	379950	339570	389358	405010	402549	370296	614461	332046	432415	284903	410996	571557	396567	602580
M551T356	550.94845	356.4870									214787	213215	234928	221894	350905	313779	225732	244258	289641	240527	191422	211985	370038	245095	239015	205181	219477	215300	263460	229487
M251T30	250.98654	29.8620									239176	263184	187432	178759	325675	280702	250548	273582	260919	299354	612308	277614	266328	308948	413802	711103	266754	614215	211988	257548
M281T34	281.05035	34.4185									55589.4	47378.6	39730.9	45086.2	64244.9	47873.1	60036.5	45034.6	54702.1	65186.9	19606.9	76211.7	63804.4	51234.2	53072.5	53472.5	56423.5	54220.9	30607.7	42690.9
M200T40	200.12731	39.5130									75892.8	47194.7	54276.4	69872.6	31201.1	53566.6	36698.7	28126.9	32850.4	63031.4	47560.2	51806.5	13473.2	18808.3	2293.82	8696.6	80369.9	47030.1	64820.8	43975.9
M569T42_3	569.39473	42.3305									81023.2	43005.4	41581.5	50397.9	48779.3	95684.6	11188.2	31126.7	52667.1	48421.8	52644.7	20755.5	95834.2	74648.6	34375.8	46565.7	45453.9	60738.1	36856.8	43757.3
M603T239	603.29132	238.7820									62708.7	121712	127739	184498	145562	96786.3	98549.8	135732	68542.8	35910.9	43721.1	58109.5	15781.6	25839.3	16651.5	24078.6	85879.9	31804.7	38097.2	37308.8
M309T392	309.12822	392.1645									100756	108927	16966	88800.6	62208.2	94262.9	44116.9	68919.1	36807.1	55136	131990	42622.9	1667.66	20194.8	27680.4	3306.09	82200.4	10973.1	44495.9	7027.7
M806T87	805.55395	87.0860									138261	152151	314479	123322	39612.5	185220	315961	185610	195273	70977.5	355291	193724	294589	151398	78691.8	71680.4	436366	220546	106325	147301
M551T50_3	551.46508	49.6145									1502.33	1827.68	676.221	2068.68	107865	150699	108653	113061	115714	112368	97913.3	90232	33036.2	46849.1	48593.7	48341.2	105340	116198	71288.3	63945.5
M227T42	227.13783	41.5685									25363.2	101498	107797	83201.2	107517	64646.6	103897	110821	57099.9	39242.7	64254.5	74595.4	50661.5	66166.4	10229.3	79543.8	46208.9	33963.5	29232.8	81062.8
M674T36_3	674.46089	36.2155									57533.5	38091	38374	43162.5	64482.4	44206.3	95909.6	47923.2	65991.5	74817	50396.1	74050.9	51980.1	57256.9	67495.5	41799.1	59880.7	43039.1	45640	61503.3
M380T30	380.33552	30.4880									55899	49342.3	77840	45757.2	39897.3	55252.2	54037	40665.1	43439.5	52249.6	53394.5	63530.2	55165.5	60783.4	51955.4	63075.8	110028	53370.7	29531.1	42456.5
M1159T42_1	1158.78533	41.5340									59715.3	38238.4	43008.6	76365.8	55474.2	45399.1	47406.8	49896.8	49100	40180.2	58608.8	47501.3	56608.7	37006.6	26129.4	41626.4	38001.6	48308.2	54143.5	37481.2
M724T493	724.33399	492.5920									21995.2	19496.6	214087	17995.3	49677.6	5092.07	37689.7	26544.8	14911.3	66719.5	1498.24	82977.2	9108.08	19428.5	42154.2	11606.1	6410.65	43883.2	88075.9	34888.4
M234T424	234.36111	424.2115									169471	205647	220483	203457	166928	203141	239539	201744	165183	163130	153589	161194	186028	246403	254771	164890	159273	173314	185390	162341
M623T43_1	623.09069	42.7350									32208	21891.6	28612.9	41071.4	35476.4	45012.3	19487.7	23145.5	24577	12214.4	11595.2	18006.9	69516.6	34049.8	20510.7	21122.3	23775.1	22651.2	12670.8	20721.6
[truncated: 12,300 more rows]
