# Supplementary material for: Berberine ameliorates high-fat diet-induced metabolic disorders through promoting gut Akkermansia and modulating bile acid metabolism
Source: Chin Med. 2025 Nov 17;20:190. doi: 10.1186/s13020-025-01251-6 (PMC12621396; doi:10.1186/s13020-025-01251-6)
Supplement: Supplementary file 7 [file 13020_2025_1251_MOESM7_ESM.xlsx]

## Sheet: Sheet1
Metabolite Name	abbreviation	Mass Info	Retention Time(min)	KEGG ID	HMDB ID	CAS	QC RSD	HB1	HB2	HB3	HB4	HBAKK1	HBAKK2	HBAKK3	HBAKK4	HFD1	HFD2	HFD3	HFD4	ND1	ND2	ND3	ND4	QC-1	QC-2	QC-3	QC-4
Allocholic acid	AlloCA	407.4 / 361.2	9.37262	C17737	HMDB0000505	2464-18-8	0.00878988	8504.13	6208.5	4880.01	2730.03	413.633	454.041	296.301	2957.75	4932.11	2171.52	2988.27	4425.57	65060.9	15983.9	5932.36	4592.24	10251.3	10210.4	10370.4	10158.9
Apocholic acid	ApoCA	389.4 / 389.4	10.837	C15375	-	641-81-6	0.00556566	1565.24	190.708	65.2083	36.1911	18.7796	215.092	507.262	3292.48	1162.95	209.871	776.37	509.892	4437.88	969.581	868.158	235.306	862.579	864.341	853.835	862.976
Chenodeoxycholic acid	CDCA	391.4 / 391.4	12.3491	C02528	HMDB0000518	474-25-9	0.00394947	21116.9	15871.1	10863.2	6400.82	3230.7	6684.53	1924.24	17031	7142.23	8786.44	7537.05	11616	93280.8	27964.9	12836.4	14273.5	19855.2	19794.7	19860.7	19982
Cholic acid	CA	407.4 / 407.4	9.17668	C00695	HMDB0000619	81-25-4	0.0172032	53182	25599.4	31922	13370.4	7213.35	14179.6	5117.09	69603.9	25344.6	17835.5	20741.2	65423.6	561097	245697	39490.1	37217.9	124725	126099	123834	121050
3-Dehydrocholic acid	3-DHCA	405.4 / 405.4	6.91576	C13154	HMDB0000502	81-23-2	0.00620603	1856.17	635.066	373.727	581.242	164.999	555.427	227.658	4809.32	427.67	273.293	462.375	613.691	5599.42	2278.33	481.761	477.932	1017.88	1009.15	1002.64	1008.93
Deoxycholic acid	DCA	391.4 / 391.4	12.7098	C04483	HMDB0000626	83-44-3	0.0109074	1347.43	637.458	289.945	372.736	262.614	799.527	1921.76	3473.44	3555.39	911.202	1657.21	2010.61	74941.2	3445.95	3546.44	2298.87	9083.26	9025.5	8895.88	8884.28
6,7-Diketolithocholic acid	6,7-DKLCA	403.4 / 347.3	8.22033	-	-	-	0.0151739	4502.08	1596.58	304.125	158.42	2130.06	7391.73	4374.26	52714	269.321	119.586	345.203	614.133	7101.21	8811.74	2902.49	1621.89	4025.96	4137.63	3997.36	4076.59
Glycochenodeoxycholic acid	GCDCA	448.4 / 74.0	9.11799	C05466	-	640-79-9	0.00908752	526.584	174.251	95.8514	77.6387	66.9025	92.6827	78.7931	865.188	100.502	131.993	109.942	126.187	809.297	405.437	95.3234	89.7071	231.923	227.84	232.571	231.025
Glycocholic acid	GCA	464.4 / 74.0	6.35943	C01921	HMDB0000138	475-31-0	0.00251036	1186.61	346.903	310.176	102.217	231.384	719.54	552.756	8841.35	869.495	1103.87	1379.43	2285.42	10594.8	11544.8	1226.65	1186.03	2974.91	2989.65	2981.63	2973.19
Glycodeoxycholic acid	GDCA	448.4 / 73.9	9.90311	C05464	HMDB0000631	360-65-6	0.0130176	68.191	23.9369	13.298	17.1307	16.1644	32.1616	19.6072	240.207	115.729	40.4861	95.0851	98.7449	287.818	188.787	66.4454	48.3243	75.8953	77.9632	76.5153	77.8014
Glycohyodeoxycholic acid	GHDCA	448.4 / 74.1	5.15285	-	HMDB0304944	-	0.00655677	1032.92	220.888	108.389	56.9352	84.5804	317.517	374.05	9763.94	75.3087	127.945	104.075	51.9315	102.16	37.4164	9.46908	7.1622	490.882	485.775	492.444	486.756
Glycolithocholic acid	GLCA	432.5 / 73.9	12.3211	C15557	HMDB0000698	474-74-8	0.0451423	12.6443	25.4571	16.9272	39.9826	29.3252	14.4968	8.73589	26.1577	8.13423	18.5972	28.6835	14.7706	52.3426	25.4867	6.7249	5.26111	35.4327	34.1232	32.044	32.6837
Glycoursodeoxycholic acid	GUDCA	448.4 / 73.9	4.54134	-	HMDB0000708	64480-66-6	0.00997262	625.813	297.677	97.7031	68.3057	67.192	161.31	144.153	1053.18	88.3407	304.162	148.128	347.222	416.022	407.456	115.433	67.7185	298.254	295.057	298.899	292.544
Hyodeoxycholic acid	HDCA	391.4 / 391.4	8.63656	-	HMDB0000733	83-49-8	0.00863179	65028.1	22269.8	12795.3	9338.71	5858.99	15288.5	4592.55	22127.1	30315.1	11127.2	27949.9	23296.2	53643	17025	8369.94	6319.79	19971.2	19689.2	19751.4	19563.9
Isolithocholic acid	isoLCA	375.5 / 375.5	13.4729	C17658	HMDB0000717	1534-35-6	0.0158489	17978.6	727.943	7536.67	9103.03	4247.58	3013.54	1405.96	2391.72	4271.25	8364.08	4389.64	3546.88	9270.59	9592.14	2096.5	9366.02	5780.56	5574.84	5646.62	5725.36
7-Ketodeoxycholic acid	7-KDCA	405.4 / 405.4	5.1402	-	HMDB0000391	911-40-0	0.0177685	1001.23	869.763	424.13	380.072	292.674	347.766	412.851	8344.72	536.101	253.879	949.73	3877.99	59077.2	30577	2012.55	2721.98	7092.23	7150.12	6909.17	7196.26
7-Ketolithocholic acid	7-KLCA	389.4 / 389.4	8.23183	-	HMDB0000467	4651-67-6	0.00864669	6832.37	7360.07	18585.5	1498.94	31183.1	3745.69	4778.65	6945.41	698.03	37451.7	18947.2	31639.7	54876.9	15606.3	159.768	17927.6	22002.1	22105.8	22145.1	21723.6
12-Ketolithocholic acid	12-KLCA	389.4 / 389.4	8.73636	-	HMDB0000328	5130-29-0	0.0203249	1346.34	11615.3	5003.15	602.794	7263.63	3119.33	504.789	24022.9	640.611	13478.8	2180.07	1573.43	56046.2	3454.4	3266.13	6430.22	41704.3	40816.9	39769.7	41275.7
Lithocholic acid	LCA	375.3 / 375.3	15.2225	C03990	HMDB0000761	434-13-9	0.0070799	233.221	156.018	129.99	79.5446	113.172	136.112	193.553	145.602	192.137	430.211	626.434	658.708	13204.2	452.92	841.615	1266.9	1446.46	1467.8	1467.24	1466.34
α-Muricholic acid	α-MCA	407.4 / 407.4	5.61458	C17647	HMDB0000506	2393-58-0	0.013434	201869	123338	55583.5	67741.5	23188.8	74932.1	18740.3	163121	88530.8	41615.2	83435.7	102341	276820	210774	81746.2	73440.3	108062	110897	109611	107730
β-Muricholic acid	β-MCA	407.4 / 407.4	5.94687	C17726	HMDB0000415	2393-59-1	0.0104212	499193	268940	293301	236628	192482	430280	129929	957765	225887	178650	240614	410445	509453	437689	147378	128406	392429	390156	392204	399540
γ-Muricholic acid/Hyocholic acid	γ-MCA/HCA	407.4 / 407.4	7.75758	C17649	HMDB0000760	547-75-1	0.0075704	5537.84	2624.59	2223.19	1835.39	710.581	1360.29	102.035	3374.35	1294.15	1333.81	1364.38	1522.14	3659.51	991.521	363.732	459.291	2033.66	2053.9	2046.86	2018.91
ω-Muricholic acid	ω-MCA	407.4 / 407.4	5.94271	C17727	HMDB0000364	6830-03-1	0.0174686	490083	274886	299095	237326	203387	421293	129965	926449	227987	187512	248163	412684	501361	433971	149259	127834	403399	401229	404296	416940
Tauro α-muricholic acid /Tauro β-muricholic acid	α-TMCA/β-TMCA	514.4 / 79.8	2.46225	-	HMDB0258742/HMDB0000932	25696-60-0	0.0427396	853603	269785	72308.6	81076.1	181777	752316	641962	1.64936e+06	60391.4	122833	163708	175776	556528	833687	49285.2	113547	781447	770750	829542	840010
Murideoxycholic Acid	MoCA	391.4 / 391.4	6.37854	C15515	HMDB0000811	668-49-5	0.00587067	68405.5	21466.4	7905	8654.79	2000.22	9592.24	1752.95	31737.8	26989	16181.2	31056.3	31196.7	31044.4	22838.1	5736.73	8898.02	17285.5	17447.4	17401.8	17530.7
Taurochenodeoxycholic acid	TCDCA	498.4 / 80.0	7.64102	C05465	HMDB0000951	516-35-8	0.00698007	823376	172071	82666.6	63770.9	83823.4	269871	199625	3.07348e+06	27410.2	62832	96051	112793	687589	770099	52118.4	129593	470327	472409	470266	477290
Taurocholic acid	TCA	514.4 / 79.9	5.0391	C05122	HMDB0000036	81-24-3	0.00715808	6.68402e+06	2.82435e+06	2.05947e+06	1.49104e+06	1.47459e+06	4.70972e+06	3.40561e+06	1.31412e+07	1.36277e+06	1.20763e+06	1.95516e+06	2.82404e+06	6.09438e+06	8.49028e+06	1.92258e+06	1.75042e+06	5.00361e+06	5.01204e+06	5.08012e+06	5.0099e+06
Taurodeoxycholic acid	TDCA	498.4 / 80.0	8.40124	C05463	HMDB0000896	516-50-7	0.00868534	189170	42013.7	4287.28	18321.6	4787.53	98286.2	79434.6	1.00547e+06	104259	39272	92969.4	98739	160424	318027	132080	104750	170855	170247	171694	173666
Taurohyocholic acid	THCA	514.4 / 79.8	3.49131	C15516	HMDB0011637	117997-17-8	0.0303525	75045.2	8604.3	2851.66	2906.2	4616.71	31037.2	28919.4	283519	1337.5	2502.73	3700.02	3743.81	12052.8	22461.2	751.453	1425.53	49697	46134.7	47952.8	48048.9
Taurohyodeoxycholic acid	THDCA	498.4 / 79.9	3.97894	-	-	-	0.0207511	172490	22620.5	5977.54	6312.27	5337.53	46465.6	18064.8	341473	6626.66	8432.67	16164.3	12033.4	42684.8	58376.1	2222.95	5696.77	49587.1	49854.3	51794	49719.9
Taurolithocholic acid	TLCA	482.4 / 80.0	11.0523	C02592	HMDB0000722	516-90-5	0.0124091	3722.23	1289.4	582.536	733.941	265.973	1270.79	1071.43	4275.31	4162.86	2280.87	5368.7	2857.08	6754.56	9634.4	3191.81	7640.43	3476.32	3484.09	3569.96	3530.37
Tauroursodeoxycholic acid	TUDCA	498.4 / 79.8	3.56977	C16868	HMDB0000874	14605-22-2	0.00368233	490059	84824.6	30735.4	18987.1	28489.9	110086	63538.2	1.09923e+06	11292.5	26006.5	27378.4	58475.9	175542	263827	21757.3	37157.7	234837	234070	232972	234755
Ursodeoxycholic acid	UDCA	391.4 / 391.4	7.48681	C07880	HMDB0000946	128-13-2	0.00362467	60927.9	29781.3	20603	10294	5042.79	11265.2	1337.17	36024.9	7776.22	8811.71	9337.91	28901.7	48897.1	33321.5	20356.7	11477.3	24057.7	24021.4	23928.4	23867.1
